# Supplementary material for: Chiral bisoxazoline ligands designed to stabilize bimetallic complexes
Source: Beilstein J Org Chem. 2018 Aug 1;14:2002–11. doi: 10.3762/bjoc.14.175 (PMC6122208; doi:10.3762/bjoc.14.175)
Supplement: File 2 — Crystallographic information files of synthesized complexes (CCDC 1568876–1568879). [file Beilstein_J_Org_Chem-14-2002-s002.zip]

Archive with 4 entries (4 files):
- 16-Ni2OAc2.cif
- 25-Ni2OAc.cif
- 30-Pd2Br.cif
- 32-Zn2Cl2.cif
