# Supplementary material for: Chiral bisoxazoline ligands designed to stabilize bimetallic complexes
Source: Beilstein J Org Chem. 2018 Aug 1;14:2002–11. doi: 10.3762/bjoc.14.175 (PMC6122208; doi:10.3762/bjoc.14.175)
Supplement: File 2 — Crystallographic information files of synthesized complexes (CCDC 1568876–1568879). [file Beilstein_J_Org_Chem-14-2002-s002.zip › 16-Ni2OAc2.cif]

 
data_dd357am_0m_a 
  
_audit_creation_method            'SHELXL-2014/7' 
_shelx_SHELXL_version_number      '2014/7' 
_chemical_name_systematic         ? 
_chemical_name_common             ? 
_chemical_melting_point           ? 
_chemical_formula_moiety    'C46 H32 N6 Ni2 O8', 2.5(C2 H4 Cl2)'
_chemical_formula_sum    'C51 H42 Cl5 N6 Ni2 O8' 
_chemical_formula_weight          1161.57 
  
loop_ 
 _atom_type_symbol 
 _atom_type_description 
 _atom_type_scat_dispersion_real 
 _atom_type_scat_dispersion_imag 
 _atom_type_scat_source 
 'C'  'C'   0.0033   0.0016 
 'International Tables Vol C Tables 4.2.6.8 and 6.1.1.4' 
 'H'  'H'   0.0000   0.0000 
 'International Tables Vol C Tables 4.2.6.8 and 6.1.1.4' 
 'N'  'N'   0.0061   0.0033 
 'International Tables Vol C Tables 4.2.6.8 and 6.1.1.4' 
 'O'  'O'   0.0106   0.0060 
 'International Tables Vol C Tables 4.2.6.8 and 6.1.1.4' 
 'Ni'  'Ni'   0.3393   1.1124 
 'International Tables Vol C Tables 4.2.6.8 and 6.1.1.4' 
 'Cl'  'Cl'   0.1484   0.1585 
 'International Tables Vol C Tables 4.2.6.8 and 6.1.1.4' 
  
_space_group_crystal_system       orthorhombic 
_space_group_IT_number            19 
_space_group_name_H-M_alt         'P 21 21 21' 
_space_group_name_Hall            'P 2ac 2ab' 
  
_shelx_space_group_comment 
; 
The symmetry employed for this shelxl refinement is uniquely defined 
by the following loop, which should always be used as a source of 
symmetry information in preference to the above space-group names. 
They are only intended as comments. 
; 
  
loop_ 
 _space_group_symop_operation_xyz 
 'x, y, z' 
 '-x+1/2, -y, z+1/2' 
 '-x, y+1/2, -z+1/2' 
 'x+1/2, -y+1/2, -z' 
  
_cell_length_a                    14.1829(5) 
_cell_length_b                    14.8645(6) 
_cell_length_c                    25.2342(10) 
_cell_angle_alpha                 90 
_cell_angle_beta                  90 
_cell_angle_gamma                 90 
_cell_volume                      5319.9(4) 
_cell_formula_units_Z             4 
_cell_measurement_temperature     100(2) 
_cell_measurement_reflns_used     8838 
_cell_measurement_theta_min       2.16 
_cell_measurement_theta_max       21.19 
  
_exptl_crystal_description        lathe 
_exptl_crystal_colour             brown 
_exptl_crystal_density_meas       ? 
_exptl_crystal_density_method     ? 
_exptl_crystal_density_diffrn     1.450 
_exptl_crystal_F_000              2380 
_exptl_transmission_factor_min    ? 
_exptl_transmission_factor_max    ? 
_exptl_crystal_size_max           0.210 
_exptl_crystal_size_mid           0.120 
_exptl_crystal_size_min           0.080 
_exptl_absorpt_coefficient_mu     1.017 
_shelx_estimated_absorpt_T_min    0.815 
_shelx_estimated_absorpt_T_max    0.923 
_exptl_absorpt_correction_type    multi-scan 
_exptl_absorpt_correction_T_min   0.6655 
_exptl_absorpt_correction_T_max   0.7459 
_exptl_absorpt_process_details    'Bruker SAINT (SADABS)' 
_exptl_absorpt_special_details    ? 
_diffrn_ambient_temperature       100(2) 
_diffrn_radiation_wavelength      0.71073 
_diffrn_radiation_type            MoK\a 
_diffrn_source                    'sealed tube' 
_diffrn_measurement_device_type   'Bruker APEX' 
_diffrn_measurement_method        '\w scans' 
_diffrn_detector_area_resol_mean  ? 
_diffrn_reflns_number             56048 
_diffrn_reflns_av_unetI/netI      0.0573 
_diffrn_reflns_av_R_equivalents   0.0654 
_diffrn_reflns_limit_h_min        -18 
_diffrn_reflns_limit_h_max        18 
_diffrn_reflns_limit_k_min        -19 
_diffrn_reflns_limit_k_max        19 
_diffrn_reflns_limit_l_min        -32 
_diffrn_reflns_limit_l_max        33 
_diffrn_reflns_theta_min          1.590 
_diffrn_reflns_theta_max          27.875 
_diffrn_reflns_theta_full         25.242 
_diffrn_measured_fraction_theta_max   1.000 
_diffrn_measured_fraction_theta_full  1.000 
_diffrn_reflns_Laue_measured_fraction_max    1.000 
_diffrn_reflns_Laue_measured_fraction_full   1.000 
_diffrn_reflns_point_group_measured_fraction_max   1.000 
_diffrn_reflns_point_group_measured_fraction_full  1.000 
_reflns_number_total              12687 
_reflns_number_gt                 8694 
_reflns_threshold_expression      'I > 2\s(I)' 
_reflns_Friedel_coverage          0.821 
_reflns_Friedel_fraction_max      1.000 
_reflns_Friedel_fraction_full     1.000 
  
_reflns_special_details 
; 
 Reflections were merged by SHELXL according to the crystal 
 class for the calculation of statistics and refinement. 
  
 _reflns_Friedel_fraction is defined as the number of unique 
 Friedel pairs measured divided by the number that would be 
 possible theoretically, ignoring centric projections and 
 systematic absences. 
; 
  
_computing_data_collection        'Bruker SMART' 
_computing_cell_refinement        'Bruker SAINT' 
_computing_data_reduction         'Bruker SAINT' 
_computing_structure_solution     'SHELXL-2014/7 (Sheldrick, 2014)' 
_computing_structure_refinement 'SHELXL-2014/7 (Sheldrick, 2014)' 
_computing_molecular_graphics     'Bruker SHELXTL' 
_computing_publication_material   SHELXL-2014/7 
_refine_special_details           ? 
_refine_ls_structure_factor_coef  Fsqd 
_refine_ls_matrix_type            full 
_refine_ls_weighting_scheme       calc 
_refine_ls_weighting_details 
'w=1/[\s^2^(Fo^2^)+(0.1958P)^2^] where P=(Fo^2^+2Fc^2^)/3' 
_atom_sites_solution_primary      ? 
_atom_sites_solution_secondary    ? 
_atom_sites_solution_hydrogens    geom 
_refine_ls_hydrogen_treatment     constr 
_refine_ls_extinction_method      none 
_refine_ls_extinction_coef        . 
_refine_ls_abs_structure_details 
; 
 Flack x determined using 2984 quotients [(I+)-(I-)]/[(I+)+(I-)] 
 (Parsons, Flack and Wagner, Acta Cryst. B69 (2013) 249-259). 
; 
_refine_ls_abs_structure_Flack    0.025(7) 
_chemical_absolute_configuration  ad 
_refine_ls_number_reflns          12687 
_refine_ls_number_parameters      642 
_refine_ls_number_restraints      1046 
_refine_ls_R_factor_all           0.1290 
_refine_ls_R_factor_gt            0.0945 
_refine_ls_wR_factor_ref          0.2838 
_refine_ls_wR_factor_gt           0.2581 
_refine_ls_goodness_of_fit_ref    1.051 
_refine_ls_restrained_S_all       1.054 
_refine_ls_shift/su_max           0.000 
_refine_ls_shift/su_mean          0.000 
  
loop_ 
 _atom_site_label 
 _atom_site_type_symbol 
 _atom_site_fract_x 
 _atom_site_fract_y 
 _atom_site_fract_z 
 _atom_site_U_iso_or_equiv 
 _atom_site_adp_type 
 _atom_site_occupancy 
 _atom_site_site_symmetry_order 
 _atom_site_calc_flag 
 _atom_site_refinement_flags_posn 
 _atom_site_refinement_flags_adp 
 _atom_site_refinement_flags_occupancy 
 _atom_site_disorder_assembly 
 _atom_site_disorder_group 
Ni1 Ni 0.48195(9) 0.45978(7) 0.34351(5) 0.0449(3) Uani 1 1 d . U . . . 
Ni2 Ni 0.44918(8) 0.68883(7) 0.33198(5) 0.0455(3) Uani 1 1 d . U . . . 
O1 O 0.5769(5) 0.2766(4) 0.2361(3) 0.0526(16) Uani 1 1 d . U . . . 
O2 O 0.6561(6) 0.8733(5) 0.3252(4) 0.072(2) Uani 1 1 d . U . . . 
O3 O 0.2987(6) 0.2890(5) 0.4212(3) 0.0633(18) Uani 1 1 d . U . . . 
O4 O 0.2745(6) 0.7988(5) 0.4479(3) 0.0600(17) Uani 1 1 d . U . . . 
N1 N 0.3988(6) 0.4040(5) 0.4018(3) 0.0490(16) Uani 1 1 d . U . . . 
N2 N 0.5208(6) 0.3383(5) 0.3149(3) 0.0491(16) Uani 1 1 d . U . . . 
N3 N 0.5599(6) 0.5043(5) 0.2764(3) 0.0479(16) Uani 1 1 d . U . . . 
N4 N 0.3411(6) 0.7355(5) 0.3761(3) 0.0486(16) Uani 1 1 d . U . . . 
N5 N 0.5322(6) 0.7872(5) 0.3596(4) 0.0573(18) Uani 1 1 d . U . . . 
N6 N 0.5732(6) 0.6576(5) 0.2927(4) 0.0550(19) Uani 1 1 d . U . . . 
C1 C 0.5952(7) 0.5863(6) 0.2616(4) 0.0485(19) Uani 1 1 d . U . . . 
C2 C 0.5811(7) 0.4340(6) 0.2458(4) 0.0474(18) Uani 1 1 d . U . . . 
C3 C 0.6336(8) 0.4394(7) 0.1986(5) 0.056(2) Uani 1 1 d . U . . . 
H3 H 0.6414 0.3879 0.1767 0.067 Uiso 1 1 calc R U . . . 
C4 C 0.6734(8) 0.5205(7) 0.1845(5) 0.058(2) Uani 1 1 d . U . . . 
H4 H 0.7109 0.5252 0.1534 0.070 Uiso 1 1 calc R U . . . 
C5 C 0.6579(8) 0.5959(7) 0.2167(5) 0.060(2) Uani 1 1 d . U . . . 
C6 C 0.6973(8) 0.6812(7) 0.2087(5) 0.062(2) Uani 1 1 d . U . . . 
H6 H 0.7370 0.6906 0.1789 0.074 Uiso 1 1 calc R U . . . 
C7 C 0.6807(8) 0.7499(7) 0.2417(5) 0.060(2) Uani 1 1 d . U . . . 
H7 H 0.7100 0.8067 0.2366 0.072 Uiso 1 1 calc R U . . . 
C8 C 0.6173(8) 0.7351(7) 0.2850(5) 0.059(2) Uani 1 1 d . U . . . 
C9 C 0.5585(7) 0.3405(6) 0.2663(4) 0.0465(18) Uani 1 1 d . U . . . 
C10 C 0.6013(7) 0.8083(7) 0.3259(5) 0.060(2) Uani 1 1 d . U . . . 
C11 C 0.3169(8) 0.4465(7) 0.4282(4) 0.0541(19) Uani 1 1 d . U . . . 
H11 H 0.2841 0.4878 0.4030 0.065 Uiso 1 1 calc R U . . . 
C12 C 0.3353(8) 0.4945(7) 0.4798(4) 0.057(2) Uani 1 1 d . U . . . 
C13 C 0.3720(8) 0.5779(8) 0.4880(5) 0.061(2) Uani 1 1 d . U . . . 
H13 H 0.3924 0.6125 0.4585 0.074 Uiso 1 1 calc R U . . . 
C14 C 0.3804(9) 0.6141(10) 0.5399(5) 0.069(3) Uani 1 1 d . U . . . 
H14 H 0.4096 0.6707 0.5462 0.083 Uiso 1 1 calc R U . . . 
C15 C 0.3436(10) 0.5622(10) 0.5814(5) 0.077(3) Uani 1 1 d . U . . . 
H15 H 0.3459 0.5857 0.6164 0.092 Uiso 1 1 calc R U . . . 
C16 C 0.3051(11) 0.4808(10) 0.5737(5) 0.076(3) Uani 1 1 d . U . . . 
H16 H 0.2830 0.4468 0.6031 0.091 Uiso 1 1 calc R U . . . 
C17 C 0.2975(10) 0.4448(8) 0.5206(5) 0.067(2) Uani 1 1 d . U . . . 
C18 C 0.2490(11) 0.3608(9) 0.5050(6) 0.078(3) Uani 1 1 d . U . . . 
H18A H 0.1832 0.3592 0.5182 0.094 Uiso 1 1 calc R U . . . 
H18B H 0.2831 0.3069 0.5178 0.094 Uiso 1 1 calc R U . . . 
C19 C 0.2531(10) 0.3690(7) 0.4422(5) 0.066(2) Uani 1 1 d . U . . . 
H19 H 0.1887 0.3772 0.4268 0.080 Uiso 1 1 calc R U . . . 
C20 C 0.3839(8) 0.3181(7) 0.4013(4) 0.054(2) Uani 1 1 d . U . . . 
C21 C 0.4464(8) 0.2473(7) 0.3840(4) 0.056(2) Uani 1 1 d . U . . . 
C22 C 0.4376(9) 0.1654(7) 0.4106(4) 0.062(2) Uani 1 1 d . U . . . 
H22 H 0.3932 0.1603 0.4386 0.074 Uiso 1 1 calc R U . . . 
C23 C 0.4917(9) 0.0918(7) 0.3973(5) 0.062(2) Uani 1 1 d . U . . . 
H23 H 0.4838 0.0363 0.4155 0.074 Uiso 1 1 calc R U . . . 
C24 C 0.5586(9) 0.0996(7) 0.3566(5) 0.059(2) Uani 1 1 d . U . . . 
H24 H 0.5978 0.0498 0.3480 0.071 Uiso 1 1 calc R U . . . 
C25 C 0.5680(7) 0.1798(6) 0.3288(4) 0.052(2) Uani 1 1 d . U . . . 
H25 H 0.6127 0.1839 0.3008 0.062 Uiso 1 1 calc R U . . . 
C26 C 0.5113(7) 0.2557(6) 0.3416(4) 0.0497(18) Uani 1 1 d . U . . . 
C27 C 0.2404(7) 0.7121(7) 0.3732(4) 0.0506(18) Uani 1 1 d . U . . . 
H27 H 0.2311 0.6465 0.3663 0.061 Uiso 1 1 calc R U . . . 
C28 C 0.1866(8) 0.7686(7) 0.3345(5) 0.058(2) Uani 1 1 d . U . . . 
C29 C 0.2032(10) 0.7778(9) 0.2810(5) 0.071(3) Uani 1 1 d . U . . . 
H29 H 0.2512 0.7449 0.2633 0.085 Uiso 1 1 calc R U . . . 
C30 C 0.1447(11) 0.8391(12) 0.2542(7) 0.092(3) Uani 1 1 d . U . . . 
H30 H 0.1461 0.8418 0.2166 0.110 Uiso 1 1 calc R U . . . 
C31 C 0.0812(12) 0.8991(12) 0.2838(7) 0.094(3) Uani 1 1 d . U . . . 
H31 H 0.0522 0.9489 0.2668 0.113 Uiso 1 1 calc R U . . . 
C32 C 0.0656(11) 0.8827(11) 0.3333(7) 0.088(3) Uani 1 1 d . U . . . 
H32 H 0.0181 0.9153 0.3516 0.105 Uiso 1 1 calc R U . . . 
C33 C 0.1179(9) 0.8178(9) 0.3601(5) 0.070(2) Uani 1 1 d . U . . . 
C34 C 0.1132(9) 0.7911(9) 0.4181(5) 0.069(3) Uani 1 1 d . U . . . 
H34A H 0.1106 0.8450 0.4411 0.082 Uiso 1 1 calc R U . . . 
H34B H 0.0570 0.7534 0.4251 0.082 Uiso 1 1 calc R U . . . 
C35 C 0.2009(9) 0.7397(8) 0.4274(5) 0.060(2) Uani 1 1 d . U . . . 
H35 H 0.1902 0.6865 0.4509 0.072 Uiso 1 1 calc R U . . . 
C36 C 0.3525(8) 0.7857(6) 0.4181(4) 0.0521(19) Uani 1 1 d . U . . . 
C37 C 0.4380(9) 0.8305(6) 0.4364(5) 0.057(2) Uani 1 1 d . U . . . 
C38 C 0.4332(11) 0.8716(8) 0.4852(5) 0.071(3) Uani 1 1 d . U . . . 
H38 H 0.3753 0.8686 0.5040 0.085 Uiso 1 1 calc R U . . . 
C39 C 0.5079(11) 0.9173(8) 0.5086(6) 0.075(3) Uani 1 1 d . U . . . 
H39 H 0.5011 0.9476 0.5415 0.090 Uiso 1 1 calc R U . . . 
C40 C 0.5900(10) 0.9165(7) 0.4823(6) 0.071(3) Uani 1 1 d . U . . . 
H40 H 0.6439 0.9426 0.4985 0.085 Uiso 1 1 calc R U . . . 
C41 C 0.5991(10) 0.8793(7) 0.4330(5) 0.067(2) Uani 1 1 d . U . . . 
H41 H 0.6576 0.8837 0.4148 0.080 Uiso 1 1 calc R U . . . 
C42 C 0.5223(8) 0.8344(6) 0.4086(5) 0.0557(19) Uani 1 1 d . U . . . 
O5 O 0.5990(6) 0.4869(5) 0.3940(3) 0.0625(18) Uani 1 1 d . U . . . 
O6 O 0.4853(5) 0.5843(4) 0.3837(3) 0.0512(14) Uani 1 1 d . U . . . 
C43 C 0.5651(9) 0.5635(6) 0.4037(5) 0.055(2) Uani 1 1 d . U . . . 
C44 C 0.6165(10) 0.6265(8) 0.4384(5) 0.066(3) Uani 1 1 d . U . . . 
H44A H 0.5853 0.6853 0.4377 0.098 Uiso 1 1 calc R U . . . 
H44B H 0.6815 0.6328 0.4257 0.098 Uiso 1 1 calc R U . . . 
H44C H 0.6168 0.6031 0.4747 0.098 Uiso 1 1 calc R U . . . 
O7 O 0.3598(5) 0.4627(4) 0.3013(3) 0.0528(15) Uani 1 1 d . U . . . 
O8 O 0.3569(5) 0.6104(5) 0.2892(3) 0.0533(15) Uani 1 1 d . U . . . 
C45 C 0.3270(8) 0.5364(6) 0.2818(4) 0.0521(19) Uani 1 1 d . U . . . 
C46 C 0.2410(9) 0.5260(8) 0.2458(6) 0.069(3) Uani 1 1 d . U . . . 
H46A H 0.1837 0.5240 0.2675 0.103 Uiso 1 1 calc R U . . . 
H46B H 0.2465 0.4700 0.2255 0.103 Uiso 1 1 calc R U . . . 
H46C H 0.2377 0.5771 0.2214 0.103 Uiso 1 1 calc R U . . . 
Cl1A Cl -0.1946(5) 0.2321(5) 0.3664(3) 0.081(2) Uiso 0.507(12) 1 d D U P A 1 
C51A C -0.2599(15) 0.3242(15) 0.3880(11) 0.092(7) Uiso 0.507(12) 1 d D U P A 1 
H51A H -0.3074 0.3409 0.3609 0.111 Uiso 0.507(12) 1 calc R U P A 1 
H51B H -0.2934 0.3093 0.4213 0.111 Uiso 0.507(12) 1 calc R U P A 1 
C52A C -0.194(3) 0.4003(10) 0.3969(11) 0.180(10) Uiso 0.507(12) 1 d D U P A 1 
H52A H -0.2289 0.4579 0.3986 0.215 Uiso 0.507(12) 1 calc R U P A 1 
H52B H -0.1472 0.4039 0.3679 0.215 Uiso 0.507(12) 1 calc R U P A 1 
Cl2A Cl -0.1370(13) 0.3780(13) 0.4583(7) 0.178(6) Uiso 0.507(12) 1 d D U P A 1 
Cl1B Cl -0.202(2) 0.376(2) 0.4031(14) 0.276(10) Uiso 0.493(12) 1 d D U P A 2 
C51B C -0.124(3) 0.460(2) 0.378(3) 0.210(13) Uiso 0.493(12) 1 d D U P A 2 
H51C H -0.1493 0.4862 0.3445 0.252 Uiso 0.493(12) 1 calc R U P A 2 
H51D H -0.1150 0.5090 0.4037 0.252 Uiso 0.493(12) 1 calc R U P A 2 
C52B C -0.0337(19) 0.413(2) 0.3674(15) 0.230(16) Uiso 0.493(12) 1 d D U P A 2 
H52C H -0.0421 0.3658 0.3402 0.276 Uiso 0.493(12) 1 calc R U P A 2 
H52D H -0.0097 0.3847 0.4003 0.276 Uiso 0.493(12) 1 calc R U P A 2 
Cl2B Cl 0.046(2) 0.498(2) 0.3446(12) 0.312(15) Uiso 0.493(12) 1 d D U P A 2 
Cl3A Cl 0.5141(9) 0.2827(8) 0.5208(4) 0.137(4) Uiso 0.572(13) 1 d D U P B 1 
C53A C 0.555(2) 0.3931(17) 0.5067(19) 0.197(10) Uiso 0.572(13) 1 d D U P B 1 
H53A H 0.5322 0.4134 0.4716 0.237 Uiso 0.572(13) 1 calc R U P B 1 
H53B H 0.5332 0.4360 0.5340 0.237 Uiso 0.572(13) 1 calc R U P B 1 
C54A C 0.660(2) 0.387(3) 0.5070(16) 0.199(10) Uiso 0.572(13) 1 d D U P B 1 
H54A H 0.6856 0.4003 0.4715 0.239 Uiso 0.572(13) 1 calc R U P B 1 
H54B H 0.6803 0.3259 0.5178 0.239 Uiso 0.572(13) 1 calc R U P B 1 
Cl4A Cl 0.6960(14) 0.4690(14) 0.5540(8) 0.188(5) Uiso 0.572(13) 1 d D U P B 1 
Cl3B Cl 0.569(2) 0.375(2) 0.6336(12) 0.240(11) Uiso 0.428(13) 1 d D U P B 2 
C53B C 0.572(3) 0.398(5) 0.5644(15) 0.209(10) Uiso 0.428(13) 1 d D U P B 2 
H53C H 0.5269 0.3589 0.5452 0.251 Uiso 0.428(13) 1 calc R U P B 2 
H53D H 0.5558 0.4616 0.5575 0.251 Uiso 0.428(13) 1 calc R U P B 2 
C54B C 0.670(4) 0.378(2) 0.548(2) 0.196(10) Uiso 0.428(13) 1 d D U P B 2 
H54C H 0.6715 0.3487 0.5126 0.235 Uiso 0.428(13) 1 calc R U P B 2 
H54D H 0.7021 0.3388 0.5737 0.235 Uiso 0.428(13) 1 calc R U P B 2 
Cl4B Cl 0.727(2) 0.485(2) 0.5448(12) 0.188(5) Uiso 0.428(13) 1 d D U P B 2 
Cl7A Cl 0.8553(12) 0.6673(11) 0.3665(6) 0.161(5) Uiso 0.5 1 d D U P . . 
C57A C 0.901(4) 0.6152(19) 0.3083(11) 0.172(13) Uiso 0.5 1 d D U P . . 
C58A C 0.928(5) 0.691(2) 0.2731(11) 0.185(11) Uiso 0.5 1 d D U P . . 
Cl8A Cl 0.9479(15) 0.6429(15) 0.2097(6) 0.202(7) Uiso 0.5 1 d D U P . . 
  
loop_ 
 _atom_site_aniso_label 
 _atom_site_aniso_U_11 
 _atom_site_aniso_U_22 
 _atom_site_aniso_U_33 
 _atom_site_aniso_U_23 
 _atom_site_aniso_U_13 
 _atom_site_aniso_U_12 
Ni1 0.0514(6) 0.0246(5) 0.0587(7) 0.0014(5) 0.0006(5) 0.0056(4) 
Ni2 0.0468(6) 0.0224(5) 0.0674(8) -0.0001(5) 0.0020(5) -0.0015(4) 
O1 0.059(4) 0.031(3) 0.068(4) -0.003(3) 0.007(3) 0.005(3) 
O2 0.069(5) 0.039(4) 0.107(6) 0.002(4) -0.002(4) -0.020(3) 
O3 0.069(4) 0.037(3) 0.084(4) -0.007(3) 0.018(4) -0.005(3) 
O4 0.072(4) 0.053(4) 0.054(4) -0.006(3) 0.004(3) -0.004(3) 
N1 0.059(4) 0.029(3) 0.059(4) 0.000(3) 0.002(3) 0.009(3) 
N2 0.061(4) 0.027(3) 0.059(4) 0.000(3) 0.001(3) -0.001(3) 
N3 0.052(4) 0.026(3) 0.065(4) -0.003(3) 0.002(3) -0.001(3) 
N4 0.054(4) 0.030(3) 0.062(4) -0.001(3) 0.001(3) 0.000(3) 
N5 0.053(4) 0.033(3) 0.085(5) -0.001(3) -0.005(3) -0.002(3) 
N6 0.051(4) 0.031(3) 0.083(5) 0.002(3) 0.006(3) -0.003(3) 
C1 0.045(4) 0.030(3) 0.070(5) 0.003(3) 0.006(4) -0.004(3) 
C2 0.050(4) 0.027(3) 0.065(4) -0.003(3) 0.004(4) 0.002(3) 
C3 0.065(5) 0.036(4) 0.068(5) 0.002(4) 0.009(4) 0.003(4) 
C4 0.060(5) 0.038(4) 0.077(5) 0.009(4) 0.017(4) 0.004(4) 
C5 0.056(5) 0.041(4) 0.083(5) 0.008(4) 0.018(4) 0.007(4) 
C6 0.055(5) 0.045(4) 0.085(6) 0.008(4) 0.012(4) 0.005(4) 
C7 0.054(5) 0.037(4) 0.089(6) 0.005(4) 0.010(4) 0.002(4) 
C8 0.052(4) 0.034(4) 0.090(5) 0.001(4) 0.003(4) -0.002(3) 
C9 0.051(4) 0.029(3) 0.060(4) -0.001(3) 0.002(4) 0.000(3) 
C10 0.057(4) 0.032(4) 0.091(5) -0.002(4) 0.000(4) -0.002(3) 
C11 0.059(4) 0.037(4) 0.067(4) -0.002(3) 0.003(4) 0.007(3) 
C12 0.062(5) 0.050(4) 0.060(4) -0.001(4) 0.004(4) 0.014(4) 
C13 0.059(5) 0.054(5) 0.071(5) -0.004(4) 0.004(4) 0.009(4) 
C14 0.063(5) 0.073(5) 0.071(5) -0.007(4) -0.003(5) 0.014(5) 
C15 0.078(6) 0.087(6) 0.065(5) -0.016(5) -0.002(5) 0.017(5) 
C16 0.084(6) 0.074(5) 0.069(5) 0.001(5) 0.009(5) 0.018(5) 
C17 0.079(5) 0.051(4) 0.070(4) 0.000(4) 0.010(4) 0.013(4) 
C18 0.093(6) 0.056(5) 0.086(5) 0.004(5) 0.017(5) 0.002(5) 
C19 0.072(5) 0.045(4) 0.082(5) 0.001(4) 0.012(4) 0.008(4) 
C20 0.064(4) 0.039(4) 0.059(4) -0.003(4) 0.005(4) -0.003(4) 
C21 0.068(5) 0.036(4) 0.063(4) 0.000(3) 0.002(4) 0.005(4) 
C22 0.083(6) 0.044(4) 0.059(5) 0.005(4) 0.009(4) 0.005(4) 
C23 0.081(6) 0.035(4) 0.070(5) 0.013(4) 0.005(5) 0.007(4) 
C24 0.075(5) 0.031(4) 0.072(5) 0.005(4) -0.003(4) 0.011(4) 
C25 0.060(5) 0.030(3) 0.065(5) 0.000(3) -0.002(4) 0.002(3) 
C26 0.058(4) 0.027(3) 0.064(4) 0.003(3) 0.004(4) 0.001(3) 
C27 0.053(4) 0.041(4) 0.058(4) 0.000(3) 0.004(3) -0.005(3) 
C28 0.060(4) 0.050(4) 0.065(4) 0.003(4) 0.000(4) 0.001(4) 
C29 0.074(6) 0.072(6) 0.066(5) 0.010(5) -0.001(5) 0.006(5) 
C30 0.091(6) 0.099(7) 0.086(6) 0.023(6) -0.006(5) 0.019(6) 
C31 0.089(7) 0.088(7) 0.105(6) 0.016(6) -0.007(6) 0.025(6) 
C32 0.077(6) 0.087(6) 0.099(6) 0.004(6) -0.004(6) 0.022(5) 
C33 0.061(5) 0.068(5) 0.081(5) 0.000(4) 0.001(4) 0.009(4) 
C34 0.068(5) 0.064(5) 0.074(5) -0.006(5) 0.009(4) 0.000(4) 
C35 0.064(4) 0.051(4) 0.064(4) 0.001(4) 0.004(4) -0.005(4) 
C36 0.062(4) 0.036(4) 0.059(4) 0.001(3) -0.004(4) 0.002(3) 
C37 0.071(4) 0.033(4) 0.068(5) 0.001(3) -0.011(4) -0.002(4) 
C38 0.087(6) 0.051(5) 0.074(5) 0.000(4) -0.011(5) -0.004(5) 
C39 0.098(6) 0.048(5) 0.078(6) -0.008(5) -0.018(5) -0.002(5) 
C40 0.085(6) 0.036(4) 0.092(6) -0.008(4) -0.027(5) -0.004(4) 
C41 0.077(5) 0.030(4) 0.094(6) -0.004(4) -0.015(5) -0.003(4) 
C42 0.066(4) 0.023(3) 0.078(5) 0.003(3) -0.011(4) 0.000(3) 
O5 0.068(4) 0.037(3) 0.082(4) -0.004(3) -0.010(4) 0.011(3) 
O6 0.063(4) 0.027(3) 0.064(4) 0.000(2) -0.006(3) 0.005(3) 
C43 0.067(5) 0.029(4) 0.069(5) -0.002(3) -0.010(4) 0.001(3) 
C44 0.078(7) 0.056(6) 0.063(6) -0.007(5) -0.010(5) 0.004(5) 
O7 0.057(3) 0.032(3) 0.070(4) -0.001(3) -0.002(3) -0.004(3) 
O8 0.053(3) 0.043(3) 0.065(4) 0.001(3) 0.002(3) -0.002(3) 
C45 0.060(4) 0.033(4) 0.063(5) 0.006(4) 0.014(4) 0.009(3) 
C46 0.065(6) 0.045(6) 0.096(8) -0.003(5) -0.010(6) 0.001(5) 
  
_geom_special_details 
; 
 All esds (except the esd in the dihedral angle between two l.s. planes) 
 are estimated using the full covariance matrix.  The cell esds are taken 
 into account individually in the estimation of esds in distances, angles 
 and torsion angles; correlations between esds in cell parameters are only 
 used when they are defined by crystal symmetry.  An approximate (isotropic) 
 treatment of cell esds is used for estimating esds involving l.s. planes. 
; 
  
loop_ 
 _geom_bond_atom_site_label_1 
 _geom_bond_atom_site_label_2 
 _geom_bond_distance 
 _geom_bond_site_symmetry_2 
 _geom_bond_publ_flag 
Ni1 N2 2.022(8) . ? 
Ni1 O7 2.034(7) . ? 
Ni1 N1 2.059(9) . ? 
Ni1 O6 2.112(6) . ? 
Ni1 N3 2.129(8) . ? 
Ni1 O5 2.131(8) . ? 
Ni2 N5 2.003(9) . ? 
Ni2 N4 2.017(8) . ? 
Ni2 O8 2.058(7) . ? 
Ni2 N6 2.073(9) . ? 
Ni2 O6 2.093(7) . ? 
Ni2 O1 2.188(7) 3_655 ? 
O1 C9 1.245(11) . ? 
O1 Ni2 2.189(7) 3_645 ? 
O2 C10 1.240(12) . ? 
O3 C20 1.379(14) . ? 
O3 C19 1.455(13) . ? 
O4 C36 1.352(14) . ? 
O4 C35 1.459(14) . ? 
N1 C20 1.294(13) . ? 
N1 C11 1.481(13) . ? 
N2 C9 1.338(13) . ? 
N2 C26 1.408(12) . ? 
N3 C2 1.334(12) . ? 
N3 C1 1.368(11) . ? 
N4 C36 1.307(13) . ? 
N4 C27 1.472(13) . ? 
N5 C10 1.336(15) . ? 
N5 C42 1.427(15) . ? 
N6 C8 1.325(13) . ? 
N6 C1 1.354(13) . ? 
C1 C5 1.448(15) . ? 
C2 C3 1.406(15) . ? 
C2 C9 1.518(12) . ? 
C3 C4 1.378(14) . ? 
C3 H3 0.9500 . ? 
C4 C5 1.402(16) . ? 
C4 H4 0.9500 . ? 
C5 C6 1.401(15) . ? 
C6 C7 1.340(16) . ? 
C6 H6 0.9500 . ? 
C7 C8 1.432(17) . ? 
C7 H7 0.9500 . ? 
C8 C10 1.516(16) . ? 
C11 C19 1.507(16) . ? 
C11 C12 1.507(16) . ? 
C11 H11 1.0000 . ? 
C12 C13 1.359(16) . ? 
C12 C17 1.377(17) . ? 
C13 C14 1.421(18) . ? 
C13 H13 0.9500 . ? 
C14 C15 1.40(2) . ? 
C14 H14 0.9500 . ? 
C15 C16 1.34(2) . ? 
C15 H15 0.9500 . ? 
C16 C17 1.446(19) . ? 
C16 H16 0.9500 . ? 
C17 C18 1.480(19) . ? 
C18 C19 1.591(19) . ? 
C18 H18A 0.9900 . ? 
C18 H18B 0.9900 . ? 
C19 H19 1.0000 . ? 
C20 C21 1.443(15) . ? 
C21 C22 1.395(15) . ? 
C21 C26 1.417(15) . ? 
C22 C23 1.378(15) . ? 
C22 H22 0.9500 . ? 
C23 C24 1.403(17) . ? 
C23 H23 0.9500 . ? 
C24 C25 1.390(14) . ? 
C24 H24 0.9500 . ? 
C25 C26 1.423(13) . ? 
C25 H25 0.9500 . ? 
C27 C28 1.496(15) . ? 
C27 C35 1.534(16) . ? 
C27 H27 1.0000 . ? 
C28 C29 1.378(17) . ? 
C28 C33 1.378(17) . ? 
C29 C30 1.406(19) . ? 
C29 H29 0.9500 . ? 
C30 C31 1.47(2) . ? 
C30 H30 0.9500 . ? 
C31 C32 1.29(2) . ? 
C31 H31 0.9500 . ? 
C32 C33 1.392(19) . ? 
C32 H32 0.9500 . ? 
C33 C34 1.518(19) . ? 
C34 C35 1.479(18) . ? 
C34 H34A 0.9900 . ? 
C34 H34B 0.9900 . ? 
C35 H35 1.0000 . ? 
C36 C37 1.458(16) . ? 
C37 C38 1.376(17) . ? 
C37 C42 1.387(18) . ? 
C38 C39 1.391(19) . ? 
C38 H38 0.9500 . ? 
C39 C40 1.34(2) . ? 
C39 H39 0.9500 . ? 
C40 C41 1.367(19) . ? 
C40 H40 0.9500 . ? 
C41 C42 1.419(16) . ? 
C41 H41 0.9500 . ? 
O5 C43 1.260(12) . ? 
O6 C43 1.276(14) . ? 
C43 C44 1.474(16) . ? 
C44 H44A 0.9800 . ? 
C44 H44B 0.9800 . ? 
C44 H44C 0.9800 . ? 
O7 C45 1.289(12) . ? 
O8 C45 1.193(12) . ? 
C45 C46 1.527(17) . ? 
C46 H46A 0.9800 . ? 
C46 H46B 0.9800 . ? 
C46 H46C 0.9800 . ? 
Cl1A C51A 1.741(13) . ? 
C51A C52A 1.485(14) . ? 
C51A H51A 0.9900 . ? 
C51A H51B 0.9900 . ? 
C52A Cl2A 1.779(14) . ? 
C52A H52A 0.9900 . ? 
C52A H52B 0.9900 . ? 
Cl1B C51B 1.789(14) . ? 
C51B C52B 1.482(14) . ? 
C51B H51C 0.9900 . ? 
C51B H51D 0.9900 . ? 
C52B Cl2B 1.788(14) . ? 
C52B H52C 0.9900 . ? 
C52B H52D 0.9900 . ? 
Cl3A C53A 1.777(14) . ? 
C53A C54A 1.483(14) . ? 
C53A H53A 0.9900 . ? 
C53A H53B 0.9900 . ? 
C54A Cl4A 1.781(14) . ? 
C54A H54A 0.9900 . ? 
C54A H54B 0.9900 . ? 
Cl3B C53B 1.780(14) . ? 
Cl3B Cl8A 1.95(3) 2_665 ? 
C53B C54B 1.488(14) . ? 
C53B H53C 0.9900 . ? 
C53B H53D 0.9900 . ? 
C54B Cl4B 1.780(14) . ? 
C54B H54C 0.9900 . ? 
C54B H54D 0.9900 . ? 
Cl7A C57A 1.784(14) . ? 
C57A C58A 1.486(14) . ? 
C58A Cl8A 1.776(14) . ? 
Cl8A Cl3B 1.95(3) 2_664 ? 
  
loop_ 
 _geom_angle_atom_site_label_1 
 _geom_angle_atom_site_label_2 
 _geom_angle_atom_site_label_3 
 _geom_angle 
 _geom_angle_site_symmetry_1 
 _geom_angle_site_symmetry_3 
 _geom_angle_publ_flag 
N2 Ni1 O7 93.6(3) . . ? 
N2 Ni1 N1 93.0(3) . . ? 
O7 Ni1 N1 84.0(3) . . ? 
N2 Ni1 O6 161.6(3) . . ? 
O7 Ni1 O6 104.6(3) . . ? 
N1 Ni1 O6 91.3(3) . . ? 
N2 Ni1 N3 81.5(3) . . ? 
O7 Ni1 N3 91.1(3) . . ? 
N1 Ni1 N3 172.3(3) . . ? 
O6 Ni1 N3 95.6(3) . . ? 
N2 Ni1 O5 99.8(3) . . ? 
O7 Ni1 O5 166.6(3) . . ? 
N1 Ni1 O5 95.5(3) . . ? 
O6 Ni1 O5 61.9(3) . . ? 
N3 Ni1 O5 90.7(3) . . ? 
N5 Ni2 N4 90.2(4) . . ? 
N5 Ni2 O8 166.0(3) . . ? 
N4 Ni2 O8 90.0(3) . . ? 
N5 Ni2 N6 80.3(4) . . ? 
N4 Ni2 N6 170.5(3) . . ? 
O8 Ni2 N6 99.3(3) . . ? 
N5 Ni2 O6 100.4(3) . . ? 
N4 Ni2 O6 95.6(3) . . ? 
O8 Ni2 O6 93.6(3) . . ? 
N6 Ni2 O6 85.7(3) . . ? 
N5 Ni2 O1 86.4(3) . 3_655 ? 
N4 Ni2 O1 95.7(3) . 3_655 ? 
O8 Ni2 O1 79.6(3) . 3_655 ? 
N6 Ni2 O1 84.3(3) . 3_655 ? 
O6 Ni2 O1 166.8(3) . 3_655 ? 
C9 O1 Ni2 154.1(7) . 3_645 ? 
C20 O3 C19 105.4(8) . . ? 
C36 O4 C35 107.6(8) . . ? 
C20 N1 C11 107.3(9) . . ? 
C20 N1 Ni1 118.9(7) . . ? 
C11 N1 Ni1 126.8(6) . . ? 
C9 N2 C26 119.9(8) . . ? 
C9 N2 Ni1 114.5(6) . . ? 
C26 N2 Ni1 125.6(6) . . ? 
C2 N3 C1 117.2(8) . . ? 
C2 N3 Ni1 109.5(6) . . ? 
C1 N3 Ni1 133.1(7) . . ? 
C36 N4 C27 107.2(8) . . ? 
C36 N4 Ni2 123.3(7) . . ? 
C27 N4 Ni2 129.0(6) . . ? 
C10 N5 C42 120.6(9) . . ? 
C10 N5 Ni2 112.4(8) . . ? 
C42 N5 Ni2 127.0(7) . . ? 
C8 N6 C1 119.2(9) . . ? 
C8 N6 Ni2 106.0(7) . . ? 
C1 N6 Ni2 130.4(7) . . ? 
N6 C1 N3 117.1(9) . . ? 
N6 C1 C5 121.1(8) . . ? 
N3 C1 C5 121.7(9) . . ? 
N3 C2 C3 124.4(9) . . ? 
N3 C2 C9 118.2(9) . . ? 
C3 C2 C9 116.9(8) . . ? 
C4 C3 C2 119.0(10) . . ? 
C4 C3 H3 120.5 . . ? 
C2 C3 H3 120.5 . . ? 
C3 C4 C5 119.0(10) . . ? 
C3 C4 H4 120.5 . . ? 
C5 C4 H4 120.5 . . ? 
C6 C5 C4 125.3(10) . . ? 
C6 C5 C1 116.6(10) . . ? 
C4 C5 C1 118.1(9) . . ? 
C7 C6 C5 122.0(11) . . ? 
C7 C6 H6 119.0 . . ? 
C5 C6 H6 119.0 . . ? 
C6 C7 C8 117.9(10) . . ? 
C6 C7 H7 121.0 . . ? 
C8 C7 H7 121.0 . . ? 
N6 C8 C7 122.8(10) . . ? 
N6 C8 C10 117.1(10) . . ? 
C7 C8 C10 120.1(9) . . ? 
O1 C9 N2 128.7(8) . . ? 
O1 C9 C2 116.5(8) . . ? 
N2 C9 C2 114.8(8) . . ? 
O2 C10 N5 130.6(11) . . ? 
O2 C10 C8 117.2(10) . . ? 
N5 C10 C8 112.0(9) . . ? 
N1 C11 C19 104.5(8) . . ? 
N1 C11 C12 117.1(9) . . ? 
C19 C11 C12 105.3(10) . . ? 
N1 C11 H11 109.9 . . ? 
C19 C11 H11 109.9 . . ? 
C12 C11 H11 109.9 . . ? 
C13 C12 C17 121.6(11) . . ? 
C13 C12 C11 129.0(11) . . ? 
C17 C12 C11 108.9(10) . . ? 
C12 C13 C14 121.2(12) . . ? 
C12 C13 H13 119.4 . . ? 
C14 C13 H13 119.4 . . ? 
C15 C14 C13 116.6(13) . . ? 
C15 C14 H14 121.7 . . ? 
C13 C14 H14 121.7 . . ? 
C16 C15 C14 122.7(13) . . ? 
C16 C15 H15 118.7 . . ? 
C14 C15 H15 118.7 . . ? 
C15 C16 C17 119.9(13) . . ? 
C15 C16 H16 120.1 . . ? 
C17 C16 H16 120.1 . . ? 
C12 C17 C16 117.8(12) . . ? 
C12 C17 C18 115.8(11) . . ? 
C16 C17 C18 126.4(12) . . ? 
C17 C18 C19 100.5(10) . . ? 
C17 C18 H18A 111.7 . . ? 
C19 C18 H18A 111.7 . . ? 
C17 C18 H18B 111.7 . . ? 
C19 C18 H18B 111.7 . . ? 
H18A C18 H18B 109.4 . . ? 
O3 C19 C11 105.8(9) . . ? 
O3 C19 C18 108.5(10) . . ? 
C11 C19 C18 108.4(11) . . ? 
O3 C19 H19 111.3 . . ? 
C11 C19 H19 111.3 . . ? 
C18 C19 H19 111.3 . . ? 
N1 C20 O3 116.7(10) . . ? 
N1 C20 C21 128.5(10) . . ? 
O3 C20 C21 114.7(9) . . ? 
C22 C21 C26 119.9(9) . . ? 
C22 C21 C20 115.9(10) . . ? 
C26 C21 C20 124.2(9) . . ? 
C23 C22 C21 121.7(11) . . ? 
C23 C22 H22 119.1 . . ? 
C21 C22 H22 119.1 . . ? 
C22 C23 C24 119.3(9) . . ? 
C22 C23 H23 120.4 . . ? 
C24 C23 H23 120.4 . . ? 
C25 C24 C23 120.4(9) . . ? 
C25 C24 H24 119.8 . . ? 
C23 C24 H24 119.8 . . ? 
C24 C25 C26 120.7(10) . . ? 
C24 C25 H25 119.6 . . ? 
C26 C25 H25 119.6 . . ? 
N2 C26 C21 120.1(8) . . ? 
N2 C26 C25 121.9(9) . . ? 
C21 C26 C25 118.0(8) . . ? 
N4 C27 C28 113.3(8) . . ? 
N4 C27 C35 104.3(8) . . ? 
C28 C27 C35 104.2(9) . . ? 
N4 C27 H27 111.5 . . ? 
C28 C27 H27 111.5 . . ? 
C35 C27 H27 111.5 . . ? 
C29 C28 C33 121.8(12) . . ? 
C29 C28 C27 127.4(11) . . ? 
C33 C28 C27 110.7(10) . . ? 
C28 C29 C30 115.7(13) . . ? 
C28 C29 H29 122.1 . . ? 
C30 C29 H29 122.1 . . ? 
C29 C30 C31 120.7(14) . . ? 
C29 C30 H30 119.6 . . ? 
C31 C30 H30 119.6 . . ? 
C32 C31 C30 118.8(15) . . ? 
C32 C31 H31 120.6 . . ? 
C30 C31 H31 120.6 . . ? 
C31 C32 C33 120.6(15) . . ? 
C31 C32 H32 119.7 . . ? 
C33 C32 H32 119.7 . . ? 
C28 C33 C32 121.1(13) . . ? 
C28 C33 C34 110.1(11) . . ? 
C32 C33 C34 128.7(13) . . ? 
C35 C34 C33 104.5(10) . . ? 
C35 C34 H34A 110.8 . . ? 
C33 C34 H34A 110.8 . . ? 
C35 C34 H34B 110.8 . . ? 
C33 C34 H34B 110.8 . . ? 
H34A C34 H34B 108.9 . . ? 
O4 C35 C34 110.3(9) . . ? 
O4 C35 C27 102.5(9) . . ? 
C34 C35 C27 107.7(10) . . ? 
O4 C35 H35 112.0 . . ? 
C34 C35 H35 112.0 . . ? 
C27 C35 H35 112.0 . . ? 
N4 C36 O4 115.6(9) . . ? 
N4 C36 C37 128.4(10) . . ? 
O4 C36 C37 116.0(9) . . ? 
C38 C37 C42 118.5(11) . . ? 
C38 C37 C36 116.4(11) . . ? 
C42 C37 C36 125.1(10) . . ? 
C37 C38 C39 124.0(14) . . ? 
C37 C38 H38 118.0 . . ? 
C39 C38 H38 118.0 . . ? 
C40 C39 C38 116.6(12) . . ? 
C40 C39 H39 121.7 . . ? 
C38 C39 H39 121.7 . . ? 
C39 C40 C41 122.4(12) . . ? 
C39 C40 H40 118.8 . . ? 
C41 C40 H40 118.8 . . ? 
C40 C41 C42 120.9(13) . . ? 
C40 C41 H41 119.6 . . ? 
C42 C41 H41 119.6 . . ? 
C37 C42 C41 117.5(11) . . ? 
C37 C42 N5 120.2(9) . . ? 
C41 C42 N5 122.1(11) . . ? 
C43 O5 Ni1 89.4(7) . . ? 
C43 O6 Ni2 130.0(7) . . ? 
C43 O6 Ni1 89.9(6) . . ? 
Ni2 O6 Ni1 110.2(3) . . ? 
O5 C43 O6 118.7(10) . . ? 
O5 C43 C44 120.0(11) . . ? 
O6 C43 C44 121.3(9) . . ? 
C43 C44 H44A 109.5 . . ? 
C43 C44 H44B 109.5 . . ? 
H44A C44 H44B 109.5 . . ? 
C43 C44 H44C 109.5 . . ? 
H44A C44 H44C 109.5 . . ? 
H44B C44 H44C 109.5 . . ? 
C45 O7 Ni1 121.7(7) . . ? 
C45 O8 Ni2 146.2(8) . . ? 
O8 C45 O7 126.5(11) . . ? 
O8 C45 C46 118.1(9) . . ? 
O7 C45 C46 115.4(9) . . ? 
C45 C46 H46A 109.5 . . ? 
C45 C46 H46B 109.5 . . ? 
H46A C46 H46B 109.5 . . ? 
C45 C46 H46C 109.5 . . ? 
H46A C46 H46C 109.5 . . ? 
H46B C46 H46C 109.5 . . ? 
C52A C51A Cl1A 108.2(12) . . ? 
C52A C51A H51A 110.1 . . ? 
Cl1A C51A H51A 110.1 . . ? 
C52A C51A H51B 110.1 . . ? 
Cl1A C51A H51B 110.1 . . ? 
H51A C51A H51B 108.4 . . ? 
C51A C52A Cl2A 106.1(12) . . ? 
C51A C52A H52A 110.5 . . ? 
Cl2A C52A H52A 110.5 . . ? 
C51A C52A H52B 110.5 . . ? 
Cl2A C52A H52B 110.5 . . ? 
H52A C52A H52B 108.7 . . ? 
C52B C51B Cl1B 105.7(12) . . ? 
C52B C51B H51C 110.6 . . ? 
Cl1B C51B H51C 110.6 . . ? 
C52B C51B H51D 110.6 . . ? 
Cl1B C51B H51D 110.6 . . ? 
H51C C51B H51D 108.7 . . ? 
C51B C52B Cl2B 105.6(12) . . ? 
C51B C52B H52C 110.6 . . ? 
Cl2B C52B H52C 110.6 . . ? 
C51B C52B H52D 110.6 . . ? 
Cl2B C52B H52D 110.6 . . ? 
H52C C52B H52D 108.7 . . ? 
C54A C53A Cl3A 105.6(12) . . ? 
C54A C53A H53A 110.6 . . ? 
Cl3A C53A H53A 110.6 . . ? 
C54A C53A H53B 110.6 . . ? 
Cl3A C53A H53B 110.6 . . ? 
H53A C53A H53B 108.8 . . ? 
C53A C54A Cl4A 104.5(12) . . ? 
C53A C54A H54A 110.9 . . ? 
Cl4A C54A H54A 110.9 . . ? 
C53A C54A H54B 110.9 . . ? 
Cl4A C54A H54B 110.9 . . ? 
H54A C54A H54B 108.9 . . ? 
C53B Cl3B Cl8A 173(3) . 2_665 ? 
C54B C53B Cl3B 105.0(12) . . ? 
C54B C53B H53C 110.7 . . ? 
Cl3B C53B H53C 110.7 . . ? 
C54B C53B H53D 110.7 . . ? 
Cl3B C53B H53D 110.7 . . ? 
H53C C53B H53D 108.8 . . ? 
C53B C54B Cl4B 105.2(12) . . ? 
C53B C54B H54C 110.7 . . ? 
Cl4B C54B H54C 110.7 . . ? 
C53B C54B H54D 110.7 . . ? 
Cl4B C54B H54D 110.7 . . ? 
H54C C54B H54D 108.8 . . ? 
C58A C57A Cl7A 104.8(12) . . ? 
C57A C58A Cl8A 105.8(12) . . ? 
C58A Cl8A Cl3B 157(3) . 2_664 ? 
  
loop_ 
 _geom_torsion_atom_site_label_1 
 _geom_torsion_atom_site_label_2 
 _geom_torsion_atom_site_label_3 
 _geom_torsion_atom_site_label_4 
 _geom_torsion 
 _geom_torsion_site_symmetry_1 
 _geom_torsion_site_symmetry_2 
 _geom_torsion_site_symmetry_3 
 _geom_torsion_site_symmetry_4 
 _geom_torsion_publ_flag 
C8 N6 C1 N3 169.4(10) . . . . ? 
Ni2 N6 C1 N3 -37.8(14) . . . . ? 
C8 N6 C1 C5 -7.0(16) . . . . ? 
Ni2 N6 C1 C5 145.8(9) . . . . ? 
C2 N3 C1 N6 179.8(9) . . . . ? 
Ni1 N3 C1 N6 -5.2(15) . . . . ? 
C2 N3 C1 C5 -3.9(16) . . . . ? 
Ni1 N3 C1 C5 171.1(8) . . . . ? 
C1 N3 C2 C3 -2.9(16) . . . . ? 
Ni1 N3 C2 C3 -179.0(9) . . . . ? 
C1 N3 C2 C9 169.0(9) . . . . ? 
Ni1 N3 C2 C9 -7.1(11) . . . . ? 
N3 C2 C3 C4 6.0(17) . . . . ? 
C9 C2 C3 C4 -166.0(10) . . . . ? 
C2 C3 C4 C5 -2.1(17) . . . . ? 
C3 C4 C5 C6 176.9(12) . . . . ? 
C3 C4 C5 C1 -4.1(17) . . . . ? 
N6 C1 C5 C6 2.6(17) . . . . ? 
N3 C1 C5 C6 -173.6(10) . . . . ? 
N6 C1 C5 C4 -176.5(11) . . . . ? 
N3 C1 C5 C4 7.3(17) . . . . ? 
C4 C5 C6 C7 -178.7(12) . . . . ? 
C1 C5 C6 C7 2.3(18) . . . . ? 
C5 C6 C7 C8 -2.7(18) . . . . ? 
C1 N6 C8 C7 6.7(16) . . . . ? 
Ni2 N6 C8 C7 -152.1(9) . . . . ? 
C1 N6 C8 C10 -170.9(9) . . . . ? 
Ni2 N6 C8 C10 30.3(11) . . . . ? 
C6 C7 C8 N6 -1.8(18) . . . . ? 
C6 C7 C8 C10 175.7(10) . . . . ? 
Ni2 O1 C9 N2 102.6(16) 3_645 . . . ? 
Ni2 O1 C9 C2 -77.2(17) 3_645 . . . ? 
C26 N2 C9 O1 10.7(16) . . . . ? 
Ni1 N2 C9 O1 -169.4(9) . . . . ? 
C26 N2 C9 C2 -169.5(9) . . . . ? 
Ni1 N2 C9 C2 10.4(11) . . . . ? 
N3 C2 C9 O1 178.1(9) . . . . ? 
C3 C2 C9 O1 -9.5(14) . . . . ? 
N3 C2 C9 N2 -1.7(13) . . . . ? 
C3 C2 C9 N2 170.7(9) . . . . ? 
C42 N5 C10 O2 -11.2(18) . . . . ? 
Ni2 N5 C10 O2 167.3(10) . . . . ? 
C42 N5 C10 C8 163.5(9) . . . . ? 
Ni2 N5 C10 C8 -18.0(11) . . . . ? 
N6 C8 C10 O2 165.7(10) . . . . ? 
C7 C8 C10 O2 -11.9(16) . . . . ? 
N6 C8 C10 N5 -9.8(14) . . . . ? 
C7 C8 C10 N5 172.6(10) . . . . ? 
C20 N1 C11 C19 -0.2(12) . . . . ? 
Ni1 N1 C11 C19 149.7(8) . . . . ? 
C20 N1 C11 C12 115.7(10) . . . . ? 
Ni1 N1 C11 C12 -94.3(10) . . . . ? 
N1 C11 C12 C13 79.2(14) . . . . ? 
C19 C11 C12 C13 -165.2(12) . . . . ? 
N1 C11 C12 C17 -108.4(11) . . . . ? 
C19 C11 C12 C17 7.2(12) . . . . ? 
C17 C12 C13 C14 5.5(18) . . . . ? 
C11 C12 C13 C14 177.1(11) . . . . ? 
C12 C13 C14 C15 -4.0(17) . . . . ? 
C13 C14 C15 C16 2(2) . . . . ? 
C14 C15 C16 C17 -2(2) . . . . ? 
C13 C12 C17 C16 -5.1(18) . . . . ? 
C11 C12 C17 C16 -178.2(11) . . . . ? 
C13 C12 C17 C18 172.3(11) . . . . ? 
C11 C12 C17 C18 -0.8(15) . . . . ? 
C15 C16 C17 C12 3(2) . . . . ? 
C15 C16 C17 C18 -173.6(13) . . . . ? 
C12 C17 C18 C19 -5.5(15) . . . . ? 
C16 C17 C18 C19 171.6(13) . . . . ? 
C20 O3 C19 C11 4.5(12) . . . . ? 
C20 O3 C19 C18 -111.5(11) . . . . ? 
N1 C11 C19 O3 -2.7(12) . . . . ? 
C12 C11 C19 O3 -126.6(10) . . . . ? 
N1 C11 C19 C18 113.4(10) . . . . ? 
C12 C11 C19 C18 -10.5(12) . . . . ? 
C17 C18 C19 O3 124.1(11) . . . . ? 
C17 C18 C19 C11 9.7(13) . . . . ? 
C11 N1 C20 O3 3.5(13) . . . . ? 
Ni1 N1 C20 O3 -149.2(8) . . . . ? 
C11 N1 C20 C21 -174.2(11) . . . . ? 
Ni1 N1 C20 C21 33.1(16) . . . . ? 
C19 O3 C20 N1 -5.3(14) . . . . ? 
C19 O3 C20 C21 172.7(10) . . . . ? 
N1 C20 C21 C22 148.2(12) . . . . ? 
O3 C20 C21 C22 -29.5(15) . . . . ? 
N1 C20 C21 C26 -34.3(19) . . . . ? 
O3 C20 C21 C26 148.0(10) . . . . ? 
C26 C21 C22 C23 1.0(19) . . . . ? 
C20 C21 C22 C23 178.6(11) . . . . ? 
C21 C22 C23 C24 1.2(19) . . . . ? 
C22 C23 C24 C25 -2.3(18) . . . . ? 
C23 C24 C25 C26 1.2(17) . . . . ? 
C9 N2 C26 C21 -159.8(10) . . . . ? 
Ni1 N2 C26 C21 20.3(14) . . . . ? 
C9 N2 C26 C25 22.7(15) . . . . ? 
Ni1 N2 C26 C25 -157.2(8) . . . . ? 
C22 C21 C26 N2 -179.6(10) . . . . ? 
C20 C21 C26 N2 2.9(16) . . . . ? 
C22 C21 C26 C25 -2.0(16) . . . . ? 
C20 C21 C26 C25 -179.5(10) . . . . ? 
C24 C25 C26 N2 178.5(10) . . . . ? 
C24 C25 C26 C21 1.0(16) . . . . ? 
C36 N4 C27 C28 100.2(10) . . . . ? 
Ni2 N4 C27 C28 -87.8(10) . . . . ? 
C36 N4 C27 C35 -12.5(10) . . . . ? 
Ni2 N4 C27 C35 159.5(7) . . . . ? 
N4 C27 C28 C29 58.4(15) . . . . ? 
C35 C27 C28 C29 171.2(12) . . . . ? 
N4 C27 C28 C33 -117.6(11) . . . . ? 
C35 C27 C28 C33 -4.8(12) . . . . ? 
C33 C28 C29 C30 -1(2) . . . . ? 
C27 C28 C29 C30 -176.8(12) . . . . ? 
C28 C29 C30 C31 10(2) . . . . ? 
C29 C30 C31 C32 -14(3) . . . . ? 
C30 C31 C32 C33 9(3) . . . . ? 
C29 C28 C33 C32 -3(2) . . . . ? 
C27 C28 C33 C32 172.9(12) . . . . ? 
C29 C28 C33 C34 177.9(12) . . . . ? 
C27 C28 C33 C34 -5.9(14) . . . . ? 
C31 C32 C33 C28 -1(3) . . . . ? 
C31 C32 C33 C34 177.6(16) . . . . ? 
C28 C33 C34 C35 14.4(15) . . . . ? 
C32 C33 C34 C35 -164.2(14) . . . . ? 
C36 O4 C35 C34 -129.6(10) . . . . ? 
C36 O4 C35 C27 -15.2(11) . . . . ? 
C33 C34 C35 O4 94.1(12) . . . . ? 
C33 C34 C35 C27 -16.9(13) . . . . ? 
N4 C27 C35 O4 16.5(10) . . . . ? 
C28 C27 C35 O4 -102.5(9) . . . . ? 
N4 C27 C35 C34 132.8(9) . . . . ? 
C28 C27 C35 C34 13.8(12) . . . . ? 
C27 N4 C36 O4 3.1(12) . . . . ? 
Ni2 N4 C36 O4 -169.5(6) . . . . ? 
C27 N4 C36 C37 -175.8(10) . . . . ? 
Ni2 N4 C36 C37 11.6(14) . . . . ? 
C35 O4 C36 N4 8.4(12) . . . . ? 
C35 O4 C36 C37 -172.6(9) . . . . ? 
N4 C36 C37 C38 -173.2(10) . . . . ? 
O4 C36 C37 C38 7.9(14) . . . . ? 
N4 C36 C37 C42 6.7(17) . . . . ? 
O4 C36 C37 C42 -172.2(9) . . . . ? 
C42 C37 C38 C39 0.1(17) . . . . ? 
C36 C37 C38 C39 -180.0(11) . . . . ? 
C37 C38 C39 C40 -3.3(19) . . . . ? 
C38 C39 C40 C41 5.3(19) . . . . ? 
C39 C40 C41 C42 -4.1(18) . . . . ? 
C38 C37 C42 C41 1.3(15) . . . . ? 
C36 C37 C42 C41 -178.7(9) . . . . ? 
C38 C37 C42 N5 175.5(10) . . . . ? 
C36 C37 C42 N5 -4.5(15) . . . . ? 
C40 C41 C42 C37 0.6(15) . . . . ? 
C40 C41 C42 N5 -173.5(10) . . . . ? 
C10 N5 C42 C37 162.3(9) . . . . ? 
Ni2 N5 C42 C37 -16.1(13) . . . . ? 
C10 N5 C42 C41 -23.8(15) . . . . ? 
Ni2 N5 C42 C41 157.9(8) . . . . ? 
Ni1 O5 C43 O6 3.2(11) . . . . ? 
Ni1 O5 C43 C44 -178.1(10) . . . . ? 
Ni2 O6 C43 O5 -119.8(9) . . . . ? 
Ni1 O6 C43 O5 -3.2(11) . . . . ? 
Ni2 O6 C43 C44 61.5(15) . . . . ? 
Ni1 O6 C43 C44 178.1(10) . . . . ? 
Ni2 O8 C45 O7 -9(2) . . . . ? 
Ni2 O8 C45 C46 171.0(9) . . . . ? 
Ni1 O7 C45 O8 -7.0(15) . . . . ? 
Ni1 O7 C45 C46 173.3(7) . . . . ? 
Cl1A C51A C52A Cl2A -77(2) . . . . ? 
Cl1B C51B C52B Cl2B -178(3) . . . . ? 
Cl3A C53A C54A Cl4A -124(2) . . . . ? 
Cl3B C53B C54B Cl4B -100(3) . . . . ? 
Cl7A C57A C58A Cl8A -167(3) . . . . ? 
C57A C58A Cl8A Cl3B 122(5) . . . 2_664 ? 
  
_refine_diff_density_max    1.524 
_refine_diff_density_min   -1.162 
_refine_diff_density_rms    0.152 
  
_shelx_res_file 
; 
  
    dd357am_0m_a.res created by SHELXL-2014/7 
  
  
TITL dd357am_0m_a.res in P2(1)2(1)2(1) 
REM Old TITL dd357am_0m in P2(1)2(1)2(1) 
  
REM SHELXT solution in P2(1)2(1)2(1) 
REM R1 0.235,  Rweak 0.041,  Alpha 0.010,  Orientation as input 
REM Flack x =  0.120 ( 0.007 ) from Parsons' C1uotients 
REM Formula found by SHELXT:  C47 N10 O11 Ni2 
  
CELL  0.71073  14.1829  14.8645  25.2342   90.000   90.000   90.000 
ZERR    4.000   0.0005   0.0006   0.0010    0.000    0.000    0.000 
LATT -1 
SYMM 0.5-X, -Y, 0.5+Z 
SYMM -X, 0.5+Y, 0.5-Z 
SYMM 0.5+X, 0.5-Y, -Z 
SFAC C  H  N  O  Ni Cl 
UNIT 204 168 24 32 8 20 
LIST 4 
L.S. 5 
ACTA 
BUMP 
OMIT 0 
CONF 
BOND $H 
FMAP 2 
PLAN 7 
DFIX  1.49 .01 C51A C52A C53A C54A C53B C54B C51B C52B C57A C58A 
DFIX  1.78 .01 C51A CL1A C52A CL2A C51B CL1B C52B CL2B 
DFIX  2.60 .01 C51A CL2A C52A CL1A C51B CL2B C52B CL1B 
DFIX  1.78 .01 C53A CL3A C54A CL4A C53B CL3B C54B CL4B 
DFIX  2.60 .01 C53A CL4A C54A CL3A C53B CL4B C54B CL3B 
DFIX  1.78 .01 C57A CL7A C58A CL8A 
DFIX  2.60 .01 C57A CL8A C58A CL7A 
SIMU .01 
DELU .01 
ISOR .01 
FREE Ni1 C43 
FREE Ni1 C45 
TEMP -173.0 
SIZE .21 .12 .08 
WGHT    0.195800 
FVAR       0.22966   0.50667   0.57152 
MOLE 1 
NI1   5    0.481948    0.459782    0.343512    11.00000    0.05139    0.02464 = 
         0.05867    0.00140    0.00060    0.00558 
NI2   5    0.449185    0.688829    0.331982    11.00000    0.04677    0.02236 = 
         0.06739   -0.00005    0.00197   -0.00148 
O1    4    0.576894    0.276610    0.236084    11.00000    0.05931    0.03059 = 
         0.06803   -0.00267    0.00706    0.00463 
O2    4    0.656095    0.873295    0.325209    11.00000    0.06935    0.03922 = 
         0.10728    0.00180   -0.00179   -0.01966 
O3    4    0.298726    0.288950    0.421199    11.00000    0.06943    0.03680 = 
         0.08353   -0.00656    0.01763   -0.00517 
O4    4    0.274479    0.798759    0.447872    11.00000    0.07225    0.05336 = 
         0.05447   -0.00591    0.00397   -0.00392 
N1    3    0.398804    0.403992    0.401792    11.00000    0.05892    0.02927 = 
         0.05889    0.00004    0.00171    0.00914 
N2    3    0.520807    0.338286    0.314857    11.00000    0.06117    0.02735 = 
         0.05885   -0.00040    0.00075   -0.00053 
N3    3    0.559904    0.504322    0.276359    11.00000    0.05229    0.02604 = 
         0.06525   -0.00262    0.00226   -0.00069 
N4    3    0.341103    0.735479    0.376052    11.00000    0.05445    0.02965 = 
         0.06172   -0.00102    0.00101   -0.00003 
N5    3    0.532225    0.787205    0.359645    11.00000    0.05316    0.03338 = 
         0.08536   -0.00057   -0.00490   -0.00202 
N6    3    0.573214    0.657556    0.292654    11.00000    0.05089    0.03073 = 
         0.08323    0.00182    0.00644   -0.00300 
C1    1    0.595178    0.586270    0.261624    11.00000    0.04548    0.03022 = 
         0.06977    0.00311    0.00623   -0.00406 
C2    1    0.581147    0.434022    0.245778    11.00000    0.04970    0.02732 = 
         0.06525   -0.00252    0.00444    0.00240 
C3    1    0.633561    0.439393    0.198591    11.00000    0.06480    0.03552 = 
         0.06782    0.00176    0.00942    0.00254 
AFIX  43 
H3    2    0.641371    0.387878    0.176746    11.00000   -1.20000 
AFIX   0 
C4    1    0.673432    0.520458    0.184495    11.00000    0.06003    0.03824 = 
         0.07712    0.00936    0.01712    0.00372 
AFIX  43 
H4    2    0.710885    0.525187    0.153407    11.00000   -1.20000 
AFIX   0 
C5    1    0.657911    0.595868    0.216711    11.00000    0.05575    0.04080 = 
         0.08268    0.00758    0.01806    0.00721 
C6    1    0.697304    0.681207    0.208664    11.00000    0.05512    0.04478 = 
         0.08549    0.00774    0.01213    0.00500 
AFIX  43 
H6    2    0.736997    0.690643    0.178853    11.00000   -1.20000 
AFIX   0 
C7    1    0.680699    0.749930    0.241739    11.00000    0.05410    0.03709 = 
         0.08865    0.00472    0.00951    0.00188 
AFIX  43 
H7    2    0.710036    0.806723    0.236620    11.00000   -1.20000 
AFIX   0 
C8    1    0.617345    0.735064    0.285041    11.00000    0.05223    0.03449 = 
         0.08953    0.00059    0.00316   -0.00211 
C9    1    0.558500    0.340472    0.266261    11.00000    0.05059    0.02931 = 
         0.05964   -0.00095    0.00182    0.00025 
C10   1    0.601340    0.808292    0.325873    11.00000    0.05700    0.03224 = 
         0.09092   -0.00186   -0.00001   -0.00183 
C11   1    0.316906    0.446487    0.428215    11.00000    0.05897    0.03681 = 
         0.06666   -0.00171    0.00260    0.00659 
AFIX  13 
H11   2    0.284123    0.487820    0.402954    11.00000   -1.20000 
AFIX   0 
C12   1    0.335310    0.494537    0.479792    11.00000    0.06151    0.04986 = 
         0.05982   -0.00081    0.00378    0.01423 
C13   1    0.371988    0.577857    0.488007    11.00000    0.05908    0.05378 = 
         0.07120   -0.00402    0.00437    0.00899 
AFIX  43 
H13   2    0.392360    0.612488    0.458511    11.00000   -1.20000 
AFIX   0 
C14   1    0.380434    0.614142    0.539907    11.00000    0.06282    0.07278 = 
         0.07068   -0.00660   -0.00328    0.01395 
AFIX  43 
H14   2    0.409573    0.670702    0.546154    11.00000   -1.20000 
AFIX   0 
C15   1    0.343580    0.562226    0.581409    11.00000    0.07823    0.08660 = 
         0.06540   -0.01629   -0.00174    0.01703 
AFIX  43 
H15   2    0.345914    0.585673    0.616407    11.00000   -1.20000 
AFIX   0 
C16   1    0.305140    0.480767    0.573725    11.00000    0.08435    0.07359 = 
         0.06948    0.00105    0.00867    0.01770 
AFIX  43 
H16   2    0.282968    0.446814    0.603085    11.00000   -1.20000 
AFIX   0 
C17   1    0.297546    0.444788    0.520650    11.00000    0.07936    0.05139 = 
         0.06967    0.00010    0.00970    0.01344 
C18   1    0.248976    0.360769    0.505049    11.00000    0.09293    0.05554 = 
         0.08553    0.00414    0.01713    0.00236 
AFIX  23 
H18A  2    0.183211    0.359234    0.518166    11.00000   -1.20000 
H18B  2    0.283080    0.306857    0.517825    11.00000   -1.20000 
AFIX   0 
C19   1    0.253053    0.369024    0.442245    11.00000    0.07151    0.04513 = 
         0.08228    0.00082    0.01155    0.00799 
AFIX  13 
H19   2    0.188678    0.377227    0.426820    11.00000   -1.20000 
AFIX   0 
C20   1    0.383946    0.318132    0.401255    11.00000    0.06429    0.03894 = 
         0.05859   -0.00258    0.00491   -0.00320 
C21   1    0.446418    0.247290    0.384032    11.00000    0.06780    0.03628 = 
         0.06288    0.00018    0.00246    0.00534 
C22   1    0.437645    0.165409    0.410617    11.00000    0.08271    0.04420 = 
         0.05864    0.00477    0.00909    0.00522 
AFIX  43 
H22   2    0.393235    0.160284    0.438638    11.00000   -1.20000 
AFIX   0 
C23   1    0.491718    0.091779    0.397290    11.00000    0.08055    0.03471 = 
         0.07046    0.01262    0.00480    0.00665 
AFIX  43 
H23   2    0.483776    0.036316    0.415455    11.00000   -1.20000 
AFIX   0 
C24   1    0.558630    0.099628    0.356599    11.00000    0.07472    0.03117 = 
         0.07207    0.00451   -0.00330    0.01136 
AFIX  43 
H24   2    0.597767    0.049842    0.348033    11.00000   -1.20000 
AFIX   0 
C25   1    0.568001    0.179777    0.328755    11.00000    0.06028    0.03003 = 
         0.06486   -0.00012   -0.00232    0.00179 
AFIX  43 
H25   2    0.612739    0.183944    0.300844    11.00000   -1.20000 
AFIX   0 
C26   1    0.511293    0.255689    0.341603    11.00000    0.05806    0.02742 = 
         0.06357    0.00263    0.00398    0.00088 
C27   1    0.240379    0.712129    0.373178    11.00000    0.05272    0.04128 = 
         0.05775   -0.00041    0.00368   -0.00543 
AFIX  13 
H27   2    0.231064    0.646470    0.366314    11.00000   -1.20000 
AFIX   0 
C28   1    0.186558    0.768573    0.334506    11.00000    0.06038    0.05014 = 
         0.06470    0.00347   -0.00042    0.00053 
C29   1    0.203232    0.777831    0.280986    11.00000    0.07423    0.07201 = 
         0.06642    0.01005   -0.00148    0.00640 
AFIX  43 
H29   2    0.251247    0.744900    0.263302    11.00000   -1.20000 
AFIX   0 
C30   1    0.144654    0.839119    0.254225    11.00000    0.09116    0.09895 = 
         0.08586    0.02305   -0.00560    0.01915 
AFIX  43 
H30   2    0.146104    0.841816    0.216620    11.00000   -1.20000 
AFIX   0 
C31   1    0.081209    0.899054    0.283764    11.00000    0.08864    0.08804 = 
         0.10494    0.01588   -0.00657    0.02501 
AFIX  43 
H31   2    0.052171    0.948891    0.266760    11.00000   -1.20000 
AFIX   0 
C32   1    0.065635    0.882731    0.333294    11.00000    0.07701    0.08704 = 
         0.09901    0.00403   -0.00362    0.02186 
AFIX  43 
H32   2    0.018081    0.915310    0.351587    11.00000   -1.20000 
AFIX   0 
C33   1    0.117929    0.817828    0.360077    11.00000    0.06113    0.06780 = 
         0.08063    0.00023    0.00080    0.00883 
C34   1    0.113152    0.791093    0.418077    11.00000    0.06782    0.06395 = 
         0.07374   -0.00596    0.00896    0.00034 
AFIX  23 
H34A  2    0.110560    0.844955    0.441108    11.00000   -1.20000 
H34B  2    0.056996    0.753354    0.425063    11.00000   -1.20000 
AFIX   0 
C35   1    0.200901    0.739682    0.427380    11.00000    0.06442    0.05106 = 
         0.06375    0.00143    0.00363   -0.00512 
AFIX  13 
H35   2    0.190157    0.686530    0.450910    11.00000   -1.20000 
AFIX   0 
C36   1    0.352517    0.785725    0.418073    11.00000    0.06162    0.03587 = 
         0.05869    0.00102   -0.00365    0.00229 
C37   1    0.438011    0.830508    0.436386    11.00000    0.07083    0.03338 = 
         0.06784    0.00142   -0.01093   -0.00211 
C38   1    0.433195    0.871617    0.485162    11.00000    0.08682    0.05121 = 
         0.07417   -0.00037   -0.01143   -0.00362 
AFIX  43 
H38   2    0.375285    0.868592    0.503996    11.00000   -1.20000 
AFIX   0 
C39   1    0.507920    0.917325    0.508575    11.00000    0.09780    0.04804 = 
         0.07837   -0.00765   -0.01842   -0.00242 
AFIX  43 
H39   2    0.501116    0.947610    0.541506    11.00000   -1.20000 
AFIX   0 
C40   1    0.590043    0.916452    0.482286    11.00000    0.08483    0.03596 = 
         0.09177   -0.00760   -0.02732   -0.00437 
AFIX  43 
H40   2    0.643927    0.942582    0.498510    11.00000   -1.20000 
AFIX   0 
C41   1    0.599083    0.879338    0.432990    11.00000    0.07673    0.03042 = 
         0.09357   -0.00437   -0.01479   -0.00320 
AFIX  43 
H41   2    0.657589    0.883691    0.414841    11.00000   -1.20000 
AFIX   0 
C42   1    0.522280    0.834403    0.408558    11.00000    0.06595    0.02343 = 
         0.07769    0.00311   -0.01119    0.00012 
O5    4    0.599031    0.486908    0.393973    11.00000    0.06842    0.03687 = 
         0.08209   -0.00385   -0.00999    0.01075 
O6    4    0.485312    0.584306    0.383738    11.00000    0.06290    0.02652 = 
         0.06408    0.00014   -0.00570    0.00516 
C43   1    0.565125    0.563547    0.403665    11.00000    0.06680    0.02897 = 
         0.06917   -0.00236   -0.00973    0.00073 
C44   1    0.616508    0.626477    0.438353    11.00000    0.07777    0.05551 = 
         0.06330   -0.00695   -0.00995    0.00371 
AFIX 137 
H44A  2    0.585325    0.685300    0.437713    11.00000   -1.50000 
H44B  2    0.681517    0.632824    0.425734    11.00000   -1.50000 
H44C  2    0.616848    0.603150    0.474676    11.00000   -1.50000 
AFIX   0 
  
O7    4    0.359829    0.462674    0.301264    11.00000    0.05685    0.03181 = 
         0.06980   -0.00089   -0.00192   -0.00394 
O8    4    0.356888    0.610377    0.289239    11.00000    0.05256    0.04263 = 
         0.06458    0.00119    0.00194   -0.00230 
C45   1    0.327005    0.536414    0.281765    11.00000    0.06005    0.03280 = 
         0.06338    0.00571    0.01372    0.00922 
C46   1    0.241039    0.525963    0.245828    11.00000    0.06452    0.04474 = 
         0.09641   -0.00276   -0.01049    0.00093 
AFIX 137 
H46A  2    0.183750    0.524039    0.267511    11.00000   -1.50000 
H46B  2    0.246541    0.470021    0.225511    11.00000   -1.50000 
H46C  2    0.237672    0.577123    0.221405    11.00000   -1.50000 
AFIX   0 
  
MOLE 2 
PART 1 
CL1A  6   -0.194620    0.232086    0.366435    21.00000    0.08101 
C51A  1   -0.259923    0.324246    0.387961    21.00000    0.09246 
AFIX  23 
H51A  2   -0.307369    0.340884    0.360906    21.00000   -1.20000 
H51B  2   -0.293354    0.309300    0.421257    21.00000   -1.20000 
AFIX   0 
C52A  1   -0.193993    0.400311    0.396938    21.00000    0.17955 
AFIX  23 
H52A  2   -0.228893    0.457917    0.398646    21.00000   -1.20000 
H52B  2   -0.147217    0.403924    0.367895    21.00000   -1.20000 
AFIX   0 
CL2A  6   -0.137009    0.378012    0.458337    21.00000    0.17804 
PART 2 
CL1B  6   -0.202413    0.376320    0.403140   -21.00000    0.27626 
C51B  1   -0.124020    0.460096    0.377619   -21.00000    0.20985 
AFIX  23 
H51C  2   -0.149346    0.486219    0.344456   -21.00000   -1.20000 
H51D  2   -0.115047    0.509046    0.403741   -21.00000   -1.20000 
AFIX   0 
C52B  1   -0.033728    0.413021    0.367407   -21.00000    0.22977 
AFIX  23 
H52C  2   -0.042111    0.365762    0.340167   -21.00000   -1.20000 
H52D  2   -0.009730    0.384731    0.400263   -21.00000   -1.20000 
AFIX   0 
CL2B  6    0.045951    0.497767    0.344562   -21.00000    0.31203 
PART 0 
MOLE 3 
EADP CL4A CL4B 
PART 1 
CL3A  6    0.514077    0.282691    0.520776    31.00000    0.13666 
C53A  1    0.555194    0.393077    0.506682    31.00000    0.19745 
AFIX  23 
H53A  2    0.532202    0.413391    0.471625    31.00000   -1.20000 
H53B  2    0.533164    0.436015    0.533997    31.00000   -1.20000 
AFIX   0 
C54A  1    0.659523    0.386777    0.506967    31.00000    0.19883 
AFIX  23 
H54A  2    0.685631    0.400264    0.471460    31.00000   -1.20000 
H54B  2    0.680299    0.325920    0.517816    31.00000   -1.20000 
AFIX   0 
CL4A  6    0.695975    0.468972    0.554032    31.00000    0.18823 
PART 2 
CL3B  6    0.569439    0.374724    0.633612   -31.00000    0.23998 
C53B  1    0.571989    0.397877    0.564413   -31.00000    0.20907 
AFIX  23 
H53C  2    0.526896    0.358884    0.545197   -31.00000   -1.20000 
H53D  2    0.555753    0.461566    0.557454   -31.00000   -1.20000 
AFIX   0 
C54B  1    0.670499    0.378419    0.547715   -31.00000    0.19571 
AFIX  23 
H54C  2    0.671498    0.348747    0.512596   -31.00000   -1.20000 
H54D  2    0.702149    0.338785    0.573747   -31.00000   -1.20000 
AFIX   0 
CL4B  6    0.727098    0.485179    0.544788   -31.00000    0.18823 
PART 0 
MOLE 4 
CL7A  6    0.855292    0.667311    0.366496    10.50000    0.16117 
C57A  1    0.901246    0.615206    0.308297    10.50000    0.17196 
C58A  1    0.927838    0.691142    0.273061    10.50000    0.18470 
CL8A  6    0.947900    0.642913    0.209677    10.50000    0.20192 
HKLF 4 
  
REM  dd357am_0m_a.res in P2(1)2(1)2(1) 
REM R1 =  0.0945 for    8694 Fo > 4sig(Fo)  and  0.1290 for all   12687 data 
REM    642 parameters refined using   1046 restraints 
  
END 
  
WGHT      0.1958      0.0000 
  
REM Highest difference peak  1.524,  deepest hole -1.162,  1-sigma level  0.152 
Q1    1   0.1425  0.4379  0.2987  11.00000  0.05    1.52 
Q2    1   0.3770  0.5570  0.3021  11.00000  0.05    1.31 
Q3    1   0.0627  0.4043  0.3374  11.00000  0.05    1.23 
Q4    1   0.1504  0.5149  0.2760  11.00000  0.05    1.12 
Q5    1   0.7567  0.6575  0.3688  11.00000  0.05    1.06 
Q6    1  -0.2415  0.3019  0.3815  11.00000  0.05    1.04 
Q7    1   0.8000  0.6155  0.3582  11.00000  0.05    1.01 
; 
_shelx_res_checksum   97952 
  
_shelx_hkl_file 
; 
  -2   0   0 3975.10  144.49 
   2   0   0 4017.20  144.49 
   2   0   0 4172.78  144.59 
  -3   0   0    1.40    1.10 
   3   0   0   -0.70    1.10 
   3   0   0    1.50    1.40 
  -4   0   0  133.59    6.00 
   4   0   0  129.69    5.90 
   4   0   0  126.59    6.20 
   5   0   0    0.50    1.80 
   5   0   0    0.30    1.40 
  -5   0   0   -0.70    1.30 
   6   0   0   11.80    2.20 
  -6   0   0    9.70    2.20 
   6   0   0   13.70    2.80 
   7   0   0    4.10    2.20 
  -7   0   0   -1.40    1.70 
  -7   0   0    0.50    1.60 
   8   0   0   50.79    4.60 
  -8   0   0   54.89    4.20 
  -8   0   0   60.79    4.60 
   9   0   0   -1.80    2.60 
  -9   0   0    1.20    2.00 
  -9   0   0   -2.50    1.90 
 -10   0   0   36.30    4.70 
  10   0   0   38.90    5.40 
 -10   0   0   29.50    4.30 
  11   0   0   -2.40    2.80 
 -11   0   0   -3.20    2.10 
 -11   0   0   -2.20    2.40 
  12   0   0   -3.10    3.10 
 -12   0   0    3.60    2.90 
 -12   0   0    1.90    2.80 
 -13   0   0   -0.80    2.50 
 -13   0   0   -2.00    2.60 
  13   0   0   -6.30    3.10 
  14   0   0   -2.10    3.70 
 -14   0   0   -4.70    2.50 
 -14   0   0   -2.70    2.70 
  15   0   0   -5.00    3.50 
 -15   0   0   -6.40    2.50 
 -15   0   0   -2.70    2.70 
  16   0   0    0.20    4.10 
  17   0   0   -4.50    3.40 
  18   0   0    0.30    4.30 
   1   1   0   24.40    1.60 
  -1   1   0   26.90    1.60 
   1  -1   0   28.40    1.60 
   1   1   0   29.40    1.60 
  -2  -1   0  147.09    5.90 
   2   1   0  150.98    6.00 
   2  -1   0  140.19    6.10 
   2   1   0  152.68    6.20 
  -2   1   0  156.98    6.20 
  -2  -1   0  147.59    6.30 
  -3   1   0  342.57   12.90 
   3  -1   0  354.56   13.40 
  -3  -1   0  345.67   13.60 
  -3  -1   0  343.77   13.10 
   3   1   0  337.37   13.30 
   3   1   0  337.37   13.30 
  -3   1   0  342.37   13.30 
  -4  -1   0 2367.26   86.59 
   4   1   0 2408.16   86.89 
  -4  -1   0 2408.96   87.19 
   4   1   0 2450.25   86.89 
  -4   1   0 2368.56   86.39 
  -4   1   0 2377.06   86.89 
   4  -1   0 2492.45   87.09 
   5   1   0   89.59    5.10 
  -5   1   0   89.59    4.60 
   5   1   0   92.39    5.10 
  -5  -1   0   93.89    4.90 
   5  -1   0   91.79    5.30 
  -5   1   0   91.59    4.90 
  -6   1   0   42.90    3.10 
  -6   1   0   46.10    3.50 
  -6  -1   0   40.90    3.30 
   6  -1   0   44.00    4.30 
   6   1   0   41.00    3.70 
   6   1   0   41.30    3.60 
  -7  -1   0  244.08   10.70 
  -7   1   0  236.18   10.40 
   7   1   0  235.98   11.00 
   7   1   0  246.98   11.00 
  -7   1   0  246.28   10.90 
   8   1   0  316.87   14.10 
  -8  -1   0  317.67   13.70 
  -8   1   0  314.97   13.90 
  -8   1   0  327.37   13.60 
   8   1   0  334.07   14.50 
   8  -1   0  316.07   14.50 
   9  -1   0  467.35   20.10 
  -9   1   0  471.35   19.60 
  -9   1   0  454.25   19.00 
   9   1   0  493.35   20.10 
  -9  -1   0  450.05   19.20 
 -10  -1   0    9.80    3.50 
  10   1   0    9.30    3.60 
  10  -1   0    3.50    3.20 
 -10  -1   0   12.90    3.10 
 -10   1   0    6.30    2.80 
 -10   1   0    9.70    3.00 
 -11  -1   0   74.69    5.80 
 -11  -1   0   76.19    6.20 
  11  -1   0   80.89    8.00 
 -11   1   0   74.39    5.80 
  11   1   0   67.29    7.20 
 -11   1   0   85.39    6.20 
 -12   1   0  239.28   12.20 
  12   1   0  224.48   12.80 
 -12  -1   0  225.38   12.30 
 -12  -1   0  237.18   12.00 
  12  -1   0  233.88   13.00 
 -12   1   0  227.88   11.70 
 -13  -1   0   41.40    6.00 
 -13   1   0   43.60    5.40 
  13  -1   0   37.40    6.20 
  13   1   0   34.40    6.10 
 -13  -1   0   55.29    6.30 
 -13   1   0   49.50    6.30 
 -14  -1   0    5.40    3.00 
 -14  -1   0    1.00    3.20 
  14   1   0   11.30    4.30 
 -14   1   0    2.90    2.90 
  14  -1   0    4.20    4.10 
 -14   1   0    6.60    3.50 
  15   1   0    4.50    4.00 
 -15  -1   0    5.60    3.60 
  15  -1   0    5.40    4.50 
 -15   1   0    8.20    3.60 
  16   1   0    6.40    4.60 
  16  -1   0   -0.80    4.20 
 -16  -1   0   -2.00    3.30 
  17  -1   0    6.50    4.90 
  17   1   0   -2.60    3.80 
  18  -1   0   -3.90    4.00 
  18   1   0    2.90    5.00 
   0   2   0  467.65   17.40 
   0   2   0  480.25   17.40 
   1   2   0   74.19    3.20 
   1  -2   0   72.59    3.30 
   1   2   0   69.89    3.30 
  -1   2   0   67.99    3.50 
  -2   2   0    4.90    1.40 
   2   2   0    6.60    1.50 
   2  -2   0    5.20    1.30 
   2   2   0    6.10    1.30 
  -2  -2   0    6.30    1.30 
  -3   2   0  165.58    7.20 
  -3  -2   0  159.48    6.80 
  -3   2   0  158.28    6.30 
   3   2   0  156.08    7.20 
   3   2   0  165.88    6.90 
   3  -2   0  162.28    7.10 
   4   2   0   87.29    5.00 
   4  -2   0   86.99    5.00 
  -4   2   0   93.99    4.20 
  -4   2   0   94.69    4.90 
   4   2   0   91.59    4.80 
  -4  -2   0   91.99    5.30 
  -4  -2   0   92.09    4.80 
   5   2   0  279.97   11.70 
   5  -2   0  287.37   12.10 
  -5  -2   0  280.97   12.30 
  -5   2   0  277.77   11.90 
   5   2   0  279.67   12.00 
  -5  -2   0  281.97   11.50 
  -5   2   0  280.37   11.10 
  -6   2   0  406.36   15.50 
   6   2   0  396.76   16.20 
  -6   2   0  389.26   16.30 
   6   2   0  393.06   16.40 
  -6  -2   0  401.46   16.80 
  -6  -2   0  392.96   15.90 
   6  -2   0  407.26   16.50 
   7  -2   0    0.00    2.50 
   7   2   0    1.40    2.10 
  -7  -2   0    5.30    2.20 
   7   2   0    2.20    2.30 
  -7   2   0    8.00    2.30 
  -7   2   0    6.40    1.90 
   8  -2   0  316.97   14.10 
   8   2   0  325.37   14.10 
   8   2   0  307.47   13.80 
  -8  -2   0  292.27   13.00 
  -8   2   0  293.67   13.60 
  -8   2   0  297.47   12.70 
   9   2   0  148.79    8.40 
   9  -2   0  148.39    8.60 
  -9   2   0  146.29    8.20 
   9   2   0  149.59    8.50 
  -9   2   0  143.09    7.60 
  -9  -2   0  150.18    7.90 
  10  -2   0   43.30    5.80 
  10   2   0   50.89    5.80 
  10   2   0   33.70    5.20 
 -10   2   0   52.49    5.00 
 -10  -2   0   40.80    4.80 
 -10   2   0   46.70    5.40 
 -11  -2   0   58.89    6.60 
 -11   2   0   68.49    5.80 
 -11   2   0   53.09    5.50 
 -11  -2   0   57.89    5.10 
  11   2   0   59.69    6.90 
  11  -2   0   50.39    6.50 
  12   2   0   94.79    7.90 
 -12  -2   0   80.99    7.30 
 -12   2   0   87.79    6.90 
  12  -2   0   78.39    8.50 
 -12   2   0   83.19    6.40 
 -12  -2   0   83.49    6.40 
  13   2   0    3.60    3.40 
 -13  -2   0    9.20    3.20 
 -13  -2   0    5.10    3.40 
  13  -2   0    6.20    4.10 
 -13   2   0    4.00    3.40 
 -13   2   0    8.10    3.20 
 -14  -2   0   10.50    4.50 
  14  -2   0   -0.90    3.70 
 -14   2   0    7.90    3.80 
  14   2   0   -0.10    3.50 
 -14  -2   0    2.80    3.40 
 -15   2   0   18.00    4.50 
 -15  -2   0   11.30    4.10 
  15   2   0   12.40    4.70 
  15  -2   0    2.80    4.40 
  16   2   0   16.10    5.30 
 -16   2   0   22.60    7.40 
  16  -2   0    6.90    4.80 
 -16  -2   0    8.90    4.80 
  17  -2   0   17.30    5.80 
  17   2   0   11.90    5.10 
  18  -2   0    7.30    5.00 
  18   2   0   14.50    5.60 
   0   3   0   -0.10    1.00 
   0   3   0   -0.60    1.00 
   0   3   0   -1.10    1.20 
   1   3   0 1024.90   38.00 
  -1   3   0 1054.09   38.30 
   1  -3   0 1058.59   38.00 
   1   3   0 1044.40   37.90 
   1   3   0 1024.40   38.10 
  -1   3   0 1051.19   37.70 
  -2  -3   0    6.60    2.00 
  -2   3   0    9.00    1.10 
   2   3   0   10.70    1.70 
  -2   3   0   10.40    2.00 
   2   3   0    8.40    2.10 
   2  -3   0    7.50    2.00 
  -3   3   0   96.79    5.10 
   3   3   0   93.19    4.60 
   3  -3   0   98.89    5.00 
  -3   3   0   91.69    3.90 
  -3  -3   0   94.49    4.80 
   3   3   0   90.69    5.00 
   4   3   0  670.93   25.50 
  -4  -3   0  659.13   25.40 
   4   3   0  700.93   26.20 
  -4   3   0  662.13   24.80 
   4  -3   0  703.93   26.00 
  -4   3   0  686.43   26.00 
   5   3   0   81.89    4.80 
  -5   3   0   73.19    3.80 
  -5  -3   0   77.89    4.50 
   5   3   0   64.69    4.80 
  -5   3   0   78.49    4.90 
  -5  -3   0   89.19    5.50 
   5  -3   0   79.99    4.80 
  -6   3   0   35.60    4.20 
  -6  -3   0   34.90    3.50 
   6   3   0   36.70    3.90 
   6   3   0   29.70    3.70 
  -6   3   0   24.50    2.30 
  -6  -3   0   31.90    4.10 
   6  -3   0   28.40    3.60 
  -7   3   0   27.50    3.90 
   7   3   0   28.00    4.00 
   7   3   0   29.10    3.70 
  -7   3   0   25.00    2.70 
   7  -3   0   22.40    3.70 
  -7  -3   0   27.70    3.40 
  -7  -3   0   25.00    4.40 
   8  -3   0   58.39    5.30 
   8   3   0   66.09    5.30 
  -8   3   0   67.69    5.10 
   8   3   0   56.59    5.00 
  -8   3   0   63.49    4.10 
  -8  -3   0   71.89    6.00 
  -8  -3   0   60.39    4.50 
  -9   3   0   25.60    4.30 
   9   3   0   20.90    4.30 
  -9   3   0   27.60    3.30 
   9  -3   0   31.30    4.90 
  -9  -3   0   28.40    3.90 
   9   3   0   33.60    4.70 
 -10  -3   0    4.00    2.50 
  10   3   0    3.50    3.00 
 -10   3   0    2.50    2.50 
  10  -3   0    5.90    3.40 
  10   3   0    4.40    2.90 
 -10   3   0   -0.30    1.80 
  11   3   0   26.00    4.80 
 -11  -3   0   16.60    3.60 
 -11   3   0   20.90    4.50 
  11  -3   0   10.80    4.30 
 -11   3   0   24.90    3.60 
  11   3   0   21.00    4.60 
  12   3   0   -5.60    3.20 
 -12  -3   0   -5.20    3.10 
 -12   3   0    1.30    3.00 
 -12  -3   0   -0.80    2.30 
  12  -3   0    2.40    3.60 
 -12   3   0    0.50    3.00 
  13  -3   0   31.20    6.10 
  13   3   0   41.40    6.30 
 -13  -3   0   43.50    6.10 
 -13  -3   0   39.60    5.00 
 -13   3   0   36.10    5.80 
 -14   3   0   71.69    7.70 
  14   3   0   72.89    8.40 
  14  -3   0   49.70    7.40 
 -14  -3   0   66.49    7.90 
  15  -3   0   36.60    6.10 
 -15  -3   0   45.70    6.60 
 -15   3   0   51.89    7.10 
  15   3   0   51.19    7.20 
  16  -3   0    2.00    4.20 
  16   3   0    9.00    4.60 
 -16   3   0   -1.70    2.90 
 -16  -3   0   -1.20    3.60 
  17  -3   0   38.80    7.30 
  17   3   0   19.60    5.70 
 -17  -3   0   41.60    6.60 
  18   3   0   11.00    4.60 
  18  -3   0   10.80    5.20 
   0   4   0    3.80    1.40 
   0   4   0    3.30    1.40 
   0   4   0    0.30    1.20 
  -1   4   0  303.57   11.70 
   1   4   0  300.57   12.20 
   1   4   0  300.67   12.20 
   1  -4   0  316.97   12.10 
  -1   4   0  307.97   12.40 
   1   4   0  291.97   11.80 
   2   4   0  676.83   25.60 
   2   4   0  697.53   25.80 
  -2   4   0  695.13   25.10 
   2   4   0  680.73   26.10 
  -2   4   0  681.33   26.20 
   2  -4   0  691.93   25.80 
   3   4   0  142.59    6.30 
   3   4   0  126.39    6.70 
  -3  -4   0  136.19    6.40 
   3  -4   0  143.59    6.60 
  -3   4   0  131.69    5.50 
  -3   4   0  136.39    6.70 
   4   4   0  498.75   20.30 
  -4   4   0  505.55   18.70 
   4   4   0  508.95   19.70 
   4  -4   0  508.25   20.10 
  -4   4   0  525.05   20.30 
  -4  -4   0  508.35   19.60 
  -5   4   0    6.30    1.20 
  -5   4   0    4.00    2.30 
   5  -4   0    4.20    2.10 
   5   4   0    1.10    2.20 
  -5  -4   0    3.20    1.90 
   5   4   0    3.60    1.90 
   6  -4   0  523.95   21.70 
   6   4   0  545.15   22.00 
  -6  -4   0  539.45   22.30 
  -6   4   0  552.14   20.20 
   6   4   0  545.75   21.40 
  -6  -4   0  527.35   21.10 
  -6   4   0  543.25   21.90 
   7   4   0   60.49    5.10 
  -7   4   0   63.19    5.00 
  -7   4   0   58.19    3.50 
   7   4   0   64.89    4.90 
  -7  -4   0   57.29    6.10 
  -7  -4   0   55.49    4.40 
   7  -4   0   66.39    5.20 
  -8  -4   0   39.10    4.40 
  -8  -4   0   31.50    4.90 
   8   4   0   37.10    4.60 
   8   4   0   45.90    5.50 
  -8   4   0   43.50    5.10 
  -8   4   0   35.50    2.90 
   8  -4   0   34.90    4.70 
  -9  -4   0   32.00    4.20 
   9   4   0   31.60    4.60 
  -9   4   0   33.50    3.30 
  -9  -4   0   36.80    5.80 
   9   4   0   34.30    5.00 
  -9   4   0   30.10    4.50 
   9  -4   0   38.50    5.30 
 -10  -4   0   61.29    5.10 
  10  -4   0   59.49    6.80 
  10   4   0   70.09    7.40 
 -10   4   0   62.99    4.30 
  10   4   0   65.89    6.80 
 -10   4   0   56.39    6.20 
 -11  -4   0   13.00    3.30 
  11   4   0   11.00    3.90 
 -11   4   0   13.50    3.60 
  11  -4   0    5.70    4.30 
  11   4   0   10.20    3.70 
  12  -4   0    0.60    3.40 
  12   4   0    6.50    3.50 
 -12  -4   0    3.90    2.60 
 -12   4   0   -1.20    2.50 
  12   4   0   -3.40    2.80 
  13  -4   0   18.70    5.00 
 -13  -4   0   19.60    5.00 
  13   4   0   13.70    4.20 
 -13   4   0   23.00    4.80 
 -14  -4   0    9.30    4.50 
 -14   4   0    7.40    3.90 
  14  -4   0    1.20    4.00 
  14   4   0    8.10    4.30 
  15   4   0   -0.10    4.10 
 -15  -4   0    2.60    3.50 
 -15   4   0    2.10    3.30 
  15  -4   0    5.60    4.20 
  16   4   0   -5.10    3.60 
  16  -4   0   -2.10    3.90 
 -16  -4   0   -2.20    3.30 
 -16   4   0    2.20    3.80 
  17   4   0   -1.30    3.50 
  17  -4   0    2.10    4.60 
 -17  -4   0   -3.00    3.00 
  18   4   0   -1.80    4.00 
 -18  -4   0    3.00    3.50 
  18  -4   0   -0.50    4.30 
   0   5   0    1.90    1.50 
   0   5   0    1.60    1.40 
   0   5   0   -0.10    1.40 
   1   5   0   31.40    3.40 
   1   5   0   29.90    2.90 
  -1   5   0   29.90    2.40 
   1   5   0   30.70    3.10 
   1  -5   0   30.60    3.00 
  -1   5   0   31.20    3.50 
   2   5   0  143.09    7.00 
   2   5   0  146.09    6.60 
  -2   5   0  150.48    6.20 
  -2   5   0  154.58    7.40 
   2  -5   0  142.29    6.90 
   2   5   0  138.59    7.00 
  -3  -5   0   27.20    3.20 
   3  -5   0   27.60    3.30 
  -3   5   0   27.30    3.50 
  -3   5   0   24.50    1.90 
   3   5   0   31.40    3.10 
   3   5   0   25.60    3.20 
   4  -5   0   70.19    4.70 
  -4  -5   0   70.59    4.60 
   4   5   0   77.79    4.40 
  -4   5   0   75.79    3.50 
   4   5   0   76.79    5.00 
  -4   5   0   78.99    5.10 
   5   5   0  194.78    9.00 
   5  -5   0  208.58    9.60 
  -5  -5   0  194.58    9.00 
  -5   5   0  199.48    9.80 
  -5   5   0  190.88    7.80 
   5   5   0  198.28    9.80 
  -6  -5   0 1161.58   42.90 
  -6  -5   0 1129.59   44.20 
  -6   5   0 1132.99   43.80 
   6   5   0 1212.08   44.20 
   6   5   0 1120.99   43.00 
   6  -5   0 1156.88   43.60 
  -6   5   0 1134.29   41.70 
  -7   5   0  399.56   17.10 
   7   5   0  364.56   16.20 
  -7  -5   0  405.96   17.50 
  -7   5   0  383.26   14.70 
   7  -5   0  380.96   16.60 
   7   5   0  383.46   17.00 
  -7  -5   0  368.86   15.90 
   8  -5   0   75.79    5.80 
  -8   5   0   58.49    5.40 
  -8  -5   0   57.49    4.90 
   8   5   0   73.49    7.10 
  -8  -5   0   71.49    6.60 
   8   5   0   72.09    5.50 
  -8   5   0   69.99    3.80 
   9   5   0   -1.30    2.50 
  -9   5   0    2.80    2.70 
  -9   5   0    0.90    1.30 
   9   5   0   -0.10    2.70 
  -9  -5   0    1.70    3.70 
  -9  -5   0    5.20    2.50 
   9  -5   0   -3.30    2.80 
  10   5   0   36.70    5.10 
 -10  -5   0   29.80    5.70 
  10  -5   0   21.10    4.60 
 -10   5   0   28.80    4.90 
 -10  -5   0   28.20    4.30 
  10   5   0   32.60    5.40 
  11   5   0    7.60    3.70 
 -11  -5   0    1.80    2.70 
  11  -5   0    6.60    3.90 
  11   5   0    3.20    3.50 
 -11   5   0    6.10    3.40 
 -12   5   0   24.50    5.10 
 -12  -5   0   28.10    4.30 
  12   5   0   22.00    5.00 
  12   5   0   28.70    5.40 
  12  -5   0   19.20    4.90 
  13   5   0    2.00    3.60 
  13  -5   0    4.60    4.30 
 -13   5   0   -3.20    2.70 
 -14   5   0    7.80    3.70 
  14  -5   0    4.00    4.50 
  14   5   0    7.30    4.40 
 -14  -5   0    3.20    4.30 
 -15   5   0    4.70    3.90 
  15   5   0    3.00    4.00 
 -15  -5   0    6.70    4.30 
  15  -5   0    3.00    4.30 
  16   5   0    1.60    3.70 
  16  -5   0    3.20    4.90 
 -16   5   0    6.80    4.00 
 -16  -5   0    2.40    4.00 
  17  -5   0   -2.50    4.20 
 -17   5   0    6.10    4.50 
 -17  -5   0   -4.40    3.40 
  17   5   0   11.10    4.60 
  18   5   0    1.90    3.90 
  18  -5   0    0.10    4.40 
 -18  -5   0    0.10    3.80 
   0   6   0    5.90    2.10 
   0   6   0    5.90    1.80 
   0   6   0    6.00    1.90 
   1   6   0  579.44   22.40 
  -1   6   0  589.44   22.30 
  -1   6   0  596.44   23.20 
   1   6   0  563.14   22.70 
   1  -6   0  581.84   22.50 
   1   6   0  599.24   23.00 
   2   6   0   23.90    3.20 
   2   6   0   29.70    3.40 
   2   6   0   24.10    2.80 
  -2   6   0   23.90    3.50 
   2  -6   0   26.50    3.20 
  -2   6   0   21.50    2.40 
  -3   6   0    2.40    1.20 
   3   6   0    5.10    1.80 
  -3  -6   0    5.40    2.20 
  -3   6   0    1.60    2.10 
   3  -6   0    4.30    2.00 
   3   6   0    1.80    1.90 
  -4  -6   0  135.19    7.00 
  -4   6   0  131.49    7.50 
   4   6   0  141.59    7.70 
   4   6   0  141.29    6.90 
  -4   6   0  138.69    5.90 
   4  -6   0  131.09    7.30 
  -5   6   0  442.36   18.40 
   5   6   0  431.66   18.30 
   5  -6   0  433.36   18.00 
   5   6   0  429.46   17.40 
  -5   6   0  418.46   16.10 
  -5  -6   0  420.96   17.40 
  -6  -6   0  277.57   12.30 
   6   6   0  284.97   13.40 
  -6   6   0  269.47   10.80 
  -6   6   0  293.87   13.40 
   6  -6   0  293.17   13.10 
   6   6   0  272.87   12.30 
   7   6   0  115.09    6.70 
  -7   6   0  118.89    7.50 
  -7  -6   0  106.29    7.80 
  -7   6   0  115.19    5.00 
  -7  -6   0  110.09    6.60 
   7  -6   0  110.19    7.30 
   7   6   0   99.19    7.20 
  -8   6   0   74.19    5.80 
   8  -6   0   69.49    6.20 
  -8  -6   0   65.19    7.30 
   8   6   0   74.79    5.80 
  -8   6   0   66.69    3.60 
   8   6   0   69.69    5.90 
  -8  -6   0   68.19    5.30 
   9   6   0  344.37   15.70 
   9  -6   0  271.57   14.70 
  -9  -6   0  316.97   14.10 
  -9   6   0  307.07   15.10 
   9   6   0  317.37   14.60 
  -9  -6   0  316.27   16.00 
  10   6   0  139.29    9.70 
  10   6   0  147.49    9.00 
 -10  -6   0  141.89   10.10 
 -10  -6   0  141.79    8.30 
 -10   6   0  151.08    9.40 
  10  -6   0  138.29    9.50 
 -11  -6   0   26.10    4.20 
  11  -6   0   11.30    4.10 
 -11  -6   0   26.80    5.80 
 -11   6   0   24.80    4.70 
  11   6   0   23.60    5.20 
  11   6   0   12.30    4.10 
  12   6   0   13.70    4.00 
  12  -6   0   16.00    4.50 
 -12   6   0   10.70    3.80 
  12   6   0   15.50    4.70 
  13   6   0   17.80    4.60 
 -13   6   0   12.00    4.10 
  13  -6   0   17.00    5.00 
  13   6   0   12.10    4.00 
  14   6   0    0.90    3.10 
 -14   6   0    4.10    3.60 
  14  -6   0    9.30    4.40 
 -14  -6   0    4.30    4.20 
 -15  -6   0    4.70    4.30 
  15   6   0    3.40    3.40 
 -15   6   0    4.30    3.80 
  15  -6   0    1.80    4.30 
 -16  -6   0   -5.20    3.60 
 -16   6   0    2.20    3.80 
  16  -6   0    5.80    4.70 
  16   6   0   -1.70    3.30 
 -17  -6   0   28.90    6.60 
  17  -6   0   12.70    5.90 
  17   6   0   21.00    5.50 
 -17   6   0   21.20    5.70 
   0   7   0   -1.20    1.80 
   0   7   0    0.80    1.60 
   0   7   0    2.30    1.70 
   1   7   0   64.69    4.80 
  -1   7   0   65.49    5.00 
   1   7   0   64.49    4.60 
  -1   7   0   67.49    4.10 
   1  -7   0   76.29    4.60 
   1   7   0   67.19    4.20 
   2   7   0   74.19    4.60 
   2   7   0   78.19    5.20 
   2  -7   0   78.49    5.00 
  -2   7   0   78.49    5.50 
   2   7   0   76.79    5.10 
  -2   7   0   82.19    4.50 
  -3   7   0  296.37   12.10 
   3  -7   0  325.37   13.30 
   3   7   0  287.67   12.70 
   3   7   0  298.57   13.50 
  -3   7   0  306.17   13.80 
  -4   7   0   60.89    3.40 
   4  -7   0   70.69    5.00 
   4   7   0   62.99    5.10 
  -4  -7   0   66.19    5.10 
  -4   7   0   69.59    5.30 
   4   7   0   66.89    4.40 
   5   7   0  304.07   14.40 
   5   7   0  314.87   13.50 
  -5   7   0  318.67   14.60 
  -5   7   0  302.67   12.10 
  -5  -7   0  322.77   13.80 
   5  -7   0  317.47   14.10 
   6   7   0   51.69    5.20 
  -6  -7   0   51.09    4.60 
  -6   7   0   43.60    2.70 
  -6   7   0   55.89    6.10 
   6  -7   0   53.09    5.80 
   6   7   0   49.50    5.90 
  -7  -7   0  184.68    9.20 
  -7  -7   0  179.78   10.40 
  -7   7   0  168.98    7.30 
  -7   7   0  199.58   10.50 
   7   7   0  182.38    9.20 
   7  -7   0  182.78   10.10 
   7   7   0  176.18   10.10 
   8   7   0   61.29    5.40 
  -8  -7   0   61.39    7.50 
  -8   7   0   67.19    6.90 
  -8  -7   0   57.59    5.20 
   8  -7   0   63.79    6.70 
   8   7   0   59.29    6.70 
   9  -7   0    3.90    3.60 
  -9  -7   0   -0.10    3.70 
   9   7   0    4.30    2.90 
   9   7   0   -1.60    2.80 
  -9  -7   0    0.50    2.80 
  -9   7   0   -0.80    2.60 
 -10   7   0  116.39    8.80 
  10   7   0  122.79    9.20 
 -10  -7   0  129.49    9.80 
  10  -7   0  124.19    8.90 
  10   7   0  129.19    8.40 
 -10  -7   0  119.39    7.70 
  11  -7   0   11.10    4.40 
 -11  -7   0    5.30    4.20 
  11   7   0    5.80    3.80 
  11   7   0    5.90    3.40 
 -11   7   0    1.00    3.20 
 -11  -7   0    7.00    3.40 
  12   7   0   46.60    7.20 
  12  -7   0   27.30    5.60 
 -12  -7   0   45.90    7.60 
  12   7   0   49.80    6.60 
 -12   7   0   41.80    6.70 
 -13   7   0   12.60    4.50 
  13   7   0    2.00    3.80 
  13   7   0    9.00    3.80 
  13  -7   0    7.80    4.50 
  14   7   0   36.20    5.80 
  14  -7   0   43.20    7.20 
 -14   7   0   45.90    7.30 
 -15  -7   0    1.40    4.40 
  15  -7   0    9.60    5.30 
  15   7   0    7.90    4.10 
 -15   7   0    8.60    4.40 
 -16  -7   0   41.40    7.70 
  16  -7   0   32.70    7.10 
  16   7   0   37.20    6.50 
 -16   7   0   29.10    6.30 
 -17  -7   0    1.20    3.80 
 -17   7   0   -6.20    3.30 
  17  -7   0   -0.30    4.30 
  17   7   0    7.00    4.10 
   0   8   0  273.27   12.20 
   0   8   0  266.77   12.00 
   0   8   0  287.17   12.90 
   1   8   0  451.95   18.70 
   1  -8   0  461.55   18.80 
  -1   8   0  473.45   18.60 
   1   8   0  464.75   19.00 
  -1   8   0  465.25   19.60 
   1   8   0  460.85   19.40 
   2   8   0  670.23   26.20 
   2   8   0  684.73   26.90 
  -2   8   0  662.33   25.70 
   2  -8   0  664.73   26.40 
   2   8   0  679.93   26.80 
  -2   8   0  680.03   27.20 
  -3   8   0  115.19    7.20 
   3   8   0  117.79    7.20 
   3  -8   0  114.99    6.80 
   3   8   0  115.69    6.30 
   3   8   0  106.09    6.80 
  -3   8   0  116.59    5.70 
   4  -8   0  168.48    8.70 
   4   8   0  154.48    8.10 
  -4  -8   0  159.98    8.60 
   4   8   0  157.58    9.00 
  -4   8   0  164.28    7.10 
  -4   8   0  162.88    9.20 
   5  -8   0  100.59    6.80 
  -5   8   0  112.59    7.30 
   5   8   0   97.59    6.10 
  -5  -8   0  104.69    6.70 
   5   8   0   98.09    7.00 
  -5   8   0  104.29    4.90 
   6   8   0   20.70    4.50 
  -6  -8   0   13.30    3.70 
  -6   8   0   19.30    2.00 
   6  -8   0   20.50    4.30 
   6   8   0   20.20    3.50 
  -6   8   0   18.60    4.20 
   7   8   0  186.18   10.80 
  -7  -8   0  190.28   10.00 
   7  -8   0  188.28   10.60 
  -7   8   0  191.58   10.80 
   7   8   0  200.28    9.90 
  -8  -8   0    2.50    3.80 
   8   8   0    1.70    2.50 
  -8  -8   0    8.00    3.40 
   8  -8   0   10.20    3.90 
  -8   8   0    3.70    3.20 
   8   8   0    5.10    3.60 
   9  -8   0   17.80    4.70 
   9   8   0   11.40    4.10 
  -9   8   0   12.90    4.20 
  -9  -8   0   22.20    4.20 
  -9  -8   0   10.70    4.70 
   9   8   0   16.70    3.90 
  10   8   0   13.10    4.20 
 -10   8   0   13.30    4.60 
  10  -8   0    1.20    3.80 
 -10  -8   0   13.20    3.90 
 -10  -8   0    6.30    4.60 
  10   8   0   13.00    3.90 
 -11  -8   0   -0.20    4.00 
  11  -8   0   -1.30    3.50 
  11   8   0    3.00    3.40 
 -11   8   0   -2.60    3.00 
  11   8   0   -1.70    2.70 
 -12   8   0   35.30    6.20 
  12  -8   0   39.70    6.40 
  12   8   0   39.10    5.70 
 -12  -8   0   46.50    7.70 
  12   8   0   44.00    7.40 
  13  -8   0    0.80    3.90 
 -13   8   0   -1.20    3.60 
  13   8   0    1.40    3.70 
  13   8   0    0.20    3.00 
 -14   8   0   -0.90    3.60 
  14   8   0    0.90    4.10 
  14   8   0    5.50    3.70 
  14  -8   0    1.70    4.70 
 -15  -8   0    4.60    4.60 
  15  -8   0   -4.70    3.10 
 -15   8   0    3.20    3.90 
  15   8   0    4.50    3.80 
  16   8   0   -3.50    3.30 
 -16   8   0    7.20    4.00 
 -16  -8   0   -8.90    3.80 
  16  -8   0    0.00    4.40 
  17  -8   0   -5.00    3.90 
 -17   8   0   -2.80    3.70 
 -17  -8   0    3.70    4.70 
   0   9   0   -3.00    2.20 
   0   9   0   -1.30    2.00 
   1   9   0   -0.40    2.10 
  -1   9   0    0.10    2.10 
   1   9   0   -0.70    2.20 
  -1   9   0   -1.20    1.60 
   1  -9   0    1.90    2.00 
   1   9   0   -1.50    1.60 
  -2   9   0  177.38   10.00 
   2   9   0  178.08    8.90 
   2   9   0  190.48    9.60 
  -2   9   0  181.08    8.60 
   2   9   0  176.28    9.60 
   2  -9   0  183.78    9.20 
   3   9   0   47.10    4.20 
  -3   9   0   77.49    7.40 
   3   9   0   52.09    5.70 
   3  -9   0   49.00    5.30 
  -3   9   0   48.40    3.60 
   3   9   0   50.69    5.60 
  -4  -9   0   75.29    6.50 
   4  -9   0   87.29    6.20 
   4   9   0   75.69    6.40 
   4   9   0   88.49    5.60 
  -4   9   0   81.99    4.60 
  -4   9   0   87.69    6.70 
  -5   9   0   36.80    2.90 
   5   9   0   33.90    5.10 
  -5  -9   0   42.40    5.30 
   5  -9   0   43.90    5.70 
   5   9   0   47.40    4.20 
  -5   9   0   41.70    5.60 
   6  -9   0  271.27   13.20 
  -6   9   0  257.07   13.60 
   6   9   0  263.37   13.60 
   6   9   0  273.67   12.40 
  -6  -9   0  261.67   12.80 
  -7  -9   0   46.40    5.50 
   7  -9   0   42.30    5.70 
   7   9   0   37.10    5.80 
   7   9   0   36.00    4.80 
  -7   9   0   30.30    5.50 
  -8  -9   0  184.18   10.10 
  -8  -9   0  183.08   11.70 
   8   9   0  191.08   10.10 
  -8   9   0  161.98   10.70 
   8   9   0  208.88   11.80 
   8  -9   0  191.48   11.10 
  -9   9   0    8.00    3.90 
  -9  -9   0   11.30    3.60 
  -9  -9   0    8.90    4.30 
   9  -9   0    6.90    4.00 
   9   9   0    4.00    3.50 
   9   9   0    6.10    3.10 
 -10  -9   0   16.30    3.90 
  10  -9   0   14.50    4.50 
  10   9   0   16.40    4.00 
 -10   9   0   24.50    5.00 
 -10  -9   0   16.80    5.50 
  10   9   0   12.30    4.30 
  11   9   0   24.20    5.00 
 -11  -9   0   29.60    6.30 
  11   9   0   31.50    5.90 
 -11   9   0   34.50    5.90 
  11  -9   0   34.00    5.90 
  12   9   0   22.00    4.80 
  12   9   0   18.50    5.40 
  12  -9   0   19.20    5.60 
 -12   9   0   17.20    5.00 
 -12  -9   0    3.70    4.90 
 -13  -9   0   12.40    4.90 
 -13   9   0    6.50    3.60 
  13  -9   0   -1.50    4.00 
  13   9   0    1.90    3.30 
  13   9   0    4.90    4.30 
  14   9   0    7.50    4.80 
  14  -9   0   11.70    5.30 
 -14   9   0    8.30    4.10 
  14   9   0    5.60    3.30 
 -15   9   0    1.20    3.70 
  15  -9   0   -2.90    3.70 
 -15  -9   0   -2.50    3.90 
 -16  -9   0   -3.10    3.50 
  16  -9   0   -3.00    4.20 
 -16   9   0    4.70    4.10 
   0  10   0   33.50    4.30 
   0  10   0   22.60    4.30 
   0 -10   0   29.10    4.20 
  -1  10   0  551.14   22.40 
   1  10   0  566.74   23.70 
  -1  10   0  539.65   23.70 
   1  10   0  561.44   22.70 
   1  10   0  571.44   23.00 
   1 -10   0  550.84   22.70 
  -2  10   0    3.80    2.80 
   2  10   0    1.70    3.00 
   2  10   0    1.70    2.70 
   2  10   0    1.90    2.20 
  -2  10   0    1.90    2.00 
   2 -10   0   -0.10    2.50 
  -3  10   0  111.19    7.70 
   3 -10   0  109.39    7.30 
   3  10   0  112.29    6.70 
   3  10   0  118.89    7.60 
   3  10   0  114.99    7.50 
  -3  10   0  119.19    6.30 
   4 -10   0   75.19    6.10 
  -4 -10   0   74.19    7.40 
  -4  10   0   71.29    4.50 
   4  10   0   72.19    5.40 
  -4  10   0   76.69    6.40 
   4  10   0   80.49    6.50 
   5  10   0   53.59    4.80 
  -5  10   0   62.09    7.20 
  -5 -10   0   66.29    6.60 
   5  10   0   66.69    7.20 
   5 -10   0   66.09    6.90 
  -6  10   0  185.18   11.20 
   6  10   0  181.18   11.20 
  -6 -10   0  195.88   10.70 
   6 -10   0  181.88   10.60 
   6  10   0  196.58   10.00 
   7  10   0    2.90    3.40 
   7 -10   0    9.90    4.00 
  -7  10   0    8.50    3.70 
  -7 -10   0    8.20    3.90 
   7  10   0    2.40    2.60 
  -8  10   0   12.50    4.20 
  -8 -10   0   12.60    4.90 
  -8 -10   0   17.20    4.50 
   8 -10   0   19.60    4.70 
   8  10   0   18.40    4.00 
   8  10   0   19.40    4.70 
   9  10   0    1.90    3.70 
   9 -10   0    0.00    3.70 
  -9 -10   0   -4.50    3.40 
   9  10   0    1.20    2.80 
  -9  10   0   -0.50    3.00 
  -9 -10   0    2.20    2.80 
 -10  10   0   11.70    4.20 
 -10 -10   0   11.70    5.00 
  10 -10   0   21.00    5.20 
  10  10   0   16.70    4.00 
  10  10   0   17.40    5.10 
  11 -10   0    1.40    3.90 
 -11  10   0    9.50    4.40 
  11  10   0    3.30    4.00 
 -11 -10   0    3.00    4.60 
  11  10   0    6.40    3.50 
 -12  10   0    7.60    4.40 
  12  10   0   15.10    5.20 
 -12 -10   0   10.60    5.20 
  12  10   0    8.80    3.50 
  12 -10   0   15.00    5.40 
 -13 -10   0    2.80    4.60 
  13  10   0    0.90    4.30 
  13 -10   0    3.90    4.10 
 -13  10   0    2.10    4.20 
 -14  10   0    1.00    3.80 
  14  10   0    5.40    4.50 
  14 -10   0   -4.90    3.70 
 -15  10   0   -6.50    3.30 
  15 -10   0    2.70    4.50 
 -16  10   0    5.00    4.60 
 -16 -10   0   -4.50    4.60 
  16 -10   0   -5.20    3.70 
   0  11   0    0.50    2.20 
   0 -11   0   -1.40    2.20 
   0  11   0   -1.70    2.40 
  -1  11   0   47.70    6.20 
   1  11   0   37.20    5.00 
   1 -11   0   47.50    5.40 
   1  11   0   37.10    5.60 
  -1  11   0   49.60    5.00 
   1  11   0   42.60    5.00 
   2 -11   0    3.00    2.70 
   2  11   0    0.20    2.50 
   2  11   0    3.80    2.50 
  -2  11   0    0.20    1.80 
   2  11   0    1.50    3.00 
  -2  11   0   -5.20    2.50 
   3  11   0  253.77   12.50 
   3  11   0  278.47   13.70 
   3  11   0  271.27   13.50 
   3 -11   0  266.77   13.30 
  -3  11   0  261.47   11.90 
  -3  11   0  286.47   14.30 
  -4  11   0   20.80    5.00 
  -4 -11   0   29.00    5.20 
  -4  11   0   21.90    3.00 
   4  11   0   30.30    5.00 
   4 -11   0   28.30    4.90 
   4  11   0   24.20    4.10 
   5  11   0   56.39    7.10 
  -5 -11   0   46.10    6.40 
   5  11   0   59.29    5.80 
   5 -11   0   48.50    6.10 
  -5  11   0   29.70    5.80 
  -6  11   0   39.30    6.20 
   6  11   0   31.70    5.50 
   6  11   0   34.10    4.60 
   6 -11   0   16.30    4.30 
  -6 -11   0   28.90    5.30 
  -7 -11   0    6.10    3.90 
   7  11   0    6.70    3.60 
   7  11   0    8.90    3.30 
  -7  11   0   17.60    4.80 
   7 -11   0    1.10    3.50 
   8 -11   0    6.20    4.00 
   8  11   0    3.80    2.90 
  -8  11   0    0.70    3.00 
  -8 -11   0   -0.80    3.00 
   8  11   0    3.30    3.60 
  -9  11   0    9.30    4.20 
   9  11   0   12.40    4.70 
   9  11   0   16.80    4.10 
   9 -11   0    7.70    4.00 
  -9 -11   0    8.80    4.60 
  -9 -11   0   18.40    4.30 
  10 -11   0   17.60    4.90 
  10  11   0   15.10    5.10 
 -10 -11   0   15.00    5.70 
  10  11   0   20.90    4.60 
 -10  11   0   29.90    5.70 
  11 -11   0   15.50    5.40 
 -11 -11   0   21.50    6.10 
 -11  11   0   23.70    5.60 
  11  11   0   19.10    5.40 
  12  11   0    4.20    4.50 
  12 -11   0    5.20    4.60 
 -12  11   0    4.40    4.40 
 -12 -11   0    8.50    5.30 
  13 -11   0   39.10    7.40 
  13  11   0   40.80    7.40 
 -13 -11   0   40.20    8.00 
 -13  11   0   40.90    7.10 
  14  11   0   11.70    4.90 
 -14  11   0   19.90    6.10 
  14 -11   0   12.50    5.30 
 -15  11   0   16.40    5.70 
  15 -11   0   19.60    6.40 
   0 -12   0   38.20    5.20 
   0  12   0   37.30    5.10 
   0  12   0   38.50    6.00 
  -1  12   0  179.88   10.60 
   1  12   0  160.88    9.70 
   1  12   0  183.18   10.80 
   1 -12   0  163.98    9.80 
  -1  12   0  191.18    9.70 
   2  12   0   23.80    4.70 
  -2  12   0   36.30    4.40 
   2  12   0   35.80    4.90 
  -2  12   0   20.80    5.00 
   2  12   0   35.40    5.90 
   2 -12   0   32.60    5.00 
   3  12   0   73.79    7.50 
   3  12   0   60.59    5.20 
   3 -12   0   58.69    6.60 
  -3  12   0   49.90    6.90 
   3  12   0   67.99    7.30 
  -3  12   0   55.99    4.60 
  -4 -12   0   26.00    5.60 
  -4  12   0   33.70    6.00 
   4 -12   0   29.70    5.20 
   4  12   0   42.70    5.10 
   4  12   0   30.50    5.50 
  -5  12   0   17.20    4.90 
   5  12   0   22.70    4.20 
  -5 -12   0   21.90    5.40 
   5 -12   0   15.60    4.30 
   5  12   0    8.00    4.00 
   6  12   0   33.90    6.00 
  -6  12   0   35.30    6.30 
  -6 -12   0   57.29    7.00 
   6  12   0   52.59    5.90 
   6 -12   0   36.90    5.90 
  -7  12   0   41.30    6.70 
   7  12   0   45.60    6.80 
   7 -12   0   43.50    6.50 
   7  12   0   59.69    6.40 
  -7 -12   0   59.09    7.20 
   8  12   0   51.99    6.10 
  -8 -12   0   50.99    6.60 
   8 -12   0   45.30    6.70 
  -8  12   0   38.00    6.60 
   8  12   0   48.50    7.30 
   9 -12   0   90.59    8.30 
  -9  12   0  104.19    9.10 
  -9 -12   0  107.19    9.70 
   9  12   0   68.89    8.80 
 -10 -12   0    0.50    4.50 
  10 -12   0    3.90    4.10 
  10  12   0   -0.60    4.00 
 -10  12   0    0.70    3.70 
 -11  12   0    9.40    4.70 
  11 -12   0   14.30    4.80 
 -11 -12   0   11.80    5.80 
  11  12   0   19.60    5.80 
  12  12   0    1.80    4.10 
  12 -12   0    2.10    4.60 
 -12 -12   0    1.60    4.60 
 -12  12   0   -2.40    3.40 
 -13  12   0    6.00    4.90 
 -13 -12   0   -3.00    4.50 
  13 -12   0    4.10    4.70 
  13  12   0    1.50    4.00 
 -14  12   0   -3.10    3.60 
  14  12   0   -1.50    3.70 
  14 -12   0   -3.20    4.00 
 -14 -12   0   -3.80    4.40 
   0 -13   0    4.70    3.10 
   0  13   0    0.70    3.50 
   0  13   0   -0.70    2.30 
   1  13   0   92.49    7.30 
  -1 -13   0  104.19    7.20 
   1  13   0   85.69    9.10 
  -1  13   0  101.09    6.80 
   1 -13   0   91.39    7.20 
  -1  13   0   84.49    7.70 
  -2  13   0    5.60    3.00 
   2  13   0    7.50    4.20 
   2  13   0    2.20    3.40 
   2  13   0   11.80    3.70 
  -2  13   0    4.50    3.50 
   2 -13   0    8.40    4.00 
   3  13   0  423.86   18.60 
  -3  13   0  404.16   20.10 
   3  13   0  420.66   19.80 
   3 -13   0  406.96   19.00 
   3  13   0  414.06   19.60 
  -4 -13   0   16.10    5.20 
  -4  13   0   22.30    5.50 
   4  13   0   21.70    4.50 
   4 -13   0   24.10    4.80 
   4  13   0   23.20    5.30 
   5  13   0  196.68   10.80 
   5  13   0  210.48   12.30 
  -5 -13   0  181.38   11.90 
   6  13   0   50.59    6.00 
   6  13   0   35.90    6.10 
   6 -13   0   41.70    6.30 
  -6 -13   0   54.59    7.30 
  -6  13   0   48.90    7.40 
  -7 -13   0   67.09    7.90 
  -7  13   0   38.70    6.70 
   7  13   0   56.69    8.00 
   7 -13   0   53.39    7.10 
  -8 -13   0    5.10    4.10 
   8 -13   0    9.70    4.50 
  -8  13   0    8.40    4.20 
   8  13   0    9.20    4.70 
  -9 -13   0   26.80    6.60 
   9  13   0   17.10    5.20 
  -9  13   0   21.90    5.30 
   9 -13   0   19.10    5.50 
  10  13   0    2.10    4.30 
  10 -13   0    7.50    4.80 
 -10  13   0    0.40    3.80 
 -10 -13   0    2.80    4.70 
  11  13   0   -3.40    3.40 
  11 -13   0    3.70    4.50 
 -11 -13   0    5.40    4.60 
 -11  13   0   -3.60    3.30 
  12  13   0    0.70    4.50 
 -12  13   0    0.10    3.50 
 -12 -13   0    6.80    5.00 
  12 -13   0    3.30    3.90 
 -13 -13   0   -1.30    5.20 
 -13  13   0    4.80    4.30 
  13 -13   0   -0.50    4.40 
  13  13   0    0.30    3.90 
   0  14   0  219.08   11.80 
   0  14   0  226.08   13.20 
   0 -14   0  198.98   11.60 
   1  14   0    2.60    3.90 
  -1 -14   0    7.00    3.50 
   1  14   0    2.10    3.60 
   1 -14   0    0.10    3.10 
  -1  14   0    6.30    3.30 
  -1  14   0    6.60    4.00 
  -2  14   0  123.79    9.50 
   2  14   0  129.19    9.10 
   2  14   0   96.89    8.20 
   2 -14   0  113.49    8.00 
   3  14   0   21.90    5.10 
   3 -14   0   27.80    5.30 
  -3  14   0   19.00    5.30 
   3  14   0   32.40    5.00 
   4  14   0   25.10    4.60 
   4  14   0   18.80    4.80 
   4 -14   0   14.40    4.30 
  -4  14   0   10.40    4.50 
  -4 -14   0   12.10    5.00 
   5 -14   0    5.00    4.00 
  -5  14   0    6.30    4.50 
  -5 -14   0   13.30    5.00 
   5  14   0    4.40    3.80 
   6  14   0   52.09    7.60 
   6 -14   0   49.80    7.10 
  -6 -14   0   55.49    7.50 
  -6  14   0   57.39    8.20 
  -7  14   0   19.00    5.40 
  -7 -14   0   33.20    6.10 
   7  14   0   31.60    6.60 
   7 -14   0   24.40    5.60 
   8 -14   0    4.10    4.10 
   8  14   0   -5.10    2.90 
  -8  14   0   -0.70    3.40 
  -9  14   0   13.70    5.60 
   9  14   0   11.70    5.00 
  -9 -14   0   11.00    5.10 
   9 -14   0    7.90    4.50 
 -10  14   0    2.00    3.70 
 -10 -14   0    0.00    4.10 
  10 -14   0    1.20    4.20 
  10  14   0   -4.00    4.10 
 -11  14   0   10.30    4.90 
  11  14   0   11.90    5.50 
 -11 -14   0    0.00    4.80 
  11 -14   0   20.80    5.70 
 -12 -14   0    5.60    5.10 
  12  14   0    8.40    5.60 
 -12  14   0    6.80    4.60 
  12 -14   0   -0.80    4.30 
  13  14   0   -7.90    3.60 
 -13 -14   0   14.50    6.40 
  13 -14   0    4.40    5.20 
 -13  14   0    2.70    4.80 
   0  15   0    0.50    3.10 
   0  15   0   -4.80    3.00 
   0 -15   0    0.10    3.10 
   1 -15   0   -3.40    2.90 
   1  15   0    1.00    3.50 
  -1 -15   0    7.20    3.60 
   1  15   0   -2.00    2.70 
  -1  15   0   -7.80    2.70 
   2  15   0   -3.60    2.70 
   2 -15   0    6.70    3.90 
  -2 -15   0    4.80    3.30 
   2  15   0    2.50    3.50 
  -2  15   0    8.00    3.80 
   3 -15   0    1.10    3.50 
   3  15   0    2.60    3.40 
  -3  15   0    7.50    4.00 
   4  15   0    6.80    4.10 
  -4  15   0    9.10    4.50 
   4 -15   0   13.10    4.60 
  -4 -15   0   20.90    5.60 
   5 -15   0    4.70    3.90 
   5  15   0    2.60    3.80 
  -5  15   0    1.90    3.80 
  -5 -15   0   10.80    5.10 
  -6  15   0    7.30    4.20 
   6  15   0   10.60    4.70 
  -6 -15   0   14.00    5.20 
   6 -15   0   13.90    4.90 
   7  15   0   -2.10    3.60 
   7 -15   0   -1.70    3.80 
  -7 -15   0   -3.00    3.50 
  -7  15   0   -1.00    3.50 
   8  15   0   -2.20    3.80 
   8 -15   0   -2.90    3.90 
  -8  15   0   -2.70    3.70 
  -9 -15   0    3.20    4.70 
  -9  15   0    7.50    4.60 
   9 -15   0    4.00    4.60 
   9  15   0    2.60    4.40 
  10 -15   0   24.50    6.20 
 -10 -15   0    7.10    4.90 
 -10  15   0   12.50    7.10 
  10  15   0   -1.70    4.30 
  11 -15   0   22.30    6.40 
  11  15   0   10.00    4.20 
 -11 -15   0    6.50    5.80 
 -11  15   0   10.60    5.10 
   0  16   0    6.00    3.60 
   0 -16   0    1.80    3.80 
   0  16   0    2.60    3.90 
   1  16   0   30.10    5.40 
   1  16   0   28.80    6.20 
   1 -16   0   35.80    5.80 
  -1  16   0   30.30    6.60 
   2 -16   0    9.10    4.10 
  -2  16   0    2.00    4.30 
   2  16   0   -2.80    3.50 
   2  16   0    3.30    3.70 
  -3  16   0   47.90    7.70 
   3  16   0   53.69    7.20 
  -3 -16   0   55.29    8.30 
   3 -16   0   51.79    7.20 
  -4  16   0   41.30    7.60 
   4 -16   0   41.60    6.80 
   4  16   0   31.50    6.60 
  -4 -16   0   40.60    7.50 
   5 -16   0   38.20    6.60 
  -5 -16   0   22.50    6.20 
  -5  16   0   32.30    6.70 
   5  16   0   17.30    5.60 
   6 -16   0   38.80    6.70 
   6  16   0   42.40    7.50 
  -6 -16   0   42.40    7.10 
  -6  16   0   38.80    7.60 
   7 -16   0   10.00    5.00 
   7  16   0   18.90    5.50 
  -7  16   0   11.30    5.50 
   8 -16   0   18.60    5.40 
  -8  16   0   23.40    6.40 
   8  16   0   16.30    5.40 
   9 -16   0   -5.00    3.70 
  -9  16   0   14.50    5.00 
  -9 -16   0   -3.30    4.40 
   9  16   0   -3.30    4.00 
 -10  16   0   18.80    5.70 
 -10 -16   0   26.40    7.60 
  10 -16   0   25.40    6.20 
  10  16   0   11.60    5.50 
   0  17   0    0.00    4.00 
  -1  17   0    4.20    4.30 
   1  17   0   -4.70    3.80 
   1  17   0    5.70    3.40 
   2 -17   0    3.20    4.10 
   2  17   0    3.20    4.00 
   2  17   0   10.60    5.10 
  -2  17   0    9.00    5.00 
   3  17   0   -4.80    2.90 
   3 -17   0    1.40    3.60 
  -3 -17   0   -2.80    4.00 
  -3  17   0    5.50    4.50 
  -4 -17   0   62.19    8.90 
   4  17   0   51.39    7.70 
  -4  17   0   27.40    7.00 
   4 -17   0   46.40    7.30 
   5  17   0    9.50    4.50 
  -5 -17   0   13.60    5.60 
  -5  17   0   10.10    4.90 
   5 -17   0   15.60    5.00 
  -6  17   0   35.00    7.60 
  -6 -17   0   53.29    8.80 
   6 -17   0   57.69    8.00 
   6  17   0   41.70    7.30 
   7 -17   0   -5.20    3.60 
  -7  17   0    7.50    4.30 
   7  17   0    1.80    4.20 
  -8  17   0   12.50    5.70 
   8 -17   0   17.70    5.60 
  -8 -17   0   12.80    5.70 
   8  17   0    8.20    5.00 
   9 -17   0   -4.50    4.50 
  -9  17   0   -3.90    3.50 
  -9 -17   0   -2.00    5.00 
   9  17   0    7.30    4.60 
   0  18   0   10.70    5.30 
  -1  18   0   63.49    9.30 
   1  18   0   50.89    8.20 
  -2  18   0   12.80    5.70 
   3  18   0   23.60    5.30 
  -3 -18   0   27.60    6.70 
  -3  18   0   25.40    6.40 
   4 -18   0    9.90    5.30 
   4  18   0   11.20    4.60 
  -4  18   0    9.50    5.30 
  -4 -18   0   24.20    6.40 
  -5 -18   0   23.50    6.20 
   5 -18   0   24.20    5.70 
  -5  18   0   22.90    6.10 
   5  18   0   23.90    5.30 
   6  18   0   -5.70    3.60 
  -6  18   0    2.20    4.00 
   6 -18   0   -5.20    4.00 
   7 -18   0    1.30    4.30 
  -7  18   0    2.30    4.50 
   7  18   0   -7.60    3.20 
   0  19   0   -1.70    3.40 
   1  19   0    8.60    5.10 
  -1  19   0    6.80    4.70 
  -2  19   0    5.70    4.80 
  -2 -19   0   18.80    5.90 
  -3  19   0   19.80    5.70 
  -3 -19   0   31.20    7.50 
  -4 -19   0    4.20    4.40 
  -4  19   0    7.70    5.70 
   4  19   0    3.20    3.70 
  -1   0   1 9709.23  349.87 
   1   0  -1 9403.86  349.27 
  -1   0  -1 9999.00  351.36 
   2   0   1  652.43   23.30 
   2   0   1  640.64   23.40 
  -2   0  -1  645.04   23.50 
  -2   0  -1  628.94   23.40 
  -2   0   1  647.94   23.40 
   2   0  -1  644.74   23.50 
  -2   0   1  626.54   23.20 
  -3   0   1  988.30   36.70 
  -3   0  -1 1042.40   37.10 
   3   0   1 1043.80   36.90 
   3   0   1  999.00   37.00 
  -3   0   1 1004.00   36.90 
  -3   0  -1  992.70   37.00 
   3   0  -1 1022.20   37.10 
   4   0   1 1000.90   36.30 
  -4   0   1  973.00   36.00 
   4   0   1  972.00   36.10 
  -4   0  -1  996.40   36.30 
   4   0  -1  967.20   36.40 
  -4   0   1  992.70   36.20 
  -5   0  -1    0.90    1.60 
   5   0   1    3.80    2.00 
   5   0   1    4.00    1.50 
   5   0  -1    1.50    1.80 
  -5   0   1    2.70    1.70 
  -5   0   1    1.90    1.40 
  -6   0   1   71.29    4.50 
  -6   0  -1   72.59    4.50 
   6   0   1   72.79    4.80 
   6   0  -1   83.09    5.10 
   6   0   1   76.79    4.40 
  -6   0   1   72.49    4.30 
   7   0   1   30.40    4.00 
   7   0   1   25.30    3.40 
  -7   0   1   26.80    3.30 
  -7   0   1   24.10    3.40 
  -7   0  -1   29.50    3.60 
   7   0  -1   34.30    4.10 
   8   0   1  175.38    8.50 
  -8   0   1  169.68    8.60 
  -8   0   1  181.38    8.50 
  -8   0  -1  166.68    8.60 
   8   0   1  161.78    8.80 
   8   0  -1  173.68    9.20 
  -9   0   1  115.49    6.90 
   9   0  -1  116.09    7.30 
  -9   0  -1  120.19    6.80 
   9   0   1  123.89    7.50 
  -9   0  -1  101.89    6.80 
  -9   0   1  112.89    6.60 
 -10   0   1   14.30    3.50 
 -10   0  -1   13.80    3.40 
 -10   0  -1   17.10    3.60 
  10   0   1   11.00    4.00 
  10   0  -1   12.70    3.80 
 -10   0   1   15.70    3.20 
  11   0   1    5.80    3.50 
  11   0  -1    2.50    3.10 
 -11   0   1   -1.40    2.40 
 -11   0  -1    5.40    3.10 
 -11   0   1    5.40    2.60 
 -11   0  -1   11.80    3.20 
  12   0  -1    1.50    3.80 
 -12   0  -1    3.00    3.10 
 -12   0   1    4.90    3.30 
 -12   0  -1   -0.10    2.60 
  12   0   1   -1.40    3.30 
 -12   0   1    0.60    2.70 
 -13   0   1   -0.30    2.70 
 -13   0   1    1.70    2.70 
 -13   0  -1    4.60    2.80 
  13   0  -1    3.10    3.70 
  13   0   1   -1.40    3.20 
 -13   0  -1    1.30    3.00 
 -14   0  -1    3.50    3.30 
 -14   0  -1    7.50    3.50 
  14   0   1    4.80    4.00 
 -14   0   1    4.20    2.90 
 -14   0   1    0.10    3.40 
  14   0  -1   -1.10    3.60 
 -15   0  -1    1.60    3.10 
  15   0  -1    1.70    3.90 
 -15   0   1    3.10    3.10 
  15   0   1   -2.60    3.80 
  16   0   1    0.30    3.40 
  16   0  -1   -4.20    3.70 
  17   0  -1    7.10    4.90 
  17   0   1   -2.00    4.10 
  18   0  -1    2.90    4.60 
  18   0   1    4.10    4.30 
   0   1   1  288.97   11.00 
   0   1   1  297.47   11.10 
   0   1  -1  309.57   11.00 
   1  -1   1 1054.39   37.30 
  -1  -1  -1 1026.60   37.30 
  -1   1   1 1063.09   37.30 
   1   1  -1 1023.70   37.30 
   1   1  -1 1007.00   37.30 
  -1  -1   1  979.90   36.90 
   1   1   1 1052.49   37.00 
  -1   1  -1 1020.90   37.00 
   1  -1  -1 1045.80   36.80 
   2  -1   1  176.18    7.00 
  -2   1   1  175.18    6.90 
  -2  -1  -1  167.98    6.90 
   2   1  -1  176.58    7.10 
  -2   1   1  173.28    6.70 
   2   1  -1  164.58    7.00 
   2   1   1  178.08    7.10 
  -2  -1   1  157.58    7.10 
   2   1   1  179.38    6.80 
  -2   1  -1  170.38    7.10 
   2  -1  -1  179.98    7.00 
   3   1  -1  215.68    9.20 
  -3   1   1  243.18    9.00 
   3   1  -1  228.38    9.40 
   3  -1   1  217.98    8.70 
  -3  -1  -1  228.18    9.20 
  -3   1   1  233.48    9.10 
  -3  -1  -1  237.58    9.50 
   3  -1   1  220.18    9.30 
   3   1   1  212.28    8.30 
   3  -1  -1  205.28    8.30 
   3   1   1  202.48    8.10 
  -3  -1   1  182.98    7.80 
  -3  -1   1  194.08    8.40 
  -3   1  -1  199.68    8.30 
   4   1  -1  823.62   29.20 
   4  -1   1  819.42   29.10 
  -4   1   1  748.33   28.90 
  -4   1   1  719.93   28.60 
   4  -1   1  802.72   28.50 
   4   1  -1  827.42   29.20 
  -4  -1  -1  746.23   29.20 
  -4  -1  -1  736.13   28.90 
  -4  -1   1  871.91   31.20 
   4   1   1  826.42   31.50 
   4  -1  -1  833.32   31.70 
   4   1   1  819.62   31.60 
  -4   1  -1  899.81   31.80 
   5   1  -1  459.55   17.90 
   5  -1   1  446.66   17.20 
  -5   1   1  454.95   17.40 
  -5  -1  -1  447.06   17.70 
  -5   1   1  441.06   17.60 
   5   1  -1  450.55   17.80 
  -5  -1  -1  455.85   18.10 
   5  -1   1  452.35   17.80 
  -5  -1   1  442.86   17.00 
  -5   1  -1  436.06   17.50 
   5  -1  -1  444.76   17.60 
   5   1   1  438.96   17.40 
   5   1   1  438.66   17.40 
   6  -1   1   98.89    5.50 
  -6   1   1   80.89    4.70 
   6   1  -1   90.69    5.30 
  -6  -1  -1   78.59    5.30 
  -6  -1  -1   82.89    4.80 
   6   1  -1   88.69    5.10 
  -6   1   1   81.09    4.80 
   6  -1  -1   90.49    5.50 
   6   1   1   86.19    5.30 
  -6   1  -1   99.69    5.50 
  -6  -1   1  100.89    5.00 
   6   1   1   94.79    5.30 
   7   1  -1  105.79    6.20 
  -7   1   1   98.79    5.60 
   7  -1   1  111.29    6.30 
  -7  -1  -1   85.49    5.50 
  -7   1   1   91.49    5.40 
   7   1   1   93.99    5.80 
  -7   1  -1  104.99    5.50 
   7   1   1   88.79    5.90 
   7  -1  -1   94.09    6.20 
  -7   1  -1  105.89    5.90 
  -7  -1   1  106.89    5.50 
   8  -1   1  259.67   12.50 
  -8   1   1  269.17   11.80 
  -8  -1  -1  270.67   12.10 
   8   1  -1  249.97   12.20 
  -8   1   1  282.17   12.10 
  -8  -1   1  239.28   11.20 
   8   1   1  241.08   11.50 
   8   1   1  256.87   11.60 
  -8   1  -1  252.17   10.90 
  -8   1  -1  248.88   11.50 
   8  -1  -1  238.28   11.80 
  -8  -1   1  227.88   10.70 
  -9  -1  -1   17.90    3.50 
   9  -1   1   20.50    4.10 
  -9   1   1   13.20    3.10 
  -9   1   1   18.60    3.40 
   9   1  -1   17.90    4.00 
  -9  -1   1   11.70    3.60 
   9   1   1   14.60    3.30 
   9  -1  -1   16.10    4.00 
   9   1   1   14.90    3.80 
  -9   1  -1   18.30    3.20 
  -9  -1   1   20.60    3.40 
  -9   1  -1   20.60    3.70 
 -10   1   1  157.88    8.40 
 -10  -1  -1  157.48    8.80 
  10   1  -1  148.99    9.30 
  10  -1   1  147.99    9.30 
 -10   1   1  169.08    8.90 
 -10   1  -1  144.19    8.40 
 -10   1  -1  137.89    7.90 
 -10  -1   1  158.38    8.80 
 -10  -1   1  139.59    7.90 
  10  -1  -1  164.48    9.20 
  10   1   1  149.49    8.90 
 -11   1   1   44.00    5.20 
  11  -1   1   32.30    5.30 
 -11   1   1   49.80    5.60 
  11   1  -1   37.70    5.70 
 -11  -1  -1   54.79    5.80 
 -11  -1  -1   41.20    5.20 
 -11  -1   1   45.50    5.00 
 -11  -1   1   50.19    6.00 
 -11   1  -1   43.20    5.10 
  11   1   1   42.70    5.70 
  11  -1  -1   35.70    5.60 
 -11   1  -1   37.60    5.10 
 -12  -1  -1   31.00    5.30 
 -12  -1  -1   38.90    5.20 
  12  -1   1   38.40    6.00 
 -12   1   1   41.40    5.40 
  12   1  -1   35.90    6.10 
 -12   1   1   40.90    5.20 
  12  -1  -1   38.10    6.60 
 -12   1  -1   55.19    6.30 
 -12  -1   1   37.70    5.70 
  12   1   1   31.70    5.90 
 -12   1  -1   46.70    5.30 
 -12  -1   1   39.70    5.00 
 -13   1   1   50.89    6.00 
 -13  -1  -1   42.80    5.80 
 -13   1   1   43.70    5.60 
  13  -1   1   43.70    6.70 
 -13  -1  -1   42.20    5.80 
  13   1  -1   32.60    6.00 
  13  -1  -1   37.40    6.50 
 -13  -1   1   50.29    5.80 
 -13   1  -1   53.09    5.80 
 -13   1  -1   52.79    6.50 
 -13  -1   1   51.89    6.80 
  13   1   1   57.89    7.10 
 -14   1   1   -1.10    2.50 
  14   1  -1   -1.00    3.40 
  14  -1   1    1.60    3.40 
 -14  -1  -1    2.40    3.10 
 -14   1   1   -0.90    2.80 
 -14  -1  -1    1.70    3.10 
 -14   1  -1    6.00    3.40 
  14  -1  -1   -0.80    3.70 
  14   1   1   -1.30    3.60 
 -14  -1   1    7.20    3.50 
 -15  -1  -1    4.70    3.50 
  15   1  -1    2.60    4.20 
 -15  -1  -1    5.40    3.60 
 -15   1   1    5.80    3.80 
  15  -1   1    8.70    4.60 
  15   1   1   16.10    4.70 
  15  -1  -1    5.10    4.50 
 -15  -1   1    6.20    3.80 
 -15   1  -1    5.40    3.50 
  16  -1   1    8.60    4.70 
  16   1  -1   -1.40    4.00 
 -16   1  -1    6.80    4.70 
  16  -1  -1    2.50    4.50 
  16   1   1   -0.60    4.00 
 -16  -1   1    0.40    3.30 
  17   1  -1    1.50    4.30 
  17  -1   1   -3.60    3.80 
  17   1   1    6.10    4.50 
  17  -1  -1    7.20    4.60 
  18  -1   1    5.80    4.60 
  18   1  -1   13.80    5.40 
  18   1   1   -0.90    3.80 
  18  -1  -1   -1.20    4.90 
   0   2  -1    8.90    1.10 
   0   2   1    9.10    1.30 
   0   2  -1    7.90    1.20 
   0   2   1   11.70    1.30 
   0   2  -1    9.20    1.30 
   1   2  -1   56.59    2.70 
   1  -2   1   54.29    2.90 
  -1   2   1   63.99    3.10 
  -1  -2  -1   59.29    3.00 
  -1   2   1   59.59    2.70 
   1   2  -1   55.59    3.00 
   1   2  -1   52.39    2.90 
  -1   2  -1   51.09    3.00 
   1   2   1   58.19    2.50 
   1   2   1   53.69    3.00 
   1  -2  -1   59.89    2.80 
   2   2  -1   24.20    2.20 
   2  -2   1   22.10    2.00 
  -2   2   1   24.00    1.60 
   2   2  -1   24.90    2.20 
  -2   2   1   25.90    2.20 
  -2  -2  -1   24.30    2.20 
  -2   2  -1   19.60    2.10 
   2  -2  -1   26.80    2.10 
   2   2   1   21.80    1.70 
  -2  -2   1   19.90    1.70 
  -3   2   1  338.77   13.40 
  -3   2   1  351.66   14.00 
   3   2  -1  371.86   14.10 
   3  -2   1  356.96   14.00 
  -3  -2  -1  359.76   13.80 
   3   2  -1  359.96   13.90 
   3   2   1  374.86   14.60 
  -3   2  -1  401.76   15.10 
   3   2   1  363.66   15.00 
   3  -2  -1  388.76   15.00 
  -3  -2   1  381.16   14.40 
  -3  -2   1  390.96   15.30 
  -4   2   1  187.58    7.80 
   4   2  -1  192.08    8.30 
  -4   2   1  192.18    8.30 
   4   2  -1  184.28    8.50 
  -4  -2  -1  187.68    8.20 
   4  -2   1  195.18    8.50 
   4   2   1  187.08    7.90 
  -4  -2   1  190.58    8.60 
  -4   2  -1  182.78    7.20 
   4   2   1  189.18    8.20 
  -4   2  -1  177.28    8.20 
  -4  -2   1  184.38    7.70 
   4  -2  -1  176.58    8.10 
   5   2  -1   87.49    5.00 
   5   2  -1   85.49    5.20 
  -5   2   1   80.59    4.80 
  -5  -2  -1   82.29    4.70 
  -5  -2  -1   76.69    5.30 
  -5   2   1   88.39    4.40 
   5  -2   1   97.29    5.30 
  -5   2  -1   76.29    4.50 
  -5  -2   1   73.99    3.90 
   5  -2  -1   70.59    4.40 
  -5   2  -1   71.39    3.50 
   5   2   1   59.89    4.30 
  -5  -2   1   74.69    4.90 
   5   2   1   66.79    4.20 
   6  -2   1   77.09    5.00 
   6   2  -1   77.19    5.10 
  -6   2   1   87.49    4.90 
  -6   2   1   78.89    4.30 
   6   2  -1   68.79    4.90 
  -6  -2  -1   80.69    4.70 
  -6  -2  -1   75.29    5.30 
  -6  -2   1   80.19    4.50 
   6  -2  -1   85.79    5.20 
   6   2   1   81.59    5.10 
  -6   2  -1   77.19    4.10 
   6   2   1   77.69    4.90 
  -6   2  -1   86.19    5.20 
  -7  -2  -1  328.67   14.10 
  -7   2   1  334.67   14.40 
   7  -2   1  320.57   14.50 
  -7  -2  -1  363.66   15.10 
   7   2  -1  355.96   14.60 
   7   2  -1  329.57   14.60 
  -7   2   1  328.07   13.70 
  -7  -2   1  374.56   14.80 
   7   2   1  362.26   15.20 
  -7   2  -1  361.86   15.50 
   7  -2  -1  354.66   15.50 
   7   2   1  353.96   15.40 
  -7   2  -1  359.96   14.40 
   8  -2   1  283.47   12.50 
  -8   2   1  241.48   11.00 
  -8   2   1  248.58   11.70 
  -8  -2  -1  245.48   11.50 
   8   2  -1  252.47   12.00 
   8   2  -1  259.97   12.10 
  -8   2  -1  259.67   12.30 
   8   2   1  264.07   12.20 
   8  -2  -1  272.37   12.70 
   8   2   1  275.07   12.50 
  -8  -2   1  250.97   11.50 
  -8   2  -1  273.37   11.40 
   9  -2   1  133.49    8.20 
   9   2  -1  148.59    8.50 
  -9   2   1  141.89    8.00 
  -9  -2  -1  145.49    8.00 
  -9   2   1  135.49    7.30 
   9   2   1  166.38    9.10 
   9  -2  -1  159.48    9.10 
   9   2   1  166.98    9.10 
  -9   2  -1  154.68    7.80 
  -9  -2   1  168.48    8.20 
  -9   2  -1  145.49    8.70 
 -10   2   1  120.69    7.30 
  10   2  -1  102.99    7.60 
 -10   2   1  122.39    7.00 
 -10  -2  -1  113.69    7.10 
  10  -2   1  109.69    7.90 
  10   2   1  122.09    7.90 
 -10  -2   1  129.69    7.10 
 -10   2  -1  106.59    6.60 
 -10  -2   1  119.49    8.00 
 -10   2  -1  125.09    7.90 
  10  -2  -1  123.59    8.10 
  10   2   1  129.09    8.00 
  11  -2   1   54.39    6.80 
 -11   2   1   60.89    5.90 
  11   2  -1   51.89    6.60 
 -11  -2  -1   55.19    5.20 
 -11   2   1   59.99    5.50 
  11   2   1   62.89    6.80 
  11   2   1   66.19    7.10 
 -11   2  -1   61.69    6.60 
 -11  -2   1   54.39    4.80 
  11  -2  -1   74.79    7.50 
 -11  -2   1   54.89    6.50 
 -11   2  -1   52.89    4.80 
 -12  -2  -1   85.69    6.70 
 -12   2   1   81.59    6.40 
 -12   2   1   97.69    7.10 
 -12  -2  -1   91.49    7.20 
  12   2  -1   93.29    7.80 
  12  -2   1   71.99    8.00 
 -12   2  -1   93.99    7.50 
 -12  -2   1  104.19    7.70 
  12   2   1  111.09    8.10 
 -12   2  -1   80.99    6.30 
 -12  -2   1   96.09    6.60 
  12  -2  -1   94.99    8.00 
 -13  -2  -1    4.00    2.90 
 -13  -2  -1   -1.40    3.50 
 -13   2   1    1.40    2.50 
  13  -2   1   -1.40    3.10 
  13   2  -1    6.80    4.00 
 -13   2   1    3.00    2.70 
  13  -2  -1    3.00    3.80 
 -13   2  -1    7.60    3.50 
  13   2   1    0.40    3.20 
 -13  -2   1    4.00    3.40 
 -13  -2   1    4.70    2.60 
 -14  -2  -1   16.80    4.20 
  14   2  -1    9.70    4.50 
  14  -2   1   14.80    4.40 
 -14  -2  -1   23.30    4.70 
 -14   2   1   21.00    4.70 
 -14  -2   1   16.40    4.40 
 -14   2  -1   24.60    4.90 
  14  -2  -1   14.00    4.60 
  14   2   1   25.50    5.20 
 -15  -2  -1   -3.30    3.40 
  15   2  -1    3.70    4.30 
 -15   2   1    1.50    3.30 
  15  -2   1    4.80    4.20 
 -15   2  -1   -3.60    3.20 
  15   2   1    2.50    3.60 
  15  -2  -1    6.30    4.30 
 -15  -2   1    4.00    3.60 
  16  -2   1    8.70    4.60 
  16   2  -1   15.50    5.30 
 -16  -2  -1    3.70    3.60 
 -16  -2   1   13.20    4.30 
  16   2   1    1.60    4.20 
  16  -2  -1    8.80    5.00 
 -16   2  -1   14.00    4.50 
  17   2  -1    7.90    4.70 
  17  -2   1   14.70    5.70 
 -17  -2   1    1.20    3.40 
  17  -2  -1   -1.80    4.50 
  17   2   1    6.20    4.60 
  18   2  -1    6.70    4.80 
  18  -2   1    9.60    5.40 
  18   2   1    8.40    4.60 
  18  -2  -1    6.40    4.70 
   0   3  -1  500.25   19.00 
   0   3  -1  498.75   18.80 
   0   3  -1  472.75   19.00 
   0   3   1  535.95   19.00 
   0   3   1  525.05   18.80 
  -1   3   1  948.91   33.90 
   1  -3   1  915.11   34.10 
  -1   3   1  916.91   34.40 
   1   3  -1  947.01   34.30 
   1   3  -1  922.81   34.10 
   1   3  -1  948.91   34.10 
  -1   3  -1  901.81   33.60 
   1  -3  -1  923.91   33.30 
   1   3   1  924.51   33.60 
   1   3   1  890.11   33.50 
  -1   3  -1  928.81   33.00 
   1   3   1  908.21   33.10 
  -2   3   1 2457.55   85.79 
   2   3  -1 2395.16   85.79 
   2  -3   1 2335.67   85.49 
   2   3  -1 2380.26   85.49 
  -2  -3  -1 2323.37   85.49 
  -2   3   1 2367.86   84.99 
   2  -3  -1 2601.54   92.19 
  -2   3  -1 2513.75   92.39 
   2   3   1 2549.84   91.79 
   2   3   1 2588.94   92.39 
   3   3  -1  123.39    6.20 
   3   3  -1  121.89    5.90 
  -3   3   1  124.19    5.30 
  -3   3   1  135.79    6.30 
  -3  -3  -1  125.99    5.90 
   3  -3   1  120.79    6.10 
   3   3   1  149.59    6.40 
   3   3   1  155.18    7.10 
  -3   3  -1  143.29    6.90 
  -3  -3   1  146.19    6.50 
   3  -3  -1  155.38    6.90 
  -4   3   1  381.46   14.90 
  -4  -3  -1  400.16   15.50 
   4  -3   1  386.76   15.80 
  -4   3   1  389.16   15.90 
   4   3  -1  424.36   16.20 
   4   3  -1  393.26   15.60 
   4  -3  -1  393.06   15.90 
  -4  -3   1  416.36   15.30 
   4   3   1  394.96   16.00 
  -4   3  -1  391.36   14.60 
  -4  -3   1  399.16   16.30 
  -4   3  -1  412.06   16.20 
   4   3   1  379.96   15.50 
  -5   3   1  200.58    8.20 
   5   3  -1  203.98    9.00 
   5   3  -1  202.28    9.40 
  -5   3   1  200.28    9.20 
  -5  -3  -1  192.78    9.50 
   5  -3   1  192.78    9.10 
  -5  -3  -1  190.78    8.80 
   5   3   1  162.98    7.80 
   5  -3  -1  165.28    8.20 
  -5   3  -1  176.48    6.90 
   5   3   1  159.38    8.20 
  -5   3  -1  175.88    8.30 
  -5  -3   1  176.18    8.60 
  -5  -3   1  174.88    7.50 
  -6  -3  -1    1.60    2.30 
   6   3  -1    2.80    1.90 
  -6   3   1    2.60    1.40 
   6   3  -1    4.00    2.30 
   6  -3   1    0.80    2.10 
  -6   3   1    1.00    1.80 
  -6  -3  -1    2.20    2.00 
   6   3   1    1.70    1.80 
  -6  -3   1    2.60    1.60 
  -6   3  -1    1.60    1.10 
  -6   3  -1    0.60    1.80 
  -6  -3   1    2.70    2.60 
   6   3   1    1.00    1.80 
   6  -3  -1   -0.50    1.80 
  -7   3   1  102.19    5.20 
   7   3  -1   93.69    6.20 
   7  -3   1   88.59    6.20 
   7   3  -1  104.49    6.50 
  -7  -3  -1  100.49    5.90 
  -7  -3  -1  103.49    6.80 
  -7   3   1  103.19    6.10 
   7   3   1  117.09    6.80 
  -7   3  -1  114.29    6.80 
  -7   3  -1  112.49    5.40 
   7  -3  -1  121.19    7.00 
   7   3   1  112.59    6.40 
  -7  -3   1  114.49    6.00 
  -7  -3   1  109.19    7.30 
   8   3  -1   16.70    3.40 
  -8   3   1   18.00    2.70 
  -8   3   1   13.60    3.10 
   8  -3   1   11.60    3.20 
  -8  -3  -1   15.30    3.80 
   8   3  -1   10.60    3.10 
  -8  -3  -1   16.00    3.10 
  -8   3  -1   18.30    2.50 
  -8   3  -1   17.00    3.60 
   8   3   1   22.00    3.50 
   8   3   1   15.40    3.30 
  -8  -3   1   22.10    3.10 
   8  -3  -1   24.90    4.10 
   9   3  -1    9.80    3.30 
   9  -3   1    7.60    3.50 
  -9   3   1   12.80    2.60 
   9   3  -1   11.50    3.60 
  -9   3   1    9.90    2.80 
  -9  -3  -1   13.70    3.80 
  -9  -3  -1   14.90    3.40 
  -9  -3   1   17.30    3.00 
  -9   3  -1   11.60    3.20 
  -9   3  -1   15.30    2.50 
   9   3   1   12.30    3.40 
   9   3   1   18.70    3.70 
   9  -3  -1   12.30    3.70 
 -10  -3  -1   27.70    4.30 
 -10   3   1   31.70    4.50 
  10   3  -1   36.00    5.30 
  10  -3   1   23.40    4.50 
 -10   3   1   29.70    3.80 
 -10   3  -1   23.20    4.20 
 -10  -3   1   32.90    4.10 
 -10   3  -1   23.00    3.20 
  10   3   1   27.60    4.60 
  10   3   1   26.70    4.60 
  10  -3  -1   31.90    5.30 
 -11   3   1   17.10    3.80 
 -11   3   1   17.30    3.30 
 -11  -3  -1   20.30    4.00 
  11  -3   1   12.10    3.90 
  11   3  -1   20.10    4.70 
 -11   3  -1   12.60    3.70 
 -11   3  -1   14.40    2.90 
  11  -3  -1   12.30    4.30 
  11   3   1   14.70    4.00 
 -11  -3   1   16.20    3.30 
 -11  -3   1   15.40    4.30 
  11   3   1   12.10    3.70 
 -12  -3  -1   62.99    6.40 
 -12   3   1   55.19    6.50 
 -12   3   1   50.89    5.30 
  12   3  -1   51.19    7.20 
  12  -3   1   52.59    6.90 
  12   3   1   47.90    6.20 
 -12   3  -1   53.39    6.60 
  12   3   1   41.00    6.20 
 -12  -3   1   57.99    5.80 
  12  -3  -1   57.99    7.00 
 -12  -3   1   58.89    7.10 
  13   3  -1   25.40    5.20 
 -13  -3  -1   27.20    5.40 
  13  -3   1   28.80    5.90 
 -13   3   1   32.60    5.20 
 -13  -3  -1   23.30    4.50 
  13   3   1   29.60    5.50 
  13  -3  -1   18.80    5.00 
 -13  -3   1   16.30    4.80 
 -13   3  -1   35.20    5.70 
 -14   3   1   53.99    6.80 
 -14  -3  -1   46.50    6.80 
  14   3  -1   40.00    6.50 
  14  -3   1   33.90    6.20 
 -14  -3  -1   55.19    7.60 
 -14   3  -1   34.70    6.00 
  14   3   1   45.20    6.60 
 -14  -3   1   54.29    7.20 
  14  -3  -1   38.70    6.40 
  15  -3   1    5.40    4.80 
  15   3  -1    6.70    4.30 
 -15  -3  -1    8.00    4.10 
 -15   3   1   11.00    4.30 
 -15   3  -1    7.20    3.60 
  15  -3  -1   10.20    4.80 
 -15  -3   1    7.80    4.10 
  15   3   1    6.10    4.30 
 -16  -3  -1   36.30    6.10 
  16   3  -1   26.90    6.10 
  16  -3   1   33.70    7.00 
 -16   3  -1   21.00    5.10 
 -16  -3   1   32.10    6.20 
  16  -3  -1   21.50    5.90 
  16   3   1   26.10    6.00 
  17   3  -1    3.10    4.30 
  17  -3   1    9.80    4.80 
 -17  -3  -1    7.80    4.00 
  17  -3  -1   -7.00    3.80 
 -17  -3   1    4.80    4.00 
  17   3   1   -7.20    3.50 
  18  -3   1   10.70    5.40 
  18   3  -1    9.70    4.60 
  18   3   1   11.30    5.00 
  18  -3  -1   12.40    5.60 
   0   4   1  172.88    7.50 
   0   4  -1  195.58    7.70 
   0   4  -1  187.28    7.90 
   0   4  -1  188.38    8.00 
   0   4   1  173.18    8.10 
   0   4   1  183.58    7.80 
   1   4  -1  630.54   23.40 
  -1   4   1  617.44   23.70 
  -1   4   1  602.64   23.10 
   1  -4   1  644.24   23.40 
   1   4  -1  628.54   23.50 
   1   4  -1  612.64   23.40 
   1   4   1  679.53   25.30 
   1  -4  -1  643.84   24.80 
   1   4   1  645.24   24.60 
  -1   4  -1  671.83   25.30 
   1   4   1  686.53   25.20 
  -1   4  -1  681.63   24.60 
  -2  -4  -1  509.55   19.30 
   2   4  -1  504.75   19.10 
  -2   4   1  504.85   19.50 
   2  -4   1  488.95   19.20 
   2   4  -1  486.05   19.40 
  -2   4   1  494.45   18.60 
   2   4  -1  511.65   19.10 
   2   4   1  546.85   21.10 
   2   4   1  542.75   20.40 
   2  -4  -1  556.24   20.80 
  -2   4  -1  531.85   21.10 
  -2   4  -1  552.44   20.00 
   3   4  -1  169.68    7.70 
  -3   4   1  166.98    6.90 
  -3  -4  -1  168.18    7.70 
   3  -4   1  175.88    7.90 
  -3   4   1  180.78    8.20 
  -3   4  -1  206.68    9.10 
  -3  -4   1  195.58    8.30 
   3   4   1  197.38    8.20 
   3  -4  -1  195.48    8.60 
  -3   4  -1  187.48    7.30 
   3   4   1  192.48    8.90 
  -4   4   1  121.69    6.30 
  -4   4   1  110.89    4.90 
  -4  -4  -1  111.79    5.80 
   4  -4   1  120.79    6.20 
   4   4  -1  102.69    6.10 
   4   4  -1  106.39    5.70 
   4   4   1   87.69    5.20 
  -4  -4   1   75.69    4.30 
   4  -4  -1   79.99    4.90 
   4   4   1   86.09    4.50 
  -4   4  -1   74.49    3.40 
  -4   4  -1   78.39    5.00 
  -5   4   1  613.84   22.70 
  -5  -4  -1  614.94   23.50 
   5   4  -1  602.14   24.20 
   5   4  -1  600.14   23.60 
  -5   4   1  597.54   24.00 
   5  -4   1  630.44   24.00 
   5  -4  -1  570.94   22.80 
  -5   4  -1  573.44   21.20 
  -5  -4   1  596.44   23.50 
  -5   4  -1  592.04   23.20 
   5   4   1  561.84   22.30 
  -5  -4   1  603.14   22.20 
   5   4   1  570.64   23.10 
   6   4  -1   53.09    4.20 
  -6   4   1   46.10    3.00 
  -6   4   1   49.70    4.30 
   6  -4   1   59.69    4.70 
  -6  -4  -1   48.70    4.00 
  -6  -4  -1   49.90    5.30 
   6   4  -1   49.50    4.60 
  -6  -4   1   57.09    3.90 
  -6   4  -1   64.19    4.80 
  -6  -4   1   53.79    5.00 
  -6   4  -1   53.99    2.90 
   6   4   1   56.79    4.60 
   6  -4  -1   57.99    4.70 
   6   4   1   55.79    4.30 
   7   4  -1  317.07   14.10 
  -7   4   1  311.17   13.80 
  -7   4   1  283.97   12.20 
  -7  -4  -1  309.17   14.30 
   7  -4   1  321.97   13.90 
  -7  -4  -1  297.27   13.10 
   7   4  -1  291.47   13.30 
  -7  -4   1  330.27   14.30 
   7  -4  -1  280.37   13.40 
   7   4   1  274.87   12.90 
  -7   4  -1  309.07   13.70 
  -7   4  -1  300.77   11.70 
   7   4   1  297.67   13.70 
  -7  -4   1  287.07   12.50 
   8  -4   1   96.89    6.90 
   8   4  -1   99.89    6.60 
  -8   4   1  106.39    5.40 
  -8  -4  -1   99.89    6.20 
   8   4  -1   75.59    6.50 
  -8   4   1  101.49    6.60 
  -8  -4  -1  101.79    7.50 
   8  -4  -1  103.39    6.80 
   8   4   1  101.79    6.10 
  -8  -4   1   79.69    6.80 
  -8   4  -1   89.89    6.40 
  -8  -4   1   92.19    5.50 
  -8   4  -1   83.09    4.60 
   8   4   1   82.29    6.30 
   9   4  -1   28.90    4.70 
  -9   4   1   30.10    3.20 
   9   4  -1   31.80    4.90 
  -9  -4  -1   37.60    5.80 
  -9   4   1   27.10    4.30 
   9  -4   1   28.50    4.90 
  -9  -4  -1   30.70    4.20 
  -9  -4   1   24.00    3.50 
  -9   4  -1   28.40    3.00 
   9  -4  -1   17.30    4.10 
   9   4   1   31.40    4.80 
  -9   4  -1   25.70    4.40 
   9   4   1   22.50    4.10 
 -10  -4  -1   56.69    5.90 
  10   4  -1   68.99    7.10 
 -10   4   1   62.09    4.50 
  10  -4   1   55.39    6.60 
 -10   4   1   62.89    5.50 
  10   4  -1   69.79    6.30 
 -10  -4  -1   52.69    7.10 
 -10   4  -1   72.39    4.50 
  10  -4  -1   61.89    6.80 
 -10   4  -1   71.79    6.20 
 -10  -4   1   80.49    5.40 
  10   4   1   65.39    5.90 
  10   4   1   70.99    6.30 
  11   4  -1    0.60    2.90 
 -11  -4  -1   -2.70    2.30 
  11  -4   1    5.30    4.00 
 -11   4   1    0.30    2.60 
 -11   4   1    1.40    2.00 
 -11   4  -1    2.90    2.90 
  11   4   1    0.20    3.00 
  11  -4  -1   -3.50    3.20 
 -11  -4   1    0.40    2.10 
  11   4   1    0.40    2.90 
 -12  -4  -1    7.10    3.10 
 -12   4   1   12.90    3.90 
  12  -4   1    2.00    3.60 
  12   4  -1    9.20    3.80 
  12   4   1   10.90    3.90 
 -12   4  -1    6.50    3.50 
  12  -4  -1    4.60    3.90 
 -12  -4   1   12.40    4.40 
 -12  -4   1   12.30    3.10 
  12   4   1   14.10    4.40 
 -13  -4  -1    7.40    3.20 
 -13   4   1    5.60    3.50 
  13  -4   1    3.00    3.90 
  13   4  -1    5.30    3.70 
  13  -4  -1    9.90    4.10 
  13   4   1    2.90    3.30 
 -13  -4   1    6.10    4.10 
 -13   4  -1   -1.70    2.70 
  14   4  -1    6.60    4.20 
 -14  -4  -1    0.60    3.60 
  14  -4   1    3.00    4.00 
 -14   4   1    2.10    3.30 
  14   4   1    5.70    3.40 
 -14  -4   1    7.80    4.20 
  14  -4  -1    3.00    4.20 
 -14   4  -1    3.10    3.50 
 -15   4   1   -3.90    2.80 
  15   4  -1    5.60    4.30 
 -15  -4  -1   -2.60    3.40 
  15  -4   1   -1.40    3.40 
  15   4   1   -1.50    3.10 
 -15   4  -1    2.30    3.20 
 -15  -4   1   -1.60    3.10 
  15  -4  -1    1.30    3.40 
 -16   4   1   -0.10    3.60 
 -16  -4  -1    3.70    4.10 
  16   4  -1    0.80    4.20 
  16  -4   1    0.20    4.10 
 -16  -4   1   -3.60    3.50 
  16  -4  -1   -7.50    3.30 
 -16   4  -1    3.00    3.70 
  16   4   1   -0.50    3.90 
  17   4  -1    3.20    4.30 
 -17  -4  -1    6.30    4.00 
  17  -4   1   -5.40    3.80 
  17  -4  -1    2.80    4.60 
  17   4   1   -6.20    3.70 
 -17  -4   1    3.00    3.90 
 -17   4  -1    2.50    4.00 
  18   4  -1    3.20    4.50 
  18  -4   1   -1.10    4.60 
 -18  -4  -1    2.30    3.80 
  18   4   1    4.60    5.30 
  18  -4  -1   -0.20    4.90 
 -18  -4   1   -0.10    3.50 
   0   5  -1  533.65   21.20 
   0   5   1  553.44   21.40 
   0   5  -1  567.14   21.10 
   0   5   1  544.95   20.80 
   0   5   1  531.95   21.00 
   0   5  -1  562.34   20.90 
   1   5  -1  414.96   16.50 
   1   5  -1  410.66   16.40 
  -1   5   1  421.76   16.90 
   1   5  -1  405.96   16.50 
  -1   5   1  435.86   16.20 
   1   5   1  375.26   15.30 
   1  -5  -1  394.56   14.90 
   1   5   1  385.16   14.70 
  -1   5  -1  380.76   14.70 
   1   5   1  384.56   15.40 
  -1   5  -1  359.46   15.30 
   2   5  -1  203.48    9.10 
   2  -5   1  196.18    8.90 
   2   5  -1  211.98    8.90 
  -2   5   1  199.18    9.30 
  -2   5   1  204.18    8.40 
   2   5  -1  198.48    8.80 
   2  -5  -1  242.48    9.80 
  -2   5  -1  220.88   10.10 
  -2   5  -1  220.08    8.90 
   2   5   1  223.78    9.90 
   2   5   1  228.08   10.10 
   2   5   1  228.88    9.40 
   3  -5   1  126.09    6.60 
  -3   5   1  119.19    5.50 
  -3   5   1  124.69    6.80 
   3   5  -1  125.69    6.70 
  -3  -5  -1  134.29    6.70 
   3   5  -1  140.69    6.50 
   3   5   1  132.89    7.10 
  -3   5  -1  142.79    5.60 
  -3  -5   1  145.99    6.70 
  -3   5  -1  129.69    7.00 
   3   5   1  137.49    6.40 
   3  -5  -1  140.49    6.90 
  -4   5   1  129.99    6.90 
   4  -5   1  120.49    6.60 
   4   5  -1  110.79    6.20 
   4   5  -1  118.19    6.90 
  -4   5   1  124.59    5.40 
  -4  -5  -1  132.29    6.50 
   4   5   1  135.99    7.10 
  -4   5  -1  127.49    6.90 
   4  -5  -1  137.39    6.70 
  -4   5  -1  116.59    5.00 
   4   5   1  126.49    6.10 
  -4  -5   1  128.39    6.30 
  -5   5   1  187.88    9.30 
  -5  -5  -1  179.68    8.60 
   5   5  -1  186.18    8.80 
  -5   5   1  182.78    7.60 
   5   5  -1  178.78    9.10 
   5  -5   1  188.68    9.20 
  -5   5  -1  164.78    8.50 
   5   5   1  160.38    8.50 
   5  -5  -1  162.18    8.20 
  -5   5  -1  155.98    6.20 
   5   5   1  161.68    7.60 
  -5  -5   1  162.18    7.50 
  -6   5   1   88.39    6.00 
   6   5  -1   96.79    5.80 
   6   5  -1   80.99    5.90 
  -6  -5  -1   82.69    5.40 
   6  -5   1   95.59    5.90 
  -6   5   1   81.79    4.30 
  -6  -5   1   97.99    6.90 
   6  -5  -1  108.39    6.50 
  -6   5  -1   99.29    6.40 
   6   5   1  111.99    6.90 
  -6   5  -1  101.29    4.30 
   6   5   1   94.69    5.70 
  -6  -5   1   96.79    5.60 
  -7   5   1  168.68    7.60 
  -7  -5  -1  185.48   10.10 
   7   5  -1  175.38    9.70 
  -7   5   1  177.28    9.40 
   7  -5   1  192.08    9.70 
  -7  -5  -1  179.88    8.90 
   7   5  -1  176.98    9.00 
  -7  -5   1  171.98    8.30 
  -7  -5   1  185.38   10.10 
   7   5   1  169.68    8.60 
  -7   5  -1  175.78    7.00 
  -7   5  -1  175.48    9.40 
   7  -5  -1  161.18    9.10 
   7   5   1  164.88    9.40 
   8   5  -1   64.19    5.90 
  -8   5   1   65.89    4.00 
  -8   5   1   71.69    5.60 
  -8  -5  -1   77.69    7.90 
   8   5  -1   71.99    5.40 
   8  -5   1   72.49    5.90 
  -8  -5  -1   73.59    5.30 
  -8  -5   1   59.79    4.60 
   8   5   1   59.49    5.50 
  -8   5  -1   70.79    5.70 
   8   5   1   59.49    5.10 
  -8  -5   1   69.09    7.10 
   8  -5  -1   67.89    5.90 
  -8   5  -1   61.29    3.40 
  -9  -5  -1  151.78   10.00 
  -9   5   1  158.08    9.20 
  -9  -5  -1  162.48    8.70 
   9   5  -1  177.38    9.80 
  -9   5   1  155.48    7.40 
   9  -5   1  153.48    9.60 
   9   5  -1  164.98    9.20 
  -9  -5   1  158.48    9.90 
  -9  -5   1  159.28    8.20 
  -9   5  -1  154.68    9.20 
   9   5   1  148.09    8.60 
  -9   5  -1  146.39    6.80 
   9   5   1  150.58    9.20 
   9  -5  -1  158.48    9.40 
  10   5  -1   38.60    5.50 
  10  -5   1   31.30    5.30 
 -10   5   1   44.40    5.80 
 -10  -5  -1   46.20    5.30 
 -10  -5  -1   47.70    7.00 
  10   5  -1   55.89    7.10 
 -10   5   1   48.60    4.80 
  10   5   1   59.39    6.40 
  10   5   1   41.10    5.80 
 -10  -5   1   45.60    5.00 
  10  -5  -1   40.10    5.70 
 -10   5  -1   42.00    5.90 
 -11  -5  -1   26.70    4.50 
  11   5  -1   24.50    5.00 
  11   5  -1   31.00    5.30 
 -11   5   1   36.30    5.50 
  11  -5   1   27.80    5.10 
 -11  -5  -1   27.40    6.00 
  11  -5  -1   23.20    5.10 
  11   5   1   27.60    5.40 
  11   5   1   29.10    5.30 
 -11  -5   1   27.50    4.20 
 -11   5  -1   25.80    4.80 
  12  -5   1    1.20    3.70 
 -12  -5  -1   -2.80    2.40 
  12   5  -1    1.50    3.30 
 -12   5   1    2.10    3.20 
  12   5   1    0.20    3.20 
  12   5   1    0.70    3.40 
  12  -5  -1    2.40    3.40 
 -12   5  -1    4.70    3.10 
 -13   5   1    3.50    3.40 
  13  -5   1    3.10    3.50 
  13   5  -1   -1.60    2.90 
  13  -5  -1    3.20    3.60 
 -13  -5   1   13.00    4.50 
  13   5   1    0.90    3.10 
  13   5   1    6.90    3.70 
 -13   5  -1    2.60    3.20 
  14   5  -1    5.60    3.90 
  14  -5   1    9.70    5.00 
 -14   5   1   11.30    4.30 
 -14   5  -1   12.10    4.20 
 -14  -5   1   13.50    4.90 
  14   5   1    4.70    4.00 
  14  -5  -1    1.00    4.20 
 -15  -5  -1    2.90    4.20 
  15   5  -1    0.70    3.90 
  15  -5   1    3.90    4.40 
 -15   5   1   -1.10    3.70 
 -15   5  -1   -2.10    3.50 
 -15  -5   1   -0.50    3.30 
  15  -5  -1   -0.50    3.70 
  15   5   1    1.30    3.30 
 -16  -5  -1    9.30    4.80 
 -16   5   1    3.60    4.00 
  16  -5   1    4.30    4.40 
  16   5  -1    0.90    3.60 
 -16  -5   1    1.10    4.00 
 -16   5  -1    2.50    3.70 
  16   5   1    3.80    3.90 
  16  -5  -1    3.10    4.50 
  17   5  -1   11.10    4.70 
  17  -5   1   -1.20    4.40 
 -17  -5  -1    0.10    4.60 
 -17   5  -1    0.40    3.50 
  17   5   1    5.00    4.00 
  17  -5  -1   -4.30    4.00 
 -17  -5   1   -3.00    3.30 
 -18  -5  -1    5.30    4.40 
  18   5  -1   -1.20    4.00 
  18  -5   1    5.00    4.70 
  18  -5  -1    4.20    5.10 
  18   5   1    8.50    4.50 
 -18  -5   1    0.60    3.70 
   0   6  -1  178.28    8.20 
   0   6   1  166.18    8.20 
   0   6   1  149.09    7.60 
   0   6   1  161.18    7.50 
   0   6  -1  173.28    7.80 
   0   6  -1  178.88    7.70 
  -1   6   1  157.58    7.20 
  -1   6   1  166.08    8.10 
   1   6  -1  161.38    7.60 
   1  -6   1  149.69    7.40 
   1   6  -1  159.98    7.70 
   1   6  -1  162.38    7.50 
  -1   6  -1  144.09    6.20 
  -1   6  -1  130.89    6.90 
   1   6   1  128.49    6.90 
   1  -6  -1  129.19    6.40 
   1   6   1  132.69    6.70 
   1   6   1  123.09    6.10 
  -2   6   1  213.88   10.20 
   2   6  -1  224.08    9.70 
   2   6  -1  218.68   10.00 
  -2   6   1  223.08    9.20 
   2   6  -1  222.38    9.90 
   2  -6   1  218.98    9.80 
   2   6   1  187.58    9.30 
   2   6   1  202.78    8.70 
  -2   6  -1  202.68    9.60 
  -2   6  -1  211.98    8.40 
   2  -6  -1  203.08    9.00 
   2   6   1  194.28    9.30 
   3   6  -1   98.09    6.10 
   3   6  -1   98.09    5.50 
  -3   6   1  103.19    6.10 
  -3   6   1  107.39    5.00 
  -3  -6  -1   99.79    6.00 
   3  -6   1  102.29    5.80 
   3   6   1  100.89    5.10 
   3  -6  -1   91.19    5.50 
  -3   6  -1   98.89    4.40 
  -3   6  -1   98.79    6.10 
   3   6   1   99.69    6.00 
   4   6  -1   69.99    4.40 
  -4   6   1   56.29    4.80 
   4   6  -1   72.49    5.20 
  -4  -6  -1   62.39    4.70 
   4  -6   1   64.69    4.70 
  -4   6   1   56.89    3.30 
   4   6   1   79.89    5.30 
   4   6   1   64.59    4.40 
  -4  -6   1   79.39    4.90 
  -4   6  -1   78.59    5.50 
   4  -6  -1   70.39    5.00 
  -4   6  -1   77.79    3.50 
  -5   6   1  212.98    9.10 
  -5  -6  -1  225.58   10.50 
   5   6  -1  238.28   11.40 
   5  -6   1  244.78   11.00 
  -5   6   1  231.08   11.20 
   5   6  -1  223.98   10.40 
  -5  -6   1  226.78   10.20 
  -5   6  -1  226.38    8.70 
   5   6   1  221.18   11.10 
   5   6   1  236.68   10.20 
   5  -6  -1  234.08   10.90 
  -5   6  -1  228.88   11.30 
   6   6  -1  183.38   10.10 
   6  -6   1  190.38    9.70 
  -6   6   1  220.38   10.40 
  -6  -6  -1  183.98    9.40 
   6   6  -1  193.98    9.50 
  -6   6   1  184.58    8.00 
  -6  -6   1  204.08    9.50 
  -6  -6   1  206.08   10.70 
   6  -6  -1  199.28   10.20 
   6   6   1  188.98   10.40 
  -6   6  -1  206.08    7.80 
   6   6   1  192.08    9.50 
  -6   6  -1  223.98   10.70 
   7   6  -1  244.78   12.20 
  -7   6   1  266.17   12.90 
  -7  -6  -1  264.57   12.10 
   7  -6   1  272.57   12.80 
   7   6  -1  239.08   12.80 
  -7   6   1  282.47   10.80 
  -7  -6   1  249.08   11.60 
   7   6   1  277.77   12.10 
  -7   6  -1  281.67   13.10 
   7   6   1  268.07   13.10 
   7  -6  -1  272.47   12.70 
  -7  -6   1  254.87   13.20 
  -7   6  -1  249.68    9.90 
   8  -6   1  191.48   10.50 
  -8  -6  -1  207.78   11.40 
  -8   6   1  188.38   10.50 
   8   6  -1  186.48    9.90 
  -8  -6  -1  185.88    9.80 
   8   6  -1  184.68   10.60 
  -8   6   1  189.68    8.20 
  -8  -6   1  161.08   10.70 
  -8  -6   1  187.18    9.20 
   8   6   1  197.28   10.60 
  -8   6  -1  187.88   10.40 
   8  -6  -1  197.88   10.40 
   8   6   1  183.88    9.50 
   9   6  -1   74.29    6.70 
   9   6  -1   65.19    5.90 
  -9   6   1   74.69    7.50 
  -9  -6  -1   64.59    5.80 
  -9  -6  -1   67.59    7.80 
   9  -6   1   66.49    7.20 
  -9  -6   1   70.99    8.20 
   9   6   1   64.89    6.60 
  -9   6  -1   66.89    7.00 
   9  -6  -1   78.29    7.70 
   9   6   1   65.09    7.00 
  -9  -6   1   51.69    5.00 
  10  -6   1  100.09    8.10 
 -10   6   1  102.19    7.80 
  10   6  -1  114.79    8.70 
 -10  -6  -1  108.79    7.30 
 -10  -6  -1  117.09    9.20 
  10   6  -1  115.69    7.80 
  10   6   1  104.19    7.40 
 -10  -6   1  107.69    6.90 
  10  -6  -1   83.99    7.70 
  10   6   1  107.59    8.20 
 -10  -6   1  104.99    9.00 
 -10   6  -1  122.09    8.40 
  11   6  -1   59.29    7.10 
 -11  -6  -1   56.69    7.60 
  11   6  -1   50.39    6.80 
 -11   6   1   71.79    7.60 
  11  -6   1   57.89    7.00 
 -11  -6  -1   52.29    6.00 
 -11  -6   1   69.29    5.40 
 -11   6  -1   51.79    6.90 
  11  -6  -1   48.90    6.80 
  11   6   1   66.89    6.90 
  11   6   1   61.69    7.40 
 -12  -6  -1   15.60    5.00 
 -12   6   1   15.30    4.60 
  12   6  -1   12.90    4.50 
  12  -6   1   11.00    4.50 
  12   6  -1   15.50    4.30 
 -12  -6  -1   16.10    3.90 
 -12   6  -1    6.30    3.70 
  12  -6  -1    5.80    3.80 
  12   6   1    9.70    4.30 
  12   6   1   12.60    4.20 
  13   6  -1   14.80    4.20 
 -13   6   1   16.70    4.60 
  13  -6   1   13.20    5.10 
 -13  -6   1    4.30    3.90 
 -13   6  -1    5.90    3.80 
  13   6   1   12.70    4.40 
  13   6   1    6.30    4.10 
  13  -6  -1   12.80    4.70 
 -14   6   1    9.50    4.20 
  14   6  -1    4.60    3.70 
  14  -6   1    6.70    4.80 
 -14  -6   1    6.30    4.50 
 -14   6  -1    7.10    4.30 
  14  -6  -1   13.20    5.30 
  14   6   1    7.10    4.40 
  14   6   1   13.60    4.30 
 -15   6   1   17.90    5.20 
  15   6  -1   13.90    4.60 
  15  -6   1   14.10    5.40 
 -15  -6  -1   10.60    5.00 
  15   6   1   18.60    4.70 
 -15   6  -1   18.50    4.90 
  15  -6  -1    3.80    4.50 
 -15  -6   1    6.90    4.40 
  16   6  -1   12.60    4.50 
 -16   6   1    4.00    3.90 
  16  -6   1   10.80    5.40 
 -16  -6  -1    0.00    4.40 
  16   6   1   10.00    4.50 
 -16   6  -1    8.80    4.40 
  16  -6  -1    9.60    5.70 
 -16  -6   1   14.20    5.50 
  17  -6   1   12.90    5.50 
 -17  -6  -1    3.60    4.30 
  17   6  -1    3.70    4.20 
 -17   6   1   -1.00    3.80 
 -17  -6   1   -2.00    4.20 
 -17   6  -1    8.00    4.40 
  17  -6  -1    2.90    4.80 
  17   6   1   13.70    4.40 
   0   7   1  160.78    7.90 
   0   7  -1  167.48    8.30 
   0   7  -1  166.68    7.80 
   0   7   1  164.38    8.40 
   0   7  -1  156.08    7.80 
  -1   7   1   95.69    6.20 
  -1   7   1   91.49    5.30 
   1  -7   1   95.59    5.60 
   1   7  -1  103.49    5.60 
   1   7  -1  106.59    6.00 
   1   7  -1  108.69    5.90 
  -1   7  -1  111.69    5.30 
   1   7   1   91.19    5.10 
  -1   7  -1   91.99    5.80 
   1   7   1   94.39    5.90 
   1  -7  -1   95.69    5.40 
   1   7   1   94.89    5.70 
  -2   7   1   48.30    5.10 
   2   7  -1   42.10    3.60 
   2   7  -1   49.30    4.10 
  -2   7   1   42.60    3.20 
   2  -7   1   47.70    3.90 
   2   7  -1   44.60    3.80 
   2   7   1   50.39    4.20 
   2  -7  -1   42.20    3.80 
  -2   7  -1   56.69    3.40 
   2   7   1   45.50    4.60 
  -2   7  -1   61.29    4.70 
   2   7   1   48.20    3.60 
   3  -7   1   48.20    4.50 
   3   7  -1   54.99    4.80 
  -3   7   1   64.39    4.90 
   3   7  -1   51.69    4.30 
  -3  -7  -1   69.59    5.10 
   3   7  -1   62.79    4.40 
  -3   7   1   74.99    3.90 
  -3   7  -1   58.39    5.00 
  -3   7  -1   60.69    3.60 
   3   7   1   73.79    4.30 
   3   7   1   77.39    5.20 
   3  -7  -1   68.79    4.80 
  -4   7   1  152.68    8.10 
   4   7  -1  135.99    7.90 
   4  -7   1  134.89    7.50 
   4   7  -1  125.99    7.00 
  -4   7   1  134.49    6.10 
  -4  -7  -1  129.79    7.40 
  -4   7  -1  138.49    6.00 
   4   7   1  136.99    7.90 
   4  -7  -1  148.49    7.70 
   4   7   1  143.89    6.90 
  -4   7  -1  136.19    8.00 
  -4  -7   1  130.99    7.30 
   5   7  -1   53.99    5.20 
   5   7  -1   47.70    5.50 
  -5  -7  -1   55.19    4.70 
  -5   7   1   56.29    3.20 
  -5   7   1   54.29    4.80 
   5  -7   1   54.59    5.70 
   5   7   1   36.20    4.70 
   5   7   1   56.79    4.10 
   5  -7  -1   56.19    5.40 
  -5  -7   1   47.30    4.30 
  -5   7  -1   47.30    2.60 
  -5   7  -1   45.00    5.20 
   6  -7   1  228.08   11.40 
   6   7  -1  228.78   10.80 
  -6   7   1  229.08   11.60 
   6   7  -1  231.28   11.70 
  -6  -7  -1  232.38   11.00 
  -6   7   1  221.38    9.30 
   6   7   1  247.68   12.10 
   6   7   1  232.68   10.70 
  -6  -7   1  228.28   10.80 
   6  -7  -1  230.78   11.40 
  -6   7  -1  238.78   11.80 
  -6   7  -1  228.18    8.90 
   7  -7   1   32.80    4.90 
  -7   7   1   26.30    2.30 
   7   7  -1   39.70    4.80 
   7   7  -1   29.30    5.10 
  -7  -7  -1   38.40    4.70 
  -7   7   1   31.20    4.80 
   7   7   1   31.30    5.40 
  -7  -7   1   40.40    6.10 
  -7  -7   1   40.30    4.40 
   7   7   1   40.00    4.40 
   7  -7  -1   31.90    4.70 
  -7   7  -1   39.80    5.50 
  -8  -7  -1   50.39    5.60 
   8   7  -1   40.30    5.20 
   8  -7   1   47.50    6.10 
  -8  -7  -1   52.99    7.00 
  -8   7   1   53.59    6.30 
   8   7  -1   63.09    7.00 
  -8   7  -1   55.29    6.40 
   8  -7  -1   46.10    5.80 
   8   7   1   58.29    5.60 
   8   7   1   36.60    5.60 
  -8  -7   1   49.30    6.70 
  -8  -7   1   48.00    5.10 
  -9   7   1   18.60    4.30 
   9   7  -1   11.90    4.10 
   9  -7   1   16.30    4.50 
   9   7  -1   10.00    3.40 
  -9  -7  -1   12.00    4.80 
  -9  -7  -1   14.70    3.80 
  -9   7  -1    9.30    3.60 
  -9  -7   1   11.00    3.40 
  -9  -7   1    9.10    4.50 
   9  -7  -1   14.80    4.50 
   9   7   1   15.00    3.70 
   9   7   1   13.30    4.00 
  10  -7   1   58.29    7.10 
  10   7  -1   66.19    7.70 
 -10  -7  -1   59.39    8.00 
 -10   7   1   69.59    7.60 
  10   7  -1   67.59    7.30 
 -10  -7  -1   79.89    6.20 
 -10   7  -1   76.09    6.70 
  10   7   1   72.99    7.10 
  10   7   1   56.49    7.10 
  10  -7  -1   70.69    7.60 
 -10  -7   1   69.09    8.60 
 -10  -7   1   58.79    6.00 
 -11  -7  -1   63.39    8.40 
 -11   7   1   60.09    7.30 
  11  -7   1   41.60    6.70 
  11   7  -1   45.60    6.80 
  11   7  -1   64.99    7.50 
 -11  -7  -1   65.19    6.00 
 -11   7  -1   65.39    7.50 
  11   7   1   53.99    7.10 
  11   7   1   58.49    6.80 
 -11  -7   1   59.59    8.20 
  11  -7  -1   36.70    6.10 
 -12  -7  -1   12.80    5.30 
  12   7  -1   13.70    4.10 
 -12   7   1    6.90    3.90 
  12  -7   1    7.20    4.50 
  12   7  -1    8.30    4.40 
 -12   7  -1   17.00    4.80 
  12   7   1   27.30    5.20 
  12  -7  -1   10.90    4.30 
  12   7   1   15.60    5.00 
 -13   7   1   31.70    5.90 
  13  -7   1   29.70    6.40 
  13   7  -1   30.50    5.40 
  13  -7  -1   27.70    5.90 
  13   7   1   35.20    5.80 
  13   7   1   28.50    6.30 
 -13   7  -1   31.90    6.20 
  14  -7   1   12.10    5.20 
  14   7  -1    5.70    3.80 
 -14   7   1    6.00    3.90 
 -14   7  -1    4.70    4.30 
  14   7   1    7.30    4.50 
  14  -7  -1    5.00    4.30 
 -14  -7   1    1.80    4.50 
  14   7   1    8.80    3.80 
  15  -7   1   44.00    7.50 
 -15   7   1   52.49    7.90 
  15   7  -1   62.99    7.80 
  15   7   1   52.99    7.00 
 -15   7  -1   60.09    8.40 
  15  -7  -1   56.29    8.50 
 -15  -7   1   54.49    8.40 
  16   7  -1    9.40    4.20 
 -16   7   1    7.30    4.20 
 -16  -7  -1    1.50    4.70 
  16  -7   1   11.90    5.80 
  16   7   1   10.10    3.80 
  16  -7  -1    1.70    4.50 
 -16   7  -1    7.20    5.10 
 -16  -7   1    3.60    4.80 
  17  -7   1   14.90    5.70 
 -17  -7  -1   23.50    6.10 
 -17   7   1   14.10    5.00 
  17   7  -1   27.90    6.40 
 -17   7  -1   14.10    5.30 
  17  -7  -1    7.30    5.20 
 -17  -7   1   27.80    6.00 
   0   8  -1  182.88    9.40 
   0  -8  -1  171.68    8.50 
   0   8  -1  189.38    8.80 
   0   8  -1  196.48    9.10 
   0   8   1  183.88    8.90 
   0   8   1  175.68    9.40 
   1   8  -1  389.86   16.90 
   1  -8   1  405.56   16.50 
   1   8  -1  390.96   16.50 
   1   8  -1  395.86   16.40 
  -1   8   1  399.96   16.20 
  -1   8   1  385.46   17.10 
  -1   8  -1  406.06   17.50 
   1   8   1  416.26   17.50 
   1   8   1  393.06   16.40 
  -1   8  -1  408.36   16.40 
   1  -8  -1  401.16   16.60 
   1   8   1  405.66   17.00 
  -2   8   1  417.46   17.40 
   2   8  -1  429.36   17.90 
   2  -8   1  461.15   18.20 
   2   8  -1  450.05   18.40 
  -2   8   1  407.26   18.60 
   2   8  -1  461.45   18.50 
  -2   8  -1  437.46   18.20 
   2   8   1  417.56   17.70 
   2  -8  -1  404.56   17.20 
   2   8   1  404.06   16.90 
  -2   8  -1  439.36   16.70 
   2   8   1  405.76   17.80 
   3   8  -1  280.57   12.30 
   3  -8   1  268.97   12.20 
  -3  -8  -1  256.47   12.30 
   3   8  -1  261.27   11.80 
  -3   8   1  261.37   12.70 
  -3   8   1  267.77   11.20 
   3   8  -1  259.97   12.50 
  -3   8  -1  279.57   13.20 
  -3   8  -1  281.37   11.30 
   3  -8  -1  274.47   12.40 
   3   8   1  271.47   11.90 
   3   8   1  269.77   12.80 
  -4   8   1   87.19    4.70 
  -4   8   1   83.79    6.30 
   4   8  -1   96.29    6.60 
   4  -8   1   88.09    6.10 
  -4  -8  -1   82.89    6.10 
   4   8  -1   92.49    5.60 
  -4   8  -1  111.59    5.10 
   4   8   1   94.39    6.90 
   4   8   1  101.49    6.00 
   4  -8  -1  101.89    6.60 
  -4  -8   1  102.39    6.70 
  -4   8  -1  114.79    7.30 
   5  -8   1   57.99    5.90 
  -5   8   1   43.40    3.10 
  -5   8   1   59.39    5.20 
   5   8  -1   54.69    6.00 
   5   8  -1   46.30    5.00 
  -5  -8  -1   58.39    5.70 
   5  -8  -1   54.99    4.90 
  -5   8  -1   47.30    5.80 
   5   8   1   46.60    3.90 
  -5  -8   1   47.20    5.10 
   5   8   1   52.59    5.90 
  -5   8  -1   41.20    2.60 
  -6   8   1  274.17   11.40 
  -6   8   1  288.57   14.10 
   6   8  -1  298.77   14.10 
   6  -8   1  288.07   13.70 
   6   8  -1  283.97   13.10 
  -6  -8  -1  289.47   13.40 
   6  -8  -1  335.97   14.70 
   6   8   1  308.37   15.00 
  -6   8  -1  306.47   15.00 
  -6  -8   1  316.37   14.00 
   6   8   1  289.97   13.50 
  -7   8   1  133.19    8.60 
   7   8  -1  121.29    7.70 
  -7  -8  -1  135.69    8.00 
   7   8  -1  125.29    8.50 
   7  -8   1  125.59    8.40 
  -7  -8   1  125.39    9.10 
   7   8   1  144.89    7.90 
  -7   8  -1  148.89    9.30 
  -7  -8   1  139.79    8.00 
   7   8   1  143.79    9.30 
   7  -8  -1  135.79    8.70 
   8  -8   1  134.59    9.00 
   8   8  -1  141.89    8.30 
  -8  -8  -1  143.79    9.90 
  -8   8   1  137.49    9.10 
   8   8  -1  153.38    9.50 
  -8  -8  -1  126.39    8.30 
   8   8   1  155.58    8.60 
  -8  -8   1  148.79   10.10 
  -8   8  -1  154.68    9.60 
   8   8   1  158.48   10.00 
   8  -8  -1  138.79    9.20 
  -8  -8   1  144.49    8.40 
  -9  -8  -1   79.09    6.40 
  -9  -8  -1   79.89    9.00 
   9   8  -1   80.79    6.30 
   9   8  -1   71.19    7.80 
   9  -8   1   73.59    7.70 
  -9   8   1   81.89    7.00 
  -9  -8   1   67.49    8.10 
   9   8   1   71.09    5.90 
  -9   8  -1   76.29    7.90 
   9   8   1   67.69    7.70 
  -9  -8   1   73.09    5.90 
   9  -8  -1   68.09    7.30 
 -10  -8  -1   13.00    3.90 
  10   8  -1   14.10    4.00 
  10   8  -1   25.10    5.20 
  10  -8   1   20.60    4.80 
 -10   8   1   19.40    4.60 
 -10  -8  -1   20.00    5.50 
 -10  -8   1   12.50    3.40 
  10   8   1   14.20    3.80 
 -10   8  -1   18.60    4.60 
 -10  -8   1   17.60    4.90 
  10   8   1   16.60    4.70 
  10  -8  -1    8.80    3.60 
  11   8  -1   11.30    4.20 
  11  -8   1    6.30    4.30 
  11   8  -1   10.70    4.50 
 -11  -8  -1   18.50    4.00 
 -11  -8  -1   13.00    4.80 
 -11   8   1   16.10    4.60 
  11   8   1   18.60    5.10 
  11  -8  -1   21.60    5.50 
  11   8   1   21.80    4.50 
 -11  -8   1   14.00    5.20 
 -11   8  -1   15.10    4.50 
 -12  -8  -1   -0.80    4.00 
 -12   8   1    2.00    3.60 
  12   8  -1   -2.20    2.60 
  12  -8   1   -3.70    3.40 
  12   8  -1   -3.90    3.00 
  12  -8  -1   -4.10    3.40 
  12   8   1    4.00    3.10 
 -12  -8   1   -1.50    4.00 
 -12   8  -1   -6.00    2.60 
  12   8   1    4.60    3.80 
  13   8  -1   22.50    5.80 
 -13  -8  -1   20.30    6.10 
 -13   8   1   19.30    5.10 
  13   8  -1   20.90    4.90 
  13  -8   1   15.90    5.30 
  13   8   1    6.30    4.70 
  13   8   1   10.50    4.20 
  13  -8  -1   13.40    4.90 
 -13   8  -1   19.20    5.50 
 -14   8   1   -2.30    3.20 
  14  -8   1    6.40    4.80 
  14   8  -1    8.70    4.50 
 -14  -8   1    3.80    4.40 
  14   8   1    0.80    3.20 
 -14   8  -1   -1.40    3.60 
  14  -8  -1    8.00    4.70 
  14   8   1   -3.90    3.40 
  15   8  -1   12.40    4.60 
  15  -8   1   -2.50    4.00 
 -15   8   1   -0.20    3.60 
  15   8   1    4.20    3.60 
 -15  -8   1   -1.20    4.20 
 -15   8  -1    0.30    4.10 
  15  -8  -1    1.00    4.60 
 -16  -8  -1    1.80    3.60 
  16  -8   1   -0.10    4.40 
 -16   8   1   -3.30    3.70 
  16   8  -1   -0.20    3.90 
 -16  -8   1   -5.10    3.80 
 -16   8  -1   -0.10    3.70 
  16  -8  -1    0.00    4.30 
 -17  -8  -1    1.50    4.60 
  17   8  -1    5.00    4.10 
 -17   8   1    5.40    4.90 
  17  -8   1    0.30    4.30 
 -17   8  -1    1.00    3.90 
  17  -8  -1    4.40    4.80 
 -17  -8   1    3.90    4.60 
   0   9   1  700.73   27.80 
   0  -9  -1  694.63   27.40 
   0   9  -1  740.83   28.00 
   0   9  -1  710.33   27.60 
   0   9   1  687.03   28.50 
   0   9  -1  701.03   28.50 
   1   9  -1   33.50    4.30 
   1  -9   1   36.90    4.50 
   1   9  -1   29.30    4.60 
  -1   9   1   39.00    4.40 
  -1   9   1   36.10    4.70 
   1   9  -1   47.80    4.90 
  -1   9  -1   27.90    3.60 
   1   9   1   41.20    5.30 
   1  -9  -1   34.30    4.00 
   1   9   1   32.60    4.40 
   1   9   1   38.30    4.20 
  -1   9  -1   24.10    4.10 
   2   9  -1  132.39    7.70 
   2  -9   1  122.39    7.40 
   2   9  -1  118.29    7.50 
   2   9  -1  129.49    7.30 
  -2   9   1  138.39    8.40 
  -2   9   1  137.29    6.90 
  -2   9  -1  112.89    6.10 
   2   9   1  117.99    6.50 
   2   9   1  130.99    7.60 
   2  -9  -1  131.19    7.00 
   2   9   1  124.79    7.30 
  -2   9  -1   94.79    7.30 
  -3   9   1  215.08    9.80 
   3   9  -1  227.88   11.20 
   3  -9   1  238.28   11.10 
  -3   9   1  225.58   11.70 
   3   9  -1  198.78   10.40 
   3   9  -1  219.98   11.00 
  -3   9  -1  209.98   11.10 
  -3   9  -1  200.58    9.10 
   3   9   1  206.58    9.80 
   3   9   1  216.48   10.90 
   3  -9  -1  209.88   10.40 
  -4   9   1  197.78   10.70 
  -4  -9  -1  205.48   10.40 
   4   9  -1  173.18    9.30 
   4  -9   1  175.08    9.90 
   4   9  -1  177.68   10.30 
  -4   9   1  206.38    8.70 
   4   9   1  182.08    8.70 
  -4  -9   1  174.98    9.50 
   4  -9  -1  179.98    9.50 
  -4   9  -1  166.68    7.70 
  -4   9  -1  166.28   10.00 
   4   9   1  189.68   10.00 
   5   9  -1  203.78   10.30 
  -5   9   1  207.68    9.00 
  -5  -9  -1  213.68   10.70 
  -5   9   1  206.58   11.30 
   5   9  -1  202.88   11.20 
   5  -9   1  197.28   10.70 
  -5   9  -1  212.78   11.50 
   5  -9  -1  221.78   10.90 
  -5  -9   1  201.38   10.50 
   5   9   1  203.68   10.00 
   5   9   1  207.08   11.30 
  -5   9  -1  205.58    8.60 
  -6   9   1    7.10    3.30 
   6   9  -1    5.80    3.20 
  -6  -9  -1   10.40    3.70 
   6   9  -1    6.80    2.90 
  -6   9   1    9.80    2.40 
   6  -9   1   11.80    3.70 
  -6   9  -1   -0.20    3.00 
   6   9   1    7.80    3.70 
   6  -9  -1    8.50    3.60 
   6   9   1    8.90    2.70 
  -6  -9   1    4.00    3.10 
   7  -9   1   98.29    7.50 
   7   9  -1  104.69    7.00 
   7   9  -1  100.69    7.90 
  -7  -9  -1   97.99    7.30 
  -7   9   1   95.89    7.60 
  -7  -9   1   98.59    6.80 
   7   9   1   89.19    7.40 
  -7   9  -1   96.99    7.40 
   7   9   1  101.39    6.50 
   7  -9  -1  105.29    7.50 
  -8   9   1   32.90    5.70 
   8   9  -1   33.30    4.90 
   8   9  -1   34.80    5.80 
  -8  -9  -1   41.00    5.60 
   8  -9   1   31.80    5.50 
   8   9   1   30.60    5.50 
  -8  -9   1   32.60    6.10 
   8  -9  -1   39.30    6.10 
  -8  -9   1   30.00    4.70 
  -8   9  -1   25.30    5.20 
   8   9   1   19.60    4.20 
   9  -9   1   54.49    6.80 
   9   9  -1   58.89    7.30 
   9   9  -1   71.19    7.20 
  -9   9   1   60.39    7.20 
  -9  -9  -1   61.69    8.00 
  -9  -9  -1   67.19    6.10 
  -9   9  -1   67.19    8.00 
   9   9   1   55.19    7.20 
   9   9   1   60.69    5.50 
  -9  -9   1   64.79    6.40 
  -9  -9   1   55.99    7.90 
   9  -9  -1   62.09    7.50 
  10   9  -1   20.70    4.50 
 -10  -9  -1   29.90    4.70 
  10   9  -1   27.00    5.70 
  10  -9   1   22.00    4.90 
 -10   9   1   24.70    5.30 
 -10  -9  -1   28.60    6.30 
  10  -9  -1   14.30    4.60 
 -10   9  -1   19.10    5.00 
  10   9   1   22.10    4.20 
  10   9   1   23.80    5.10 
 -10  -9   1   18.30    5.20 
  11   9  -1    9.60    4.50 
 -11  -9  -1    3.90    4.40 
 -11   9   1    2.70    3.30 
  11   9  -1    8.10    3.70 
  11  -9   1    8.40    4.40 
 -11   9  -1   -0.60    3.40 
 -11  -9   1    5.60    4.40 
  11  -9  -1    6.60    4.10 
  11   9   1   -1.20    3.30 
  11   9   1    7.00    3.40 
 -12   9   1   11.10    4.30 
 -12  -9  -1    6.30    5.50 
  12   9  -1    1.00    3.40 
  12   9  -1   10.10    3.90 
  12  -9   1    1.60    4.00 
  12   9   1    8.80    4.20 
 -12   9  -1   13.90    4.70 
 -12  -9   1    7.70    4.60 
  12   9   1    5.50    3.30 
  12  -9  -1    5.20    4.10 
  13   9  -1    3.80    3.90 
 -13   9   1   -1.00    3.50 
  13  -9   1    2.50    3.80 
 -13  -9  -1    5.60    4.90 
  13   9  -1    6.20    3.30 
 -13   9  -1    6.80    4.20 
  13   9   1    8.20    3.70 
  13  -9  -1   11.30    4.50 
  13   9   1    2.90    3.80 
  14   9  -1    2.30    3.50 
  14  -9   1   -1.60    3.90 
 -14   9   1   -4.00    3.60 
  14   9   1    3.70    4.20 
 -14   9  -1    6.90    4.00 
  14  -9  -1   -8.30    3.00 
  15   9  -1   -5.40    3.50 
 -15   9   1    3.20    4.10 
  15  -9   1    0.40    4.70 
 -15  -9   1    1.30    4.80 
  15  -9  -1    5.90    4.40 
  15   9   1    1.50    4.00 
 -15   9  -1   -0.20    3.80 
 -16  -9  -1    0.80    4.70 
 -16   9   1   -0.20    3.90 
  16  -9   1    4.10    4.70 
 -16  -9   1    4.70    4.50 
  16  -9  -1   -0.10    4.40 
 -16   9  -1    0.60    3.90 
   0  10  -1  251.27   11.80 
   0  10  -1  247.58   12.70 
   0  10  -1  254.97   12.00 
   0  10   1  254.67   12.00 
   0 -10  -1  253.47   11.70 
   0  10   1  255.87   12.80 
   1  10  -1   10.40    3.30 
   1  10  -1   13.70    3.20 
   1 -10   1   12.20    3.40 
  -1  10   1    7.50    3.40 
   1  10  -1    8.80    2.90 
  -1  10   1    8.10    2.70 
   1  10   1    7.20    2.60 
  -1  10  -1    9.90    3.60 
   1 -10  -1    6.00    2.70 
   1  10   1   15.70    3.30 
  -1  10  -1   10.80    2.70 
   1  10   1    6.10    3.10 
  -2  10   1  310.37   13.10 
   2 -10   1  298.47   13.70 
   2  10  -1  292.57   14.10 
  -2  10   1  289.47   14.40 
   2  10  -1  283.47   13.90 
   2  10  -1  291.67   13.40 
   2  10   1  290.47   12.90 
  -2  10  -1  296.37   14.30 
   2 -10  -1  285.17   13.10 
   2  10   1  275.47   13.80 
  -2  10  -1  282.97   12.50 
   2  10   1  285.87   13.60 
   3  10  -1   33.60    4.50 
   3  10  -1   25.00    4.60 
   3 -10   1   32.60    4.80 
  -3  10   1   31.30    3.60 
   3  10  -1   30.10    4.60 
  -3  10   1   25.40    4.50 
  -3  10  -1   28.50    3.40 
  -3  10  -1   23.50    4.50 
   3  10   1   23.50    3.60 
   3 -10  -1   23.50    4.10 
   3  10   1   14.80    3.70 
   4  10  -1   78.59    5.60 
  -4  10   1   70.99    7.70 
   4 -10   1   79.69    6.20 
   4  10  -1   68.49    6.10 
  -4 -10  -1   76.49    7.50 
  -4  10   1   63.79    4.50 
  -4 -10   1   74.49    6.30 
   4  10   1   51.39    6.30 
  -4  10  -1   72.39    7.40 
  -4  10  -1   60.99    3.90 
   4  10   1   48.60    4.40 
   4 -10  -1   63.19    6.20 
   5  10  -1   81.59    6.80 
  -5  10   1   68.59    6.00 
  -5 -10  -1   75.29    6.70 
  -5  10   1   66.99    4.30 
   5 -10   1   75.79    6.30 
   5  10  -1   78.59    5.80 
  -5  10  -1   82.89    7.10 
   5 -10  -1   84.59    6.70 
   5  10   1   69.19    5.40 
  -5 -10   1   88.89    6.80 
   5  10   1   74.69    6.70 
   6 -10   1    2.60    3.40 
   6  10  -1    2.20    2.40 
  -6 -10  -1    0.10    3.60 
  -6  10   1    2.20    2.80 
   6  10  -1    2.50    3.20 
  -6 -10   1    5.40    3.60 
  -6  10  -1   -0.90    2.40 
   6  10   1    0.80    2.30 
   6  10   1   -0.20    3.20 
   6 -10  -1    2.00    3.20 
   7  10  -1   90.59    7.40 
   7 -10   1   87.09    7.30 
  -7 -10  -1   84.29    7.00 
   7  10  -1  101.69    6.80 
   7  10   1   85.69    7.70 
  -7  10  -1   99.29    7.90 
   7 -10  -1  109.39    8.00 
   7  10   1   96.39    6.60 
  -7 -10   1  106.49    7.40 
   8  10  -1   23.50    4.20 
   8  10  -1   26.30    5.50 
   8 -10   1   23.40    5.10 
  -8  10   1   16.70    4.40 
  -8 -10  -1   26.20    5.20 
   8 -10  -1   18.40    4.70 
   8  10   1   12.60    4.50 
  -8 -10   1   20.30    4.30 
  -8 -10   1   12.10    4.80 
   8  10   1   16.80    3.70 
  -8  10  -1   14.80    4.30 
  -9 -10  -1   38.40    6.60 
   9 -10   1   34.20    5.70 
  -9  10   1   33.60    5.80 
  -9 -10  -1   32.90    5.20 
   9  10  -1   31.20    5.40 
   9  10  -1   35.50    6.40 
  -9  10  -1   43.00    6.50 
   9 -10  -1   36.90    6.10 
   9  10   1   32.00    5.80 
   9  10   1   38.30    5.30 
  -9 -10   1   44.70    5.30 
  -9 -10   1   35.10    6.70 
  10  10  -1    0.20    3.10 
 -10 -10  -1    0.10    2.80 
 -10 -10  -1   -0.90    3.70 
  10 -10   1    2.20    3.90 
  10  10  -1    0.10    3.00 
 -10  10   1   12.00    4.20 
  10  10   1    0.00    3.20 
 -10 -10   1   -1.90    4.00 
  10  10   1    2.40    2.80 
  10 -10  -1    9.40    4.20 
 -10  10  -1    2.20    3.70 
  11 -10   1   25.10    5.40 
 -11 -10  -1   17.60    5.70 
  11  10  -1   20.50    4.20 
  11  10  -1   23.30    6.00 
 -11  10   1   20.40    5.20 
  11 -10  -1   26.60    6.20 
 -11 -10   1   27.30    6.70 
  11  10   1   38.90    5.50 
 -11  10  -1   31.10    6.20 
  11  10   1   15.70    5.20 
  12  10  -1    3.60    3.10 
  12 -10   1    6.20    4.40 
 -12 -10  -1    6.80    5.00 
  12  10  -1    5.10    4.00 
 -12  10   1    4.60    4.00 
  12 -10  -1   11.90    4.70 
 -12  10  -1    2.60    3.70 
  12  10   1    6.70    4.40 
 -12 -10   1    3.90    4.20 
 -13  10   1    1.20    3.60 
  13  10  -1    5.20    3.20 
 -13 -10  -1    2.20    5.10 
  13  10  -1    5.30    4.40 
  13 -10   1    2.50    4.20 
 -13 -10   1    1.40    4.60 
  13  10   1    3.00    4.40 
 -13  10  -1    9.10    4.30 
  13 -10  -1    4.70    4.40 
 -14 -10  -1    5.30    4.40 
 -14  10   1    8.50    4.50 
  14 -10   1    9.10    4.80 
  14  10   1    9.40    4.90 
  14 -10  -1    9.30    4.60 
 -14  10  -1    3.30    4.20 
  15 -10   1    1.20    4.50 
 -15  10   1   -2.80    3.10 
  15 -10  -1    4.50    4.40 
  15  10   1   -0.40    4.20 
 -15 -10   1    4.20    4.80 
 -15  10  -1    8.30    4.60 
 -16  10   1    0.50    4.10 
  16 -10   1   13.40    5.40 
 -16 -10  -1    3.90    4.90 
  16 -10  -1   -1.60    4.50 
 -16  10  -1    4.90    4.80 
 -16 -10   1   -0.10    4.40 
   0 -11  -1   15.20    3.40 
   0  11   1    6.40    3.00 
   0  11   1    6.90    3.50 
   0 -11   1   13.10    3.40 
   0  11  -1    8.80    3.30 
   0  11  -1    8.40    2.80 
  -1  11   1   11.80    3.80 
  -1  11   1   14.00    3.20 
   1  11  -1   12.80    3.20 
   1 -11   1   15.20    3.70 
   1  11  -1    9.40    3.60 
   1  11  -1   11.70    3.30 
   1  11   1   16.70    4.30 
  -1  11  -1    4.70    3.40 
   1  11   1   17.80    3.60 
   1 -11  -1   20.90    3.90 
  -1  11  -1   12.80    2.90 
   2  11  -1   12.50    3.40 
  -2  11   1   12.30    2.90 
  -2  11   1    7.10    3.60 
   2  11  -1    8.00    3.50 
   2  11  -1   11.80    3.00 
   2 -11   1    9.30    3.30 
  -2  11  -1    6.90    2.30 
   2 -11  -1    3.40    2.70 
   2  11   1    7.80    3.60 
  -2  11  -1    7.00    3.30 
   2  11   1    2.90    2.30 
   2  11   1    3.40    2.70 
  -3  11   1   15.30    2.90 
   3 -11   1   15.20    3.80 
  -3  11   1   17.30    4.50 
   3  11  -1   13.30    4.00 
   3  11  -1   12.70    3.30 
   3  11  -1   12.50    4.00 
   3 -11  -1   16.30    3.80 
  -3  11  -1   11.00    2.60 
   3  11   1   10.40    3.00 
  -3  11  -1   12.60    3.90 
   3  11   1   12.60    3.80 
  -4  11   1  106.69    8.30 
  -4  11   1  103.29    6.00 
   4 -11   1  103.79    7.50 
   4  11  -1  108.29    7.00 
  -4 -11  -1  104.89    8.20 
   4  11  -1  104.79    7.80 
   4 -11  -1  101.99    7.50 
   4  11   1  111.69    6.70 
   4  11   1  108.89    7.80 
  -4  11  -1  109.59    8.30 
  -4 -11   1   99.69    8.00 
   5 -11   1  133.49    8.70 
  -5 -11  -1  143.19    9.00 
   5  11  -1  128.59    8.00 
  -5  11   1  112.59    8.90 
   5  11  -1  142.99    9.30 
   5  11   1  139.19    7.80 
  -5  11  -1  122.09    9.00 
   5  11   1  122.39    8.80 
   5 -11  -1  123.89    8.50 
  -5 -11   1  129.89    8.80 
   6 -11   1   23.30    4.90 
   6  11  -1   36.40    5.10 
   6  11  -1   26.50    5.20 
  -6  11   1   26.40    5.30 
  -6 -11  -1   28.40    5.70 
  -6  11  -1   30.10    5.50 
  -6 -11   1   25.20    5.00 
   6 -11  -1   31.50    5.30 
   6  11   1   32.10    5.70 
   6  11   1   39.70    4.90 
   7  11  -1   21.40    4.80 
  -7 -11  -1   23.50    5.00 
   7  11  -1   16.10    3.90 
  -7  11   1   25.50    5.30 
   7 -11   1   17.60    4.70 
   7  11   1   17.20    3.70 
  -7  11  -1    6.20    3.50 
  -7 -11   1   12.40    4.50 
   7  11   1   16.30    4.90 
   7 -11  -1   22.70    4.90 
   8  11  -1   33.80    5.10 
   8 -11   1   38.10    6.20 
   8  11  -1   32.10    5.80 
  -8 -11  -1   26.30    5.00 
  -8  11   1   46.60    6.70 
   8 -11  -1   27.90    5.70 
  -8 -11   1   37.70    6.80 
  -8 -11   1   38.10    5.50 
   8  11   1   36.90    6.40 
  -8  11  -1   33.80    6.00 
   8  11   1   38.40    5.20 
  -9 -11  -1   15.90    5.30 
   9  11  -1   18.50    4.30 
   9 -11   1   12.90    4.60 
   9  11  -1   20.70    5.10 
  -9 -11  -1   18.00    4.60 
  -9  11   1   16.80    4.60 
  -9  11  -1    8.10    4.30 
   9  11   1   14.90    5.00 
  -9 -11   1   17.60    5.30 
   9  11   1   11.00    3.50 
   9 -11  -1   19.30    4.70 
  10  11  -1    9.90    4.40 
  10  11  -1   18.50    4.60 
 -10  11   1   16.10    5.00 
  10 -11   1   14.80    5.10 
 -10 -11  -1   20.70    5.50 
  10  11   1   16.00    5.00 
 -10  11  -1   12.80    4.50 
  10 -11  -1   24.40    5.50 
 -10 -11   1   12.30    5.40 
  11 -11   1   48.10    7.50 
  11  11  -1   36.80    5.40 
  11  11  -1   37.50    7.00 
 -11 -11  -1   43.20    7.80 
 -11  11   1   26.70    5.80 
 -11  11  -1   42.70    7.20 
  11 -11  -1   40.80    6.60 
  11  11   1   40.40    7.00 
 -11 -11   1   25.00    6.40 
  12  11  -1   23.30    6.20 
  12 -11   1   26.30    6.10 
 -12  11   1   25.20    5.90 
 -12 -11  -1   31.70    6.90 
  12  11  -1   27.70    5.60 
  12 -11  -1   20.00    5.90 
 -12  11  -1   19.40    5.90 
 -12 -11   1   30.70    7.20 
  12  11   1   25.50    5.80 
 -13  11   1    7.60    4.70 
  13  11  -1   -7.50    2.90 
  13 -11   1    9.40    5.30 
 -13 -11  -1    3.90    5.10 
  13  11   1    2.90    5.00 
  13 -11  -1    9.90    4.60 
 -13  11  -1   11.20    5.00 
 -13 -11   1   -1.70    4.10 
 -14  11   1   32.40    6.60 
 -14 -11  -1   16.90    5.80 
  14 -11   1   18.30    5.30 
 -14  11  -1   29.80    6.40 
  14  11   1   15.30    5.10 
  14 -11  -1   11.20    5.30 
  15 -11   1    5.00    4.80 
 -15  11   1    5.10    4.30 
  15 -11  -1    2.90    4.60 
 -15 -11   1    9.50    5.10 
  15  11   1    6.40    4.80 
 -15  11  -1   -3.30    3.50 
   0 -12   1  190.48   10.50 
   0  12   1  186.08   10.30 
   0  12  -1  213.18   11.60 
   0 -12  -1  178.18   10.00 
   0  12   1  189.78   11.50 
   0  12  -1  208.18   10.40 
  -1  12   1   39.00    6.10 
  -1  12   1   38.00    4.80 
   1  12  -1   42.20    5.50 
  -1 -12  -1   30.40    4.60 
   1  12  -1   43.20    5.60 
   1 -12   1   44.70    5.50 
   1  12  -1   48.70    6.60 
  -1  12  -1   24.60    4.30 
  -1  12  -1   27.50    5.30 
   1  12   1   13.30    4.50 
   1  12   1   35.50    5.00 
   1 -12  -1   26.80    4.60 
   2  12  -1   36.30    5.20 
   2  12  -1   46.40    5.80 
  -2  12   1   42.70    6.30 
  -2  12   1   43.40    5.00 
   2 -12   1   41.90    5.80 
   2  12  -1   47.00    6.40 
   2  12   1   43.80    6.30 
   2  12   1   46.50    5.90 
   2 -12  -1   44.10    5.50 
  -2  12  -1   38.80    4.70 
   2  12   1   38.00    4.90 
  -2  12  -1   39.40    6.10 
  -3  12   1    4.50    3.50 
   3  12  -1    5.80    2.90 
   3 -12   1    4.40    3.30 
   3  12  -1    3.20    3.30 
  -3  12   1    4.20    2.50 
   3  12  -1    7.20    3.50 
   3 -12  -1    5.60    3.50 
  -3  12  -1    1.90    2.10 
  -3  12  -1    2.80    3.30 
   3  12   1    0.40    2.00 
   3  12   1   -2.20    2.90 
  -4 -12  -1   19.80    5.20 
   4 -12   1   27.00    4.90 
   4  12  -1   18.90    4.00 
  -4  12   1   17.40    4.90 
   4  12  -1   24.00    5.10 
  -4 -12   1   16.30    4.60 
   4 -12  -1    8.50    3.80 
  -4  12  -1   17.80    4.70 
   4  12   1   22.10    5.30 
   4  12   1   17.80    3.80 
  -5  12   1   52.79    7.40 
   5  12  -1   53.89    6.10 
   5  12  -1   62.39    7.30 
  -5 -12  -1   61.89    7.50 
   5 -12   1   42.40    6.00 
  -5  12  -1   44.90    7.10 
   5  12   1   54.79    5.90 
  -5 -12   1   68.99    7.40 
   5 -12  -1   43.90    6.20 
   5  12   1   47.60    6.80 
  -6  12   1   22.40    5.10 
   6  12  -1   36.00    6.20 
   6  12  -1   30.90    4.90 
   6 -12   1   27.70    5.30 
  -6 -12  -1   34.20    5.90 
   6  12   1   25.50    4.30 
   6 -12  -1   17.10    4.50 
  -6 -12   1   15.10    4.30 
  -6  12  -1   26.00    5.50 
   6  12   1   28.40    5.50 
  -7  12   1   60.89    7.80 
   7  12  -1   66.39    6.00 
   7  12  -1   61.69    7.60 
   7 -12   1   76.89    8.00 
  -7 -12  -1   70.79    7.90 
  -7 -12   1   76.99    7.80 
  -7  12  -1   79.19    9.00 
   7  12   1   66.79    5.70 
   7 -12  -1   83.69    7.20 
   7  12   1   56.29    7.50 
   8  12  -1   74.79    8.90 
  -8 -12  -1   82.09    8.30 
   8  12  -1   76.69    6.40 
  -8  12   1   59.69    7.90 
   8 -12   1   79.49    8.70 
   8  12   1   63.49    8.20 
   8 -12  -1   75.49    8.30 
  -8 -12   1   73.09    7.10 
  -8 -12   1   84.69    9.50 
  -8  12  -1   74.09    8.90 
  -9  12   1    1.60    3.80 
   9  12  -1    5.10    4.20 
   9  12  -1    8.40    3.60 
   9 -12   1    4.90    4.20 
  -9 -12  -1   12.10    3.90 
  -9 -12  -1    3.50    4.40 
  -9 -12   1    7.00    4.80 
  -9  12  -1   10.20    4.70 
   9 -12  -1    1.70    4.10 
   9  12   1    6.70    4.20 
  10  12  -1   57.59    7.50 
 -10 -12  -1   59.19    8.60 
  10 -12   1   71.59    8.40 
  10  12  -1   62.29    8.30 
 -10  12   1   57.19    8.20 
 -10  12  -1   45.90    7.30 
  10  12   1   62.79    8.80 
 -10 -12   1   63.69    8.60 
  10 -12  -1   50.29    7.40 
  11  12  -1    1.00    4.10 
 -11  12   1   -4.10    2.80 
  11 -12   1   -4.00    3.50 
 -11 -12  -1   -0.40    3.90 
  11  12   1    0.80    3.80 
 -11 -12   1    2.70    4.70 
  11 -12  -1    5.20    4.20 
 -11  12  -1    3.70    4.30 
 -12 -12  -1    4.90    4.60 
 -12  12   1    4.90    4.40 
  12 -12   1    4.00    4.40 
  12  12  -1   -0.70    3.50 
  12 -12  -1   -1.40    4.10 
  12  12   1    9.00    4.30 
 -12  12  -1    4.40    4.20 
 -12 -12   1    2.40    4.80 
  13  12  -1   -3.50    3.80 
  13 -12   1   -2.90    3.80 
 -13  12   1    0.70    4.20 
 -13 -12  -1   -0.10    4.60 
 -13  12  -1   -0.90    3.70 
 -13 -12   1   -1.10    4.20 
  13 -12  -1    2.10    4.20 
  13  12   1    3.10    4.80 
 -14  12   1   -1.10    4.00 
  14 -12   1   -2.20    4.80 
 -14 -12  -1    5.00    5.30 
 -14  12  -1    2.70    4.30 
  14  12   1    2.10    4.00 
  14 -12  -1    9.60    5.10 
   0  13  -1   11.10    4.50 
   0 -13   1   19.00    4.40 
   0  13   1   21.60    5.10 
   0  13  -1   21.80    4.20 
   0 -13  -1   25.60    4.60 
   0  13   1   25.80    4.50 
  -1  13   1   58.09    7.60 
  -1  13   1   69.29    6.90 
   1  13  -1   60.29    7.70 
   1  13  -1   75.49    7.50 
   1 -13   1   66.99    7.20 
  -1 -13  -1   77.49    7.10 
  -1  13  -1   54.09    7.10 
   1 -13  -1   60.89    6.40 
   1  13   1   64.69    6.90 
   1  13   1   53.89    7.30 
  -1  13  -1   54.99    6.10 
   2  13  -1  359.66   17.60 
   2  13  -1  370.36   17.00 
  -2  13   1  361.56   16.30 
   2  13  -1  383.76   18.20 
   2 -13   1  361.16   17.30 
  -2  13   1  363.06   18.40 
   2  13   1  303.97   16.70 
   2 -13  -1  351.26   16.10 
   2  13   1  350.46   16.50 
  -2  13  -1  349.17   15.40 
   3  13  -1   96.49    9.50 
  -3  13   1   84.19    9.30 
   3  13  -1   87.69    8.70 
   3 -13   1   81.69    8.20 
   3  13  -1   77.59    6.50 
   3 -13  -1   80.49    7.90 
  -3  13  -1   82.39    9.00 
   3  13   1   69.29    5.90 
   3  13   1   70.89    8.10 
  -4  13   1  287.37   15.90 
   4 -13   1  260.87   14.50 
   4  13  -1  293.97   14.30 
  -4 -13  -1  310.57   16.00 
  -4 -13   1  302.27   16.00 
   4  13   1  312.07   14.70 
  -4  13  -1  336.97   16.90 
   4 -13  -1  295.17   15.30 
   5 -13   1   43.10    6.30 
   5  13  -1   63.59    6.80 
   5  13  -1   40.30    6.70 
  -5  13   1   47.20    7.00 
  -5 -13  -1   53.99    7.40 
   5  13   1   30.80    4.60 
  -5 -13   1   53.89    6.90 
   5 -13  -1   47.80    6.50 
  -5  13  -1   42.40    6.80 
   5  13   1   47.20    7.10 
  -6  13   1   63.29    8.70 
   6 -13   1   57.29    7.50 
   6  13  -1   73.89    8.50 
   6  13  -1   63.59    7.00 
  -6 -13  -1   81.29    8.70 
  -6 -13   1   82.79    8.60 
   6 -13  -1   56.39    6.90 
  -6  13  -1   62.79    8.30 
   6  13   1   71.89    8.40 
   7 -13   1   21.80    5.10 
   7  13  -1   25.70    4.70 
  -7  13   1   19.90    5.40 
  -7 -13  -1   21.80    5.60 
   7  13  -1   18.00    5.20 
  -7  13  -1   13.60    4.80 
  -7 -13   1   21.40    5.30 
   7 -13  -1   20.10    5.10 
   7  13   1   20.10    5.10 
   8  13  -1   36.40    5.80 
  -8 -13  -1   34.90    6.00 
   8 -13   1   25.50    5.70 
   8  13  -1   26.10    6.10 
  -8  13   1   20.90    5.90 
  -8 -13   1   28.80    6.40 
  -8  13  -1   22.60    5.40 
   8 -13  -1   25.70    5.60 
   8  13   1   29.90    6.10 
  -9 -13  -1    2.70    5.00 
   9  13  -1   11.10    5.00 
  -9  13   1   10.20    4.50 
   9 -13   1    6.50    4.00 
   9 -13  -1   -3.10    3.80 
   9  13   1    6.10    4.60 
  -9  13  -1    9.50    4.60 
  -9 -13   1    5.80    5.00 
  10  13  -1   -0.50    3.60 
 -10  13   1   -0.30    3.30 
 -10 -13  -1    5.60    4.70 
  10 -13   1   -2.70    3.80 
  10  13   1    1.50    3.90 
 -10 -13   1    2.90    4.60 
  10 -13  -1    3.60    3.90 
 -10  13  -1    0.70    4.00 
  11 -13   1    9.00    4.70 
 -11 -13  -1   -2.10    4.30 
 -11  13   1    0.30    3.60 
  11  13  -1    6.10    4.60 
  11  13   1    3.60    4.50 
 -11  13  -1    6.60    4.00 
  11 -13  -1    4.60    4.40 
 -11 -13   1    4.10    4.90 
 -12  13   1   -3.20    3.60 
 -12 -13  -1    5.90    5.30 
  12  13  -1    3.80    4.10 
  12 -13   1    1.10    4.30 
  12  13   1    8.90    4.90 
  12 -13  -1   -3.50    4.00 
 -12  13  -1    4.80    4.50 
 -12 -13   1    9.30    6.00 
  13 -13   1   -1.20    4.10 
 -13 -13  -1    3.20    4.90 
  13  13  -1    3.20    4.10 
 -13  13   1   -1.30    4.00 
 -13  13  -1   -3.60    3.60 
  13  13   1   -5.50    3.70 
  13 -13  -1   -0.60    4.20 
 -13 -13   1    4.10    5.10 
   0  14   1   10.70    3.80 
   0  14  -1   10.50    4.70 
   0  14   1   21.90    5.40 
   0 -14  -1   13.70    4.00 
   0 -14   1   15.50    4.30 
   0  14  -1   15.80    4.20 
  -1  14   1  155.38    9.30 
   1 -14   1  166.78   10.00 
  -1  14   1  158.78   11.10 
   1  14  -1  153.58   10.60 
  -1 -14  -1  157.08    9.40 
   1  14  -1  167.98   10.00 
  -1 -14   1  156.28    9.30 
   1  14   1  142.89   10.40 
   1 -14  -1  135.39    9.00 
  -1  14  -1  153.88   10.40 
   1  14   1  132.29    9.10 
  -1  14  -1  151.08    8.90 
   2  14  -1   44.30    6.50 
   2  14  -1   47.70    6.30 
   2  14  -1   45.50    6.50 
  -2  14   1   39.20    6.60 
   2 -14   1   30.90    5.70 
  -2 -14  -1   47.50    5.80 
  -2  14   1   40.60    5.30 
   2 -14  -1   50.39    6.40 
   2  14   1   48.80    7.10 
  -2  14  -1   35.60    6.50 
   2  14   1   46.50    6.70 
   3 -14   1   26.30    5.40 
   3  14  -1   35.30    5.60 
   3  14  -1   30.70    6.00 
   3  14  -1   22.40    4.80 
  -3  14   1   34.30    6.50 
  -3 -14  -1   35.40    6.70 
   3 -14  -1   29.50    5.50 
   3  14   1   32.30    5.50 
   3  14   1   39.30    5.40 
  -3  14  -1   34.20    6.40 
   4  14  -1   55.29    6.60 
  -4  14   1   49.30    7.50 
   4  14  -1   45.00    6.50 
   4 -14   1   36.70    6.20 
  -4 -14  -1   51.99    7.80 
  -4 -14   1   52.59    7.20 
   4 -14  -1   49.80    6.70 
   4  14   1   59.49    7.50 
  -4  14  -1   46.90    7.40 
   5 -14   1   52.79    7.10 
  -5 -14  -1   71.89    8.30 
   5  14  -1   64.19    7.80 
  -5  14   1   42.10    7.50 
   5  14  -1   62.69    7.00 
  -5  14  -1   44.50    7.20 
   5 -14  -1   47.00    6.60 
   5  14   1   37.40    6.50 
  -5 -14   1   62.79    7.70 
   6 -14   1   28.80    5.90 
  -6  14   1   31.20    6.20 
   6  14  -1   36.80    6.00 
   6  14  -1   24.40    5.50 
  -6 -14  -1   29.50    5.90 
   6 -14  -1   29.70    5.20 
   6  14   1   35.90    6.40 
  -6  14  -1   29.60    6.20 
  -6 -14   1   26.30    5.80 
   7  14  -1   19.60    5.00 
  -7  14   1   14.90    5.20 
   7 -14   1   11.20    4.60 
  -7 -14  -1   15.90    4.90 
  -7  14  -1   27.60    6.10 
  -7 -14   1   17.20    4.90 
   7 -14  -1   15.40    5.00 
   7  14   1   23.50    5.50 
  -8  14   1   30.40    6.20 
  -8 -14  -1   33.60    6.10 
   8 -14   1   26.10    5.90 
   8  14  -1   20.30    5.80 
   8  14   1   24.40    6.00 
  -8  14  -1   10.40    4.30 
  -8 -14   1   28.40    6.60 
   8 -14  -1   20.10    5.60 
  -9 -14  -1    0.60    4.70 
   9 -14   1   -5.00    3.60 
   9  14  -1    7.90    4.80 
  -9  14   1    0.90    4.10 
   9 -14  -1   -3.80    3.80 
  -9 -14   1    6.10    4.90 
   9  14   1   -1.30    4.20 
  -9  14  -1    2.90    3.30 
  10  14  -1   18.00    5.50 
 -10 -14  -1   16.80    5.90 
  10 -14   1   12.50    5.40 
 -10  14   1    8.80    4.60 
  10 -14  -1   11.10    5.30 
 -10  14  -1   13.70    5.10 
 -10 -14   1   16.90    5.90 
  10  14   1   11.10    5.40 
  11  14  -1   -3.00    4.20 
 -11 -14  -1    6.50    5.40 
  11 -14   1    4.10    5.00 
 -11  14   1    7.40    4.90 
 -11  14  -1   10.00    5.30 
  11  14   1   -2.20    4.40 
 -11 -14   1   12.90    6.00 
  11 -14  -1    4.20    4.30 
 -12 -14  -1   11.80    6.00 
  12  14  -1    8.80    5.00 
  12 -14   1    7.30    5.20 
 -12  14   1   11.80    5.70 
 -12 -14   1   -0.80    5.30 
  12  14   1    7.40    5.00 
 -12  14  -1    6.00    4.50 
  12 -14  -1   -0.80    4.10 
 -13  14   1    1.70    4.10 
  13  14  -1    6.60    4.80 
  13 -14   1   -3.70    3.90 
 -13 -14  -1    3.90    5.20 
 -13 -14   1    7.30    5.80 
 -13  14  -1    7.10    4.70 
  13  14   1   -1.30    4.40 
  13 -14  -1    0.70    4.60 
   0  15  -1    1.10    2.70 
   0  15   1    1.90    3.40 
   0 -15  -1   -2.00    2.80 
   0  15   1   -0.10    2.90 
   0  15  -1    2.20    3.80 
   0 -15   1    3.20    3.50 
  -1  15   1   -0.50    3.70 
   1 -15   1    0.60    3.40 
   1  15  -1    1.10    2.80 
  -1  15   1    1.20    2.40 
   1  15  -1    0.70    3.50 
  -1 -15  -1   -3.70    2.60 
  -1  15  -1    0.10    3.60 
   1  15   1    3.80    3.70 
  -1 -15   1    1.70    3.20 
   1  15   1   -0.30    2.70 
   1 -15  -1    6.90    3.40 
   2  15  -1    6.30    3.20 
   2  15  -1   -2.80    3.40 
   2 -15   1   -3.70    3.00 
  -2  15   1   -4.00    3.20 
  -2 -15   1    5.90    3.60 
   2 -15  -1    2.00    3.20 
   2  15   1    2.10    3.00 
  -2  15  -1   -0.40    3.40 
   2  15   1    9.50    4.50 
   3  15  -1   27.10    5.20 
   3 -15   1   25.00    5.40 
   3  15  -1   20.80    5.00 
  -3  15   1   29.90    6.50 
  -3 -15  -1   22.30    5.70 
   3  15  -1   21.70    5.50 
   3 -15  -1   26.20    5.20 
  -3  15  -1   19.40    5.00 
   3  15   1   17.40    4.80 
   4  15  -1    7.10    3.70 
   4 -15   1   -0.70    3.60 
  -4  15   1    7.40    5.00 
   4  15  -1   12.50    4.30 
  -4 -15  -1    9.70    5.00 
   4  15   1   17.50    4.70 
  -4  15  -1    4.30    4.30 
  -4 -15   1   15.50    4.70 
   4 -15  -1   10.30    4.20 
   5  15  -1   22.30    5.40 
   5 -15   1   14.50    5.00 
  -5 -15  -1    5.90    4.90 
  -5  15   1   13.10    5.40 
  -5 -15   1   16.90    5.10 
  -5  15  -1    9.90    4.80 
   5 -15  -1   18.00    4.70 
   5  15   1   17.80    5.40 
   6  15  -1    9.70    4.40 
  -6 -15  -1   12.80    4.70 
   6 -15   1   16.00    5.00 
  -6  15   1   18.60    5.30 
   6 -15  -1   18.80    5.20 
   6  15   1   17.50    5.10 
  -6  15  -1   13.60    4.80 
  -6 -15   1   21.30    5.30 
  -7 -15  -1   19.80    5.50 
   7  15  -1   12.50    4.80 
   7 -15   1   18.30    5.60 
  -7  15   1   20.00    5.90 
   7  15   1   20.00    5.70 
  -7  15  -1   14.10    5.40 
   7 -15  -1   15.00    5.10 
   8  15  -1   13.80    5.50 
   8 -15   1    9.80    4.70 
  -8  15   1    9.40    4.50 
   8  15   1   11.00    5.20 
  -8 -15   1   22.80    6.10 
   8 -15  -1   10.00    4.90 
  -8  15  -1   17.50    5.70 
  -9  15   1   15.20    5.20 
  -9 -15  -1   11.30    5.90 
   9 -15   1    5.90    4.60 
   9  15  -1   15.30    5.60 
   9 -15  -1    6.10    4.60 
   9  15   1   12.20    5.10 
  -9  15  -1    7.40    4.60 
  -9 -15   1   13.70    6.00 
 -10  15   1   13.90    5.50 
  10  15  -1    8.60    5.50 
  10 -15   1    3.60    4.70 
 -10 -15  -1    4.70    5.50 
  10 -15  -1    0.60    4.50 
  10  15   1    7.00    5.30 
 -10 -15   1   -1.00    4.70 
 -10  15  -1    4.10    4.30 
 -11 -15  -1   12.90    7.20 
  11  15  -1   12.10    5.20 
 -11  15   1   25.60    6.50 
  11 -15   1    9.30    4.80 
 -11  15  -1   12.60    4.90 
  11 -15  -1   17.70    5.80 
  11  15   1   15.10    5.90 
 -11 -15   1   10.90    5.80 
   0  16   1   23.40    4.60 
   0  16  -1   20.50    5.30 
   0  16   1   16.20    5.40 
   0 -16   1   16.80    4.70 
   1  16  -1    3.10    3.20 
  -1  16   1    7.10    4.70 
   1 -16   1    5.10    3.50 
   1  16  -1    5.50    4.00 
  -1  16  -1   -3.60    3.30 
  -1 -16   1   -2.30    3.40 
   1 -16  -1   -5.00    3.00 
   1  16   1   -0.70    2.70 
   1  16   1   10.20    4.50 
   2  16  -1   33.60    6.50 
   2  16  -1   39.80    6.10 
  -2  16   1   35.20    6.80 
   2 -16   1   35.20    6.20 
   2 -16  -1   45.00    6.50 
   2  16   1   52.89    6.80 
   2  16   1   35.70    7.20 
  -2  16  -1   46.80    7.80 
  -3 -16  -1   22.70    6.30 
  -3  16   1   25.90    6.50 
   3  16  -1   24.40    5.30 
   3 -16   1   21.40    5.60 
   3  16   1   21.50    5.10 
  -3  16  -1   23.70    5.90 
   3 -16  -1   26.20    5.10 
   4 -16   1   40.80    6.90 
  -4  16   1   27.20    6.60 
  -4 -16  -1   51.29    8.00 
   4  16  -1   35.30    6.20 
   4  16   1   44.80    7.20 
  -4 -16   1   42.60    7.40 
  -4  16  -1   52.79    8.50 
   4 -16  -1   35.70    6.40 
  -5 -16  -1   11.60    5.30 
  -5  16   1    7.90    4.90 
   5  16  -1   13.20    4.90 
   5 -16   1   17.70    5.20 
   5 -16  -1   12.70    4.70 
   5  16   1   21.10    5.50 
  -5  16  -1   15.70    6.00 
  -5 -16   1   18.80    5.60 
  -6 -16  -1   14.10    5.10 
   6  16  -1    9.20    4.60 
  -6  16   1   17.90    5.60 
   6 -16   1   12.00    4.80 
   6  16   1   14.90    5.30 
  -6  16  -1    9.50    5.10 
   6 -16  -1    8.80    4.60 
  -6 -16   1   12.60    4.70 
  -7 -16  -1   30.70    6.50 
   7  16  -1   39.50    7.40 
   7 -16   1   18.20    5.60 
  -7  16   1   37.00    7.30 
  -7  16  -1   37.60    7.30 
   7  16   1   28.70    6.70 
   7 -16  -1   36.10    6.50 
  -8  16   1   10.70    4.80 
   8  16  -1    3.70    4.60 
   8 -16   1   11.30    5.00 
  -8  16  -1   18.50    5.90 
   8  16   1    2.80    4.20 
  -8 -16   1    7.80    5.50 
   8 -16  -1    2.60    4.30 
   9 -16   1   15.20    5.50 
  -9 -16  -1   18.30    6.30 
  -9  16   1   15.40    5.70 
   9  16  -1    9.30    5.00 
  -9 -16   1   28.50    6.80 
  -9  16  -1   13.10    5.70 
   9 -16  -1   22.30    5.80 
   9  16   1    7.20    5.00 
 -10 -16  -1    2.50    4.90 
  10  16  -1   -1.60    4.20 
 -10  16   1    7.90    4.90 
  10 -16   1   -0.90    4.70 
 -10  16  -1    3.90    5.80 
  10  16   1   -3.30    4.50 
 -10 -16   1    4.20    5.30 
  10 -16  -1   -7.00    4.10 
   0  17  -1   41.30    7.60 
   0  17   1   45.10    7.70 
   1 -17   1    0.60    3.80 
   1  17  -1  -10.00    3.40 
  -1  17   1   -1.30    3.90 
  -1  17  -1   -1.20    4.20 
   1  17   1    2.20    3.50 
   1  17   1    7.70    5.30 
   2 -17   1   38.90    6.50 
   2  17  -1   36.10    6.90 
   2  17  -1   31.70    5.70 
  -2  17   1   43.40    8.00 
   2  17   1   35.60    6.10 
  -2  17  -1   35.90    7.20 
  -3 -17  -1   34.50    7.20 
  -3  17   1   32.20    7.10 
   3  17  -1   39.30    6.60 
   3 -17   1   32.50    6.60 
   3 -17  -1   30.90    6.00 
   3  17   1   22.10    5.60 
  -3  17  -1   17.40    5.70 
  -3 -17   1   26.20    6.30 
   4  17  -1    6.10    4.70 
  -4 -17  -1    8.40    5.20 
  -4  17   1    7.10    4.90 
   4 -17   1   13.80    5.40 
   4  17   1   10.20    4.20 
   4 -17  -1    8.80    4.40 
  -4  17  -1   -3.40    4.00 
  -4 -17   1    3.00    5.10 
  -5 -17  -1   37.40    7.50 
  -5  17   1   12.80    5.70 
   5  17  -1   30.50    6.30 
   5 -17   1   29.00    6.00 
  -5  17  -1   51.19    8.00 
  -5 -17   1   56.69    8.50 
   5  17   1   38.90    6.90 
   5 -17  -1   45.30    7.20 
   6 -17   1    8.80    4.70 
  -6 -17  -1   10.20    4.90 
  -6  17   1    5.70    4.70 
   6  17  -1    6.80    4.90 
  -6  17  -1    6.00    4.20 
   6 -17  -1   -7.00    4.20 
   6  17   1    2.40    4.40 
   7  17  -1   20.80    5.80 
   7 -17   1    7.30    4.90 
  -7  17   1    5.70    5.00 
  -7  17  -1   25.80    6.80 
   7 -17  -1   20.90    5.80 
   7  17   1    4.30    4.90 
   8  17  -1   -0.20    4.30 
   8 -17   1    9.20    4.70 
  -8  17   1    3.40    5.10 
   8  17   1   -0.90    4.10 
  -8  17  -1    2.90    4.70 
   8 -17  -1   -0.30    4.00 
  -8 -17   1    3.70    5.70 
  -9 -17  -1   11.70    6.00 
   9  17  -1    9.10    5.00 
   9 -17   1   18.90    5.70 
  -9  17   1   13.80    5.60 
  -9 -17   1   19.50    6.60 
   9 -17  -1   22.30    6.00 
  -9  17  -1   12.30    5.50 
   9  17   1   13.10    5.60 
   0  18  -1   72.69   10.00 
   0  18   1   68.09    9.60 
  -1  18   1    6.50    5.00 
   1  18  -1    9.90    5.20 
   1  18   1    4.50    5.00 
  -1  18  -1   11.10    5.50 
  -2  18   1   43.00    8.10 
  -2 -18  -1   35.60    7.70 
   2  18  -1   34.50    7.20 
   2  18   1   26.50    5.40 
  -2  18  -1   32.80    7.90 
  -3 -18  -1   24.70    6.80 
   3  18  -1    9.00    4.60 
  -3  18   1    8.90    5.10 
   3 -18   1   10.60    4.70 
  -3  18  -1   14.70    5.40 
   3  18   1    5.80    4.80 
  -3 -18   1    5.90    5.40 
   4  18  -1   25.80    6.20 
   4 -18   1   23.60    6.20 
  -4 -18  -1   35.20    7.10 
  -4  18   1   22.00    6.80 
  -4  18  -1   41.80    7.60 
  -4 -18   1   43.30    7.90 
   4  18   1   26.30    6.10 
  -5 -18  -1   13.90    5.40 
   5 -18   1    4.20    4.60 
  -5  18   1    0.10    3.90 
   5  18  -1    0.40    4.20 
  -5  18  -1    0.70    4.40 
   5  18   1    7.40    4.90 
  -6  18   1   17.50    5.80 
   6  18  -1   12.20    4.90 
   6 -18   1   27.40    6.60 
   6 -18  -1   19.70    5.80 
   6  18   1   19.80    5.90 
  -6  18  -1   16.40    5.80 
   7  18  -1    3.30    4.00 
   7 -18   1    0.50    4.70 
  -7  18   1    9.40    4.90 
   7  18   1    6.10    4.30 
   7 -18  -1    3.30    4.30 
  -7  18  -1    2.40    4.60 
  -7 -18   1    6.70    5.60 
   0  19  -1    7.00    5.30 
   0  19   1    6.90    4.90 
  -1  19   1   16.20    5.70 
   1  19  -1   18.00    5.40 
  -1  19  -1    7.80    5.00 
  -2  19   1   24.60    7.00 
  -2 -19  -1   15.20    6.10 
  -2  19  -1   11.20    5.40 
  -3  19   1   12.10    5.20 
  -3 -19  -1    1.30    5.00 
  -3  19  -1   12.30    5.60 
  -3 -19   1    8.40    5.10 
   3  19   1    1.60    4.00 
   4  19  -1   17.90    4.90 
  -4  19   1   27.00    7.10 
  -4 -19  -1   32.40    7.80 
  -4  19  -1   24.10    6.90 
   4  19   1   24.80    5.70 
  -4 -19   1   20.70    6.10 
   0   0   2 1307.37   46.80 
   1   0   2 1080.19   40.00 
   1   0   2 1134.69   40.10 
   1   0  -2 1144.39   40.20 
  -1   0   2 1106.99   40.20 
   2   0   2 1763.62   63.59 
   2   0   2 1782.42   63.59 
  -2   0   2 1792.72   63.79 
   2   0  -2 1807.42   63.89 
  -2   0  -2 1730.03   63.89 
   3   0   2  327.07   12.20 
   3   0  -2  320.87   12.50 
  -3   0  -2  319.17   12.60 
   3   0   2  318.47   12.30 
  -3   0  -2  307.47   12.30 
  -3   0   2  306.67   11.90 
  -3   0   2  320.97   12.40 
   4   0   2  325.37   12.60 
   4   0   2  324.87   12.80 
   4   0  -2  314.17   12.90 
  -4   0  -2  312.67   12.80 
  -4   0   2  335.17   12.80 
  -4   0  -2  324.37   13.00 
  -4   0   2  314.37   12.40 
   5   0  -2  374.16   15.40 
  -5   0   2  363.56   14.70 
  -5   0   2  378.76   15.10 
   5   0   2  377.06   15.20 
   5   0   2  397.66   15.00 
  -5   0  -2  384.36   15.30 
   6   0   2   12.60    2.30 
   6   0   2   11.30    2.50 
   6   0  -2   12.50    2.70 
  -6   0  -2   21.40    3.10 
  -6   0   2   17.60    2.70 
  -6   0   2   14.10    2.20 
   7   0   2  640.04   24.80 
   7   0   2  631.84   24.30 
  -7   0  -2  633.64   24.70 
  -7   0   2  610.64   24.00 
   7   0  -2  641.44   24.90 
  -7   0   2  596.84   24.30 
   8   0   2  159.88    8.70 
  -8   0   2  154.38    7.90 
  -8   0   2  170.08    8.50 
   8   0   2  168.08    8.40 
   8   0  -2  168.38    9.10 
  -8   0  -2  164.88    8.50 
   9   0   2  155.98    9.00 
   9   0   2  163.68    8.40 
  -9   0  -2  160.98    8.80 
  -9   0   2  148.59    8.00 
  -9   0   2  177.78    8.70 
   9   0  -2  152.78    9.10 
 -10   0  -2  151.08    8.50 
  10   0  -2  152.78    9.10 
 -10   0   2  138.39    7.70 
 -10   0   2  134.09    8.20 
  10   0   2  132.09    8.50 
  11   0   2    6.70    3.60 
 -11   0   2    2.30    2.60 
 -11   0   2    0.90    2.20 
 -11   0  -2    1.50    2.50 
 -11   0  -2    0.20    2.40 
  11   0  -2    4.20    3.70 
 -12   0  -2    0.50    2.80 
 -12   0  -2    1.40    2.70 
 -12   0   2   -4.40    2.00 
 -12   0   2   -1.70    2.80 
  12   0   2   -2.60    3.20 
  12   0  -2   -2.50    3.50 
  13   0  -2    2.40    3.70 
 -13   0  -2   -2.10    2.60 
 -13   0   2   -3.80    2.70 
 -13   0   2    3.50    2.50 
  13   0   2    4.60    3.50 
 -13   0  -2    6.00    3.10 
  14   0  -2    2.90    4.00 
 -14   0  -2    0.60    2.90 
  14   0   2   -0.90    3.40 
 -14   0  -2   -0.90    2.80 
 -14   0   2    0.00    3.10 
 -15   0   2    0.30    3.10 
 -15   0  -2   -1.80    2.70 
  15   0   2   12.00    5.40 
  15   0  -2    0.50    4.00 
  16   0  -2    4.70    4.40 
 -16   0  -2    3.00    4.50 
  16   0   2    1.50    4.00 
  17   0   2    3.50    3.60 
  17   0  -2   12.00    4.70 
  18   0   2   -4.70    4.00 
  18   0  -2   -7.00    4.10 
   0  -1   2 2301.77   81.49 
   0   1  -2 2241.88   81.59 
   0  -1  -2 2264.47   81.69 
   0   1  -2 2333.27   81.69 
   1  -1   2  339.27   12.70 
  -1  -1  -2  343.07   12.80 
  -1   1   2  346.77   12.70 
   1   1  -2  336.77   12.70 
  -1   1   2  331.17   12.70 
  -1  -1   2  297.77   11.40 
   1  -1  -2  306.37   11.30 
   1   1   2  304.07   11.40 
  -1   1  -2  300.77   11.40 
   2   1  -2  696.43   25.50 
  -2  -1  -2  690.63   25.50 
  -2   1   2  695.43   25.30 
   2  -1   2  680.93   25.40 
  -2   1   2  695.23   25.30 
  -2  -1   2  695.53   26.90 
   2   1   2  737.33   26.90 
  -2   1  -2  736.63   27.00 
   2  -1  -2  758.82   26.90 
   2   1   2  737.83   26.60 
  -3  -1  -2  167.38    7.70 
   3   1  -2  190.58    7.80 
  -3   1   2  166.48    7.40 
   3  -1   2  186.08    7.00 
  -3   1   2  168.48    7.40 
   3  -1   2  202.28    7.70 
   3   1   2  142.99    6.70 
   3   1   2  151.28    6.50 
  -3  -1   2  158.78    6.10 
  -3   1  -2  173.08    7.10 
   3  -1  -2  155.58    6.90 
  -4   1   2 1083.39   39.90 
  -4   1   2 1123.89   39.90 
   4  -1   2 1087.19   40.10 
   4   1  -2 1064.39   40.20 
  -4  -1  -2 1093.49   40.20 
   4  -1   2 1067.29   39.60 
  -4  -1  -2 1111.69   40.30 
   4   1   2 1047.10   37.60 
   4   1   2 1020.80   37.40 
  -4  -1   2  975.70   36.90 
  -4   1  -2 1036.30   37.80 
  -4  -1   2 1010.50   37.60 
   4  -1  -2 1020.90   37.70 
  -5  -1  -2   13.60    2.60 
   5  -1   2    7.90    1.60 
  -5   1   2   12.50    2.10 
  -5  -1  -2   15.00    2.50 
   5   1  -2    7.20    2.20 
  -5   1   2   10.50    2.00 
   5  -1   2    9.20    2.20 
  -5  -1   2   11.20    2.30 
  -5  -1   2    9.90    1.70 
   5  -1  -2   11.60    2.40 
   5   1   2   17.90    2.50 
  -5   1  -2   12.00    2.40 
   5   1   2   13.90    2.30 
  -6  -1  -2   98.79    5.80 
   6  -1   2  101.49    5.70 
   6  -1   2   94.09    4.90 
  -6   1   2   91.59    5.20 
  -6  -1  -2  103.59    5.60 
   6   1  -2   85.99    5.50 
  -6   1   2   95.89    5.20 
   6   1   2   89.09    5.10 
  -6  -1   2   81.29    4.40 
   6   1   2   87.79    5.10 
  -6  -1   2   86.19    5.30 
  -6   1  -2   88.49    5.20 
   6  -1  -2   85.49    5.50 
  -7  -1  -2   40.00    4.60 
  -7  -1  -2   28.40    3.80 
   7  -1   2   33.70    3.30 
  -7   1   2   33.50    3.60 
  -7   1   2   28.10    3.30 
   7   1  -2   36.60    4.40 
   7  -1   2   30.10    3.80 
  -7  -1   2   27.00    3.60 
   7   1   2   24.30    3.40 
   7  -1  -2   19.90    3.50 
  -7  -1   2   29.00    3.10 
  -7   1  -2   26.70    3.70 
   7   1   2   28.00    3.60 
  -8  -1  -2  140.09    7.40 
   8  -1   2  125.49    7.50 
   8   1  -2  117.69    7.60 
  -8   1   2  125.49    6.90 
  -8   1   2  139.89    7.10 
  -8  -1   2  125.49    7.30 
   8   1   2  137.79    7.60 
  -8  -1   2  129.89    6.70 
   8   1   2  134.69    7.20 
   8  -1  -2  131.19    7.90 
  -8   1  -2  134.69    7.70 
  -9   1   2  327.67   14.30 
  -9  -1  -2  335.07   14.60 
  -9   1   2  318.97   14.20 
   9   1  -2  315.97   14.90 
   9  -1   2  321.37   14.90 
  -9   1  -2  311.57   14.50 
  -9  -1   2  313.77   13.80 
   9   1   2  343.37   14.70 
   9  -1  -2  318.77   15.00 
  -9   1  -2  311.67   13.70 
  -9  -1   2  318.67   14.50 
   9   1   2  345.77   14.80 
 -10   1   2   10.60    2.80 
  10   1  -2    9.70    3.70 
  10  -1   2    6.80    3.50 
 -10  -1  -2   13.50    3.30 
 -10   1   2   11.90    3.20 
  10   1   2    6.60    3.00 
 -10   1  -2    8.80    2.80 
  10   1   2    8.30    3.60 
 -10   1  -2    6.70    3.10 
  10  -1  -2   12.20    3.80 
 -10  -1   2    6.60    3.20 
 -10  -1   2    9.10    2.50 
 -11  -1  -2   65.59    5.90 
 -11   1   2   68.59    5.70 
 -11   1   2   72.89    5.40 
  11   1  -2   65.39    7.20 
  11  -1   2   71.89    7.60 
  11   1   2   58.49    6.60 
  11  -1  -2   64.19    7.50 
 -11  -1   2   68.79    6.00 
 -11  -1   2   69.39    5.30 
 -11   1  -2   75.89    5.60 
 -11   1  -2   73.69    6.30 
  11   1   2   61.89    5.70 
 -12  -1  -2    9.10    3.60 
  12  -1   2   13.80    4.20 
 -12  -1  -2   11.80    3.80 
 -12   1   2   10.10    3.40 
 -12   1   2   10.50    3.70 
  12   1  -2   14.10    4.40 
 -12   1  -2   10.60    3.30 
 -12   1  -2   11.90    4.00 
  12   1   2   15.30    4.40 
 -12  -1   2    6.60    3.80 
 -12  -1   2   11.20    3.10 
  12  -1  -2   11.60    4.40 
 -13   1   2   -2.90    2.20 
 -13   1   2    0.70    2.80 
  13  -1   2   -1.90    3.40 
 -13  -1  -2   -0.70    2.60 
 -13  -1  -2   -6.30    2.80 
  13   1  -2   -4.00    3.30 
  13   1   2   -4.50    3.10 
 -13   1  -2    1.00    2.90 
  13  -1  -2    6.00    4.20 
 -13  -1   2   -1.20    2.40 
 -13   1  -2    1.80    2.60 
 -13  -1   2    1.30    3.30 
 -14  -1  -2   13.00    4.10 
 -14   1   2   12.80    3.50 
  14   1  -2   13.10    4.50 
  14  -1   2    7.20    4.20 
 -14   1   2   14.90    4.00 
 -14  -1  -2    7.20    3.70 
  14   1   2   10.40    4.20 
 -14   1  -2    5.40    3.50 
  14  -1  -2   12.50    4.90 
 -14  -1   2   10.10    3.80 
 -15  -1  -2   -1.20    2.90 
  15   1  -2    0.80    4.20 
  15  -1   2   -4.40    4.00 
 -15  -1  -2    6.30    3.50 
 -15   1  -2    9.00    4.10 
  15   1   2    4.10    4.00 
  15  -1  -2    3.80    4.30 
 -15  -1   2   -2.60    3.00 
  16  -1   2   -1.90    4.20 
  16   1  -2    4.80    4.60 
  16   1   2    3.30    4.10 
 -16   1  -2    4.10    3.80 
 -16  -1   2   -0.60    3.00 
  16  -1  -2    1.90    4.40 
  17   1  -2    4.30    4.70 
  17  -1   2    0.80    4.20 
  17   1   2   -1.50    3.50 
  17  -1  -2   -3.30    4.20 
  18  -1   2   -1.70    4.40 
  18   1  -2    2.90    4.40 
  18  -1  -2    6.30    5.10 
  18   1   2    0.60    4.30 
   0   2  -2  124.39    5.30 
   0   2   2  140.79    5.40 
   0   2   2  136.39    5.30 
   0   2  -2  112.09    5.10 
   0   2  -2  108.39    5.00 
   1   2  -2  790.82   28.70 
  -1   2   2  806.12   28.70 
  -1  -2  -2  780.92   28.70 
   1   2  -2  780.12   28.70 
   1   2  -2  773.62   28.30 
  -1   2   2  761.62   28.50 
  -1  -2   2  790.12   28.80 
   1   2   2  801.62   28.90 
  -1   2  -2  770.42   28.90 
   1  -2  -2  774.92   28.60 
  -1   2  -2  800.72   28.90 
   2   2  -2   49.20    3.20 
   2  -2   2   48.30    3.20 
  -2  -2  -2   49.60    3.30 
   2   2  -2   48.30    3.10 
  -2   2   2   65.89    3.30 
  -2   2   2   56.99    2.80 
  -2   2  -2   46.80    3.10 
  -2  -2   2   53.79    3.30 
   2  -2  -2   61.29    3.10 
   2   2   2   56.19    3.10 
  -2  -2   2   47.00    2.50 
   2   2   2   51.59    2.50 
  -3   2   2   80.09    4.30 
   3  -2   2   82.79    4.40 
   3   2  -2   86.19    4.70 
  -3   2   2   82.99    4.10 
   3   2  -2   88.99    4.50 
  -3  -2  -2   78.89    4.60 
   3  -2  -2   96.09    5.00 
  -3  -2   2   99.09    5.40 
  -3  -2   2  101.49    4.30 
   3   2   2   97.09    5.00 
   3   2   2   95.89    4.50 
  -3   2  -2  101.19    5.10 
   4   2  -2   78.29    4.50 
   4  -2   2   75.49    4.30 
  -4   2   2   65.39    4.10 
   4   2  -2   83.29    4.50 
  -4  -2  -2   67.99    4.40 
  -4   2   2   66.99    3.80 
  -4   2  -2   80.79    4.50 
   4  -2  -2   60.59    4.20 
   4   2   2   64.89    4.20 
  -4  -2   2   76.69    3.50 
  -4  -2   2   67.29    4.60 
   4   2   2   66.59    3.80 
  -5  -2  -2   76.29    4.90 
   5   2  -2   78.09    4.70 
   5  -2   2   78.69    4.80 
  -5  -2  -2   61.19    4.40 
  -5   2   2   76.39    4.50 
   5   2  -2   82.29    4.90 
  -5   2   2   77.69    4.20 
  -5  -2   2   66.09    3.60 
  -5   2  -2   68.79    4.50 
   5   2   2   71.59    4.10 
   5   2   2   69.59    4.40 
  -5   2  -2   66.99    3.30 
   5  -2  -2   68.59    4.50 
   6   2  -2   44.40    4.00 
  -6   2   2   47.30    3.60 
  -6  -2  -2   46.30    3.70 
  -6  -2  -2   46.60    4.20 
  -6   2   2   39.90    3.20 
   6  -2   2   46.00    4.00 
   6   2  -2   40.90    3.80 
   6   2   2   44.70    3.80 
  -6   2  -2   48.60    3.90 
   6  -2  -2   43.60    3.90 
  -6  -2   2   45.30    3.00 
   6   2   2   51.79    3.90 
  -6   2  -2   48.10    3.00 
  -7  -2  -2  223.68   11.10 
   7   2  -2  235.58   10.90 
  -7  -2  -2  226.38   10.50 
  -7   2   2  227.38   10.00 
  -7   2   2  224.78   10.40 
   7  -2   2  231.18   10.70 
   7  -2  -2  237.38   11.20 
  -7   2  -2  227.38    9.70 
   7   2   2  237.58   10.70 
  -7  -2   2  225.18    9.90 
   7   2   2  231.18   10.90 
  -7   2  -2  240.78   11.00 
  -8   2   2  220.28   10.50 
  -8  -2  -2  214.98   10.80 
  -8  -2  -2  244.88   11.80 
   8  -2   2  256.67   11.60 
   8   2  -2  237.18   11.30 
  -8   2   2  229.18   10.90 
  -8  -2   2  236.28   10.40 
   8  -2  -2  238.38   11.60 
   8   2   2  237.58   11.30 
  -8   2  -2  233.08   10.20 
  -8   2  -2  248.28   11.50 
  -8  -2   2  238.08   11.30 
   8   2   2  229.28   11.10 
  -9   2   2  203.48    9.70 
  -9  -2  -2  200.28   10.00 
   9  -2   2  186.68   10.40 
   9   2  -2  188.18   10.30 
  -9   2   2  201.48    9.90 
   9   2   2  191.48   10.10 
  -9   2  -2  189.28   10.30 
   9   2   2  204.48   10.30 
   9  -2  -2  218.38   10.90 
  -9  -2   2  213.08   10.60 
  -9   2  -2  186.08    9.00 
  -9  -2   2  188.98    9.20 
 -10   2   2   10.20    2.80 
 -10  -2  -2    9.40    3.00 
  10  -2   2    2.60    3.50 
 -10   2   2    6.80    2.80 
  10   2  -2    7.30    3.50 
 -10  -2   2    4.90    3.10 
  10  -2  -2    2.10    3.30 
 -10  -2   2    3.60    2.30 
  10   2   2    4.90    3.00 
 -10   2  -2    4.80    2.70 
 -10   2  -2    3.20    2.10 
  10   2   2    2.60    2.90 
  11   2  -2   97.29    7.50 
 -11  -2  -2  102.69    7.10 
 -11   2   2  108.09    6.90 
 -11   2   2  112.49    7.20 
  11  -2   2  117.49    8.30 
 -11  -2   2  101.59    7.80 
  11  -2  -2  129.09    8.70 
  11   2   2  114.89    8.10 
 -11   2  -2  111.99    8.00 
 -11  -2   2  115.49    6.80 
 -11   2  -2  124.69    7.00 
  11   2   2  112.49    8.10 
 -12  -2  -2   10.60    3.50 
 -12   2   2   11.30    3.60 
 -12   2   2    8.80    3.20 
  12   2  -2    6.60    4.00 
  12  -2   2    8.80    4.20 
 -12   2  -2   13.30    3.40 
  12   2   2   17.30    4.10 
 -12  -2   2   13.60    3.20 
 -12   2  -2   16.60    4.40 
  12   2   2   11.20    4.30 
  12  -2  -2   13.40    4.60 
 -12  -2   2   11.00    4.20 
  13  -2   2   88.79    7.90 
 -13   2   2   94.19    7.00 
 -13   2   2   70.69    6.60 
 -13  -2  -2   93.19    7.70 
  13   2  -2   94.19    8.20 
 -13  -2  -2   95.79    7.00 
  13  -2  -2  101.09    8.50 
  13   2   2   94.79    7.80 
 -13   2  -2   97.39    7.60 
 -13  -2   2   98.39    7.90 
 -14  -2  -2    1.30    3.50 
  14   2  -2   11.60    4.60 
 -14   2   2    7.50    3.30 
  14  -2   2    9.90    4.60 
 -14  -2  -2   12.40    4.00 
  14  -2  -2    8.70    4.20 
 -14  -2   2    7.50    4.20 
 -14   2  -2   10.20    4.20 
  14   2   2   12.90    4.60 
 -15   2   2   70.69   11.30 
  15   2  -2   47.90    7.20 
 -15  -2  -2   53.69    7.60 
  15  -2   2   51.99    7.90 
 -15  -2  -2   50.89    6.60 
 -15  -2   2   49.80    7.00 
  15   2   2   57.29    7.50 
  15  -2  -2   51.79    7.80 
 -15   2  -2   43.70    6.30 
  16   2  -2    8.10    4.90 
 -16  -2  -2    5.70    3.40 
  16  -2   2   12.20    5.20 
 -16   2  -2    8.30    3.90 
 -16  -2   2    6.00    4.20 
  16   2   2    9.50    4.30 
  16  -2  -2    9.10    4.90 
  17   2  -2   20.90    6.40 
  17  -2   2   12.60    5.10 
  17  -2  -2   20.20    6.20 
 -17  -2   2   23.30    5.40 
  17   2   2   15.80    5.60 
  18   2  -2   14.10    5.40 
  18  -2   2   -2.50    3.80 
  18  -2  -2    5.40    4.40 
  18   2   2   12.10    4.40 
   0  -3  -2  259.27   10.00 
   0   3  -2  271.37   10.60 
   0   3  -2  264.67   10.50 
   0   3  -2  264.37   10.30 
   0   3   2  270.37   10.80 
   0   3   2  265.07   10.50 
  -1   3   2  294.77   11.60 
  -1   3   2  278.37   11.10 
   1   3  -2  289.87   11.40 
   1   3  -2  287.47   11.10 
  -1   3  -2  257.87   10.00 
   1   3   2  239.68    9.30 
   1  -3  -2  245.88    9.60 
   1   3   2  241.68   10.00 
  -1   3  -2  254.17   10.10 
  -1   3  -2  241.78    9.30 
   2   3  -2 1263.97   47.60 
   2   3  -2 1289.17   48.20 
   2  -3   2 1351.26   48.20 
  -2  -3  -2 1309.67   48.20 
   2   3  -2 1347.27   48.20 
  -2   3   2 1276.87   47.70 
  -2   3   2 1408.26   48.40 
  -2   3  -2 1301.27   47.70 
   2  -3  -2 1332.57   47.30 
   2   3   2 1292.47   46.90 
   2   3   2 1281.87   47.70 
  -3  -3  -2  630.84   24.20 
   3  -3   2  667.33   24.40 
   3   3  -2  636.74   24.20 
   3   3  -2  639.24   24.50 
  -3   3   2  649.43   24.40 
  -3   3   2  624.54   23.70 
   3   3   2  615.04   23.40 
   3   3   2  642.34   24.30 
  -3   3  -2  652.53   24.30 
  -3  -3   2  630.94   23.40 
   3  -3  -2  630.34   23.90 
  -3  -3   2  634.54   24.30 
  -4   3   2  371.76   14.40 
  -4  -3  -2  370.56   14.30 
  -4   3   2  356.96   13.70 
   4   3  -2  325.57   14.20 
   4  -3   2  347.47   14.40 
   4   3  -2  339.57   14.60 
   4   3   2  400.66   15.00 
   4   3   2  387.86   15.60 
  -4  -3   2  365.56   14.60 
  -4   3  -2  376.26   15.70 
  -4  -3   2  364.46   15.80 
   4  -3  -2  416.16   15.60 
   5   3  -2   50.69    3.80 
  -5  -3  -2   49.90    3.90 
   5   3  -2   49.80    4.10 
  -5   3   2   47.00    3.60 
   5  -3   2   47.40    3.80 
  -5   3   2   50.29    3.20 
  -5  -3   2   38.80    2.90 
   5  -3  -2   43.70    3.70 
  -5   3  -2   47.80    3.80 
   5   3   2   41.60    3.20 
  -5   3  -2   36.90    2.10 
  -5  -3   2   49.30    5.00 
   5   3   2   40.40    3.60 
  -6  -3  -2   76.39    4.90 
  -6  -3  -2   74.99    5.50 
  -6   3   2   73.39    4.30 
   6  -3   2   86.29    5.50 
  -6   3   2   73.69    4.90 
   6   3  -2   87.79    5.50 
   6   3  -2   76.79    5.20 
  -6  -3   2   68.39    5.50 
   6   3   2   79.49    5.10 
   6   3   2   69.89    4.60 
  -6   3  -2   66.29    3.50 
   6  -3  -2   74.99    5.00 
  -6  -3   2   79.69    4.20 
  -6   3  -2   80.09    5.20 
  -7   3   2   73.89    4.40 
  -7   3   2   78.99    5.20 
  -7  -3  -2   70.49    5.00 
   7   3  -2   76.09    5.50 
   7  -3   2   81.09    5.70 
   7   3  -2   69.99    5.30 
  -7  -3  -2   63.29    5.70 
   7   3   2   66.09    4.90 
  -7   3  -2   65.29    3.70 
   7   3   2   68.49    5.20 
  -7  -3   2   68.09    4.10 
  -7   3  -2   72.89    5.30 
   7  -3  -2   64.99    5.00 
  -8  -3  -2   67.19    5.00 
   8  -3   2   68.69    6.50 
  -8  -3  -2   62.49    5.70 
   8   3  -2   59.39    5.20 
   8   3  -2   53.89    5.70 
  -8   3   2   69.39    4.90 
  -8   3   2   60.79    4.30 
   8   3   2   66.79    5.00 
  -8   3  -2   70.39    5.40 
  -8  -3   2   57.59    4.20 
   8   3   2   68.59    5.20 
  -8   3  -2   68.79    4.00 
   8  -3  -2   71.89    5.40 
   9   3  -2   24.20    4.20 
  -9   3   2   20.30    3.70 
  -9  -3  -2   22.30    4.40 
  -9  -3  -2   24.10    4.00 
   9  -3   2   18.90    4.20 
  -9   3   2   18.40    3.10 
  -9   3  -2   21.80    2.80 
   9  -3  -2   17.00    4.20 
   9   3   2   24.00    4.20 
  -9   3  -2   15.70    3.80 
  -9  -3   2   20.10    3.10 
   9   3   2   15.50    3.60 
  -9  -3   2   16.50    4.00 
 -10  -3  -2   91.99    6.50 
  10   3  -2   95.89    7.10 
 -10   3   2   86.79    6.30 
  10  -3   2   97.79    7.30 
 -10   3   2   87.39    5.80 
 -10   3  -2   77.99    5.10 
 -10  -3   2   82.69    6.80 
 -10  -3   2   84.99    5.40 
  10   3   2   83.49    6.70 
  10  -3  -2   79.29    7.10 
  10   3   2   80.89    6.40 
 -10   3  -2   86.39    6.50 
 -11   3   2   18.70    3.40 
  11  -3   2   22.40    5.10 
 -11  -3  -2   20.70    4.20 
  11   3  -2   23.20    4.90 
 -11   3   2   20.60    4.10 
 -11   3  -2   22.70    3.40 
 -11  -3   2   30.00    4.00 
  11  -3  -2   19.70    4.90 
 -11   3  -2   20.50    4.40 
  11   3   2   14.80    4.30 
  11   3   2   34.20    5.10 
 -11  -3   2   25.70    5.00 
 -12  -3  -2   37.30    5.30 
  12  -3   2   36.70    6.10 
  12   3  -2   36.60    6.10 
 -12   3   2   34.30    4.70 
 -12   3   2   28.00    5.00 
 -12  -3   2   29.40    3.90 
  12   3   2   25.10    4.90 
  12  -3  -2   20.10    5.10 
  12   3   2   34.40    5.40 
 -12   3  -2   19.10    4.30 
 -12  -3   2   26.90    5.30 
 -13   3   2   21.00    4.50 
 -13  -3  -2   24.10    4.40 
  13   3  -2   17.40    4.80 
  13  -3   2    7.90    3.90 
  13   3   2   23.20    5.00 
  13   3   2   17.80    4.70 
 -13   3  -2   15.60    4.30 
  13  -3  -2   16.00    4.90 
 -13  -3   2   13.40    4.50 
 -14  -3  -2    4.60    4.00 
 -14  -3  -2    3.40    3.30 
  14   3  -2    4.10    4.00 
  14  -3   2    4.40    3.90 
 -14   3   2    1.90    3.00 
  14  -3  -2    4.60    4.10 
  14   3   2    6.10    4.00 
 -14   3  -2   -2.70    3.00 
 -14  -3   2    0.50    3.60 
  15  -3   2   12.10    5.00 
 -15  -3  -2   24.30    5.40 
  15   3  -2   18.20    5.20 
 -15   3   2   15.00    4.40 
 -15  -3   2   11.70    4.50 
  15  -3  -2   17.80    5.60 
 -15   3  -2    8.00    3.90 
  15   3   2   17.40    5.00 
  16  -3   2    0.10    4.30 
 -16  -3  -2    9.40    4.20 
  16   3  -2    1.00    3.90 
 -16  -3   2   -1.30    3.30 
 -16   3  -2    3.60    3.80 
  16   3   2   -2.00    3.80 
  16  -3  -2   13.40    5.30 
  17  -3   2    6.80    4.90 
  17   3  -2    8.70    4.70 
 -17  -3  -2    8.20    4.40 
  17  -3  -2   11.00    5.20 
 -17  -3   2    3.60    4.20 
  17   3   2    6.50    4.60 
 -17   3  -2   13.90    4.70 
  18  -3   2    7.10    4.60 
  18   3  -2  -11.40    3.40 
  18   3   2    4.30    4.40 
 -18  -3   2   15.60    5.10 
  18  -3  -2    2.50    4.10 
   0   4   2  758.32   28.90 
   0  -4  -2  750.32   28.40 
   0   4   2  783.22   29.20 
   0   4  -2  810.02   28.80 
   0   4  -2  775.02   29.00 
   0   4  -2  791.12   29.10 
  -1   4   2  921.51   33.80 
   1   4  -2  902.71   33.40 
   1   4  -2  891.21   33.40 
  -1   4   2  903.91   33.20 
   1   4  -2  890.71   33.20 
   1   4   2 1006.70   37.00 
   1   4   2 1016.30   37.10 
  -1   4  -2  985.40   37.10 
  -1   4  -2  976.30   37.00 
  -1   4  -2  993.20   36.30 
   1   4   2  989.80   36.30 
   1  -4  -2 1033.50   36.60 
   2  -4   2 1223.68   44.70 
  -2   4   2 1241.08   45.00 
   2   4  -2 1194.78   44.80 
  -2   4   2 1207.98   44.20 
   2   4  -2 1232.88   44.30 
   2   4  -2 1219.08   44.60 
  -2  -4  -2 1187.88   44.70 
  -2   4  -2 1216.88   44.90 
   2   4   2 1240.68   45.00 
   2  -4  -2 1222.08   44.50 
  -2   4  -2 1219.58   43.60 
   2   4   2 1175.68   43.90 
   3   4  -2  105.19    5.00 
  -3   4   2   73.49    4.90 
  -3   4   2   79.19    4.20 
   3  -4   2   94.29    5.10 
  -3  -4  -2   87.89    5.00 
   3   4  -2   85.99    5.10 
   3   4   2   67.69    3.60 
   3  -4  -2   68.09    4.20 
   3   4   2   68.29    4.40 
  -3  -4   2   74.29    4.00 
  -3   4  -2   70.29    4.60 
   4   4  -2  633.84   25.20 
  -4   4   2  678.13   25.60 
  -4   4   2  663.83   24.50 
   4  -4   2  661.33   25.40 
   4   4  -2  654.73   25.70 
  -4  -4  -2  659.73   25.30 
  -4   4  -2  647.24   25.10 
   4   4   2  672.93   25.20 
  -4  -4   2  628.84   25.20 
  -4  -4   2  627.54   24.00 
   4   4   2  641.44   24.10 
   4  -4  -2  636.34   24.70 
  -5   4   2   71.59    5.10 
  -5   4   2   82.29    4.30 
   5   4  -2   81.79    5.10 
   5  -4   2   85.29    5.40 
  -5  -4  -2   80.79    5.20 
   5   4  -2   87.99    5.70 
   5   4   2   62.29    5.00 
  -5   4  -2   74.49    5.10 
   5   4   2   65.99    4.10 
  -5  -4   2   77.79    4.10 
   5  -4  -2   69.49    4.90 
  -5  -4   2   64.49    5.20 
   6   4  -2  291.67   13.20 
   6   4  -2  306.67   13.80 
  -6   4   2  322.77   13.60 
   6  -4   2  302.67   13.50 
  -6  -4  -2  296.27   13.10 
  -6   4   2  315.57   12.40 
  -6   4  -2  255.57   10.20 
   6   4   2  271.47   12.30 
  -6  -4   2  263.87   11.10 
   6  -4  -2  286.77   12.30 
  -6   4  -2  290.37   12.60 
  -6  -4   2  267.37   12.70 
   6   4   2  263.57   11.60 
  -7  -4  -2  112.49    7.50 
  -7   4   2   99.99    6.60 
  -7   4   2  110.59    5.70 
   7  -4   2  129.89    7.40 
  -7  -4  -2  113.49    6.80 
   7   4  -2  127.59    7.50 
   7   4  -2  129.99    7.10 
   7   4   2   94.99    6.60 
  -7   4  -2  111.29    5.00 
   7  -4  -2  112.09    7.00 
   7   4   2  111.29    6.40 
  -7   4  -2  115.79    7.00 
  -7  -4   2  135.49    7.80 
  -7  -4   2  113.69    5.80 
   8   4  -2  346.07   15.40 
  -8  -4  -2  347.77   16.10 
  -8   4   2  353.16   15.40 
  -8  -4  -2  339.27   14.90 
   8   4  -2  338.67   15.70 
  -8   4   2  340.37   14.10 
   8  -4   2  330.67   15.40 
  -8   4  -2  371.46   16.30 
   8  -4  -2  355.06   16.20 
  -8   4  -2  352.46   14.00 
   8   4   2  358.56   15.50 
  -8  -4   2  362.86   14.80 
   8   4   2  364.66   16.30 
   9   4  -2   28.00    4.70 
   9   4  -2   25.00    4.60 
  -9   4   2   32.70    4.40 
  -9  -4  -2   24.30    4.90 
   9  -4   2   28.30    4.70 
  -9  -4  -2   30.50    4.40 
  -9   4   2   30.70    3.50 
  -9   4  -2   22.50    2.70 
  -9  -4   2   21.80    3.10 
   9   4   2   27.80    4.30 
   9   4   2   26.20    4.30 
  -9   4  -2   35.20    5.00 
   9  -4  -2   19.30    4.40 
 -10   4   2   47.20    4.70 
 -10   4   2   48.40    5.80 
  10   4  -2   51.39    6.20 
 -10  -4  -2   49.99    5.60 
 -10  -4  -2   45.70    6.20 
  10  -4   2   52.99    6.10 
 -10   4  -2   58.39    6.40 
 -10   4  -2   45.20    3.90 
  10   4   2   55.69    6.20 
  10  -4  -2   44.80    5.90 
  10   4   2   55.49    6.10 
 -10  -4   2   50.79    4.30 
 -11  -4  -2   63.99    6.60 
 -11   4   2   52.89    6.30 
  11  -4   2   39.90    6.30 
 -11   4   2   46.80    4.40 
  11   4  -2   59.29    7.00 
 -11  -4   2   65.19    7.60 
 -11  -4   2   65.99    4.90 
 -11   4  -2   56.19    6.90 
  11   4   2   60.19    6.80 
  11   4   2   60.39    6.90 
  11  -4  -2   44.30    6.20 
  12  -4   2    8.30    4.30 
 -12   4   2   19.20    4.30 
 -12  -4  -2   23.10    4.40 
  12   4  -2   20.70    4.80 
  12  -4  -2   15.20    4.40 
 -12  -4   2   21.20    4.90 
  12   4   2   19.20    4.50 
 -12   4  -2   17.10    4.30 
  12   4   2   18.30    4.70 
 -13  -4  -2    5.20    3.20 
 -13   4   2    0.30    3.00 
  13  -4   2    8.40    4.20 
  13   4  -2   11.10    4.10 
 -13   4  -2    6.60    3.60 
  13  -4  -2   11.00    4.40 
  13   4   2   -0.80    3.30 
  13   4   2    2.40    3.30 
 -13  -4   2    2.50    3.50 
 -14  -4  -2   19.20    4.70 
 -14   4   2   12.90    4.20 
  14  -4   2    3.90    4.10 
  14   4  -2    5.20    3.90 
 -14   4  -2   12.40    4.40 
 -14  -4   2   10.80    4.40 
  14  -4  -2   10.40    4.60 
  14   4   2   11.20    4.00 
 -15  -4  -2    5.50    4.00 
  15  -4   2   13.00    4.70 
 -15   4   2   10.00    4.30 
  15   4  -2    7.10    4.50 
  15  -4  -2    3.90    4.20 
  15   4   2   18.70    4.70 
 -15   4  -2   11.30    4.50 
 -15  -4   2   10.80    4.50 
  16  -4   2    3.40    4.30 
  16   4  -2    4.90    4.30 
 -16  -4  -2    0.40    3.70 
  16  -4  -2   11.10    5.20 
  16   4   2    9.00    4.30 
 -16  -4   2    4.00    4.20 
 -16   4  -2    2.40    3.90 
  17  -4   2    1.70    4.70 
  17   4  -2   14.20    5.10 
 -17  -4  -2   -4.30    3.30 
 -17  -4   2    0.10    3.60 
 -17   4  -2   -2.20    3.40 
  17   4   2    2.20    4.20 
  17  -4  -2   -3.50    4.20 
  18  -4   2   -1.50    4.20 
  18   4  -2    0.90    3.80 
  18  -4  -2    6.70    5.40 
 -18  -4   2    3.70    4.20 
  18   4   2    9.60    4.20 
   0   5  -2  327.37   13.80 
   0   5  -2  329.27   13.80 
   0   5   2  357.56   14.20 
   0   5  -2  332.77   13.50 
   0   5   2  342.17   13.70 
   0  -5  -2  355.46   13.30 
   1   5  -2  715.33   27.40 
   1   5  -2  727.93   27.40 
  -1   5   2  714.13   27.80 
   1   5  -2  712.73   27.40 
  -1   5   2  750.42   27.20 
   1   5   2  724.33   26.70 
  -1   5  -2  723.93   26.70 
  -1   5  -2  711.33   27.60 
  -1   5  -2  724.43   27.50 
   1   5   2  714.43   27.60 
   1   5   2  727.63   27.50 
   1  -5  -2  726.53   26.90 
   2   5  -2  341.97   14.30 
  -2   5   2  382.16   15.00 
   2  -5   2  344.97   14.50 
  -2   5   2  372.96   14.10 
   2   5  -2  347.97   14.70 
   2   5  -2  354.66   14.50 
  -2  -5  -2  372.06   14.80 
   2  -5  -2  371.86   14.20 
  -2   5  -2  348.87   13.40 
  -2   5  -2  349.67   14.70 
   2   5   2  359.16   13.70 
   2   5   2  347.47   14.60 
   3   5  -2  535.65   20.50 
   3   5  -2  519.45   20.90 
   3  -5   2  525.35   20.70 
  -3   5   2  519.65   19.90 
  -3  -5  -2  508.55   20.60 
  -3   5   2  548.25   21.10 
   3  -5  -2  506.95   20.00 
   3   5   2  534.25   20.60 
  -3   5  -2  516.95   20.50 
  -3   5  -2  501.05   18.70 
   3   5   2  508.65   19.40 
  -4   5   2   35.40    4.00 
   4   5  -2   40.50    4.00 
   4  -5   2   41.30    4.10 
  -4  -5  -2   34.00    3.90 
   4   5  -2   39.70    4.30 
  -4   5   2   25.30    2.40 
   4  -5  -2   42.60    4.10 
   4   5   2   42.60    4.50 
   4   5   2   34.80    2.90 
  -4  -5   2   40.60    3.20 
  -4   5  -2   43.70    3.80 
   5   5  -2  429.06   17.80 
   5   5  -2  401.66   17.20 
  -5  -5  -2  422.06   17.30 
   5  -5   2  446.06   17.70 
  -5   5   2  428.36   17.70 
  -5   5   2  403.86   16.20 
   5   5   2  409.26   16.20 
  -5  -5   2  411.16   17.60 
  -5   5  -2  410.56   17.30 
   5   5   2  431.46   17.50 
   5  -5  -2  394.26   16.80 
  -5  -5   2  400.56   16.10 
  -6   5   2   12.20    3.00 
   6   5  -2   13.40    3.00 
   6  -5   2   23.40    3.70 
   6   5  -2   12.40    3.30 
  -6  -5  -2   20.40    3.50 
  -6   5   2   16.00    2.10 
   6  -5  -2   23.70    3.70 
  -6  -5   2   19.60    4.00 
  -6   5  -2   29.10    4.20 
   6   5   2   21.50    3.80 
  -6  -5   2   21.30    2.80 
   6   5   2   24.00    3.10 
   7  -5   2   64.89    5.20 
  -7   5   2   68.49    4.00 
  -7  -5  -2   73.99    5.30 
   7   5  -2   68.19    5.70 
   7   5  -2   64.19    5.10 
  -7   5   2   64.49    5.20 
   7   5   2   70.89    5.80 
  -7   5  -2   83.99    3.50 
   7  -5  -2   78.79    6.00 
  -7  -5   2   88.59    6.70 
  -7   5  -2   85.59    5.90 
   7   5   2   78.19    5.30 
  -7  -5   2   80.79    5.00 
  -8  -5  -2   90.39    7.20 
  -8   5   2   90.79    6.40 
   8  -5   2   87.99    6.80 
   8   5  -2   96.89    6.60 
  -8  -5  -2   91.59    6.40 
  -8   5   2   92.89    5.10 
   8   5  -2   95.99    7.10 
   8  -5  -2   87.09    6.60 
   8   5   2   77.99    6.30 
  -8   5  -2   84.79    3.90 
  -8  -5   2   81.79    7.00 
  -8   5  -2   90.69    6.50 
   8   5   2   84.89    5.70 
  -8  -5   2   82.39    5.10 
   9   5  -2   24.10    4.20 
  -9   5   2   23.60    3.10 
   9  -5   2   18.00    4.20 
   9   5  -2   30.70    4.90 
  -9   5   2   20.50    4.10 
  -9  -5  -2   25.30    4.10 
  -9  -5  -2   23.20    4.90 
  -9   5  -2   37.20    5.30 
  -9  -5   2   20.10    4.80 
   9  -5  -2   23.80    4.70 
   9   5   2   13.70    3.60 
  -9  -5   2   27.80    3.60 
   9   5   2   27.50    4.40 
 -10   5   2  185.38   10.40 
 -10  -5  -2  167.48    9.70 
  10   5  -2  181.78   10.80 
  10  -5   2  179.58   10.90 
 -10   5   2  175.38    8.60 
  10   5  -2  192.58   10.60 
 -10  -5  -2  182.48   11.30 
  10   5   2  176.58    9.60 
  10   5   2  179.98   10.40 
 -10   5  -2  173.38   10.20 
  10  -5  -2  158.48   10.20 
 -10  -5   2  162.98    8.60 
 -11  -5  -2    8.80    3.30 
  11   5  -2   -0.70    3.30 
 -11   5   2    2.80    3.00 
  11  -5   2    4.80    3.90 
 -11  -5  -2    5.00    4.20 
 -11   5  -2    0.60    2.70 
  11   5   2    8.00    3.40 
  11   5   2    2.20    3.30 
 -11  -5   2    5.10    2.50 
  11  -5  -2    3.60    3.70 
 -12   5   2   10.50    3.70 
  12  -5   2    8.70    4.30 
  12   5  -2   13.50    4.00 
 -12  -5  -2    8.40    3.20 
  12   5   2   11.00    3.90 
  12   5   2    2.90    3.50 
 -12  -5   2    3.90    3.60 
 -12   5  -2    5.60    3.40 
  12  -5  -2    7.10    3.90 
 -13  -5  -2    2.80    2.80 
  13  -5   2    1.50    3.80 
 -13   5   2   -1.40    3.10 
  13   5  -2    2.80    3.30 
  13  -5  -2    5.20    4.20 
  13   5   2    9.00    3.70 
 -13   5  -2    7.20    3.70 
  13   5   2   -1.60    3.20 
 -13  -5   2    5.40    4.10 
 -14   5   2   -1.50    3.30 
  14  -5   2    6.60    4.30 
  14   5  -2    8.30    4.00 
  14   5   2    6.00    3.70 
 -14  -5   2    2.60    4.10 
 -14   5  -2    5.20    3.50 
  14   5   2    2.20    3.80 
  14  -5  -2    1.10    3.70 
  15   5  -2    4.20    4.40 
 -15  -5  -2    0.50    3.60 
 -15   5   2    2.40    3.40 
  15  -5   2    2.10    4.40 
  15  -5  -2    0.20    3.90 
  15   5   2   -1.00    3.40 
 -15   5  -2    2.30    3.50 
 -15  -5   2    3.40    4.10 
  16   5  -2   -2.70    3.40 
 -16   5   2    5.60    4.10 
  16  -5   2    0.50    4.50 
 -16  -5  -2    7.70    4.70 
 -16   5  -2    1.30    3.50 
  16  -5  -2    2.50    4.50 
  16   5   2   -0.20    3.60 
 -16  -5   2   -0.50    4.00 
  17   5  -2    1.40    4.30 
  17  -5   2   -1.80    4.50 
 -17  -5  -2    2.60    3.80 
 -17   5  -2    3.40    4.30 
  17   5   2    6.10    4.20 
 -17  -5   2    4.30    4.30 
  17  -5  -2    7.20    5.30 
  18   5  -2    0.30    3.80 
  18  -5   2   14.20    5.10 
 -18  -5  -2    3.50    3.60 
  18  -5  -2    4.30    4.80 
  18   5   2    7.80    4.30 
 -18   5  -2    1.20    3.70 
 -18  -5   2    5.30    4.20 
   0   6   2  120.39    6.30 
   0   6  -2  141.39    6.80 
   0   6  -2  139.39    6.30 
   0   6   2  119.79    6.80 
   0  -6  -2  112.49    5.80 
   0   6  -2  130.69    6.50 
   1   6  -2    7.10    2.10 
   1   6  -2    6.60    1.90 
  -1   6   2    9.20    2.00 
  -1   6   2    7.70    2.30 
   1   6  -2    6.10    2.00 
   1   6   2    8.70    2.20 
  -1   6  -2    4.70    1.90 
  -1   6  -2    7.90    2.20 
   1  -6  -2    5.60    1.80 
  -1   6  -2    6.50    1.60 
   1   6   2    8.20    1.70 
   1   6   2    5.60    2.00 
   2   6  -2  332.27   13.80 
   2   6  -2  334.47   13.80 
   2   6  -2  332.77   14.10 
  -2   6   2  325.97   14.40 
   2  -6   2  335.77   14.00 
  -2   6   2  337.27   13.40 
   2   6   2  317.77   13.80 
   2  -6  -2  321.27   13.30 
  -2   6  -2  332.27   14.10 
  -2   6  -2  331.17   12.60 
   2   6   2  312.47   12.80 
   3   6  -2  234.68    9.90 
  -3   6   2  221.28    9.40 
   3  -6   2  231.58   10.40 
   3   6  -2  233.28   10.20 
  -3   6   2  225.98   10.60 
   3   6  -2  232.98   10.60 
  -3  -6  -2  199.38   10.10 
   3  -6  -2  192.88    9.10 
   3   6   2  184.28    9.50 
   3   6   2  188.58    8.50 
  -3   6  -2  214.28    9.90 
  -3   6  -2  209.48    7.90 
   4  -6   2  222.18   10.10 
   4   6  -2  200.48   10.10 
  -4   6   2  212.68   10.20 
  -4  -6  -2  215.58   10.00 
  -4   6   2  198.68    8.70 
   4   6  -2  207.58    9.70 
  -4   6  -2  197.98   10.00 
   4  -6  -2  204.68    9.40 
   4   6   2  206.48    8.70 
  -4  -6   2  191.88    8.90 
   4   6   2  205.38    9.90 
  -4   6  -2  192.08    7.50 
   5   6  -2  302.87   13.50 
   5  -6   2  318.67   14.00 
  -5  -6  -2  316.87   13.80 
   5   6  -2  284.37   14.00 
  -5   6   2  333.17   14.30 
  -5   6   2  320.07   12.50 
  -5   6  -2  329.07   15.10 
  -5  -6   2  335.47   15.30 
   5   6   2  347.37   13.90 
   5  -6  -2  344.57   14.70 
  -5  -6   2  332.27   13.90 
   5   6   2  343.57   15.20 
   6   6  -2    4.20    3.00 
   6   6  -2    6.30    2.60 
  -6  -6  -2    4.40    2.80 
  -6   6   2    3.70    2.50 
   6  -6   2    0.50    2.20 
  -6   6   2    5.10    1.60 
  -6  -6   2    6.10    2.30 
   6  -6  -2    3.80    2.60 
  -6   6  -2    6.30    2.80 
  -6  -6   2    5.00    2.90 
   6   6   2    4.90    2.00 
   6   6   2    5.50    2.50 
  -7   6   2   64.19    5.50 
   7  -6   2   66.69    5.80 
   7   6  -2   65.09    6.60 
  -7  -6  -2   59.09    5.10 
  -7   6   2   66.39    3.90 
   7   6  -2   68.09    5.30 
   7   6   2   59.69    4.70 
   7   6   2   60.99    6.40 
  -7  -6   2   74.89    7.50 
  -7   6  -2   69.69    5.80 
  -7  -6   2   65.09    4.60 
   7  -6  -2   58.69    6.00 
  -8  -6  -2   63.29    7.30 
   8   6  -2   60.39    6.10 
   8   6  -2   53.79    6.40 
   8  -6   2   47.60    5.70 
  -8   6   2   44.40    3.50 
  -8   6   2   52.99    6.10 
  -8  -6  -2   54.79    5.70 
  -8  -6   2   59.09    6.90 
  -8  -6   2   53.09    5.00 
   8   6   2   49.80    6.10 
   8   6   2   50.99    5.20 
  -8   6  -2   61.49    6.60 
   8  -6  -2   51.79    6.20 
   9  -6   2    3.10    3.60 
   9   6  -2    6.30    3.80 
  -9   6   2    8.20    2.00 
  -9  -6  -2   12.30    4.30 
  -9   6   2    7.80    3.30 
   9   6  -2    4.20    3.10 
  -9  -6  -2   11.80    3.50 
   9  -6  -2   11.90    3.90 
  -9  -6   2    2.40    3.40 
   9   6   2    0.40    3.00 
   9   6   2    6.70    2.90 
  -9  -6   2    3.70    2.30 
  -9   6  -2    9.80    3.70 
  10  -6   2   43.50    6.30 
  10   6  -2   67.69    6.90 
 -10  -6  -2   63.89    8.00 
  10   6  -2   56.89    6.80 
 -10   6   2   69.79    7.40 
 -10  -6  -2   54.69    6.10 
  10  -6  -2   61.09    7.10 
 -10  -6   2   49.60    4.70 
  10   6   2   67.09    6.60 
  10   6   2   57.49    6.80 
 -10   6  -2   58.89    7.00 
 -10  -6   2   59.69    8.20 
  11   6  -2    0.50    3.20 
  11  -6   2    8.20    4.30 
 -11   6   2    4.10    3.00 
  11   6  -2    9.20    3.80 
 -11  -6  -2    0.30    4.10 
 -11  -6  -2    7.80    3.30 
  11   6   2    5.10    3.20 
  11  -6  -2    1.30    3.60 
 -11   6  -2    4.80    3.60 
  11   6   2    1.00    3.30 
  12  -6   2   14.40    4.50 
  12   6  -2   22.40    5.20 
 -12   6   2   15.80    4.40 
 -12  -6  -2   12.50    3.80 
 -12  -6  -2   32.20    6.70 
  12  -6  -2   12.50    4.10 
 -12  -6   2   10.60    4.30 
  12   6   2   15.30    4.60 
  12   6   2   14.60    4.50 
 -12   6  -2    7.80    3.80 
 -13  -6  -2   59.69    7.70 
  13   6  -2   47.60    6.80 
 -13   6   2   58.19    7.10 
  13  -6   2   42.70    6.80 
 -13   6  -2   50.19    7.30 
 -13  -6   2   43.40    6.90 
  13   6   2   48.70    6.50 
  13  -6  -2   35.30    6.40 
  13   6   2   51.29    7.50 
  14  -6   2   39.50    7.10 
 -14   6   2   46.10    6.80 
  14   6  -2   55.29    7.50 
 -14  -6   2   50.49    7.60 
  14   6   2   62.79    8.10 
 -14   6  -2   54.39    7.70 
  14  -6  -2   36.50    6.90 
  14   6   2   41.50    6.30 
 -15   6   2   14.10    4.60 
  15   6  -2   18.40    5.70 
  15  -6   2   22.10    5.90 
  15   6   2   26.20    5.50 
 -15  -6   2   16.90    5.50 
 -15   6  -2   22.10    5.70 
  15  -6  -2   23.70    6.80 
 -16  -6  -2   35.60    6.70 
  16   6  -2   36.30    6.90 
 -16   6   2   27.70    6.20 
  16  -6   2   34.30    7.00 
  16   6   2   32.30    5.90 
  16  -6  -2   26.20    6.80 
 -16  -6   2   30.70    6.30 
 -16   6  -2   37.70    7.00 
  17   6  -2   13.90    5.20 
 -17  -6  -2    4.20    4.70 
  17  -6   2    0.30    4.20 
 -17  -6   2    4.60    4.30 
  17  -6  -2   -2.30    4.50 
  17   6   2    7.70    4.20 
 -17   6  -2    6.90    4.40 
   0   7   2   19.10    3.40 
   0   7  -2   22.60    3.00 
   0   7  -2   23.20    3.40 
   0  -7  -2   23.10    2.80 
   0   7   2   18.50    2.90 
   0   7  -2   21.10    3.10 
  -1   7   2  110.39    6.60 
  -1   7   2  107.69    5.90 
   1   7  -2  111.89    6.10 
   1   7  -2  110.89    6.00 
   1   7  -2  104.79    6.20 
   1   7   2   99.09    5.80 
   1  -7  -2   92.19    5.30 
  -1   7  -2  103.49    5.80 
  -1   7  -2   99.39    6.10 
   1   7   2   96.09    5.10 
   1   7   2   99.39    6.10 
  -1   7  -2  100.59    5.20 
   2   7  -2   88.39    5.60 
   2  -7   2   86.39    5.50 
  -2   7   2   81.89    5.70 
  -2   7   2   90.79    5.00 
   2   7  -2   95.89    5.50 
   2   7  -2   85.19    5.30 
   2  -7  -2   97.69    5.50 
   2   7   2   92.69    5.00 
   2   7   2   90.59    5.90 
  -2   7  -2   95.19    4.80 
  -2   7  -2   94.29    6.10 
   2   7   2  101.19    6.00 
   3   7  -2   91.19    5.40 
   3  -7   2   95.19    5.80 
   3   7  -2   76.59    5.70 
  -3   7   2   85.09    6.00 
  -3   7   2   81.49    4.70 
   3   7  -2   91.79    5.50 
  -3  -7  -2   86.19    5.90 
   3  -7  -2   82.99    5.50 
  -3   7  -2   92.19    6.20 
  -3   7  -2   93.49    4.40 
   3   7   2   98.09    6.10 
   3   7   2   95.49    5.00 
  -4  -7  -2   77.19    5.50 
  -4   7   2   85.89    4.40 
   4  -7   2   76.49    5.60 
  -4   7   2   81.09    5.80 
   4   7  -2   60.69    5.40 
   4   7  -2   82.59    5.40 
  -4   7  -2   73.59    3.50 
  -4  -7   2   69.59    5.00 
   4  -7  -2   73.59    5.10 
   4   7   2   77.89    5.70 
   4   7   2   73.29    4.50 
  -4   7  -2   77.99    5.60 
   5  -7   2  177.08    9.20 
  -5   7   2  166.18    9.30 
  -5  -7  -2  158.08    8.90 
   5   7  -2  176.28    8.80 
  -5   7   2  176.08    7.70 
   5   7  -2  175.98    9.50 
   5   7   2  185.28    8.70 
  -5   7  -2  188.28   10.10 
  -5  -7   2  186.68    9.00 
   5  -7  -2  198.58    9.60 
   5   7   2  189.58   10.10 
  -6   7   2   29.00    4.30 
  -6   7   2   31.50    2.50 
   6  -7   2   12.60    3.60 
   6   7  -2   22.70    3.80 
   6   7  -2   28.30    4.70 
  -6  -7  -2   34.60    4.50 
  -6  -7   2   22.60    4.70 
  -6   7  -2   21.20    3.90 
  -6  -7   2   25.50    3.70 
   6  -7  -2   29.00    4.20 
   6   7   2   21.30    4.30 
   6   7   2   29.90    3.60 
   7   7  -2  399.86   18.70 
  -7   7   2  416.66   18.80 
  -7  -7  -2  416.46   18.00 
   7   7  -2  404.96   17.90 
  -7   7   2  417.16   16.40 
   7  -7   2  459.55   18.80 
  -7  -7   2  431.16   19.60 
   7  -7  -2  432.86   18.70 
  -7   7  -2  431.06   19.20 
   7   7   2  440.66   19.40 
   7   7   2  434.06   17.80 
  -7  -7   2  401.66   17.40 
   8   7  -2   29.00    5.20 
  -8  -7  -2   40.50    5.20 
  -8   7   2   33.40    2.80 
   8   7  -2   48.20    5.60 
  -8   7   2   37.70    5.30 
   8  -7   2   31.80    4.90 
   8   7   2   34.20    4.40 
  -8   7  -2   27.30    4.50 
   8   7   2   24.00    4.70 
  -8  -7   2   25.60    5.40 
   8  -7  -2   31.80    4.90 
  -8  -7   2   32.10    4.10 
  -9   7   2  163.38    9.90 
  -9  -7  -2  164.08    9.40 
   9  -7   2  165.68   10.20 
   9   7  -2  168.78   10.50 
  -9  -7  -2  154.18   10.60 
   9   7  -2  155.38    9.40 
  -9  -7   2  188.58   11.60 
   9  -7  -2  183.88   10.50 
  -9  -7   2  163.68    9.00 
   9   7   2  175.18   10.70 
  -9   7  -2  165.58   10.20 
   9   7   2  167.68    9.30 
 -10   7   2   39.70    5.90 
  10   7  -2   31.70    5.40 
  10   7  -2   41.30    6.50 
  10  -7   2   35.90    5.70 
 -10  -7  -2   47.70    6.00 
 -10  -7  -2   35.10    6.50 
 -10  -7   2   41.20    4.90 
  10   7   2   51.29    6.00 
  10   7   2   39.60    6.00 
  10  -7  -2   41.30    6.20 
 -10   7  -2   33.80    5.60 
 -10  -7   2   37.50    6.80 
  11  -7   2   55.49    7.10 
  11   7  -2   51.69    6.80 
  11   7  -2   48.50    6.80 
 -11  -7  -2   52.19    6.00 
 -11  -7  -2   51.29    7.40 
 -11   7   2   52.89    7.10 
  11   7   2   36.70    6.00 
  11  -7  -2   37.50    6.10 
 -11   7  -2   43.70    6.40 
  11   7   2   35.60    5.20 
 -12   7   2    1.40    3.40 
  12  -7   2   -3.70    3.10 
  12   7  -2    0.60    3.50 
 -12  -7  -2    1.70    4.40 
 -12  -7  -2    3.70    3.10 
  12   7   2    5.40    4.00 
  12   7   2   -0.90    3.20 
 -12   7  -2    8.10    4.60 
  12  -7  -2    3.60    4.00 
  13  -7   2    8.60    4.90 
 -13  -7  -2   18.10    5.70 
  13   7  -2   13.60    4.40 
 -13   7   2    4.00    3.30 
  13   7   2    9.10    3.90 
  13   7   2   16.10    4.90 
  13  -7  -2   11.10    4.70 
 -13  -7   2    2.50    4.10 
 -13   7  -2    6.70    3.90 
 -14   7   2   14.80    4.50 
  14   7  -2   23.10    5.20 
  14  -7   2   27.00    6.00 
  14   7   2   19.40    4.80 
  14  -7  -2   14.30    5.20 
 -14   7  -2   18.30    5.00 
  14   7   2   19.60    5.70 
 -14  -7   2   22.20    6.00 
  15  -7   2    2.50    4.40 
  15   7  -2   17.10    5.00 
 -15   7   2   11.00    4.60 
 -15  -7   2    2.80    4.50 
  15   7   2    0.70    3.70 
  15  -7  -2   -1.30    3.80 
 -15   7  -2    5.10    4.20 
  15   7   2    7.60    4.40 
  16   7  -2    5.10    3.70 
  16  -7   2    1.20    4.60 
 -16  -7  -2   12.60    5.40 
 -16   7   2    9.00    4.40 
  16   7   2   14.00    7.40 
  16  -7  -2    8.80    4.80 
 -16  -7   2    6.90    4.80 
 -16   7  -2   11.40    4.90 
  17  -7   2    9.30    5.40 
 -17   7   2    2.20    4.20 
  17   7  -2   17.00    4.60 
 -17  -7  -2   11.30    5.50 
  17  -7  -2   14.00    5.40 
 -17   7  -2   18.50    5.60 
 -17  -7   2    7.40    4.50 
   0   8  -2   92.19    5.80 
   0  -8  -2   89.59    5.20 
   0   8   2  102.29    6.50 
   0   8   2   92.09    5.70 
   0   8  -2  101.19    6.30 
   0   8  -2   93.59    5.60 
  -1   8   2  244.38   11.30 
   1   8  -2  205.78   10.20 
   1   8  -2  224.88   10.40 
   1   8  -2  215.68   10.50 
  -1   8   2  214.98   10.00 
   1   8   2  227.48   11.10 
   1  -8  -2  230.78   10.10 
   1   8   2  221.48    9.90 
  -1   8  -2  210.38   10.90 
   1   8   2  230.48   10.70 
  -1   8  -2  223.68   10.00 
  -2   8   2   73.59    4.70 
   2  -8   2   76.69    5.30 
  -2   8   2   75.79    5.90 
   2   8  -2   80.89    5.50 
   2   8  -2   68.89    5.00 
   2   8  -2   74.09    5.50 
  -2   8  -2   68.59    4.20 
   2   8   2   73.39    4.50 
   2   8   2   75.19    5.40 
   2  -8  -2   74.19    4.90 
  -2   8  -2   69.79    5.30 
   2   8   2   68.49    5.60 
   3   8  -2  224.28   10.70 
  -3   8   2  200.88   11.20 
  -3  -8  -2  242.18   11.50 
   3   8  -2  239.68   11.40 
  -3   8   2  218.88   10.00 
   3   8  -2  235.28   10.80 
   3  -8   2  259.67   11.30 
   3  -8  -2  227.58   10.90 
   3   8   2  237.58   11.70 
  -3   8  -2  248.58   11.90 
   3   8   2  238.58   10.50 
  -3   8  -2  248.38   10.00 
  -4   8   2   42.40    3.30 
  -4  -8  -2   44.30    5.00 
  -4   8   2   41.90    5.10 
   4  -8   2   47.70    5.50 
   4   8  -2   37.00    4.60 
   4   8  -2   49.30    5.70 
  -4   8  -2   46.60    5.50 
   4   8   2   44.60    3.50 
  -4  -8   2   41.30    4.70 
   4   8   2   57.69    5.90 
   4  -8  -2   47.60    4.80 
  -4   8  -2   42.60    2.70 
  -5   8   2   87.69    4.70 
   5   8  -2   85.99    5.90 
   5  -8   2   71.99    6.00 
   5   8  -2   81.29    6.20 
  -5   8   2   93.09    6.40 
  -5  -8  -2   84.89    6.30 
   5  -8  -2   96.39    6.50 
  -5  -8   2   99.19    6.30 
   5   8   2   90.19    5.50 
   5   8   2   89.09    6.80 
  -5   8  -2   97.59    4.10 
  -5   8  -2  101.69    7.10 
   6  -8   2   68.19    6.20 
   6   8  -2   70.69    5.60 
  -6   8   2   75.19    4.30 
  -6  -8  -2   87.69    6.50 
   6   8  -2   60.99    6.60 
  -6   8   2   88.49    6.60 
  -6  -8   2   92.99    7.30 
   6   8   2   92.49    5.70 
  -6   8  -2   78.39    6.40 
   6   8   2   92.29    7.00 
   6  -8  -2   93.09    6.60 
  -6  -8   2   82.59    5.90 
  -7   8   2   54.89    3.70 
   7  -8   2   67.69    6.10 
   7   8  -2   62.89    5.50 
  -7  -8  -2   67.09    6.10 
  -7   8   2   71.89    6.20 
   7   8  -2   68.19    6.00 
   7  -8  -2   74.99    6.40 
   7   8   2   78.69    5.30 
  -7  -8   2   82.29    5.70 
  -7   8  -2   66.09    6.00 
  -7  -8   2   68.59    7.60 
   7   8   2   80.69    6.70 
   8  -8   2   99.59    7.70 
  -8  -8  -2   90.89    7.10 
   8   8  -2   95.79    7.90 
  -8   8   2   99.49    7.50 
   8   8  -2   98.79    7.00 
  -8  -8   2   81.99    5.90 
   8  -8  -2   81.49    6.70 
  -8  -8   2   86.19    7.80 
  -8   8  -2   81.29    7.20 
   8   8   2   86.29    5.90 
   8   8   2   85.69    7.30 
  -9   8   2   49.90    6.40 
   9  -8   2   55.59    7.00 
  -9  -8  -2   52.89    6.10 
   9   8  -2   54.49    7.30 
  -9  -8  -2   39.20    6.50 
   9   8  -2   54.09    6.30 
   9  -8  -2   47.80    6.60 
   9   8   2   46.50    6.70 
  -9  -8   2   45.50    6.80 
  -9  -8   2   58.09    5.20 
   9   8   2   56.29    5.90 
  -9   8  -2   48.50    6.60 
 -10  -8  -2   23.80    5.90 
 -10  -8  -2   17.90    4.20 
 -10   8   2   19.40    4.70 
  10  -8   2   16.50    4.70 
  10   8  -2   14.10    4.40 
  10   8  -2   16.40    4.60 
  10   8   2   17.70    4.60 
  10  -8  -2   19.50    4.80 
 -10   8  -2   17.20    4.60 
  10   8   2   18.40    4.10 
 -10  -8   2   26.80    6.00 
 -11  -8  -2   55.79    8.00 
  11  -8   2   35.30    6.00 
 -11   8   2   38.10    6.20 
  11   8  -2   48.10    7.10 
  11   8  -2   38.00    5.90 
 -11  -8  -2   42.40    5.60 
  11  -8  -2   33.10    5.90 
  11   8   2   37.90    5.50 
 -11   8  -2   37.20    6.20 
 -11  -8   2   38.60    7.20 
  11   8   2   28.60    5.90 
 -12   8   2   18.70    4.90 
 -12  -8  -2   16.10    5.70 
  12   8  -2   19.60    4.90 
  12  -8   2   18.80    5.20 
  12   8  -2   16.60    4.90 
  12  -8  -2   17.40    5.20 
 -12   8  -2    9.90    4.10 
  12   8   2   16.50    5.20 
  12   8   2   17.10    4.20 
  13   8  -2    6.80    4.30 
 -13   8   2    2.90    3.80 
 -13  -8  -2    7.50    4.60 
  13  -8   2    6.90    4.30 
  13   8   2   -0.30    3.00 
  13  -8  -2    1.90    3.70 
 -13  -8   2   -8.30    3.50 
  13   8   2    3.50    4.10 
 -13   8  -2    8.20    4.10 
  14  -8   2   -2.30    4.10 
  14   8  -2    9.40    4.00 
 -14   8   2   10.80    4.40 
 -14  -8   2   -1.50    4.10 
  14  -8  -2    8.90    4.80 
 -14   8  -2    6.90    4.20 
  14   8   2    9.20    4.80 
  14   8   2    5.50    4.00 
 -15   8   2    2.80    4.20 
  15   8  -2    7.90    4.10 
  15  -8   2    6.20    4.90 
  15  -8  -2   12.20    5.30 
 -15  -8   2   12.30    5.10 
 -15   8  -2    1.50    4.40 
  15   8   2    2.70    4.00 
 -16   8   2    3.60    4.50 
  16   8  -2    4.70    3.60 
  16  -8   2    0.10    4.80 
 -16   8  -2    8.60    4.60 
  16  -8  -2    6.70    4.70 
 -16  -8   2   -4.40    4.10 
   0   9  -2  259.57   12.60 
   0   9   2  285.97   13.60 
   0   9  -2  269.57   12.30 
   0  -9  -2  287.27   12.20 
   0   9  -2  270.17   13.10 
   0   9   2  293.37   12.80 
  -1   9   2  534.15   22.00 
   1   9  -2  549.74   22.30 
   1   9  -2  554.24   22.70 
   1   9  -2  541.35   22.30 
  -1   9   2  529.95   22.90 
   1  -9   2  571.94   22.40 
   1   9   2  533.15   21.40 
  -1   9  -2  567.54   21.50 
   1   9   2  555.34   22.20 
  -1   9  -2  534.05   22.60 
   1   9   2  526.75   22.60 
   1  -9  -2  511.15   21.40 
   2   9  -2  261.17   12.30 
   2   9  -2  254.87   12.00 
   2  -9   2  261.37   12.20 
  -2   9   2  266.57   11.60 
   2   9  -2  237.88   12.10 
  -2   9   2  262.17   12.90 
   2  -9  -2  249.88   11.60 
  -2   9  -2  256.87   12.60 
   2   9   2  266.37   12.60 
   2   9   2  259.87   12.30 
  -2   9  -2  247.28   11.00 
   2   9   2  245.78   11.20 
   3   9  -2  679.53   26.70 
  -3   9   2  655.13   27.00 
   3   9  -2  635.24   25.90 
  -3  -9  -2  643.44   26.50 
   3   9  -2  626.64   26.10 
  -3   9   2  664.23   25.20 
   3  -9   2  629.94   26.10 
   3  -9  -2  661.63   25.70 
   3   9   2  645.24   25.10 
  -3   9  -2  638.44   24.50 
  -3   9  -2  643.74   26.70 
   3   9   2  622.84   26.30 
  -4  -9  -2  156.28    9.30 
   4   9  -2  148.99    8.90 
  -4   9   2  157.28    9.30 
   4   9  -2  163.78    8.50 
  -4   9   2  146.79    7.40 
   4  -9   2  149.49    8.90 
  -4   9  -2  144.89    6.70 
  -4   9  -2  153.18    9.00 
   4   9   2  157.68    7.70 
   4  -9  -2  157.38    8.50 
  -4  -9   2  149.99    8.50 
   4   9   2  142.99    8.90 
  -5   9   2   93.49    7.10 
  -5   9   2   98.89    5.30 
   5  -9   2   93.89    6.90 
   5   9  -2   93.29    6.70 
   5   9  -2   84.89    6.90 
  -5  -9  -2   98.19    7.20 
  -5  -9   2  101.19    6.80 
   5  -9  -2   86.49    6.70 
  -5   9  -2   95.19    7.30 
   5   9   2  105.99    6.10 
   5   9   2  100.69    7.10 
   6   9  -2   81.99    6.10 
  -6  -9  -2   83.89    7.00 
   6  -9   2   89.79    7.00 
  -6   9   2   87.99    6.90 
  -6   9   2   83.79    4.70 
   6   9  -2   91.29    7.10 
   6   9   2   92.79    5.90 
  -6   9  -2   82.99    6.70 
   6   9   2   91.79    7.20 
   6  -9  -2   83.49    6.70 
  -6  -9   2   84.39    6.30 
  -7  -9  -2    3.80    3.70 
   7   9  -2    4.80    3.00 
  -7   9   2   -1.20    2.50 
   7   9  -2    2.50    3.20 
   7  -9   2    3.40    3.30 
  -7  -9   2   -3.00    3.40 
   7   9   2    2.90    2.40 
   7   9   2    1.20    2.80 
  -7  -9   2    8.70    3.30 
  -7   9  -2    4.30    3.10 
   7  -9  -2    4.90    3.20 
   8  -9   2   21.80    5.10 
  -8   9   2   22.30    5.00 
   8   9  -2   32.20    4.70 
   8   9  -2   16.30    4.30 
  -8  -9  -2   24.10    4.80 
  -8  -9   2   13.70    3.70 
   8   9   2   18.90    4.20 
   8  -9  -2   16.20    4.30 
  -8   9  -2   19.90    4.80 
  -8  -9   2   19.90    5.20 
   8   9   2   19.30    4.70 
  -9  -9  -2   17.60    4.60 
   9   9  -2   13.10    4.10 
   9  -9   2   14.90    4.50 
  -9  -9  -2   25.30    4.80 
   9   9  -2   17.60    4.00 
  -9   9   2   14.70    4.30 
   9   9   2   26.70    5.70 
   9  -9  -2   24.50    5.20 
  -9  -9   2   26.90    4.30 
   9   9   2   19.50    3.80 
  -9  -9   2   24.00    5.40 
  -9   9  -2   17.50    4.40 
  10   9  -2   -4.60    3.00 
 -10  -9  -2   -5.00    3.50 
 -10   9   2    3.00    3.50 
 -10  -9  -2    4.50    3.40 
  10   9  -2    5.60    3.10 
  10  -9   2   -3.30    3.20 
  10   9   2   -0.20    3.20 
  10  -9  -2    9.10    4.00 
 -10   9  -2    2.10    3.30 
  10   9   2    3.40    3.00 
 -10  -9   2    8.60    4.40 
  11  -9   2    6.00    4.10 
  11   9  -2   10.80    4.40 
 -11  -9  -2    5.30    3.30 
 -11   9   2   13.60    4.30 
 -11  -9  -2    7.80    4.80 
  11   9  -2    8.30    3.60 
  11   9   2   13.90    4.50 
  11  -9  -2    7.00    3.90 
 -11  -9   2   15.20    5.30 
 -11   9  -2   13.10    4.80 
  11   9   2   16.40    4.20 
 -12  -9  -2   -0.30    4.20 
  12   9  -2    3.90    3.50 
  12   9  -2    7.40    4.10 
  12  -9   2   -1.80    3.60 
 -12   9   2    7.00    3.80 
  12   9   2    4.10    3.20 
 -12   9  -2   -3.90    3.30 
  12   9   2    6.80    4.10 
  12  -9  -2    4.10    3.80 
 -12  -9   2   -0.90    3.80 
 -13  -9  -2    1.50    4.70 
  13  -9   2    0.30    3.90 
 -13   9   2    1.00    3.20 
  13   9  -2    8.10    3.70 
  13   9   2    1.60    3.90 
  13  -9  -2    3.20    4.30 
 -13   9  -2    1.80    3.80 
 -14  -9  -2    6.20    4.50 
 -14   9   2   -3.90    3.10 
  14   9  -2   -3.30    2.80 
  14  -9   2   -1.10    3.70 
 -14   9  -2    1.50    3.90 
 -14  -9   2   -1.70    3.90 
  14   9   2   -3.50    3.40 
  14  -9  -2    0.20    4.20 
  15  -9   2   -0.30    4.00 
  15   9  -2   -2.10    3.50 
 -15   9   2    4.00    4.10 
  15  -9  -2   -7.30    4.00 
 -15  -9   2   -3.60    4.20 
 -15   9  -2   -0.90    4.10 
  15   9   2   -1.00    4.40 
 -16   9   2   -0.60    3.50 
  16  -9   2   -2.80    3.70 
  16   9  -2    1.20    3.70 
 -16  -9   2   -3.00    3.80 
 -16   9  -2   -3.80    4.00 
  16  -9  -2    3.70    4.50 
   0 -10  -2   50.19    4.80 
   0  10  -2   41.40    5.40 
   0  10  -2   50.69    5.30 
   0  10   2   47.50    6.00 
   0  10  -2   49.60    5.60 
   0  10   2   40.30    4.70 
  -1  10   2   51.99    4.60 
   1  10  -2   60.69    4.90 
  -1  10   2   60.09    6.70 
   1  10  -2   56.99    5.30 
   1 -10   2   67.69    5.50 
   1  10  -2   69.59    5.40 
  -1  10  -2   73.09    6.00 
  -1  10  -2   64.39    4.70 
   1 -10  -2   59.69    4.90 
   1  10   2   58.49    5.10 
   1  10   2   61.99    6.70 
   2  10  -2    1.60    2.50 
   2  10  -2   -1.70    2.50 
   2  10  -2    1.50    2.20 
  -2  10   2    2.10    2.20 
  -2  10   2    2.90    2.90 
   2 -10   2    2.40    2.80 
   2  10   2   -2.20    2.60 
   2 -10  -2   -2.50    2.10 
   2  10   2   -0.30    1.80 
  -2  10  -2    1.30    1.80 
   2  10   2   -1.70    2.10 
  -2  10  -2    0.40    2.30 
   3  10  -2   73.29    6.50 
   3 -10   2   71.19    6.70 
  -3  10   2   57.19    6.80 
  -3  10   2   49.99    4.20 
  -3 -10  -2   61.99    6.70 
   3  10  -2   68.89    5.50 
   3  10  -2   63.89    5.60 
   3  10   2   48.40    4.80 
  -3  10  -2   57.89    6.70 
   3 -10  -2   55.49    5.80 
   3  10   2   39.70    5.30 
  -3  10  -2   60.19    3.90 
  -4 -10  -2   81.99    7.00 
   4 -10   2   78.39    6.40 
   4  10  -2   74.29    5.60 
   4  10  -2   78.89    6.40 
  -4  10   2   73.59    6.60 
  -4  10   2   72.79    4.80 
  -4  10  -2   73.49    4.30 
   4  10   2   71.89    6.40 
   4  10   2   77.79    5.30 
  -4  10  -2   81.29    8.10 
   4 -10  -2   68.79    6.00 
  -4 -10   2   89.29    6.40 
   5  10  -2   10.40    3.20 
  -5  10   2   20.60    2.90 
   5 -10   2    9.00    3.80 
  -5  10   2   10.60    3.70 
   5  10  -2   15.40    4.10 
  -5 -10  -2   16.90    4.60 
   5  10   2   23.10    3.50 
   5  10   2   14.70    4.10 
  -5  10  -2   15.00    4.50 
   5 -10  -2   21.90    4.20 
  -5 -10   2   10.90    3.80 
   6  10  -2  125.19    8.80 
   6  10  -2  118.79    7.70 
  -6 -10  -2  114.09    8.40 
  -6  10   2  110.29    8.40 
   6 -10   2  138.59    8.70 
   6 -10  -2  112.29    7.70 
   6  10   2  112.39    6.70 
  -6  10  -2   94.49    7.70 
   6  10   2  101.99    8.00 
  -6 -10   2  113.49    7.70 
   7  10  -2    7.70    3.00 
   7 -10   2    9.30    4.20 
   7  10  -2    3.20    3.40 
  -7  10   2    2.00    2.90 
  -7 -10  -2    6.20    3.70 
   7  10   2    4.40    2.60 
  -7 -10   2    2.90    3.80 
  -7 -10   2    8.90    3.30 
   7 -10  -2    6.90    3.70 
  -7  10  -2    7.70    3.70 
   7  10   2   -0.20    2.70 
   8  10  -2   79.29    6.40 
  -8  10   2   70.09    7.90 
   8  10  -2   83.69    8.70 
  -8 -10  -2   84.89    7.30 
   8 -10   2   68.69    7.60 
   8  10   2   73.89    5.70 
  -8 -10   2   76.19    8.90 
   8 -10  -2   78.99    8.00 
   8  10   2   84.89    7.50 
  -8 -10   2   70.59    6.10 
  -8  10  -2   79.79    7.30 
   9 -10   2    3.00    3.30 
  -9 -10  -2    0.40    3.30 
  -9  10   2    4.50    3.50 
   9  10  -2    2.10    3.20 
   9  10  -2   -0.80    3.70 
   9  10   2   10.10    3.10 
  -9  10  -2    9.20    3.70 
   9 -10  -2    3.10    3.50 
  -9 -10   2    5.20    4.40 
   9  10   2    3.00    3.50 
 -10 -10  -2   80.39    6.90 
  10 -10   2   66.99    8.00 
 -10  10   2   73.39    8.50 
  10  10  -2   71.19    8.80 
 -10 -10  -2   68.59    9.20 
  10  10  -2   79.89    8.10 
 -10 -10   2   81.49    9.50 
 -10  10  -2   80.99    9.10 
  10  10   2   67.59    6.00 
  10 -10  -2   80.49    8.60 
  10  10   2   67.89    8.60 
 -11  10   2   23.30    5.50 
  11  10  -2   14.40    3.80 
  11  10  -2   18.20    5.30 
  11 -10   2   11.30    4.80 
 -11 -10  -2   15.20    5.50 
 -11  10  -2   16.80    5.10 
 -11 -10   2   12.60    5.40 
  11 -10  -2   14.10    5.20 
  11  10   2   14.30    4.60 
  12  10  -2    3.70    4.10 
  12  10  -2    5.60    3.40 
  12 -10   2    9.60    4.80 
 -12  10   2    3.70    3.90 
 -12 -10  -2    6.10    4.70 
  12  10   2    6.30    4.40 
  12 -10  -2    5.40    4.40 
 -12 -10   2    0.00    4.30 
 -12  10  -2    1.90    3.40 
 -13 -10  -2   16.10    6.40 
  13 -10   2   14.20    5.70 
 -13  10   2   16.80    5.30 
  13  10  -2   27.70    5.20 
  13 -10  -2   30.20    6.10 
 -13  10  -2   22.10    6.00 
  13  10   2   19.90    5.60 
 -14 -10  -2    3.90    4.90 
  14  10  -2   -2.60    3.00 
 -14  10   2    4.90    3.80 
  14 -10   2    0.40    3.80 
 -14 -10   2    0.00    4.30 
  14  10   2    0.20    3.70 
  14 -10  -2    1.30    4.00 
 -14  10  -2    1.70    3.60 
 -15  10   2    8.70    4.70 
  15 -10   2   -0.60    4.10 
  15 -10  -2    4.20    4.50 
 -15  10  -2    6.40    4.20 
 -15 -10   2    1.30    4.50 
  15  10   2    1.00    3.90 
   0 -11  -2    2.60    2.30 
   0  11   2    0.90    3.00 
   0  11  -2    2.50    2.40 
   0  11  -2   -2.50    2.50 
   0  11   2    2.30    2.20 
   0  11  -2    2.00    2.30 
   1  11  -2   -1.70    2.40 
  -1 -11  -2    3.80    2.40 
  -1  11   2    2.20    3.10 
   1  11  -2    3.50    2.50 
  -1  11   2    2.70    2.30 
   1  11  -2    0.60    2.70 
   1 -11   2    5.40    2.80 
  -1  11  -2   -0.10    2.00 
   1  11   2    1.60    2.40 
  -1  11  -2   -0.80    2.90 
   1 -11  -2    3.10    2.60 
   1  11   2    2.70    3.00 
   2  11  -2   -0.20    2.40 
   2  11  -2    1.00    2.80 
  -2  11   2    2.20    2.30 
   2  11  -2   -1.80    2.10 
  -2  11   2    2.40    2.80 
   2 -11   2    1.90    2.70 
   2  11   2    1.50    2.10 
   2  11   2    2.70    2.80 
   2  11   2    5.50    2.90 
  -2  11  -2    3.50    3.00 
  -2  11  -2    5.00    2.30 
   2 -11  -2   -0.20    2.40 
   3  11  -2    1.90    3.10 
   3  11  -2    8.20    3.20 
  -3  11   2    3.30    3.10 
   3 -11   2    2.90    3.00 
   3  11  -2    1.60    2.70 
  -3 -11  -2   11.90    4.30 
  -3  11   2    7.70    2.30 
  -3  11  -2    8.30    2.40 
   3  11   2    8.40    3.20 
   3 -11  -2    9.60    3.20 
   3  11   2    1.50    2.10 
  -3  11  -2    4.40    3.10 
   4 -11   2   67.09    7.10 
  -4 -11  -2   59.49    7.10 
   4  11  -2   60.99    6.90 
  -4  11   2   49.40    4.20 
   4  11  -2   61.09    6.30 
  -4  11   2   46.20    6.40 
   4  11   2   49.00    6.40 
  -4 -11   2   45.90    5.90 
   4  11   2   51.19    5.30 
   4 -11  -2   51.89    6.00 
  -4  11  -2   57.19    7.10 
   5  11  -2   74.59    7.90 
  -5 -11  -2   81.79    8.10 
   5 -11   2   73.79    6.80 
  -5  11   2   75.59    8.30 
   5  11  -2   72.19    6.00 
   5 -11  -2   67.99    7.10 
  -5  11  -2   80.39    8.40 
  -5 -11   2   65.29    6.90 
   5  11   2   73.69    7.60 
   5  11   2   58.29    5.00 
   6  11  -2   64.59    6.70 
  -6  11   2   48.40    6.80 
   6 -11   2   39.80    6.20 
   6  11  -2   67.89    7.60 
  -6 -11  -2   54.79    7.00 
   6  11   2   42.70    6.20 
  -6 -11   2   53.09    6.50 
   6  11   2   47.60    5.10 
  -6  11  -2   41.20    6.20 
   6 -11  -2   55.79    6.70 
   7  11  -2    2.50    3.30 
   7 -11   2   11.90    3.90 
  -7 -11  -2    3.20    3.90 
   7  11  -2    7.20    3.10 
  -7  11   2    4.00    3.40 
   7  11   2    8.30    4.00 
  -7 -11   2    6.10    4.20 
   7 -11  -2    2.30    3.50 
  -7 -11   2    9.10    3.70 
   7  11   2    5.30    2.70 
  -7  11  -2    4.60    3.50 
   8 -11   2   58.59    7.60 
  -8 -11  -2   80.99    8.20 
  -8  11   2   85.19    7.70 
   8  11  -2   70.19    8.40 
   8  11  -2   75.19    6.50 
  -8 -11   2   80.19    9.10 
  -8  11  -2   69.89    8.30 
   8  11   2   73.79    8.50 
   8 -11  -2   76.29    8.10 
  -8 -11   2   71.69    6.30 
   8  11   2   67.19    6.20 
   9 -11   2   42.40    6.50 
  -9 -11  -2   38.40    6.20 
   9  11  -2   34.00    6.30 
  -9  11   2   28.20    5.90 
   9  11  -2   44.00    6.20 
  -9 -11   2   38.30    7.10 
  -9  11  -2   45.80    7.20 
   9  11   2   29.50    5.70 
   9 -11  -2   34.60    6.00 
  10 -11   2   26.30    5.50 
  10  11  -2   37.20    5.70 
 -10  11   2   33.30    6.50 
  10  11  -2   25.90    6.20 
 -10 -11  -2   35.50    7.00 
 -10 -11  -2   34.10    5.60 
 -10 -11   2   19.00    5.80 
 -10  11  -2   38.20    6.80 
  10 -11  -2   26.30    5.90 
  10  11   2   27.30    5.70 
  11 -11   2   22.30    5.60 
 -11 -11  -2   25.10    6.70 
  11  11  -2   26.30    5.00 
  11  11  -2   12.60    5.00 
 -11  11   2   20.30    5.60 
 -11  11  -2   19.90    5.30 
 -11 -11   2   16.90    6.10 
  11 -11  -2   25.50    5.80 
  11  11   2   12.50    4.70 
  12  11  -2   20.70    4.30 
  12  11  -2    5.10    4.30 
 -12  11   2    4.20    4.00 
  12 -11   2    8.70    5.00 
 -12 -11  -2   14.90    6.10 
 -12 -11   2   11.80    5.30 
 -12  11  -2    2.80    4.00 
  12 -11  -2   10.50    4.70 
  12  11   2    6.50    4.30 
  13 -11   2   20.60    6.10 
 -13 -11  -2   23.40    6.60 
 -13  11   2   13.30    5.10 
  13  11  -2   15.80    5.20 
  13  11   2   19.20    5.90 
  13 -11  -2   20.30    5.50 
 -13  11  -2   12.80    5.30 
 -14  11   2   -0.40    3.70 
  14 -11   2    6.20    5.00 
 -14 -11  -2    3.40    4.70 
 -14 -11   2    2.90    5.30 
 -14  11  -2    7.00    4.70 
  14 -11  -2    2.00    4.70 
  14  11   2    6.80    4.80 
 -15  11   2    7.80    4.40 
  15 -11   2   15.30    5.40 
  15  11   2    2.10    4.50 
 -15 -11   2   12.90    6.40 
 -15  11  -2    7.50    4.80 
  15 -11  -2    5.40    4.80 
   0  12  -2   -1.60    2.50 
   0  12   2    2.40    2.70 
   0  12   2    2.20    3.40 
   0 -12  -2    1.50    2.60 
   0  12  -2    3.50    3.30 
   0 -12   2    6.60    3.30 
  -1  12   2  134.29    9.30 
  -1  12   2  132.09    7.90 
   1  12  -2  121.79    7.90 
   1 -12   2  116.79    8.10 
  -1 -12  -2  144.59    7.70 
   1  12  -2  113.79    8.00 
   1  12  -2  130.49    8.90 
   1  12   2  141.79    9.30 
   1 -12  -2  123.99    7.70 
   1  12   2  132.99    8.30 
  -1  12  -2  120.29    7.50 
  -1  12  -2  115.19    8.70 
   2  12  -2   61.49    6.90 
  -2  12   2   62.59    5.30 
  -2  12   2   58.99    7.50 
   2  12  -2   62.69    6.60 
   2  12  -2   72.89    7.70 
   2 -12   2   71.29    6.40 
  -2  12  -2   69.09    7.60 
   2  12   2   70.79    7.90 
  -2  12  -2   64.49    5.10 
   2  12   2   66.19    6.10 
   2 -12  -2   71.59    5.80 
  -3  12   2   -1.80    2.90 
  -3  12   2    2.40    2.10 
   3  12  -2    4.60    3.10 
   3  12  -2    4.70    2.80 
  -3 -12  -2   10.30    4.60 
   3  12  -2    0.80    3.30 
   3 -12   2    6.10    3.40 
  -3  12  -2   -1.20    3.00 
   3  12   2    2.30    3.20 
   3  12   2    3.20    2.20 
   3 -12  -2   -3.00    2.70 
   4  12  -2   72.39    6.20 
   4  12  -2   78.59    8.30 
  -4  12   2   78.09    7.00 
  -4 -12  -2   86.79    9.00 
   4 -12   2   78.19    6.90 
  -4  12   2   77.29    6.10 
   4  12   2   77.89    5.70 
  -4  12  -2   71.79    8.10 
  -4 -12   2   76.99    8.10 
   4 -12  -2   74.39    6.70 
   4  12   2   78.59    7.00 
   5 -12   2   37.40    5.90 
  -5 -12  -2   49.90    6.90 
   5  12  -2   46.60    5.80 
  -5  12   2   42.10    6.20 
   5  12  -2   53.29    6.90 
   5  12   2   43.00    6.20 
   5 -12  -2   48.00    6.20 
   5  12   2   48.00    5.20 
  -5 -12   2   46.60    6.20 
  -5  12  -2   38.90    6.30 
  -6  12   2   36.50    6.30 
   6  12  -2   32.90    5.70 
   6  12  -2   36.00    5.30 
   6 -12   2   34.30    5.70 
  -6 -12  -2   32.50    6.00 
  -6  12  -2   60.39    7.60 
  -6 -12   2   48.30    7.00 
   6  12   2   43.10    6.60 
   6 -12  -2   41.10    6.00 
   6  12   2   34.30    6.00 
  -7 -12  -2   57.39    7.20 
   7  12  -2   34.30    6.20 
  -7  12   2   46.80    7.20 
   7  12  -2   46.60    5.90 
   7 -12   2   40.90    6.20 
   7  12   2   39.70    6.80 
  -7 -12   2   44.60    6.10 
   7 -12  -2   60.69    7.10 
  -7 -12   2   47.50    7.40 
  -7  12  -2   48.60    7.30 
   8 -12   2   12.50    4.60 
   8  12  -2   15.40    4.60 
  -8  12   2   17.80    5.20 
  -8 -12  -2    7.10    4.60 
   8  12  -2   11.10    4.00 
  -8 -12   2   14.70    5.30 
   8 -12  -2   14.80    4.60 
  -8  12  -2   12.60    4.60 
   8  12   2   13.90    4.60 
   9 -12   2   59.39    7.80 
   9  12  -2   64.09    7.10 
  -9  12   2   67.39    8.50 
   9  12  -2   58.79    8.50 
  -9 -12  -2   64.49    7.80 
   9  12   2   50.39    7.50 
  -9  12  -2   55.69    7.90 
  -9 -12   2   51.39    8.30 
   9 -12  -2   69.49    8.10 
 -10 -12  -2   -5.90    3.70 
  10  12  -2    8.60    3.10 
  10 -12   2    6.20    4.70 
 -10  12   2    1.20    3.50 
  10  12  -2   -0.60    4.00 
  10 -12  -2   -2.40    3.90 
 -10  12  -2    9.20    4.30 
  10  12   2    2.00    3.70 
 -10 -12   2   -4.20    4.00 
  11  12  -2    7.50    4.80 
 -11  12   2   12.00    5.00 
 -11 -12  -2    9.70    5.20 
  11  12  -2   15.00    4.20 
  11 -12   2   10.70    5.00 
  11 -12  -2   12.10    5.00 
 -11 -12   2   11.00    5.60 
  11  12   2   11.40    4.40 
 -11  12  -2   12.20    4.80 
 -12 -12  -2    4.30    4.90 
  12  12  -2    8.90    4.80 
 -12  12   2    8.30    4.20 
  12 -12   2    6.80    4.60 
 -12 -12   2    7.30    4.70 
  12  12   2    0.30    3.50 
 -12  12  -2   12.70    5.20 
  12 -12  -2    2.90    4.10 
 -13 -12  -2    3.70    5.00 
 -13  12   2    9.10    4.90 
  13 -12   2   15.20    5.70 
 -13  12  -2    4.30    4.30 
  13 -12  -2    2.50    4.40 
 -13 -12   2    3.50    4.70 
  13  12   2   10.30    4.90 
  14 -12   2    8.10    5.30 
 -14 -12  -2    7.50    5.50 
 -14  12   2    8.80    5.40 
 -14 -12   2    8.30    5.20 
 -14  12  -2    3.80    4.50 
  14 -12  -2    9.90    5.40 
  14  12   2   -0.30    4.20 
   0 -13   2  159.78    9.80 
   0  13  -2  146.19    9.90 
   0 -13  -2  153.28    8.90 
   0  13   2  155.78   10.50 
   0  13   2  147.69    9.10 
   0  13  -2  152.58    9.10 
   1  13  -2  159.28    9.90 
   1  13  -2  184.98   10.10 
   1  13  -2  172.08   10.90 
  -1  13   2  165.58    9.60 
   1 -13   2  162.88   10.00 
  -1  13   2  147.79   10.70 
  -1 -13  -2  175.48    9.40 
   1 -13  -2  176.38    9.40 
  -1  13  -2  149.69   10.20 
  -1  13  -2  144.69    8.90 
   1  13   2  156.58   10.50 
   1  13   2  140.29    9.20 
   2 -13   2  140.39    9.10 
  -2  13   2  133.89    9.90 
  -2  13   2  127.29    8.10 
   2  13  -2  136.99    8.90 
   2  13  -2  124.99    9.00 
   2  13  -2  139.39    9.70 
  -2 -13  -2  142.89    8.20 
   2 -13  -2  116.59    7.90 
   2  13   2  119.19    8.50 
   2  13   2  121.09    8.90 
  -2  13  -2  107.79    8.70 
  -2  13  -2  104.09    7.10 
   3 -13   2  152.78   10.00 
   3  13  -2  160.88    9.60 
  -3 -13  -2  138.79   10.20 
   3  13  -2  151.68   10.00 
  -3  13   2  159.18   10.90 
   3  13  -2  156.38   10.30 
  -3  13   2  157.78    8.70 
   3  13   2  146.99    8.50 
   3 -13  -2  149.88    9.30 
  -3  13  -2  151.08   10.30 
   3  13   2  139.29    9.60 
  -4  13   2   90.29    8.30 
   4  13  -2   88.19    7.70 
   4 -13   2   93.79    7.70 
  -4 -13  -2   88.59    9.50 
   4  13  -2   93.69    7.20 
   4 -13  -2   98.39    7.90 
  -4 -13   2   98.89    8.00 
   4  13   2   96.59    7.50 
   4  13   2   97.29    7.90 
  -4  13  -2   86.69    9.30 
   5 -13   2   44.10    6.30 
   5  13  -2   54.09    6.60 
  -5 -13  -2   48.90    7.10 
  -5  13   2   52.89    7.30 
   5  13  -2   43.20    6.70 
  -5 -13   2   62.99    7.40 
   5  13   2   69.59    8.00 
   5 -13  -2   46.60    6.50 
  -5  13  -2   61.29    8.00 
  -6  13   2   50.29    7.60 
   6  13  -2   46.40    6.90 
   6 -13   2   29.60    5.70 
  -6 -13  -2   38.00    6.60 
   6  13  -2   46.10    6.20 
  -6 -13   2   45.30    6.60 
   6  13   2   51.99    7.50 
   6 -13  -2   48.30    6.50 
  -6  13  -2   33.60    6.00 
   7  13  -2   24.70    4.80 
  -7  13   2   13.80    4.40 
  -7 -13  -2   21.00    5.60 
   7  13  -2   19.90    5.20 
   7 -13   2   22.70    5.40 
   7 -13  -2   22.80    5.30 
   7  13   2   23.40    5.40 
  -7 -13   2   14.60    4.80 
  -7  13  -2   28.20    6.10 
   8  13  -2   24.10    4.70 
  -8  13   2   20.00    5.30 
   8  13  -2   21.60    5.90 
  -8 -13  -2   25.60    5.60 
   8 -13   2   14.40    5.10 
  -8 -13   2   14.00    5.60 
   8 -13  -2   20.40    5.00 
   8  13   2   24.00    5.70 
  -8  13  -2   18.70    5.30 
   9  13  -2    5.80    3.20 
   9  13  -2   14.80    5.40 
  -9  13   2   10.80    5.00 
  -9 -13  -2   19.70    5.10 
   9 -13   2   15.90    5.20 
  -9 -13   2   13.90    6.00 
  -9  13  -2    6.30    4.50 
   9  13   2    1.90    4.70 
   9 -13  -2   16.90    5.00 
 -10 -13  -2    6.50    4.90 
  10 -13   2    8.30    4.40 
  10  13  -2   10.10    5.00 
 -10  13   2   18.80    5.50 
 -10  13  -2   14.50    5.20 
  10 -13  -2   17.90    5.30 
  10  13   2    7.80    4.80 
 -10 -13   2   18.60    6.10 
  11 -13   2    5.40    4.40 
 -11  13   2    6.90    4.80 
 -11 -13  -2    4.00    4.20 
  11  13  -2    3.60    4.80 
 -11  13  -2   -1.00    3.70 
 -11 -13   2    0.10    4.60 
  11  13   2   -0.40    4.40 
  11 -13  -2    4.00    4.40 
  12  13  -2    7.20    4.60 
  12 -13   2    7.80    4.80 
 -12  13   2    9.70    4.40 
 -12 -13  -2    3.80    5.30 
  12  13   2    9.30    4.70 
 -12  13  -2    0.40    3.50 
  12 -13  -2    5.80    4.90 
 -12 -13   2   -3.10    4.50 
 -13  13   2    0.30    3.80 
  13 -13   2    4.40    4.50 
 -13 -13  -2    1.20    4.70 
  13 -13  -2    1.10    4.40 
 -13  13  -2   -3.50    3.40 
 -13 -13   2    0.60    4.80 
  13  13   2    1.10    4.00 
   0  14   2  122.79    9.70 
   0  14   2  122.39    8.50 
   0  14  -2  133.29    9.70 
   0 -14  -2  113.59    7.80 
   0  14  -2  123.59    8.30 
   0 -14   2  140.49    9.00 
  -1  14   2   12.90    3.90 
  -1  14   2    2.80    4.00 
   1  14  -2    3.20    3.40 
  -1 -14  -2   10.80    3.50 
   1  14  -2    4.20    3.80 
   1 -14   2    7.90    4.00 
   1  14   2   10.90    3.90 
  -1 -14   2   10.60    3.80 
   1 -14  -2   13.40    3.90 
  -1  14  -2    9.40    4.30 
   1  14   2    6.20    4.40 
  -1  14  -2    4.00    3.00 
  -2  14   2   -2.60    2.20 
  -2 -14  -2   -2.00    3.10 
   2 -14   2    1.50    3.50 
   2  14  -2    2.80    3.70 
   2  14  -2   -1.60    3.00 
   2  14  -2   -2.70    2.70 
  -2  14   2   -0.50    3.40 
   2  14   2   -0.40    3.30 
   2 -14  -2   -4.20    2.70 
   2  14   2    2.30    3.40 
  -2  14  -2    0.10    3.80 
   3  14  -2   88.59    7.50 
  -3 -14  -2  100.79    8.70 
   3  14  -2   96.39    8.20 
   3 -14   2   90.09    7.70 
   3  14  -2  109.59    8.50 
  -3  14   2  103.49    9.10 
   3 -14  -2  100.99    7.50 
   3  14   2  103.89    8.10 
  -3  14  -2   84.19    9.60 
   4  14  -2   38.90    6.20 
   4 -14   2   48.80    6.90 
   4  14  -2   52.39    6.90 
  -4 -14  -2   55.49    7.70 
  -4  14   2   49.10    7.60 
  -4  14  -2   45.30    7.00 
  -4 -14   2   52.79    7.20 
   4 -14  -2   39.10    6.00 
   4  14   2   43.00    6.90 
  -5 -14  -2   27.50    6.20 
  -5  14   2   28.20    6.20 
   5  14  -2   34.90    5.60 
   5 -14   2   34.60    6.10 
   5  14  -2   39.40    6.80 
  -5  14  -2   47.10    7.30 
  -5 -14   2   33.80    6.20 
   5  14   2   33.30    6.10 
   5 -14  -2   35.70    6.00 
  -6 -14  -2   22.60    5.80 
   6 -14   2   23.00    5.50 
  -6  14   2   26.20    6.10 
   6  14  -2   28.10    5.10 
   6  14  -2   26.20    5.70 
  -6  14  -2   21.10    5.40 
   6 -14  -2   23.10    5.40 
  -6 -14   2   26.10    5.80 
   6  14   2   25.50    6.00 
  -7  14   2   56.99    8.20 
   7  14  -2   68.69    7.50 
   7 -14   2   60.09    8.00 
  -7 -14  -2   58.59    7.90 
   7  14  -2   57.59    8.30 
  -7  14  -2   58.79    8.20 
   7  14   2   55.89    8.20 
  -7 -14   2   51.99    8.20 
   7 -14  -2   56.89    7.30 
  -8 -14  -2    6.70    4.60 
   8  14  -2   23.20    5.80 
   8 -14   2   14.50    5.30 
  -8  14   2    7.50    4.40 
   8  14   2   24.60    6.00 
   8 -14  -2    9.70    4.70 
  -8 -14   2   16.50    5.80 
  -8  14  -2   14.60    5.30 
   9  14  -2   22.10    5.90 
  -9  14   2   18.80    5.80 
   9 -14   2   17.70    5.60 
   9  14   2   22.60    6.00 
  -9  14  -2    8.60    4.10 
   9 -14  -2   22.90    5.80 
  -9 -14   2   19.70    6.30 
 -10 -14  -2   14.70    5.70 
 -10  14   2    5.40    4.20 
  10  14  -2   11.60    5.40 
  10 -14   2   10.00    4.70 
  10  14   2    7.20    5.20 
 -10 -14   2    3.50    5.10 
  10 -14  -2   13.00    4.80 
 -10  14  -2   15.00    5.20 
 -11  14   2   15.50    5.50 
 -11 -14  -2   14.00    5.70 
  11  14  -2   11.10    5.20 
  11 -14   2   20.00    5.80 
  11  14   2    9.10    4.70 
 -11  14  -2    5.30    4.30 
 -11 -14   2   12.00    5.40 
  11 -14  -2   10.00    4.80 
  12 -14   2   16.40    5.60 
 -12 -14  -2   13.20    6.60 
  12  14  -2   13.20    5.30 
 -12  14   2   12.00    5.30 
  12 -14  -2   20.80    6.80 
 -12 -14   2    7.00    5.70 
  12  14   2   18.10    6.30 
 -12  14  -2   19.50    5.60 
   0 -15   2    9.10    4.00 
   0  15  -2   -0.80    2.60 
   0  15  -2    2.00    3.90 
   0  15   2   -1.70    3.40 
   0 -15  -2    0.00    2.70 
   0  15   2    4.00    3.30 
  -1  15   2    5.30    4.10 
   1  15  -2   -1.20    3.00 
  -1  15   2   -1.10    2.80 
   1  15  -2   -3.10    2.60 
   1 -15   2    1.50    3.50 
   1  15   2    2.00    3.60 
   1 -15  -2    0.40    3.30 
  -1 -15   2    1.00    3.20 
  -1  15  -2    0.70    3.40 
   1  15   2    4.20    3.30 
   2  15  -2   16.20    4.30 
   2 -15   2   17.50    5.00 
   2  15  -2   16.80    4.80 
  -2  15   2   18.70    5.30 
   2 -15  -2   15.80    4.40 
   2  15   2   22.40    5.90 
   2  15   2   19.50    4.60 
  -2  15  -2   22.10    5.30 
   3  15  -2   14.60    4.40 
   3  15  -2   14.30    4.50 
  -3 -15  -2   25.90    6.40 
  -3  15   2   27.40    6.30 
   3 -15   2   25.70    5.30 
   3  15  -2   22.40    4.60 
  -3  15  -2   19.40    5.40 
   3 -15  -2   28.60    5.10 
   3  15   2   30.30    5.50 
  -4 -15  -2    6.10    4.50 
   4 -15   2    3.40    4.00 
   4  15  -2    1.00    3.20 
  -4  15   2    9.50    4.40 
   4  15  -2    5.10    3.50 
   4  15   2    4.20    3.80 
  -4  15  -2    0.20    3.40 
  -4 -15   2    2.80    4.10 
   4 -15  -2    1.10    3.70 
   5  15  -2   29.20    5.20 
  -5 -15  -2   21.80    5.70 
   5  15  -2   18.80    5.40 
   5 -15   2   32.30    6.00 
  -5  15   2   18.10    5.60 
  -5  15  -2   24.20    5.90 
   5 -15  -2   16.80    4.70 
   5  15   2   26.00    5.60 
  -5 -15   2   26.20    5.60 
  -6  15   2   36.60    7.00 
  -6 -15  -2   48.90    7.60 
   6 -15   2   33.60    6.20 
   6  15  -2   20.70    5.70 
   6  15   2   36.70    6.70 
   6 -15  -2   42.20    6.40 
  -6 -15   2   42.10    6.50 
  -6  15  -2   33.90    7.20 
  -7 -15  -2    1.80    4.50 
   7 -15   2    8.90    4.70 
  -7  15   2   15.80    5.30 
   7  15  -2   12.60    5.40 
   7  15   2   23.20    6.00 
  -7 -15   2   16.50    5.80 
   7 -15  -2   16.60    5.20 
  -7  15  -2   22.30    6.10 
   8  15  -2   51.79    8.50 
   8 -15   2   57.49    7.90 
  -8  15   2   34.90    6.90 
  -8 -15  -2   59.49    8.20 
  -8 -15   2   49.30    8.20 
   8 -15  -2   57.59    8.10 
  -8  15  -2   42.60    7.80 
   8  15   2   56.69    8.60 
   9  15  -2   15.20    6.20 
  -9  15   2    6.70    4.90 
   9 -15   2   12.70    5.20 
   9 -15  -2   10.10    4.90 
  -9 -15   2   13.20    6.70 
  -9  15  -2   10.20    5.20 
   9  15   2   -3.60    4.10 
 -10  15   2   16.40    5.50 
  10  15  -2   15.80    5.50 
 -10 -15  -2   23.90    6.70 
  10 -15   2   14.30    5.50 
  10  15   2   -2.30    4.80 
  10 -15  -2   18.90    5.40 
 -10 -15   2    8.00    5.60 
 -10  15  -2    6.80    4.70 
  11 -15   2   12.10    5.30 
 -11  15   2   18.30    5.90 
 -11 -15  -2    9.60    5.80 
  11  15  -2    2.60    4.30 
  11 -15  -2    6.90    4.60 
  11  15   2    3.00    5.00 
 -11 -15   2    3.60    5.70 
 -11  15  -2    2.70    4.30 
   0  16  -2   -4.60    3.40 
   0  16   2   -2.50    2.40 
   0  16   2    0.60    4.50 
   0 -16   2    0.60    3.50 
  -1  16   2    9.80    4.60 
   1  16  -2    3.70    3.90 
   1 -16   2    1.70    3.60 
   1  16  -2    2.70    3.00 
  -1 -16   2    4.10    3.70 
   1  16   2    1.70    4.50 
  -1  16  -2    6.00    4.10 
   1  16   2    7.70    3.60 
   2  16  -2   10.70    4.50 
   2 -16   2   12.30    4.70 
  -2  16   2   10.20    4.80 
   2  16  -2    4.30    3.40 
  -2  16  -2    5.70    4.60 
  -2 -16   2   19.60    4.50 
   2  16   2    3.60    3.70 
   2 -16  -2   21.90    4.80 
   3  16  -2   11.00    4.20 
   3 -16   2   28.80    5.70 
  -3 -16  -2   13.30    5.60 
   3  16  -2    3.90    3.40 
  -3  16   2   12.30    5.40 
   3  16  -2   22.30    5.20 
   3 -16  -2   17.00    4.70 
  -3  16  -2   27.00    6.70 
   3  16   2   14.60    4.80 
  -4  16   2   32.10    7.00 
  -4 -16  -2   53.49    7.90 
   4  16  -2   45.00    6.90 
   4 -16   2   32.10    6.40 
  -4 -16   2   33.00    6.80 
   4  16   2   28.10    6.20 
   4 -16  -2   29.70    5.80 
  -4  16  -2   29.40    6.10 
   5 -16   2   47.30    6.90 
  -5 -16  -2   36.50    6.90 
   5  16  -2   33.40    6.70 
  -5  16   2   44.90    8.00 
  -5  16  -2   41.30    7.40 
   5 -16  -2   40.00    6.40 
  -5 -16   2   31.20    6.20 
   5  16   2   25.20    6.10 
   6  16  -2   -3.80    3.60 
   6 -16   2   -3.70    3.70 
  -6  16   2    6.90    4.60 
  -6 -16  -2    4.20    4.60 
   6  16   2    3.80    3.90 
  -6  16  -2    2.50    3.90 
   6 -16  -2   -3.10    4.00 
   7 -16   2   28.20    6.20 
   7  16  -2   13.20    5.20 
  -7  16   2   12.90    5.70 
  -7 -16  -2   16.00    5.90 
   7 -16  -2   18.90    5.40 
  -7 -16   2   11.60    5.50 
  -7  16  -2    0.60    4.10 
   7  16   2   12.40    5.20 
   8  16  -2   17.60    6.00 
  -8  16   2    3.50    4.00 
   8 -16   2    4.00    5.10 
  -8 -16   2   25.60    6.90 
   8  16   2    5.50    4.60 
  -8  16  -2    7.30    5.30 
   8 -16  -2   -0.20    4.00 
  -9  16   2   -4.20    4.00 
   9  16  -2    5.50    4.90 
   9 -16   2    1.50    4.70 
  -9  16  -2   -4.00    3.90 
  -9 -16   2   -5.90    5.00 
   9  16   2   -3.30    4.20 
   9 -16  -2    3.10    3.90 
  10  16  -2    5.90    4.70 
 -10 -16  -2    5.20    5.80 
  10 -16   2   10.20    5.40 
 -10  16   2    1.70    4.70 
 -10 -16   2    5.50    5.90 
  10  16   2    2.30    4.30 
  10 -16  -2    6.80    4.60 
 -10  16  -2    5.00    4.40 
   0  17   2    3.60    4.40 
   0 -17   2    2.20    4.10 
   0  17  -2    4.90    4.30 
  -1  17   2   75.79   10.20 
   1 -17   2   94.39    8.40 
   1  17  -2   92.89   10.80 
   1  17   2  102.79    8.10 
  -1 -17   2   90.59   10.70 
  -1  17  -2   87.69   10.60 
   1  17   2   85.19   10.50 
  -2  17   2    3.10    4.80 
   2  17  -2   -3.00    4.10 
  -2 -17  -2    4.60    4.40 
   2  17  -2    1.10    3.30 
   2 -17   2    4.10    4.40 
   2  17   2    5.90    3.40 
  -2  17  -2    6.90    4.50 
  -3  17   2   34.60    7.20 
   3 -17   2   31.50    6.70 
   3  17  -2   34.50    6.20 
  -3 -17  -2   33.00    7.40 
   3  17   2   45.50    7.30 
  -3  17  -2   49.00    8.20 
   4  17  -2   20.40    5.50 
  -4  17   2   14.20    5.90 
  -4 -17  -2   18.60    5.80 
   4 -17   2   17.00    5.40 
   4  17   2   18.10    5.20 
  -4 -17   2   24.10    6.30 
   4 -17  -2   18.50    7.70 
  -4  17  -2   15.10    5.50 
  -5  17   2   15.60    5.20 
   5  17  -2    8.30    4.30 
  -5 -17  -2    9.80    5.30 
   5 -17   2   -1.40    3.60 
   5 -17  -2    1.70    4.10 
   5  17   2    3.00    4.00 
  -5 -17   2    0.90    6.00 
  -5  17  -2    5.80    4.50 
  -6  17   2    0.70    4.20 
   6  17  -2   10.50    4.80 
   6 -17   2    6.40    4.50 
  -6 -17  -2   -0.90    4.30 
  -6  17  -2   -1.30    3.70 
   6 -17  -2    6.50    4.50 
   6  17   2    5.30    4.20 
  -7  17   2    4.90    5.00 
   7  17  -2   -2.90    3.80 
  -7 -17  -2    5.30    5.50 
   7 -17   2   -0.20    3.80 
   7  17   2    2.90    4.30 
  -7  17  -2    1.40    4.60 
  -7 -17   2    0.00    4.70 
   7 -17  -2    0.00    3.90 
   8 -17   2   -0.20    4.50 
   8  17  -2    4.30    4.90 
  -8  17   2    0.60    4.10 
  -8 -17   2   14.00    5.70 
   8 -17  -2    5.60    4.80 
   8  17   2   -4.40    3.40 
  -8  17  -2    2.30    4.20 
   9  17  -2   -2.60    3.60 
  -9  17   2    3.00    4.40 
  -9 -17  -2    4.70    5.50 
   9 -17   2    4.00    4.60 
   9 -17  -2    6.10    4.60 
  -9 -17   2   -0.30    4.60 
   9  17   2   -2.60    4.20 
  -9  17  -2   -1.20    4.40 
   0  18  -2    4.60    4.50 
   0  18   2    6.20    4.50 
   1  18  -2   -2.40    4.10 
  -1  18   2    7.10    4.80 
   1  18   2   13.60    6.00 
  -1  18  -2    9.40    4.90 
   2  18  -2   21.90    6.30 
   2 -18   2   36.60    6.80 
  -2 -18  -2   22.80    6.50 
  -2  18   2   29.10    7.00 
   2  18   2   25.70    5.50 
  -2  18  -2   23.80    6.50 
  -3 -18  -2   17.60    7.00 
   3 -18   2   33.80    6.40 
  -3  18   2   29.70    7.50 
   3  18  -2   20.30    5.50 
   3  18   2   19.30    5.40 
  -3 -18   2   35.20    6.70 
  -3  18  -2   23.80    6.50 
   4 -18   2    1.20    4.10 
  -4  18   2    7.80    5.40 
   4  18  -2    8.20    4.00 
  -4 -18  -2    6.70    5.50 
  -4 -18   2    6.80    5.50 
  -4  18  -2    1.40    4.10 
   4  18   2    3.90    3.80 
   5 -18   2   28.30    6.50 
  -5 -18  -2   28.10    7.60 
  -5  18   2   21.50    6.00 
   5  18  -2   28.10    6.20 
   5  18   2   23.00    6.20 
  -5  18  -2   34.80    7.40 
  -6  18   2   35.50    7.50 
   6 -18   2   19.10    6.00 
  -6 -18  -2   16.50    6.20 
   6  18  -2   13.30    4.90 
   6  18   2   32.10    6.90 
  -6  18  -2   14.20    4.90 
   7 -18   2   34.50    7.10 
  -7  18   2   13.20    5.80 
   7  18  -2   18.30    5.50 
   7 -18  -2   18.90    6.60 
   7  18   2    7.10    4.70 
  -7  18  -2   21.80    6.00 
  -7 -18   2   19.10    6.10 
   0  19   2   13.20    6.10 
   0  19  -2   15.10    5.60 
  -1  19   2   13.10    6.10 
   1  19  -2   24.20    6.00 
  -1  19  -2   30.10    6.70 
  -2  19   2   16.80    5.50 
  -2 -19  -2   18.80    6.60 
  -2  19  -2   19.90    5.90 
  -3  19   2   14.60    5.90 
  -3 -19  -2   13.50    6.20 
  -3 -19   2   10.60    5.50 
  -3  19  -2   15.50    5.60 
   3  19   2   13.70    4.50 
   4 -19   2    2.60    5.30 
   4  19  -2   -3.10    3.50 
  -4 -19  -2   -5.20    4.20 
  -4  19   2    1.30    4.60 
  -4  19  -2    0.10    4.30 
   4  19   2    5.30    4.00 
   0   0   3   -0.10    0.70 
   0   0  -3    0.60    0.60 
   0   0  -3   -0.60    0.70 
  -1   0  -3    7.30    1.00 
   1   0   3    6.90    1.00 
   1   0  -3    5.80    1.10 
  -1   0   3   11.90    1.40 
  -1   0  -3    8.30    1.30 
   2   0  -3   36.30    2.50 
  -2   0   3   34.40    2.40 
   2   0   3   33.70    2.10 
   2   0   3   34.30    2.10 
  -2   0  -3   30.00    2.50 
  -3   0  -3 1310.47   48.60 
  -3   0   3 1331.37   47.90 
   3   0   3 1355.96   48.20 
   3   0   3 1306.77   48.20 
  -3   0   3 1355.46   48.50 
  -4   0  -3   73.59    4.00 
  -4   0   3   63.59    3.30 
   4   0  -3   63.99    4.20 
  -4   0   3   67.29    4.00 
   4   0   3   78.09    4.00 
   4   0   3   65.49    3.70 
  -4   0  -3   66.89    4.30 
  -5   0  -3    8.10    2.20 
  -5   0   3    6.00    1.90 
   5   0   3    8.20    2.20 
  -5   0  -3   11.00    2.40 
   5   0   3    9.20    1.80 
   5   0  -3    6.00    2.10 
  -5   0   3    7.60    1.50 
  -6   0   3  171.08    7.50 
   6   0   3  160.18    7.70 
   6   0   3  173.58    8.20 
   6   0  -3  177.38    8.60 
  -6   0  -3  172.98    8.40 
  -6   0   3  167.68    8.00 
   7   0   3   10.10    2.70 
  -7   0   3    8.60    2.60 
   7   0   3    9.40    2.20 
  -7   0  -3   11.20    2.80 
  -7   0   3    9.60    2.20 
   7   0  -3    9.30    3.00 
  -8   0   3  452.75   18.50 
   8   0   3  438.76   18.10 
  -8   0  -3  452.25   18.80 
   8   0  -3  460.15   19.10 
   8   0   3  436.16   18.60 
  -8   0   3  423.66   17.70 
   9   0   3   30.00    3.90 
   9   0  -3   39.80    5.30 
  -9   0   3   32.70    3.90 
  -9   0   3   33.00    4.40 
  -9   0  -3   33.50    4.40 
   9   0   3   31.90    4.50 
 -10   0  -3   58.19    5.40 
 -10   0   3   50.29    4.30 
  10   0  -3   65.79    7.00 
 -10   0   3   59.19    6.00 
  10   0   3   64.89    5.80 
  10   0   3   55.89    4.90 
  11   0  -3    2.20    3.50 
  11   0   3   -1.50    2.70 
 -11   0  -3   -0.20    2.90 
 -11   0   3   -3.90    2.40 
 -11   0   3   -3.40    1.60 
  12   0  -3   -0.60    3.60 
 -12   0  -3    9.60    3.50 
  12   0   3    8.40    3.90 
 -12   0   3    5.30    2.70 
 -12   0  -3    3.80    3.30 
 -12   0   3    5.50    3.50 
 -13   0  -3   -0.10    2.80 
 -13   0   3    0.10    3.10 
  13   0   3   -1.00    3.20 
  13   0  -3   -0.80    3.20 
 -13   0  -3   -5.40    2.50 
 -13   0   3    3.20    2.60 
 -14   0  -3   -0.60    2.90 
  14   0  -3    1.30    3.70 
 -14   0   3   -0.90    3.30 
 -14   0  -3    5.30    3.60 
  14   0   3   -0.50    3.70 
  15   0   3    1.50    3.80 
 -15   0   3    7.90    3.90 
 -15   0  -3   10.40    4.00 
  15   0  -3    1.50    4.20 
  16   0  -3   -0.90    3.70 
  16   0   3    3.70    3.90 
 -16   0  -3    3.50    3.40 
  17   0   3    1.50    4.00 
  17   0  -3    4.00    4.40 
  18   0  -3    6.60    5.00 
  18   0   3   -9.30    3.50 
   0   1  -3 1422.76   53.59 
   0  -1  -3 1492.15   53.79 
   0  -1   3 1516.45   53.79 
   0   1   3 1530.35   53.89 
   0   1  -3 1524.35   53.89 
  -1  -1  -3  714.43   26.50 
   1  -1   3  705.13   26.10 
   1   1  -3  713.63   26.50 
  -1   1   3  732.23   26.50 
  -1   1   3  748.43   26.40 
   1   1   3  710.43   26.60 
  -1  -1   3  749.82   26.70 
  -1   1  -3  703.73   26.70 
  -1   1  -3  720.53   26.60 
   1  -1  -3  758.82   26.50 
   2   1  -3  582.74   22.20 
   2  -1   3  585.74   21.60 
  -2   1   3  599.34   22.00 
  -2   1   3  614.84   22.20 
   2  -1   3  603.44   22.10 
   2   1   3  562.74   20.50 
   2  -1  -3  560.74   20.40 
  -2  -1   3  540.85   20.50 
  -2   1  -3  549.05   20.60 
   2   1   3  530.75   20.00 
   3   1  -3 3942.91  141.19 
  -3  -1  -3 4059.99  141.29 
   3  -1   3 3878.01  140.49 
  -3   1   3 3878.11  140.79 
   3  -1   3 4006.50  140.99 
  -3   1   3 3881.31  140.99 
   3  -1  -3 3704.43  136.09 
   3   1   3 3806.52  135.69 
  -3  -1   3 3750.32  136.09 
   3   1   3 3856.61  136.09 
  -3   1  -3 3879.01  136.29 
   4  -1   3  119.29    5.90 
   4   1  -3  108.69    5.90 
  -4  -1  -3  126.19    6.10 
   4  -1   3  120.89    5.20 
  -4   1   3  121.99    5.80 
  -4   1   3  117.49    5.50 
   4   1   3  117.59    5.50 
   4  -1  -3  121.39    6.00 
  -4   1  -3  126.89    6.20 
  -4  -1   3  111.49    5.80 
  -4  -1   3  113.29    4.90 
   4   1   3  120.39    5.70 
   5  -1   3  164.68    7.40 
   5   1  -3  162.58    7.60 
  -5   1   3  149.09    6.90 
  -5  -1  -3  144.39    7.40 
  -5  -1  -3  161.18    7.70 
  -5   1   3  144.59    7.20 
   5  -1   3  167.28    6.80 
   5   1   3  114.89    6.10 
   5  -1  -3  122.69    6.50 
   5   1   3  120.29    6.10 
  -5  -1   3  129.49    6.50 
  -5  -1   3  131.19    5.50 
  -5   1  -3  137.19    6.70 
   6   1  -3   60.69    4.60 
  -6   1   3   60.59    4.10 
  -6   1   3   60.39    3.80 
   6  -1   3   59.19    3.60 
  -6  -1  -3   64.09    4.50 
   6  -1   3   58.79    4.40 
  -6  -1  -3   59.19    4.30 
  -6   1  -3   68.89    4.70 
   6   1   3   68.59    4.40 
   6  -1  -3   69.09    4.90 
  -6  -1   3   72.19    3.80 
  -6  -1   3   66.19    4.60 
   6   1   3   68.89    4.50 
   7  -1   3   13.50    2.90 
   7  -1   3   20.10    2.70 
   7   1  -3   19.80    3.40 
  -7   1   3   14.60    2.50 
  -7   1   3   12.30    2.60 
  -7  -1  -3   16.10    3.20 
  -7  -1  -3   17.40    3.10 
  -7  -1   3   18.60    2.30 
   7   1   3   12.20    2.90 
   7  -1  -3    8.30    3.00 
   7   1   3   12.80    2.70 
  -7  -1   3   13.60    2.90 
  -7   1  -3   14.80    3.10 
   8   1  -3   42.00    5.00 
  -8   1   3   36.60    4.10 
  -8   1   3   43.60    4.50 
   8  -1   3   41.10    4.00 
   8  -1   3   40.40    4.90 
  -8  -1  -3   33.40    4.30 
  -8   1  -3   32.90    4.40 
   8   1   3   20.10    3.70 
  -8  -1   3   33.10    3.50 
   8  -1  -3   41.70    4.90 
   8   1   3   29.00    3.70 
  -8  -1   3   31.00    4.20 
   9   1  -3   10.40    3.30 
  -9  -1  -3   11.50    3.20 
   9  -1   3    8.60    3.30 
   9  -1   3    7.00    2.30 
  -9   1   3    8.90    3.00 
  -9   1   3   11.40    2.70 
   9  -1  -3    9.70    3.50 
  -9  -1   3   10.60    3.40 
   9   1   3   13.70    3.00 
  -9   1  -3   13.40    3.40 
  -9  -1   3    6.70    2.20 
   9   1   3   11.10    3.30 
 -10   1   3  138.59    8.00 
 -10   1   3  138.89    7.70 
 -10  -1  -3  128.19    8.00 
  10  -1   3  124.89    8.30 
  10   1  -3  136.49    8.80 
  10  -1  -3  130.49    8.50 
 -10  -1   3  120.99    7.90 
  10   1   3  128.89    7.70 
 -10  -1   3  117.59    6.70 
 -10   1  -3  122.99    7.90 
 -10   1  -3  111.59    6.80 
  10   1   3  130.59    8.00 
  11   1  -3    0.70    3.40 
 -11   1   3    2.70    2.30 
  11  -1   3    0.10    3.10 
 -11  -1  -3    3.50    2.80 
 -11   1   3    1.00    2.60 
  11  -1  -3    1.50    3.00 
  11   1   3   -2.10    2.70 
 -11  -1   3   -1.60    2.70 
 -11   1  -3    0.20    2.70 
 -11   1  -3    1.50    2.80 
  11   1   3    1.60    2.80 
 -11  -1   3   -2.50    1.80 
  12   1  -3   24.50    5.20 
  12  -1   3   22.20    5.20 
 -12  -1  -3   26.20    4.70 
 -12   1   3   21.20    4.20 
 -12   1   3   28.60    4.30 
  12  -1  -3   17.50    5.00 
 -12   1  -3   33.80    5.50 
 -12   1  -3   32.60    4.50 
 -12  -1   3   34.10    4.50 
  12   1   3   38.20    5.90 
 -12  -1   3   32.50    5.30 
  12   1   3   29.60    4.90 
 -13   1   3    0.80    2.40 
  13   1  -3    4.20    3.70 
  13  -1   3   -5.10    3.00 
 -13  -1  -3   -0.70    2.70 
 -13  -1  -3   -1.30    3.00 
 -13   1   3    3.60    2.90 
 -13  -1   3   -1.40    3.00 
 -13   1  -3    3.60    2.70 
  13  -1  -3    2.60    4.10 
 -13   1  -3    3.00    2.90 
  13   1   3    4.00    3.60 
 -14  -1  -3   15.60    4.00 
 -14  -1  -3   12.30    4.30 
  14   1  -3   14.70    4.90 
 -14   1   3   13.00    4.00 
  14  -1   3    9.90    4.60 
 -14   1  -3    6.40    3.90 
  14   1   3   14.40    4.60 
 -14  -1   3   14.50    4.00 
  14  -1  -3   14.10    4.90 
 -15   1   3    0.70    4.50 
  15   1  -3   -0.70    4.00 
 -15  -1  -3    4.50    3.20 
 -15  -1  -3    3.20    3.30 
  15  -1   3    4.60    4.20 
 -15   1  -3   -3.40    3.30 
  15  -1  -3    4.50    4.10 
 -15  -1   3    0.70    3.20 
  15   1   3   -2.00    3.30 
 -16  -1  -3    1.50    3.50 
  16   1  -3   -2.90    3.60 
  16  -1   3   -4.10    3.40 
  16   1   3    8.40    4.30 
 -16   1  -3    3.10    3.40 
 -16  -1   3   -1.10    3.60 
  16  -1  -3   -3.30    3.60 
  17  -1   3   -5.60    3.60 
  17   1  -3    3.60    4.40 
  17  -1  -3   -3.90    3.80 
  17   1   3   -2.30    4.00 
  18   1  -3   10.80    4.90 
  18  -1   3    5.00    4.60 
  18  -1  -3   -1.00    4.50 
  18   1   3    4.60    4.40 
   0  -2   3  408.66   15.60 
   0  -2   3  431.76   15.70 
   0   2  -3  414.26   15.80 
   0   2   3  439.96   16.10 
   0   2   3  425.86   16.00 
  -1   2   3   13.40    1.60 
   1   2  -3   13.60    1.30 
   1   2  -3   16.60    2.00 
  -1  -2  -3   13.10    2.00 
   1  -2   3   13.00    1.20 
  -1   2   3   12.40    1.70 
  -1  -2   3   14.40    1.70 
   1   2   3   12.70    1.70 
  -1  -2   3   15.30    1.80 
   1  -2  -3   15.70    1.50 
  -1   2  -3   14.00    1.90 
  -1   2  -3   10.70    1.60 
  -2  -2  -3  234.68   10.00 
   2   2  -3  238.98    9.90 
  -2   2   3  238.68    9.80 
   2  -2   3  251.37    9.90 
  -2   2   3  252.77    9.70 
  -2  -2   3  247.58   10.30 
   2   2   3  244.08    9.40 
  -2  -2   3  243.18   10.20 
   2  -2  -3  272.27   10.00 
   2   2   3  247.88   10.20 
  -2   2  -3  253.67   10.30 
   3   2  -3  924.01   34.90 
  -3   2   3  940.31   34.60 
  -3   2   3  943.81   34.70 
  -3  -2  -3  938.31   34.90 
   3  -2   3  965.10   34.90 
   3   2   3  953.00   35.70 
  -3  -2   3  976.90   36.50 
   3   2   3 1017.40   36.50 
   3  -2  -3  981.80   36.30 
  -3   2  -3  997.70   36.60 
  -4   2   3  193.18    8.00 
  -4  -2  -3  193.18    8.30 
   4   2  -3  163.48    8.20 
   4  -2   3  179.18    8.20 
  -4   2   3  196.78    8.10 
   4  -2   3  171.48    7.10 
  -4  -2   3  175.08    7.40 
   4   2   3  205.88    8.60 
   4   2   3  200.18    8.00 
  -4   2  -3  189.08    8.70 
  -4  -2   3  177.28    8.50 
   4  -2  -3  205.18    8.70 
   5  -2   3  213.98    9.80 
  -5   2   3  220.48    9.50 
  -5   2   3  219.48    9.60 
   5   2  -3  231.78   10.10 
  -5  -2  -3  233.08   10.00 
   5  -2   3  216.68    8.70 
  -5  -2   3  210.88    9.40 
   5  -2  -3  197.78    9.30 
  -5  -2   3  199.48    8.10 
  -5   2  -3  197.68    9.40 
   5   2   3  206.18    8.80 
   5   2   3  199.68    9.20 
  -6  -2  -3   20.70    3.50 
  -6   2   3   21.00    2.80 
   6  -2   3   10.40    2.40 
  -6  -2  -3   19.90    3.00 
   6  -2   3   14.70    1.90 
  -6   2   3   20.60    2.80 
   6   2  -3   12.50    2.80 
  -6  -2   3   14.10    1.90 
  -6   2  -3   13.80    2.90 
  -6  -2   3   14.50    2.90 
   6   2   3   27.80    3.50 
   6  -2  -3   19.30    3.30 
   6   2   3   27.90    3.20 
  -7  -2  -3  142.69    8.00 
  -7   2   3  133.39    7.00 
  -7  -2  -3  137.69    7.50 
  -7   2   3  137.09    7.10 
   7   2  -3  145.29    7.70 
   7  -2   3  141.49    7.70 
   7   2   3  144.49    7.60 
  -7  -2   3  134.59    7.70 
   7   2   3  139.79    7.30 
  -7   2  -3  139.89    7.70 
  -7  -2   3  133.39    6.40 
   7  -2  -3  130.69    7.50 
  -8  -2  -3   33.10    4.20 
   8   2  -3   26.60    4.10 
  -8  -2  -3   31.90    4.70 
  -8   2   3   31.50    3.80 
  -8   2   3   27.10    3.70 
   8  -2   3   26.40    4.30 
   8   2   3   35.80    4.30 
  -8  -2   3   32.90    3.30 
  -8  -2   3   37.30    4.70 
  -8   2  -3   31.00    3.20 
   8  -2  -3   31.20    4.50 
   8   2   3   34.00    4.20 
  -8   2  -3   34.50    4.50 
  -9   2   3   61.59    4.90 
   9  -2   3   74.49    7.00 
  -9  -2  -3   59.99    5.40 
  -9   2   3   69.29    5.10 
   9   2  -3   74.09    7.10 
  -9  -2  -3   72.99    6.10 
   9   2   3   58.99    5.80 
  -9   2  -3   54.59    4.10 
   9  -2  -3   64.49    6.60 
  -9  -2   3   53.59    4.00 
   9   2   3   52.09    4.90 
  -9  -2   3   67.39    6.30 
  -9   2  -3   57.29    5.20 
  10  -2   3  118.99    8.10 
 -10  -2  -3  129.29    7.80 
 -10   2   3  136.09    7.50 
  10   2  -3  114.89    7.90 
 -10   2   3  112.39    7.30 
 -10   2  -3  126.79    8.00 
  10  -2  -3  121.09    8.20 
  10   2   3  128.09    7.90 
 -10  -2   3  123.19    8.00 
 -10  -2   3  124.49    6.80 
  10   2   3  127.29    7.90 
 -10   2  -3  123.39    6.90 
 -11   2   3   88.79    6.50 
 -11  -2  -3   82.59    6.80 
  11  -2   3   77.69    7.10 
 -11   2   3   87.99    6.20 
  11   2  -3   96.69    7.50 
  11   2   3   84.79    6.80 
  11   2   3   65.69    6.90 
  11  -2  -3   80.79    7.20 
 -11   2  -3   67.99    5.30 
 -11   2  -3   68.59    6.20 
 -11  -2   3   74.89    6.90 
 -11  -2   3   67.99    5.00 
 -12   2   3   91.79    6.50 
  12   2  -3   91.49    7.70 
  12  -2   3   81.19    7.40 
 -12  -2  -3   83.59    6.90 
 -12   2   3   73.49    6.40 
 -12   2  -3   82.99    5.90 
  12   2   3   73.89    6.70 
 -12  -2   3   91.99    5.90 
  12  -2  -3   94.39    8.00 
 -12   2  -3   79.39    7.20 
 -12  -2   3   80.09    7.10 
  12   2   3   97.19    7.80 
 -13  -2  -3   12.60    3.90 
 -13   2   3    8.90    3.30 
 -13   2   3   10.20    3.80 
  13   2  -3   19.50    5.20 
  13  -2   3   11.10    4.80 
  13   2   3   16.80    4.10 
 -13   2  -3   14.60    4.50 
 -13  -2   3    8.70    4.10 
  13  -2  -3   10.30    4.30 
  13   2   3   14.40    4.30 
 -14   2   3   74.99    6.50 
 -14  -2  -3   77.19    7.10 
  14  -2   3   73.39    8.30 
 -14  -2  -3   72.99    7.70 
 -14   2   3   74.99    8.70 
  14   2  -3   70.89    8.30 
  14   2   3   85.49    7.40 
 -14   2  -3   59.69    7.50 
 -14  -2   3   64.89    7.70 
  14  -2  -3   70.59    8.60 
 -15  -2  -3   12.70    4.80 
 -15  -2  -3   22.90    5.10 
  15  -2   3   18.10    5.30 
  15   2  -3   14.50    4.60 
  15  -2  -3   10.90    5.20 
  15   2   3   17.30    5.20 
 -15  -2   3   16.30    4.90 
 -15   2  -3   12.20    4.60 
  16  -2   3   17.90    5.50 
 -16  -2  -3   16.40    4.30 
  16   2  -3   21.80    5.30 
  16   2   3   28.80    5.70 
 -16   2  -3   19.50    5.00 
 -16  -2   3   22.50    5.80 
  16  -2  -3   17.80    6.00 
  17   2  -3    9.30    4.90 
  17  -2   3   14.60    5.40 
 -17  -2   3   14.40    5.10 
  17   2   3   20.80    5.60 
  17  -2  -3   11.40    5.30 
 -17   2  -3   16.30    4.60 
  18   2  -3   13.80    5.80 
  18  -2   3    6.10    5.10 
  18  -2  -3   19.40    6.40 
  18   2   3   17.10    5.30 
   0   3  -3 1273.77   47.20 
   0  -3  -3 1314.97   46.60 
   0   3   3 1324.47   47.40 
   0  -3   3 1279.77   47.00 
   0   3  -3 1311.87   47.40 
   0   3   3 1298.57   47.50 
   1   3  -3 1420.36   52.09 
   1   3  -3 1441.26   52.49 
  -1   3   3 1401.06   52.39 
  -1   3   3 1462.75   52.69 
  -1  -3  -3 1455.15   52.69 
   1   3  -3 1500.75   52.69 
   1  -3   3 1441.76   51.89 
  -1   3  -3 1500.55   54.09 
   1  -3  -3 1449.55   53.49 
  -1   3  -3 1524.05   54.09 
   1   3   3 1473.35   54.09 
   2   3  -3 1836.02   65.89 
  -2   3   3 1773.92   66.29 
  -2   3   3 1889.81   66.69 
   2   3  -3 1810.02   66.69 
  -2  -3  -3 1870.31   66.79 
   2  -3   3 1915.21   66.69 
   2   3  -3 1768.82   66.59 
   2   3   3 1793.52   64.59 
  -2  -3   3 1828.62   65.59 
   2   3   3 1781.72   65.59 
  -2   3  -3 1799.72   65.59 
   2  -3  -3 1827.22   65.19 
   3  -3   3   41.70    3.40 
  -3   3   3   42.90    2.90 
   3   3  -3   41.60    3.30 
  -3  -3  -3   41.60    3.50 
   3   3  -3   41.00    3.40 
  -3   3   3   45.30    3.30 
   3  -3  -3   40.80    3.10 
  -3  -3   3   44.40    3.60 
  -3  -3   3   42.90    2.40 
  -3   3  -3   37.30    3.30 
   3   3   3   35.30    3.20 
   3   3   3   38.50    2.40 
   4   3  -3  113.69    5.80 
   4   3  -3  134.89    6.40 
  -4   3   3  103.99    5.70 
  -4  -3  -3   99.79    5.90 
   4  -3   3  116.89    5.90 
  -4   3   3  110.59    5.40 
   4   3   3   78.69    4.30 
  -4  -3   3   92.79    4.00 
   4  -3  -3   83.99    5.00 
  -4  -3   3  100.09    5.50 
  -4   3  -3   90.39    5.30 
   4   3   3   79.69    4.90 
   5   3  -3   78.79    5.00 
  -5   3   3   62.99    4.40 
  -5  -3  -3   74.09    4.80 
   5   3  -3   75.09    4.80 
   5  -3   3   81.89    5.00 
  -5   3   3   69.39    4.10 
  -5   3  -3  100.19    5.70 
  -5   3  -3   91.59    3.80 
  -5  -3   3  108.29    6.10 
   5   3   3   88.09    4.80 
   5  -3  -3   85.09    5.30 
  -5  -3   3   89.09    4.40 
   5   3   3   99.99    5.60 
   6   3  -3   52.99    4.50 
  -6   3   3   66.39    4.40 
   6  -3   3   58.89    4.60 
  -6  -3  -3   54.09    4.40 
  -6   3   3   53.69    3.70 
   6   3   3   64.39    4.70 
   6   3   3   66.09    4.20 
  -6  -3   3   64.79    3.60 
   6  -3  -3   67.09    4.70 
  -6   3  -3   62.49    4.60 
  -6   3  -3   61.89    3.10 
  -7   3   3  354.76   14.70 
   7   3  -3  337.27   15.00 
  -7   3   3  331.77   14.10 
   7  -3   3  335.77   15.00 
  -7  -3  -3  328.67   14.60 
  -7  -3  -3  361.66   15.50 
  -7   3  -3  347.97   15.60 
  -7   3  -3  337.97   13.70 
  -7  -3   3  355.26   14.10 
   7   3   3  363.76   14.90 
  -7  -3   3  364.66   15.60 
   7  -3  -3  370.36   15.70 
   7   3   3  356.56   15.50 
   8   3  -3   38.80    5.00 
  -8  -3  -3   40.80    5.30 
  -8   3   3   38.10    4.60 
   8  -3   3   33.20    4.50 
  -8  -3  -3   42.40    4.90 
  -8   3   3   45.90    4.40 
  -8  -3   3   36.40    2.90 
   8   3   3   29.90    4.40 
   8   3   3   43.80    4.60 
   8  -3  -3   37.50    5.00 
  -8   3  -3   29.40    2.70 
  -8  -3   3   30.60    4.60 
  -8   3  -3   33.90    4.40 
   9  -3   3  194.78   10.80 
  -9   3   3  207.28   10.30 
   9   3  -3  209.48   11.00 
  -9   3   3  196.38    9.80 
  -9  -3  -3  212.68   10.60 
  -9  -3  -3  210.48   11.40 
  -9   3  -3  206.98   10.70 
   9   3   3  204.98   10.40 
  -9   3  -3  188.58    8.60 
  -9  -3   3  196.78   10.70 
  -9  -3   3  190.68    9.00 
   9   3   3  198.88   10.10 
   9  -3  -3  189.08   10.50 
 -10   3   3    2.80    2.10 
  10   3  -3    0.90    3.20 
 -10   3   3    3.70    2.50 
 -10  -3  -3   -1.90    2.30 
 -10  -3  -3    0.50    3.60 
  10  -3   3    0.20    3.40 
  10   3   3   -0.60    2.60 
  10  -3  -3   -0.90    3.00 
 -10   3  -3    2.40    2.60 
 -10   3  -3   -1.20    1.60 
  10   3   3    1.00    2.70 
 -10  -3   3    0.30    1.80 
 -10  -3   3    2.00    3.10 
 -11   3   3   56.29    5.30 
 -11  -3  -3   58.99    6.40 
  11   3  -3   72.59    7.50 
 -11   3   3   53.89    4.80 
  11  -3   3   77.89    7.90 
 -11  -3   3   64.79    7.20 
  11   3   3   69.29    7.10 
 -11   3  -3   72.39    6.50 
 -11  -3   3   61.09    4.70 
  11  -3  -3   66.09    7.50 
  11   3   3   75.59    6.40 
 -12  -3  -3   34.10    5.00 
 -12   3   3   26.50    4.20 
 -12   3   3   36.20    5.10 
  12  -3   3   32.20    5.60 
  12   3  -3   25.90    5.50 
 -12  -3   3   20.50    5.00 
  12   3   3   40.10    6.00 
 -12   3  -3   50.09    6.60 
  12   3   3   35.90    5.60 
  12  -3  -3   36.50    6.10 
 -13  -3  -3   17.20    4.10 
  13   3  -3   20.20    5.10 
  13  -3   3   21.70    5.10 
 -13   3   3   16.00    4.70 
 -13   3   3   11.60    3.60 
  13  -3  -3   10.90    4.70 
  13   3   3    9.50    3.90 
 -13  -3   3   18.40    4.70 
 -13   3  -3   24.90    5.10 
  13   3   3   14.90    4.30 
  14   3  -3   13.50    4.80 
 -14  -3  -3    7.10    3.50 
  14  -3   3    6.00    4.40 
 -14   3   3    1.60    3.00 
  14  -3  -3    2.30    4.30 
 -14  -3   3    9.60    4.30 
 -14   3  -3    1.40    3.40 
  14   3   3    1.50    3.30 
 -15   3   3    6.90    5.40 
 -15  -3  -3    4.30    3.50 
 -15  -3  -3    4.20    3.20 
  15  -3   3   13.90    4.80 
  15   3  -3    0.10    4.00 
  15   3   3    9.20    4.40 
  15  -3  -3    5.10    4.80 
 -15  -3   3    4.80    3.90 
 -15   3  -3    0.70    3.50 
  16  -3   3   -3.50    3.90 
 -16  -3  -3   -4.20    3.40 
  16   3  -3   -0.90    4.00 
 -16   3  -3   -1.80    3.70 
  16   3   3    2.50    3.50 
 -16  -3   3   -0.90    3.50 
  16  -3  -3   -2.70    4.10 
  17  -3   3    2.80    4.40 
  17   3  -3   14.40    5.70 
 -17   3  -3    6.00    4.00 
  17  -3  -3   -1.20    4.30 
 -17  -3   3    6.80    4.00 
  17   3   3   12.30    4.90 
  18  -3   3    3.70    4.60 
  18   3  -3   -6.30    4.20 
  18  -3  -3   -2.90    4.20 
 -18  -3   3    7.70    4.00 
  18   3   3    1.70    4.00 
   0   4   3  173.68    7.80 
   0   4  -3  169.08    7.50 
   0  -4  -3  166.08    6.70 
   0   4  -3  172.78    7.20 
   0   4   3  157.48    7.30 
   0   4  -3  162.28    7.30 
   1   4  -3  484.45   18.20 
   1   4  -3  477.05   17.80 
  -1   4   3  459.25   18.30 
   1   4  -3  476.95   18.00 
  -1   4   3  433.56   17.80 
   1   4   3  465.85   17.90 
  -1   4  -3  489.35   18.90 
   1  -4  -3  483.05   18.30 
  -1   4  -3  502.75   18.20 
  -1   4  -3  505.75   19.00 
   1   4   3  479.95   18.90 
   2   4  -3  160.18    7.60 
  -2   4   3  159.78    7.60 
  -2   4   3  166.38    7.10 
   2  -4   3  165.88    7.60 
   2   4  -3  157.58    6.90 
   2  -4   3  155.28    6.30 
   2   4  -3  164.98    7.50 
  -2  -4  -3  178.48    7.90 
  -2   4  -3  155.08    7.20 
   2   4   3  147.59    6.00 
   2  -4  -3  145.79    6.50 
   2   4   3  139.29    6.90 
   3  -4   3  544.85   20.90 
  -3   4   3  527.45   20.90 
   3   4  -3  520.75   21.00 
   3   4  -3  542.95   20.80 
  -3   4   3  535.95   20.30 
  -3  -4  -3  534.35   20.90 
   3   4   3  555.84   20.70 
  -3  -4   3  546.65   20.80 
   3  -4  -3  557.04   21.40 
  -3   4  -3  559.24   21.90 
   3   4   3  564.34   22.00 
  -3  -4   3  564.24   21.90 
   4   4  -3  177.88    8.40 
  -4   4   3  174.38    7.70 
   4   4  -3  172.98    8.80 
  -4   4   3  184.08    8.60 
  -4  -4  -3  185.28    8.60 
   4  -4   3  190.58    8.70 
   4  -4  -3  169.88    7.90 
   4   4   3  172.68    7.10 
  -4  -4   3  163.58    7.00 
  -4   4  -3  157.78    8.10 
  -4  -4   3  156.08    8.30 
   4   4   3  163.98    8.10 
   5   4  -3 1129.79   42.00 
  -5  -4  -3 1090.39   41.50 
   5  -4   3 1163.98   41.90 
   5   4  -3 1131.99   41.60 
  -5   4   3 1050.49   41.60 
  -5   4   3 1073.89   40.70 
  -5  -4   3 1131.79   41.30 
   5   4   3 1064.49   40.90 
  -5   4  -3 1106.89   41.10 
   5  -4  -3 1021.90   40.50 
   5   4   3 1063.99   39.80 
  -5  -4   3 1091.99   39.50 
  -6   4   3   94.89    5.20 
   6   4  -3   94.49    6.10 
  -6   4   3   95.69    5.90 
   6   4  -3  102.59    6.10 
  -6  -4  -3   90.69    5.90 
   6  -4   3  104.29    6.30 
  -6   4  -3  112.39    6.50 
  -6  -4   3   98.99    6.60 
   6  -4  -3   93.09    5.90 
   6   4   3   88.49    5.30 
   6   4   3   95.69    6.20 
  -6  -4   3   98.19    5.00 
  -7   4   3  260.47   11.60 
   7  -4   3  249.28   11.80 
   7   4  -3  246.88   11.60 
  -7   4   3  246.28   10.70 
   7   4  -3  221.98   11.70 
  -7  -4  -3  246.08   11.60 
   7   4   3  225.18   10.00 
  -7   4  -3  223.18   11.00 
  -7   4  -3  207.38    8.50 
   7   4   3  227.08   10.90 
  -7  -4   3  220.48    9.40 
   7  -4  -3  218.98   10.70 
  -8  -4  -3   58.89    5.40 
  -8   4   3   59.99    5.00 
   8  -4   3   66.69    5.80 
   8   4  -3   62.79    5.50 
  -8   4   3   69.19    4.50 
  -8  -4  -3   79.39    6.50 
   8   4   3   55.09    5.90 
  -8   4  -3   56.19    3.20 
   8   4   3   57.49    4.80 
  -8  -4   3   57.69    3.90 
  -8   4  -3   60.39    5.30 
   8  -4  -3   61.99    5.20 
  -9   4   3  203.38   10.30 
   9   4  -3  200.88   10.70 
  -9  -4  -3  193.38   10.20 
  -9   4   3  190.08    9.30 
   9  -4   3  181.78   10.40 
  -9  -4  -3  211.88   11.40 
   9   4   3  219.18   11.20 
  -9   4  -3  199.08   11.00 
  -9   4  -3  191.08    8.60 
  -9  -4   3  210.08    9.40 
   9   4   3  214.88   10.60 
  -9  -4   3  199.48   11.10 
   9  -4  -3  216.88   11.30 
  10  -4   3   -2.40    3.50 
 -10   4   3    2.30    2.10 
 -10   4   3   -0.40    2.20 
  10   4  -3    5.10    3.60 
 -10  -4  -3    6.00    3.20 
 -10  -4  -3    0.80    3.70 
 -10  -4   3    1.00    3.40 
  10   4   3    4.40    3.00 
  10   4   3    0.30    2.80 
 -10   4  -3   -3.20    2.40 
 -10  -4   3    3.50    2.00 
  10  -4  -3    2.40    3.00 
 -11   4   3   14.00    3.80 
 -11   4   3   20.90    3.60 
 -11  -4  -3   13.20    4.00 
 -11  -4  -3   20.70    5.40 
  11   4  -3   22.30    5.00 
  11  -4   3    9.70    4.20 
 -11   4  -3   16.50    4.00 
 -11  -4   3   17.20    3.60 
  11   4   3   15.60    4.20 
  11  -4  -3   13.10    4.50 
 -11  -4   3   17.00    4.80 
  11   4   3   19.20    4.40 
  12  -4   3   14.30    4.20 
  12   4  -3   21.00    5.00 
 -12   4   3   11.30    3.70 
 -12  -4  -3   17.30    4.00 
  12   4   3   18.80    4.50 
 -12  -4   3   26.80    5.00 
 -12   4  -3   19.90    4.70 
  12  -4  -3   20.80    5.00 
  12   4   3   16.60    4.80 
 -13   4   3    4.20    3.20 
  13  -4   3    9.00    4.60 
  13   4  -3    0.80    3.10 
 -13  -4  -3    7.10    3.30 
 -13  -4   3    8.20    4.10 
  13   4   3    5.30    4.00 
  13  -4  -3    0.00    3.20 
  13   4   3    6.90    3.60 
 -13   4  -3    7.90    3.80 
 -14   4   3    5.60    3.50 
  14   4  -3   12.20    4.40 
 -14  -4  -3    0.70    2.90 
  14  -4   3    3.60    4.20 
  14  -4  -3    0.90    3.80 
  14   4   3    0.80    3.00 
 -14   4  -3    6.00    3.90 
 -14  -4   3   -2.00    3.50 
  14   4   3    0.30    3.50 
  15  -4   3    4.70    4.70 
 -15   4   3    1.00    3.30 
  15   4  -3    0.80    3.60 
  15   4   3    3.20    3.50 
 -15   4  -3   -1.10    3.20 
  15  -4  -3    0.20    4.30 
 -15  -4   3    0.60    3.60 
 -16  -4  -3    3.10    3.60 
  16   4  -3    0.00    4.40 
  16  -4   3    7.10    4.40 
  16   4   3    4.50    4.00 
 -16   4  -3   10.60    4.70 
 -16  -4   3    8.40    4.30 
  16  -4  -3    5.70    4.40 
  17   4  -3    5.70    5.70 
 -17  -4  -3    1.90    3.70 
  17  -4   3    1.90    4.10 
 -17  -4   3    3.50    4.20 
 -17   4  -3    6.10    4.20 
  17  -4  -3    3.10    5.10 
  17   4   3    4.80    4.10 
  18  -4   3    5.80    4.50 
  18   4  -3   14.50    5.30 
 -18  -4   3    4.60    3.90 
  18  -4  -3   -1.60    4.40 
 -18   4  -3   -1.20    4.50 
  18   4   3   -2.00    3.70 
   0   5  -3  678.43   25.40 
   0   5   3  652.83   25.20 
   0   5   3  665.53   25.60 
   0   5  -3  666.03   25.20 
   0   5  -3  660.33   24.90 
   0  -5  -3  649.83   24.50 
   1   5  -3  190.18    8.30 
   1   5  -3  181.98    8.10 
  -1   5   3  184.98    8.70 
   1   5  -3  181.98    8.30 
  -1   5   3  179.28    8.10 
   1   5   3  220.28    9.70 
  -1   5  -3  222.78    9.70 
   1   5   3  210.18    9.80 
  -1   5  -3  219.68    8.90 
  -1   5  -3  233.78    9.90 
   1   5   3  216.08    8.80 
   1  -5  -3  225.78    9.10 
   2  -5   3  394.46   14.90 
   2   5  -3  360.16   14.20 
   2   5  -3  354.66   14.60 
  -2   5   3  329.67   14.70 
   2   5  -3  356.76   14.70 
  -2  -5  -3  367.46   15.00 
  -2   5   3  346.67   14.10 
  -2   5  -3  341.67   12.90 
   2  -5  -3  335.17   13.60 
  -2   5  -3  341.97   14.20 
   2   5   3  329.77   13.00 
   2   5   3  353.76   14.30 
   3   5  -3   15.50    2.70 
   3   5  -3    8.00    1.80 
   3   5  -3   12.80    2.60 
  -3   5   3    7.00    1.70 
   3  -5   3   10.50    2.30 
  -3  -5  -3    9.90    2.50 
  -3   5   3    9.80    2.40 
   3  -5  -3    6.10    1.90 
  -3   5  -3   12.90    2.70 
   3   5   3    5.70    1.30 
   3   5   3    7.90    2.40 
   4   5  -3  118.19    6.50 
  -4  -5  -3  109.59    6.20 
   4  -5   3  112.89    6.30 
  -4   5   3  101.89    6.20 
  -4   5   3  110.49    5.40 
   4   5  -3  105.29    6.10 
  -4   5  -3  125.59    6.70 
   4  -5  -3   99.59    5.90 
   4   5   3  104.59    5.10 
  -4  -5   3  105.79    6.50 
   4   5   3  103.39    6.30 
  -4  -5   3  110.49    5.30 
   5  -5   3  146.79    7.70 
  -5   5   3  132.49    6.40 
   5   5  -3  138.39    7.50 
  -5   5   3  141.09    7.50 
  -5  -5  -3  132.69    7.40 
   5   5  -3  135.69    7.90 
   5   5   3  128.59    6.30 
  -5  -5   3  131.29    6.20 
  -5  -5   3  143.79    7.90 
   5  -5  -3  117.69    6.80 
  -5   5  -3  136.29    7.50 
   5   5   3  123.89    7.20 
  -6   5   3   74.39    4.40 
  -6  -5  -3   78.89    5.40 
   6  -5   3   81.39    5.70 
   6   5  -3   75.79    5.80 
  -6   5   3   76.59    5.50 
   6   5  -3   74.89    5.40 
  -6  -5   3   75.49    6.10 
   6  -5  -3   82.49    5.70 
   6   5   3   79.79    5.80 
  -6  -5   3   79.39    4.50 
   6   5   3   77.79    4.70 
  -6   5  -3   85.89    5.90 
  -7   5   3   13.80    2.30 
  -7  -5  -3   14.90    3.40 
  -7   5   3   15.80    3.20 
   7   5  -3   13.50    3.50 
   7  -5   3   11.90    3.50 
   7   5  -3   14.90    3.40 
   7   5   3   17.50    3.60 
  -7  -5   3   18.60    4.30 
  -7  -5   3   18.90    2.70 
   7  -5  -3   22.10    3.90 
  -7   5  -3   14.80    3.30 
   7   5   3   22.90    3.40 
   8   5  -3   81.69    6.20 
  -8   5   3   86.79    5.10 
  -8   5   3   91.79    6.40 
   8   5  -3   80.69    6.60 
  -8  -5  -3   91.59    6.50 
  -8  -5  -3  101.59    7.30 
   8  -5   3   85.49    6.70 
   8  -5  -3   77.69    6.40 
  -8   5  -3   97.49    6.80 
  -8  -5   3   85.69    6.90 
  -8  -5   3   82.39    5.00 
   8   5   3   97.59    6.80 
   8   5   3   95.39    5.90 
  -9   5   3   82.09    6.30 
  -9  -5  -3   75.29    6.30 
   9   5  -3   75.69    6.20 
  -9  -5  -3   65.19    7.40 
   9  -5   3   81.79    6.80 
  -9   5   3   79.79    5.00 
  -9  -5   3   60.29    4.40 
   9   5   3   61.89    5.40 
  -9   5  -3   74.59    6.20 
   9   5   3   69.39    6.10 
   9  -5  -3   68.99    7.00 
  10  -5   3    5.40    3.60 
 -10  -5  -3   16.50    4.20 
 -10  -5  -3   10.60    4.50 
 -10   5   3   16.80    3.80 
 -10   5   3    8.90    2.50 
  10   5  -3   15.60    4.10 
 -10  -5   3   14.10    2.70 
  10   5   3   11.50    3.80 
 -10  -5   3    8.50    4.00 
 -10   5  -3   19.20    4.40 
  10  -5  -3   12.50    4.20 
  10   5   3   18.00    4.00 
  11  -5   3   76.19    6.90 
 -11  -5  -3   88.59    6.80 
 -11  -5  -3   73.39    8.70 
  11   5  -3   90.49    8.80 
 -11   5   3   82.59    6.70 
  11   5   3   94.69    7.00 
  11  -5  -3   66.79    7.50 
 -11   5  -3   74.49    8.20 
  11   5   3   72.29    6.70 
 -11  -5   3   64.69    7.70 
 -12  -5  -3    4.50    3.00 
  12   5  -3   -3.10    2.70 
 -12   5   3    2.00    2.90 
 -12  -5  -3   -0.20    3.90 
  12  -5   3    1.90    3.50 
 -12  -5   3    5.40    3.70 
  12   5   3    4.70    3.50 
  12   5   3    3.30    3.10 
 -12   5  -3   -2.50    2.70 
  12  -5  -3    4.80    3.80 
  13   5  -3   17.60    4.50 
  13  -5   3    5.70    4.20 
 -13  -5  -3   14.20    4.00 
 -13   5   3   11.10    3.80 
  13   5   3   15.40    4.20 
  13   5   3   13.60    4.50 
 -13   5  -3   15.80    4.80 
  13  -5  -3   12.00    4.60 
 -13  -5   3   18.40    5.00 
  14   5  -3    8.00    4.00 
  14  -5   3    6.90    4.00 
 -14  -5  -3    3.60    3.50 
 -14   5   3    3.90    3.60 
  14  -5  -3    6.90    4.50 
  14   5   3    7.60    4.10 
 -14  -5   3    2.40    4.10 
  14   5   3    2.50    3.50 
 -14   5  -3    6.30    3.40 
 -15   5   3    3.60    3.60 
  15   5  -3    4.50    4.10 
  15  -5   3    3.90    4.00 
 -15   5  -3    5.50    3.70 
 -15  -5   3    5.20    4.20 
  15   5   3   12.00    4.60 
  15  -5  -3    3.90    4.20 
  15   5   3    1.00    3.10 
 -16  -5  -3    2.50    4.20 
  16  -5   3   -0.90    4.00 
  16   5  -3    2.10    4.00 
 -16   5  -3    6.10    3.70 
 -16  -5   3   -2.00    3.60 
  16   5   3    0.90    3.60 
  16  -5  -3    0.00    4.70 
  17   5  -3    6.00    3.90 
 -17  -5  -3    6.90    4.20 
  17  -5   3   10.70    4.60 
  17  -5  -3    6.20    5.20 
 -17  -5   3    6.50    4.40 
  17   5   3    4.30    4.10 
 -17   5  -3   -1.00    4.00 
   0   6  -3    6.10    1.80 
   0   6  -3   12.30    2.50 
   0   6   3   19.30    2.70 
   0  -6  -3   16.70    2.00 
   0   6   3   12.80    2.80 
   0   6  -3    8.30    2.20 
   1   6  -3    5.30    1.90 
   1   6  -3    6.80    2.00 
  -1   6   3    5.60    1.80 
   1   6  -3    6.90    2.10 
  -1   6   3    6.00    2.30 
   1   6   3    5.30    2.30 
  -1   6  -3    4.40    1.50 
   1   6   3    3.20    2.00 
   1   6   3    2.80    1.30 
  -1   6  -3    6.30    2.10 
  -1   6  -3    7.00    2.20 
   1  -6  -3    6.00    1.60 
  -2  -6  -3   45.00    4.20 
   2   6  -3   60.79    4.20 
   2   6  -3   56.29    3.80 
  -2   6   3   47.80    4.20 
  -2   6   3   50.39    3.50 
   2   6  -3   58.19    4.00 
   2  -6   3   55.09    4.20 
   2   6   3   54.09    3.20 
  -2   6  -3   65.19    3.30 
   2  -6  -3   53.29    3.80 
  -2   6  -3   67.49    4.70 
   2   6   3   53.79    4.30 
  -3  -6  -3  212.08    9.90 
  -3   6   3  208.98    9.00 
   3  -6   3  199.78    9.70 
  -3   6   3  225.68   10.10 
   3   6  -3  211.88    9.90 
   3   6  -3  193.88    9.50 
   3   6  -3  201.28    9.10 
   3  -6  -3  187.18    8.60 
  -3   6  -3  182.08    7.40 
   3   6   3  185.28    9.30 
  -3   6  -3  184.58    9.20 
   3   6   3  197.58    8.00 
   4   6  -3   25.60    3.80 
   4  -6   3   30.10    3.70 
  -4   6   3   29.20    2.70 
   4   6  -3   26.00    3.70 
  -4   6   3   34.90    4.30 
  -4  -6  -3   34.10    4.20 
   4   6   3   39.70    3.00 
  -4  -6   3   38.00    3.70 
   4   6   3   46.20    5.10 
   4  -6  -3   43.70    3.80 
  -4   6  -3   38.70    4.80 
  -5   6   3  113.79    6.00 
   5   6  -3  125.79    7.10 
  -5  -6  -3  132.29    7.30 
  -5   6   3  123.79    7.40 
   5  -6   3  144.99    7.60 
   5   6  -3  118.09    7.40 
   5   6   3  119.09    7.30 
   5   6   3  121.79    6.00 
  -5  -6   3  113.49    6.10 
   5  -6  -3  134.79    7.10 
  -5  -6   3  119.49    7.50 
  -5   6  -3  117.99    7.20 
   6  -6   3   61.39    5.30 
  -6  -6  -3   61.39    5.30 
   6   6  -3   72.39    5.40 
  -6   6   3   54.89    3.80 
  -6   6   3   52.99    4.90 
   6   6  -3   64.09    5.30 
   6   6   3   55.39    5.30 
  -6  -6   3   71.39    4.50 
   6   6   3   64.69    4.40 
   6  -6  -3   66.19    5.30 
  -6  -6   3   73.09    6.10 
  -6   6  -3   83.89    5.90 
  -7   6   3    9.70    2.10 
   7  -6   3    3.30    3.00 
  -7   6   3    5.30    2.70 
   7   6  -3    5.70    2.80 
   7   6  -3    5.40    3.10 
  -7  -6  -3   13.20    3.50 
   7  -6  -3    8.40    3.40 
  -7  -6   3    2.50    3.30 
  -7   6  -3    7.60    2.80 
   7   6   3    5.30    2.60 
   7   6   3   10.90    2.50 
  -7  -6   3   10.50    2.40 
  -8  -6  -3    5.70    3.20 
  -8   6   3    7.50    2.10 
   8  -6   3    8.60    3.40 
   8   6  -3    3.30    3.00 
   8   6  -3    4.10    2.90 
  -8   6   3    7.00    2.90 
   8   6   3    7.10    3.30 
  -8   6  -3    8.90    3.50 
  -8  -6   3    6.70    3.80 
   8   6   3    3.70    2.50 
   8  -6  -3    3.30    3.20 
  -8  -6   3    7.00    2.60 
   9   6  -3   87.69    7.30 
  -9   6   3   86.39    6.60 
   9  -6   3   78.79    6.70 
  -9  -6  -3   88.89    6.90 
  -9   6   3   82.79    5.10 
   9   6  -3   88.69    6.80 
  -9  -6  -3   93.29    7.90 
   9   6   3   93.89    7.20 
   9  -6  -3   73.59    6.80 
  -9   6  -3   75.89    6.70 
  -9  -6   3   83.29    5.30 
   9   6   3   91.59    6.10 
  -9  -6   3   79.59    7.40 
 -10  -6  -3    5.70    4.10 
 -10  -6  -3    0.70    3.20 
  10   6  -3    1.40    3.30 
 -10   6   3    8.60    3.60 
  10  -6   3    4.50    3.60 
  10  -6  -3    0.60    3.80 
  10   6   3    3.10    2.80 
  10   6   3   -0.30    2.80 
 -10   6  -3    5.30    3.10 
 -11   6   3   51.79    6.50 
  11  -6   3   46.30    6.30 
 -11  -6  -3   43.30    6.90 
 -11  -6  -3   60.49    6.90 
  11   6  -3   59.49    7.10 
  11   6   3   58.99    6.60 
 -11  -6   3   49.20    6.70 
 -11   6  -3   51.19    6.90 
  11  -6  -3   44.50    6.50 
  11   6   3   48.70    6.40 
  12  -6   3    3.70    4.10 
 -12  -6  -3   -1.40    2.80 
  12   6  -3    5.70    3.50 
 -12   6   3   -0.40    3.20 
 -12  -6  -3   -2.40    3.60 
 -12   6  -3    5.30    3.50 
 -12  -6   3    5.30    3.80 
  12   6   3    2.40    3.20 
  12   6   3    0.10    3.50 
  12  -6  -3    2.00    3.50 
  13  -6   3   30.20    6.50 
 -13  -6  -3   29.00    5.20 
  13   6  -3   41.10    6.70 
 -13   6   3   27.70    5.50 
 -13  -6  -3   34.60    6.90 
  13   6   3   30.00    6.10 
  13   6   3   39.90    5.90 
  13  -6  -3   35.80    6.60 
 -13  -6   3   40.20    6.70 
 -13   6  -3   45.40    6.90 
  14   6  -3   25.10    5.50 
 -14   6   3   14.10    4.60 
  14  -6   3   16.70    5.40 
  14  -6  -3   29.10    5.90 
  14   6   3   16.60    5.30 
 -14   6  -3   27.50    6.00 
 -14  -6   3   26.80    6.10 
  14   6   3   29.00    5.00 
  15   6  -3   53.69    7.70 
  15  -6   3   37.40    7.30 
 -15   6   3   40.70    6.60 
 -15  -6   3   37.10    7.00 
  15   6   3   55.79    7.40 
  15   6   3   42.50    7.20 
 -15   6  -3   47.10    7.80 
  15  -6  -3   41.60    7.40 
  16   6  -3    1.50    3.80 
  16  -6   3   -3.70    3.90 
 -16   6   3    8.50    3.90 
 -16  -6   3   -2.80    3.90 
 -16   6  -3   12.60    4.70 
  16   6   3    3.40    4.20 
  16  -6  -3    4.80    5.00 
  17  -6   3   17.80    5.90 
  17   6  -3   26.20    6.30 
 -17  -6  -3   25.40    6.10 
  17  -6  -3   29.00    7.40 
 -17   6  -3   17.00    5.60 
 -17  -6   3   20.60    6.00 
   0   7   3   15.70    2.80 
   0   7  -3   15.90    2.60 
   0   7   3    7.90    2.60 
   0   7  -3   17.00    2.90 
   0  -7  -3    9.70    2.00 
   0   7  -3   20.70    3.20 
   1   7  -3   20.30    3.20 
  -1   7   3   11.10    2.40 
   1   7  -3   13.80    2.80 
   1   7  -3   12.30    2.70 
  -1   7   3    6.80    2.70 
   1   7   3   17.70    3.00 
  -1   7  -3   25.40    3.60 
   1  -7  -3   18.90    2.60 
  -1   7  -3   27.50    3.50 
   1   7   3   16.40    2.30 
   1   7   3   19.10    3.20 
  -1   7  -3   20.20    2.60 
   2   7  -3  163.98    8.20 
  -2   7   3  159.58    7.80 
  -2   7   3  142.79    8.50 
   2   7  -3  179.18    8.20 
   2   7  -3  172.58    8.50 
   2  -7   3  183.78    8.60 
   2   7   3  161.98    8.40 
  -2   7  -3  158.28    8.50 
   2   7   3  156.98    7.20 
  -2   7  -3  166.88    7.10 
   2  -7  -3  156.08    7.60 
  -3  -7  -3   55.79    5.40 
   3   7  -3   51.89    4.10 
   3   7  -3   49.80    4.20 
  -3   7   3   50.09    5.20 
   3  -7   3   56.69    5.40 
   3   7  -3   53.89    4.50 
  -3   7   3   47.40    3.50 
   3   7   3   53.99    5.40 
  -3   7  -3   54.49    4.70 
   3   7   3   44.50    3.20 
  -3   7  -3   46.00    2.70 
   3  -7  -3   50.29    4.00 
  -4   7   3   73.89    5.50 
   4  -7   3   68.69    5.00 
  -4   7   3   64.59    4.10 
   4   7  -3   61.19    5.30 
   4   7  -3   66.99    4.90 
  -4  -7  -3   70.59    5.40 
  -4  -7   3   61.09    4.40 
  -4   7  -3   60.49    5.30 
   4   7   3   58.39    3.70 
  -4   7  -3   56.89    2.70 
   4   7   3   54.89    4.70 
   4  -7  -3   51.59    4.50 
  -5   7   3   73.29    4.40 
  -5  -7  -3   73.29    5.80 
   5  -7   3   79.79    5.90 
   5   7  -3   79.29    6.10 
   5   7  -3   83.19    5.70 
  -5   7   3   83.39    6.00 
   5   7   3   74.09    5.90 
  -5   7  -3   66.09    5.80 
   5   7   3   71.49    4.50 
  -5  -7   3   80.99    6.20 
  -5  -7   3   81.39    5.00 
   5  -7  -3   75.89    5.50 
   6  -7   3  309.27   14.30 
  -6  -7  -3  288.97   13.80 
   6   7  -3  312.97   14.70 
  -6   7   3  300.97   12.50 
  -6   7   3  300.07   14.40 
   6   7  -3  307.47   13.90 
   6   7   3  319.97   15.00 
  -6  -7   3  301.87   13.30 
   6  -7  -3  318.07   14.40 
  -6  -7   3  324.17   15.20 
  -6   7  -3  325.97   15.00 
   6   7   3  321.27   13.40 
   7   7  -3  126.19    8.80 
   7   7  -3  146.89    8.30 
  -7   7   3  131.19    8.40 
   7  -7   3  136.99    8.30 
  -7   7   3  142.79    6.80 
  -7  -7  -3  132.79    8.40 
   7   7   3  123.89    7.00 
   7  -7  -3  130.29    8.20 
  -7   7  -3  142.99    8.80 
  -7  -7   3  135.99    7.00 
  -7  -7   3  130.39    9.00 
   7   7   3  129.99    8.50 
  -8  -7  -3  206.08   10.80 
  -8   7   3  194.08    9.10 
  -8   7   3  218.98   11.40 
   8   7  -3  203.38   11.60 
   8   7  -3  212.48   11.00 
   8  -7   3  184.98   11.00 
  -8  -7   3  206.68   12.00 
   8  -7  -3  216.18   11.40 
  -8   7  -3  198.98   11.40 
  -8  -7   3  201.08    9.60 
   8   7   3  198.18   10.00 
   8   7   3  217.88   11.80 
  -9  -7  -3    9.30    4.60 
   9  -7   3    7.30    3.80 
   9   7  -3   14.10    4.10 
  -9  -7  -3   18.10    4.30 
   9   7  -3   10.00    3.60 
  -9   7   3   17.60    4.30 
  -9   7  -3    8.90    3.70 
  -9  -7   3   14.30    3.10 
  -9  -7   3   18.80    5.00 
   9   7   3   14.70    3.50 
   9  -7  -3    7.90    3.80 
   9   7   3    7.90    3.80 
 -10   7   3   39.10    5.90 
  10  -7   3   40.70    6.00 
  10   7  -3   45.20    6.00 
  10   7  -3   35.40    5.80 
 -10  -7  -3   41.00    6.60 
 -10  -7  -3   43.20    5.90 
 -10  -7   3   33.40    6.30 
  10  -7  -3   45.10    6.30 
  10   7   3   48.30    5.50 
 -10   7  -3   43.90    6.40 
  10   7   3   43.90    6.40 
 -11   7   3   -0.20    2.50 
  11  -7   3    3.90    3.80 
 -11  -7  -3    5.90    3.30 
  11   7  -3    0.70    3.10 
 -11  -7  -3   -1.80    3.80 
  11  -7  -3    3.30    3.20 
 -11   7  -3    3.30    3.50 
  11   7   3    5.90    3.10 
  11   7   3    5.00    3.50 
 -12  -7  -3   62.49    7.10 
 -12   7   3   66.29    7.80 
  12   7  -3   63.39    7.50 
  12  -7   3   65.69    8.00 
 -12  -7  -3   53.69    8.10 
  12  -7  -3   49.10    6.90 
  12   7   3   51.09    7.10 
  12   7   3   54.39    6.60 
 -12   7  -3   52.29    7.50 
 -12  -7   3   41.80    6.60 
 -13  -7  -3   11.60    4.30 
 -13  -7  -3   14.00    5.50 
 -13   7   3    1.00    3.40 
  13  -7   3    0.10    4.00 
  13   7  -3    7.70    4.10 
  13  -7  -3    8.70    4.30 
  13   7   3    6.80    3.40 
 -13   7  -3    1.10    3.30 
  13   7   3    7.00    4.30 
 -13  -7   3    3.70    4.10 
 -14   7   3   10.80    4.40 
  14  -7   3    7.70    4.50 
  14   7  -3    9.00    4.50 
  14   7   3    4.10    3.40 
  14  -7  -3    4.80    3.90 
  14   7   3    2.40    4.50 
 -14   7  -3    4.20    3.80 
 -14  -7   3    8.30    4.80 
 -15   7   3    6.10    4.20 
  15  -7   3    7.00    5.00 
  15   7  -3   -1.50    3.50 
 -15   7  -3    3.80    4.00 
  15   7   3    8.40    6.00 
  15   7   3    0.10    3.40 
 -15  -7   3   -3.10    3.70 
  15  -7  -3    2.10    4.20 
  16   7  -3    7.10    4.10 
  16  -7   3    0.80    4.40 
 -16   7   3    1.80    4.00 
 -16   7  -3    2.10    4.00 
  16  -7  -3   10.90    5.20 
 -16  -7   3   -2.40    4.10 
  17   7  -3   -0.50    4.30 
 -17  -7  -3   -4.40    4.60 
  17  -7   3    6.20    4.80 
  17  -7  -3   -2.90    4.60 
 -17  -7   3    0.00    3.90 
 -17   7  -3    2.70    4.10 
   0   8   3    5.50    2.20 
   0   8  -3    4.50    2.40 
   0  -8  -3    9.50    2.20 
   0   8  -3    3.10    2.20 
   0   8  -3    5.80    2.10 
   0   8   3    7.10    3.00 
  -1   8   3   36.20    4.00 
   1   8  -3   27.70    3.70 
   1   8  -3   31.20    4.00 
   1   8  -3   26.50    3.90 
  -1   8   3   33.70    4.80 
   1   8   3   37.60    4.80 
  -1   8  -3   32.60    3.40 
  -1   8  -3   29.60    4.10 
  -1   8  -3   28.20    4.20 
   1  -8  -3   32.30    3.50 
   1   8   3   31.20    4.10 
   2   8  -3  309.57   13.80 
   2  -8   3  310.57   13.90 
   2   8  -3  297.17   13.70 
  -2   8   3  317.87   13.30 
  -2   8   3  309.47   14.40 
   2   8  -3  324.77   14.00 
  -2   8  -3  302.57   12.00 
  -2   8  -3  293.77   13.50 
   2  -8  -3  290.87   12.50 
   2   8   3  269.77   13.30 
   2   8   3  281.17   12.10 
   2   8   3  304.87   13.40 
   3  -8   3    4.00    2.70 
  -3   8   3    5.00    2.70 
   3   8  -3    5.50    2.70 
  -3   8   3    2.00    1.80 
   3   8  -3    4.30    2.30 
  -3  -8  -3    0.80    3.00 
   3   8  -3   -1.30    2.00 
  -3   8  -3    5.50    2.80 
   3   8   3    2.60    1.60 
   3   8   3    2.10    2.40 
  -3   8  -3    2.70    1.30 
   3  -8  -3    4.00    2.30 
   4   8  -3  501.55   21.40 
   4  -8   3  517.25   21.70 
  -4   8   3  529.45   20.50 
  -4   8   3  546.25   22.40 
   4   8  -3  519.45   22.10 
  -4  -8  -3  528.45   21.90 
   4   8   3  494.95   18.60 
   4  -8  -3  494.55   19.50 
  -4  -8   3  448.36   19.10 
  -4   8  -3  478.75   20.40 
   4   8   3  470.25   20.20 
  -4   8  -3  440.06   17.50 
   5   8  -3  114.99    7.40 
   5  -8   3  118.19    7.50 
   5   8  -3  113.89    7.00 
  -5   8   3  115.99    7.60 
  -5   8   3  113.09    5.90 
  -5  -8  -3  116.79    7.50 
   5   8   3  127.39    8.20 
   5   8   3  132.29    6.80 
   5  -8  -3  133.69    7.70 
  -5  -8   3  130.19    7.30 
  -5   8  -3  137.79    8.50 
  -6   8   3  126.39    6.50 
   6   8  -3  131.69    8.50 
  -6  -8  -3  133.69    8.30 
   6   8  -3  130.39    8.00 
   6  -8   3  133.99    8.30 
  -6   8   3  144.79    8.60 
  -6  -8   3  122.69    7.40 
   6   8   3  143.89    7.30 
  -6  -8   3  139.79    9.10 
  -6   8  -3  135.59    8.70 
   6   8   3  136.79    8.70 
   6  -8  -3  143.89    8.30 
  -7  -8  -3   29.30    5.10 
   7   8  -3   22.30    4.00 
  -7   8   3   23.80    4.70 
   7  -8   3   24.70    4.60 
  -7   8   3   24.40    3.00 
   7   8  -3   24.50    4.70 
  -7  -8   3   13.40    4.70 
   7   8   3   23.90    4.70 
  -7  -8   3   21.80    3.70 
   7   8   3   20.50    3.30 
  -7   8  -3   18.10    4.50 
   7  -8  -3   20.60    4.40 
   8   8  -3  126.79    8.20 
  -8  -8  -3  137.29    8.80 
   8  -8   3  119.89    8.70 
  -8   8   3  135.69    8.90 
   8   8  -3  128.89    9.30 
  -8   8  -3  141.89    9.30 
   8   8   3  132.29    8.90 
  -8  -8   3  138.69    9.80 
   8  -8  -3  134.59    8.90 
   8   8   3  137.69    7.70 
  -8  -8   3  138.59    7.60 
  -9   8   3  163.78   10.10 
  -9  -8  -3  139.49    9.30 
   9   8  -3  150.58   10.30 
   9   8  -3  152.98    9.30 
   9  -8   3  153.08    9.90 
  -9   8  -3  154.18   10.00 
   9  -8  -3  147.79    9.70 
   9   8   3  135.39    8.30 
  -9  -8   3  161.88   10.90 
   9   8   3  152.78   10.20 
  -9  -8   3  163.18   10.90 
  10  -8   3    6.80    4.30 
  10   8  -3   11.40    4.10 
 -10  -8  -3   11.80    4.60 
 -10  -8  -3    7.50    3.70 
 -10   8   3    3.10    3.20 
  10   8  -3    0.80    3.00 
 -10  -8   3    7.10    4.40 
  10  -8  -3    8.60    3.80 
 -10   8  -3    7.20    3.40 
  10   8   3    4.70    3.00 
  10   8   3    2.10    3.40 
  11   8  -3   13.40    4.30 
  11  -8   3   15.50    5.00 
 -11  -8  -3    5.60    3.70 
  11   8  -3   11.10    3.80 
 -11  -8  -3   13.40    4.60 
 -11   8   3   12.40    4.20 
  11   8   3    8.80    4.20 
 -11   8  -3    9.90    4.10 
  11   8   3    5.00    3.10 
  11  -8  -3    4.60    3.70 
  12   8  -3   13.90    4.60 
 -12   8   3   18.10    4.90 
  12  -8   3   16.80    4.80 
 -12  -8  -3   20.80    4.50 
 -12  -8  -3   21.80    5.70 
  12   8   3   14.30    4.60 
  12   8   3   19.60    4.50 
  12  -8  -3   14.30    5.30 
 -12  -8   3   11.70    4.80 
 -12   8  -3   16.80    4.80 
  13   8  -3    4.90    3.80 
 -13  -8  -3    5.80    4.80 
  13  -8   3    8.30    4.50 
 -13   8   3    6.30    4.40 
 -13  -8   3    5.40    4.60 
  13   8   3    4.70    4.10 
 -13   8  -3    7.00    4.50 
  13  -8  -3    6.20    4.60 
  13   8   3    0.50    3.20 
 -14  -8  -3   15.10    5.00 
  14   8  -3    5.60    4.10 
  14  -8   3    9.60    5.10 
 -14   8   3    0.60    3.70 
  14  -8  -3    1.40    3.80 
 -14  -8   3   -3.20    3.90 
  14   8   3    3.60    4.40 
 -14   8  -3   10.20    4.50 
  15  -8   3   16.80    5.90 
 -15   8   3   14.10    5.30 
  15   8  -3   19.90    5.30 
  15  -8  -3   20.30    5.80 
  15   8   3   19.20    5.70 
 -15   8  -3   13.00    5.00 
 -15  -8   3   20.20    5.80 
  16  -8   3   10.40    5.40 
 -16   8   3    7.80    4.50 
  16   8  -3    2.70    3.90 
 -16   8  -3    1.80    4.20 
  16   8   3    6.10    4.90 
  16  -8  -3    0.40    4.50 
 -16  -8   3    1.70    4.30 
   0   9   3  400.16   18.30 
   0   9  -3  430.46   18.10 
   0   9  -3  424.66   17.30 
   0   9   3  392.86   17.50 
   0   9  -3  452.45   18.00 
   0  -9  -3  393.26   16.80 
   1   9  -3  280.57   12.40 
  -1   9   3  257.77   12.00 
   1   9  -3  295.07   12.90 
  -1   9   3  246.88   12.80 
   1   9  -3  257.17   12.30 
  -1  -9  -3  254.37   11.40 
   1  -9  -3  275.57   12.00 
  -1   9  -3  284.87   12.00 
   1   9   3  257.67   13.10 
  -1   9  -3  273.37   13.20 
  -1   9  -3  276.07   12.80 
   1   9   3  265.67   12.80 
   2   9  -3  925.31   35.90 
  -2   9   3  941.81   36.70 
   2   9  -3  891.11   35.70 
   2   9  -3  939.11   35.80 
  -2   9   3  906.71   35.20 
   2  -9   3  914.91   35.80 
   2   9   3  928.01   36.30 
  -2   9  -3  932.11   34.90 
   2   9   3  918.51   36.50 
  -2   9  -3  944.81   36.70 
   2   9   3  907.31   35.00 
   2  -9  -3  940.31   35.50 
   3   9  -3  331.57   15.30 
   3   9  -3  348.27   15.80 
  -3  -9  -3  351.16   16.30 
  -3   9   3  363.06   16.50 
   3  -9   3  360.76   15.90 
  -3   9   3  342.87   14.70 
   3   9  -3  349.27   15.40 
   3  -9  -3  325.37   14.30 
  -3   9  -3  324.17   15.20 
   3   9   3  318.37   15.00 
   3   9   3  332.47   13.60 
  -3   9  -3  312.87   13.00 
   4   9  -3  184.78   10.30 
  -4  -9  -3  190.98   10.40 
   4  -9   3  181.68    9.90 
   4   9  -3  183.58    9.60 
  -4   9   3  207.78   10.80 
  -4   9   3  180.88    8.70 
  -4   9  -3  191.58    8.20 
   4  -9  -3  198.48   10.00 
  -4   9  -3  193.68   10.70 
   4   9   3  205.48   10.80 
   4   9   3  199.58    9.20 
   5  -9   3   56.39    6.20 
   5   9  -3   56.99    6.40 
  -5  -9  -3   72.39    7.20 
  -5   9   3   56.89    4.20 
  -5   9   3   71.69    7.40 
   5   9  -3   64.39    5.40 
   5   9   3   65.39    6.60 
   5   9   3   66.29    4.40 
  -5  -9   3   60.09    5.20 
   5  -9  -3   65.39    5.70 
  -5   9  -3   57.19    6.40 
  -6   9   3   17.40    2.70 
   6   9  -3   29.00    4.50 
  -6   9   3   23.30    4.60 
  -6  -9  -3   16.50    4.50 
   6  -9   3   24.70    4.80 
   6   9  -3   19.80    4.70 
   6   9   3   17.90    3.20 
  -6  -9   3   26.60    4.40 
   6  -9  -3   18.30    4.20 
  -6   9  -3   23.60    4.80 
  -6  -9   3   19.90    4.90 
   6   9   3   24.10    5.00 
   7   9  -3   48.00    5.80 
  -7   9   3   37.20    5.80 
  -7  -9  -3   43.80    5.90 
   7  -9   3   34.00    5.10 
   7   9  -3   48.00    6.60 
   7   9   3   30.70    5.30 
  -7  -9   3   35.70    6.00 
  -7  -9   3   44.20    5.00 
   7   9   3   30.30    4.10 
  -7   9  -3   33.40    5.60 
   7  -9  -3   34.70    5.40 
   8  -9   3   -3.00    3.30 
  -8   9   3    2.00    3.20 
  -8  -9  -3    6.70    3.70 
   8   9  -3    1.00    2.60 
   8   9  -3    1.90    3.00 
  -8  -9   3    5.40    4.40 
   8  -9  -3    6.40    3.60 
  -8  -9   3    1.80    2.70 
   8   9   3   -0.90    2.80 
   8   9   3    2.00    2.20 
  -8   9  -3   12.80    4.00 
   9   9  -3   25.00    4.70 
  -9  -9  -3   22.20    4.80 
   9  -9   3   27.60    5.40 
  -9   9   3   17.90    4.60 
   9   9  -3   32.20    6.10 
  -9   9  -3   28.70    5.70 
   9   9   3   30.90    4.50 
  -9  -9   3   29.40    5.90 
   9  -9  -3   29.60    5.30 
   9   9   3   23.00    5.20 
 -10   9   3    2.70    3.40 
  10  -9   3   13.80    4.50 
  10   9  -3    5.10    3.60 
  10   9  -3    9.60    4.30 
 -10  -9  -3    7.80    4.20 
 -10  -9  -3   11.90    4.20 
 -10   9  -3    9.50    4.20 
 -10  -9   3   19.80    5.30 
  10  -9  -3   10.70    4.10 
  10   9   3   20.50    5.20 
  10   9   3   17.20    3.80 
  11   9  -3   12.70    4.30 
 -11   9   3    5.20    3.60 
  11   9  -3   10.10    4.00 
 -11  -9  -3   -0.20    4.00 
  11  -9   3   12.90    4.40 
 -11  -9  -3   10.10    4.00 
  11   9   3    6.50    3.90 
 -11  -9   3    5.20    4.20 
 -11   9  -3    7.70    4.20 
  11   9   3    7.20    4.00 
  11  -9  -3    5.80    4.40 
  12  -9   3   18.90    5.20 
  12   9  -3   17.70    4.90 
 -12  -9  -3   19.40    6.40 
 -12  -9  -3   10.60    5.20 
 -12   9   3   19.50    5.20 
  12  -9  -3   17.80    5.20 
 -12   9  -3   25.00    6.00 
  12   9   3   15.20    4.80 
  13   9  -3    9.40    3.70 
 -13   9   3    5.80    3.70 
 -13  -9  -3    3.80    4.90 
  13  -9   3    5.50    4.10 
  13   9   3    6.60    4.50 
  13  -9  -3    2.90    3.60 
 -13   9  -3    1.90    4.10 
 -13  -9   3    3.00    4.30 
 -14  -9  -3    3.30    4.50 
 -14   9   3    2.80    4.10 
  14   9  -3    0.20    3.20 
  14  -9   3    1.50    4.00 
 -14  -9   3   -1.90    4.30 
  14  -9  -3    2.00    3.80 
  14   9   3   -0.90    3.50 
 -14   9  -3   -1.60    3.50 
 -15   9   3   10.20    4.90 
  15   9  -3    8.70    4.30 
  15  -9   3    3.60    4.80 
  15   9   3    3.60    4.60 
 -15   9  -3    4.50    4.20 
 -15  -9   3    7.40    4.80 
  15  -9  -3    8.40    4.80 
  16   9  -3    1.30    3.90 
  16  -9   3    0.10    4.50 
 -16   9   3    7.90    4.60 
 -16   9  -3   -4.60    3.90 
  16  -9  -3   -1.30    4.00 
 -16  -9   3    8.50    5.10 
  16   9   3   10.70    5.60 
   0 -10  -3   16.90    3.00 
   0  10   3   10.10    3.60 
   0  10  -3    8.10    3.30 
   0  10   3   13.70    3.30 
   0  10  -3    7.30    2.90 
   0  10  -3    6.80    2.60 
   1  10  -3   12.50    3.20 
  -1  10   3    5.40    2.40 
   1  10  -3   13.80    3.60 
  -1 -10  -3    5.10    2.30 
   1  10  -3   11.90    3.20 
  -1  10   3    8.70    3.40 
   1 -10   3    8.00    3.20 
  -1  10  -3    6.60    2.40 
  -1  10  -3    1.10    2.80 
   1 -10  -3    4.40    2.30 
   1  10   3    2.00    2.40 
   1  10   3    6.10    3.20 
   2 -10   3   25.30    4.40 
   2  10  -3   31.40    4.40 
   2  10  -3   20.90    4.10 
  -2  10   3   23.20    4.60 
  -2  10   3   24.60    3.60 
   2  10  -3   25.10    4.20 
  -2  10  -3   32.40    3.60 
   2  10   3   29.80    4.90 
   2  10   3   35.20    5.00 
   2  10   3   36.80    3.90 
   2 -10  -3   28.80    4.10 
  -2  10  -3   22.60    4.40 
   3 -10   3   42.90    5.40 
  -3 -10  -3   37.60    5.90 
   3  10  -3   39.70    5.30 
  -3  10   3   32.10    4.00 
   3  10  -3   28.70    4.90 
   3  10  -3   32.00    4.80 
  -3  10   3   39.50    5.90 
   3  10   3   41.00    3.60 
   3  10   3   49.00    5.90 
   3 -10  -3   39.90    4.80 
  -3  10  -3   33.50    3.10 
  -3  10  -3   35.50    5.30 
   4  10  -3   25.70    4.70 
  -4 -10  -3   24.60    5.20 
  -4  10   3   29.90    3.70 
   4 -10   3   27.80    4.80 
  -4  10   3   33.80    5.00 
   4  10  -3   25.60    4.10 
  -4  10  -3   24.80    5.10 
   4 -10  -3   39.00    4.90 
   4  10   3   26.10    3.40 
   4  10   3   30.10    5.10 
  -5  10   3  142.19    7.30 
  -5  10   3  132.19    9.00 
   5  10  -3  133.49    9.00 
   5  10  -3  144.79    8.50 
   5 -10   3  147.29    9.10 
  -5 -10  -3  147.19    9.40 
   5 -10  -3  141.89    8.50 
  -5 -10   3  139.69    8.40 
   5  10   3  134.79    7.30 
   5  10   3  128.09    8.60 
  -5  10  -3  144.49    9.40 
  -6 -10  -3   29.20    5.60 
   6  10  -3   23.10    5.10 
   6 -10   3   15.70    4.50 
   6  10  -3   24.40    4.30 
  -6  10   3   24.80    5.00 
   6 -10  -3   27.40    4.80 
   6  10   3   23.30    5.00 
  -6 -10   3   27.40    4.40 
  -6  10  -3   21.10    4.90 
   6  10   3   30.80    4.00 
  -6 -10   3   28.50    5.90 
   7  10  -3   84.19    7.60 
   7  10  -3   81.79    6.70 
   7 -10   3   86.99    7.50 
  -7  10   3   89.59    7.50 
  -7 -10  -3   87.49    7.30 
   7 -10  -3   83.49    7.10 
   7  10   3   86.19    7.40 
  -7 -10   3   83.89    7.90 
  -7  10  -3   88.89    7.60 
   7  10   3   91.69    5.90 
  -7 -10   3   85.99    6.60 
  -8  10   3    8.20    3.90 
   8  10  -3    8.10    4.40 
  -8 -10  -3   15.10    4.70 
   8 -10   3    7.80    3.80 
   8  10  -3   13.00    3.80 
   8 -10  -3   15.00    4.40 
   8  10   3   10.10    3.70 
  -8  10  -3   17.50    4.60 
  -8 -10   3    8.90    4.50 
   8  10   3   16.90    3.50 
  -8 -10   3    7.90    3.50 
   9  10  -3   18.20    5.40 
  -9 -10  -3   18.30    4.50 
  -9  10   3   16.00    4.40 
   9 -10   3   16.20    4.60 
   9  10  -3   23.40    4.90 
   9 -10  -3   15.10    4.50 
   9  10   3   15.80    4.50 
  -9 -10   3   18.30    5.20 
  -9  10  -3   16.80    4.70 
  10  10  -3   21.50    5.00 
 -10 -10  -3   21.50    5.20 
  10 -10   3   23.70    5.50 
 -10 -10  -3   30.00    6.20 
  10  10  -3   25.50    4.90 
 -10  10   3   28.20    5.70 
  10 -10  -3   18.40    5.00 
 -10  10  -3   20.10    5.10 
  10  10   3   25.10    5.50 
 -10 -10   3   26.90    6.30 
 -11 -10  -3   30.00    6.30 
 -11 -10  -3   33.20    5.70 
 -11  10   3   44.10    6.60 
  11  10  -3   29.20    5.50 
  11  10  -3   32.10    6.40 
  11 -10   3   38.30    6.70 
 -11  10  -3   28.20    6.20 
  11 -10  -3   36.70    6.30 
  11  10   3   31.40    6.30 
 -11 -10   3   33.40    6.90 
  12 -10   3   22.00    5.30 
  12  10  -3    9.00    3.60 
 -12  10   3   20.20    5.10 
 -12 -10  -3   24.90    6.60 
  12 -10  -3   15.00    5.00 
 -12  10  -3   10.20    4.90 
  12  10   3   18.40    5.50 
  13 -10   3   -4.90    3.40 
 -13 -10  -3   -5.10    4.10 
 -13  10   3    0.50    3.60 
  13  10  -3    1.30    3.30 
 -13  10  -3   -0.10    3.90 
 -13 -10   3   -7.50    3.70 
  13  10   3   -2.60    3.30 
  13 -10  -3    2.80    4.30 
  14  10  -3   31.10    5.90 
 -14  10   3   15.90    5.20 
  14 -10   3   10.00    5.40 
 -14 -10  -3    5.90    4.70 
  14  10   3   19.20    5.60 
  14 -10  -3   12.20    5.00 
 -14 -10   3   20.20    6.40 
 -14  10  -3   12.10    5.10 
  15 -10   3   -1.70    4.10 
 -15 -10  -3   -0.80    4.30 
  15  10  -3    5.00    4.20 
 -15  10   3    3.10    4.40 
  15 -10  -3   -1.20    4.40 
 -15 -10   3    4.00    4.60 
 -15  10  -3   11.00    5.20 
  15  10   3   -3.80    3.60 
   0 -11  -3   51.89    4.60 
   0  11  -3   57.69    6.60 
   0  11  -3   65.99    6.30 
   0  11   3   58.29    5.30 
   0  11  -3   65.79    6.70 
   0  11   3   71.79    7.80 
   1  11  -3    3.50    2.80 
  -1  11   3    3.20    3.20 
  -1  11   3    5.10    2.60 
  -1 -11  -3    1.80    2.50 
   1 -11   3    5.10    2.90 
   1  11  -3    5.80    2.90 
   1  11  -3    3.70    3.00 
   1 -11  -3    4.40    2.40 
   1  11   3    7.70    3.00 
  -1  11  -3    0.20    2.00 
   1  11   3    1.30    3.10 
  -1  11  -3    6.50    3.30 
   2  11  -3   47.60    5.70 
  -2  11   3   29.30    5.50 
   2  11  -3   47.20    5.70 
   2 -11   3   41.00    5.50 
   2  11  -3   42.90    5.80 
  -2  11   3   40.90    4.90 
   2  11   3   35.90    5.20 
  -2  11  -3   42.10    4.30 
   2  11   3   31.80    5.40 
  -2  11  -3   35.40    5.40 
   2 -11  -3   32.80    4.50 
  -3 -11  -3   35.00    5.90 
   3 -11   3   23.20    4.50 
  -3  11   3   33.80    5.60 
   3  11  -3   36.40    5.30 
   3  11  -3   32.10    4.80 
   3  11  -3   28.90    4.50 
  -3  11   3   27.00    3.90 
   3 -11  -3   34.00    4.80 
   3  11   3   28.20    3.70 
  -3  11  -3   30.70    5.30 
  -3  11  -3   26.90    3.30 
   3  11   3   24.50    4.80 
   4  11  -3   14.20    3.70 
  -4 -11  -3   28.90    5.50 
   4  11  -3   18.10    4.40 
   4 -11   3   14.00    4.00 
  -4  11   3   21.70    3.50 
  -4  11   3   20.20    5.00 
   4 -11  -3   24.10    4.10 
   4  11   3   23.90    4.80 
   4  11   3   17.80    3.20 
  -4  11  -3   17.30    4.40 
   5  11  -3   73.49    6.00 
  -5  11   3   65.09    7.40 
  -5 -11  -3   80.89    8.30 
   5  11  -3   79.99    6.90 
   5 -11   3   73.69    6.70 
  -5  11   3   66.99    4.90 
   5  11   3   66.79    7.60 
  -5  11  -3   68.99    7.70 
   5 -11  -3   72.79    6.30 
   5  11   3   64.29    5.00 
  -5 -11   3   84.99    7.60 
   6  11  -3    1.80    3.30 
   6 -11   3    0.40    3.10 
  -6  11   3    1.60    3.50 
   6  11  -3    3.60    2.90 
  -6 -11  -3   10.40    4.50 
   6  11   3   -1.90    2.00 
  -6  11  -3    3.20    3.30 
   6  11   3    1.40    3.10 
  -6 -11   3    8.10    3.70 
   6 -11  -3    5.20    3.40 
   7  11  -3   70.59    8.30 
  -7  11   3   70.49    8.20 
   7  11  -3   66.79    6.00 
   7 -11   3   63.69    7.50 
  -7 -11  -3   80.09    8.20 
   7 -11  -3   73.19    7.60 
  -7 -11   3   67.09    8.10 
  -7  11  -3   76.69    8.60 
  -7 -11   3   70.29    6.40 
   7  11   3   56.69    7.60 
  -8  11   3   19.30    5.30 
   8  11  -3   23.10    5.70 
   8  11  -3   21.00    4.90 
  -8 -11  -3   12.60    4.80 
   8 -11   3   19.20    4.80 
   8  11   3   19.70    5.30 
   8 -11  -3   19.10    5.00 
  -8  11  -3   21.00    5.20 
  -8 -11   3   18.90    5.60 
  -9 -11  -3   32.50    6.10 
   9  11  -3   27.20    5.20 
  -9  11   3   36.00    6.40 
   9  11  -3   36.70    6.80 
   9 -11   3   25.60    5.90 
   9  11   3   18.20    5.10 
   9 -11  -3   26.20    5.40 
  -9  11  -3   21.70    5.60 
  -9 -11   3   17.20    5.50 
 -10  11   3   11.90    4.60 
  10  11  -3   17.10    5.30 
  10 -11   3    9.40    4.90 
  10  11  -3   16.30    4.10 
 -10 -11  -3   19.90    5.60 
 -10 -11  -3   26.00    6.20 
  10  11   3   17.40    5.00 
 -10 -11   3   13.40    5.90 
  10 -11  -3   15.20    5.00 
 -10  11  -3   23.70    5.50 
  11  11  -3   29.50    6.30 
  11  11  -3   27.00    5.20 
 -11  11   3   29.00    5.90 
 -11 -11  -3   29.70    6.60 
  11 -11   3   23.60    6.00 
  11 -11  -3   37.00    6.60 
 -11 -11   3   43.40    8.10 
  11  11   3   33.90    6.60 
 -11  11  -3   29.80    6.40 
 -12 -11  -3   12.20    5.90 
  12  11  -3    2.20    3.10 
 -12  11   3    7.00    4.10 
  12 -11   3   -2.10    3.70 
  12 -11  -3   -2.10    3.80 
 -12  11  -3    4.50    3.60 
 -12 -11   3    1.10    4.40 
  12  11   3   -0.10    3.50 
  13 -11   3    6.40    4.20 
 -13  11   3    9.20    4.30 
  13  11  -3   10.60    3.80 
 -13 -11  -3    6.90    5.30 
  13  11   3   11.00    4.80 
 -13  11  -3    8.40    4.10 
 -13 -11   3   -2.30    4.60 
  13 -11  -3    0.80    3.90 
  14 -11   3   -5.10    3.70 
  14  11  -3    9.40    3.50 
 -14  11   3    1.00    3.80 
 -14 -11  -3    4.30    5.30 
 -14 -11   3   -3.20    4.80 
  14 -11  -3    4.10    4.40 
 -14  11  -3    8.70    4.70 
  14  11   3   -0.60    4.10 
 -15 -11  -3    5.70    4.80 
  15 -11   3    7.30    5.50 
 -15  11   3   15.40    5.10 
  15 -11  -3   -3.90    3.60 
 -15 -11   3   -1.50    4.80 
 -15  11  -3   -4.90    3.80 
  15  11   3   -2.70    4.30 
   0 -12  -3  144.69    8.40 
   0  12  -3  168.38    9.10 
   0  12   3  153.98    9.30 
   0  12   3  162.18   10.30 
   0  12  -3  159.88    9.90 
   1  12  -3   25.80    4.70 
   1  12  -3   25.40    5.20 
   1 -12   3   30.70    5.20 
   1  12  -3   34.20    5.10 
  -1  12   3   31.00    4.60 
  -1  12   3   26.50    5.20 
  -1 -12  -3   42.00    4.80 
  -1  12  -3   32.00    5.40 
   1  12   3   33.60    6.00 
   1 -12  -3   34.40    4.60 
  -1  12  -3   25.20    3.90 
   1  12   3   28.00    4.70 
  -2 -12  -3   23.40    3.70 
  -2  12   3   19.70    4.00 
   2  12  -3   21.50    4.40 
   2  12  -3    6.40    3.80 
   2  12  -3   15.20    4.00 
  -2  12   3   16.60    4.60 
   2 -12   3   20.00    4.50 
   2  12   3   17.70    4.70 
  -2  12  -3   14.90    4.40 
   2 -12  -3   18.40    4.00 
   2  12   3   16.60    4.40 
  -2  12  -3   21.70    3.60 
   3  12  -3   52.19    6.30 
  -3 -12  -3   49.10    7.10 
   3  12  -3   55.59    6.70 
  -3  12   3   46.90    5.30 
   3  12  -3   58.79    6.40 
  -3  12   3   39.90    6.10 
   3 -12   3   45.40    6.20 
   3  12   3   65.39    6.00 
   3 -12  -3   54.69    6.20 
   3  12   3   58.99    7.20 
  -3  12  -3   60.69    7.50 
  -4  12   3   55.79    7.30 
  -4  12   3   49.99    4.60 
   4  12  -3   53.69    7.00 
   4  12  -3   47.70    6.10 
  -4 -12  -3   67.49    8.00 
   4 -12   3   57.69    6.80 
   4 -12  -3   50.99    6.00 
   4  12   3   51.09    7.00 
   4  12   3   50.59    4.40 
  -4  12  -3   47.90    6.70 
  -5  12   3   31.90    5.90 
   5  12  -3   45.10    5.90 
   5  12  -3   36.50    6.00 
  -5 -12  -3   39.00    6.30 
   5 -12   3   32.70    5.60 
  -5 -12   3   31.30    5.60 
   5 -12  -3   30.60    5.00 
  -5  12  -3   22.40    5.00 
   5  12   3   23.90    5.20 
   6  12  -3   17.70    4.60 
   6 -12   3   14.30    4.60 
  -6  12   3   14.80    4.50 
   6  12  -3   21.20    4.50 
  -6 -12  -3   11.30    4.80 
  -6 -12   3   13.80    4.20 
   6 -12  -3   26.70    5.00 
   6  12   3   20.80    4.80 
  -6  12  -3   20.00    4.80 
  -7 -12  -3   49.40    6.90 
  -7  12   3   49.70    7.20 
   7  12  -3   52.89    7.40 
   7 -12   3   39.30    6.30 
   7  12  -3   42.20    5.90 
   7 -12  -3   49.50    6.70 
   7  12   3   59.99    7.60 
  -7 -12   3   61.39    8.20 
  -7  12  -3   60.69    7.90 
  -7 -12   3   58.79    6.80 
  -8  12   3   35.90    6.30 
   8  12  -3   55.99    6.80 
   8  12  -3   36.80    6.40 
   8 -12   3   30.00    5.70 
  -8 -12  -3   40.00    6.40 
   8 -12  -3   41.70    6.40 
  -8  12  -3   46.10    7.20 
  -8 -12   3   43.10    7.20 
   8  12   3   31.50    6.50 
  -9  12   3    4.20    3.20 
   9  12  -3    2.70    4.30 
   9  12  -3    2.20    3.00 
  -9 -12  -3    3.20    4.10 
   9 -12   3   -4.60    3.80 
   9 -12  -3    0.60    3.80 
  -9  12  -3   -3.90    2.90 
  -9 -12   3   -4.10    4.20 
   9  12   3    7.20    4.30 
  10 -12   3   20.60    5.50 
  10  12  -3   15.00    4.90 
  10  12  -3   17.20    4.20 
 -10  12   3   18.70    5.20 
 -10 -12  -3   27.80    5.90 
 -10 -12  -3   23.00    6.00 
 -10  12  -3   20.50    5.90 
  10  12   3   25.60    5.90 
 -10 -12   3   18.10    6.00 
  10 -12  -3   28.50    5.80 
  11  12  -3    1.90    3.00 
 -11 -12  -3   -2.20    4.20 
  11 -12   3    5.60    4.30 
 -11  12   3   -0.80    3.70 
  11  12  -3    9.60    5.10 
 -11 -12   3    5.10    4.80 
  11 -12  -3   -3.80    3.60 
  11  12   3    5.50    4.10 
 -11  12  -3   -4.60    2.50 
  12  12  -3   12.70    4.30 
  12 -12   3    9.10    4.50 
 -12  12   3   17.00    5.10 
 -12 -12  -3    7.60    5.40 
 -12 -12   3   21.70    6.90 
  12 -12  -3    9.20    4.50 
  12  12   3    9.80    4.90 
 -12  12  -3   11.10    5.00 
 -13 -12  -3   10.80    5.90 
  13 -12   3   15.20    5.90 
 -13  12   3    8.90    4.60 
  13  12   3   15.80    5.90 
 -13  12  -3    8.30    4.60 
 -13 -12   3    2.30    5.00 
  13 -12  -3   11.00    5.10 
 -14  12   3    4.70    4.40 
  14 -12   3   -2.00    4.30 
 -14 -12  -3   -3.50    4.70 
  14  12   3    1.80    4.20 
 -14 -12   3    4.50    5.00 
 -14  12  -3   -5.10    3.40 
  14 -12  -3   -1.00    3.80 
   0 -13  -3   53.29    6.00 
   0  13  -3   61.79    7.50 
   0  13  -3   64.29    6.50 
   0 -13   3   60.89    7.10 
   0  13   3   62.39    7.70 
   0  13   3   51.39    6.50 
   1  13  -3  161.88   10.00 
  -1 -13  -3  174.08    9.30 
  -1  13   3  157.98    9.60 
   1  13  -3  166.48   10.70 
  -1  13   3  178.98   11.50 
   1  13  -3  179.58   10.10 
   1 -13   3  174.88   10.50 
  -1  13  -3  149.19    8.60 
   1  13   3  145.99   10.20 
  -1  13  -3  173.08   10.40 
   1  13   3  136.19    9.10 
   1 -13  -3  151.78    8.90 
   2  13  -3   27.60    5.20 
  -2  13   3   23.50    4.20 
  -2  13   3   27.70    6.10 
  -2 -13  -3   20.60    3.90 
   2 -13   3   32.70    5.60 
   2  13  -3   25.90    5.00 
   2  13  -3   26.20    5.20 
   2  13   3   16.40    5.10 
   2  13   3    7.50    3.90 
   2 -13  -3   22.70    4.20 
  -2  13  -3   28.00    5.40 
  -3  13   3  126.79    7.70 
  -3 -13  -3  120.49    9.60 
  -3  13   3  142.99   10.10 
   3  13  -3  146.59    9.10 
   3 -13   3   98.49    8.40 
   3  13  -3  124.09    8.80 
   3  13  -3  131.19    9.20 
   3 -13  -3  115.09    8.40 
  -3  13  -3  146.89   10.00 
   3  13   3  130.79    9.10 
   4 -13   3   15.30    4.60 
   4  13  -3   19.80    4.40 
   4  13  -3   15.80    4.50 
  -4  13   3   13.10    4.70 
  -4 -13  -3   17.30    5.30 
   4 -13  -3   16.80    4.20 
  -4  13  -3   12.80    4.10 
   4  13   3   16.00    4.40 
   5 -13   3   16.70    4.60 
  -5  13   3   22.40    5.40 
   5  13  -3   17.40    4.80 
  -5 -13  -3   27.40    5.80 
   5  13  -3   21.80    4.60 
   5 -13  -3   17.50    4.50 
  -5  13  -3   20.40    5.20 
  -5 -13   3   15.70    4.80 
   5  13   3   17.40    4.60 
   6 -13   3    4.20    4.20 
   6  13  -3   -1.90    3.50 
  -6  13   3   -0.20    3.30 
   6  13  -3    5.60    3.50 
  -6 -13  -3    3.50    4.10 
  -6 -13   3    9.10    4.00 
  -6  13  -3    5.10    4.00 
   6  13   3    8.40    3.80 
   6 -13  -3    9.30    3.90 
   7  13  -3    9.10    4.50 
  -7 -13  -3   16.80    4.90 
   7  13  -3    8.00    3.30 
  -7  13   3   17.10    5.00 
   7 -13   3    6.70    4.20 
   7 -13  -3    9.20    4.30 
   7  13   3   10.30    4.60 
  -7 -13   3   14.60    5.00 
  -7  13  -3   16.10    5.10 
  -8  13   3    3.70    4.30 
   8  13  -3    2.90    3.10 
   8  13  -3    1.70    3.80 
   8 -13   3    1.50    3.90 
  -8 -13  -3   -0.80    3.90 
  -8  13  -3    3.60    3.90 
  -8 -13   3    3.00    4.20 
   8  13   3    1.20    4.00 
   8 -13  -3   -1.60    3.30 
   9  13  -3   22.10    5.80 
   9 -13   3   31.80    6.30 
  -9  13   3   26.80    6.20 
  -9 -13  -3   27.40    5.80 
   9  13  -3   27.50    4.80 
   9 -13  -3   23.70    5.30 
  -9  13  -3   21.80    5.40 
   9  13   3   12.50    4.90 
  -9 -13   3   21.10    6.40 
 -10  13   3    7.30    4.40 
  10  13  -3    0.00    2.70 
 -10 -13  -3    5.70    4.90 
  10  13  -3   -2.60    3.50 
  10 -13   3    2.40    4.00 
 -10  13  -3    1.00    3.80 
  10  13   3   -9.50    3.30 
  10 -13  -3    7.60    4.20 
 -10 -13   3    5.50    4.40 
 -11 -13  -3   19.10    6.40 
  11 -13   3   15.10    5.30 
 -11  13   3   28.30    6.30 
  11  13  -3   38.80    7.20 
  11 -13  -3   31.20    6.40 
  11  13   3   18.00    5.90 
 -11 -13   3   27.60    7.00 
 -11  13  -3   15.90    5.20 
 -12  13   3    4.30    4.60 
 -12 -13  -3    6.20    5.30 
  12 -13   3    5.40    4.60 
 -12  13  -3    0.10    4.20 
 -12 -13   3    4.60    5.40 
  12  13   3    1.60    4.10 
  12 -13  -3   11.10    4.80 
  13 -13   3   -0.80    4.60 
 -13 -13  -3   -4.40    4.60 
 -13  13   3    3.10    3.90 
 -13 -13   3   -7.80    4.20 
  13 -13  -3   -5.50    3.90 
  13  13   3   -2.00    3.90 
 -13  13  -3    0.90    4.00 
   0 -14  -3   20.40    4.10 
   0 -14   3   22.80    5.20 
   0  14  -3   16.30    4.70 
   0  14   3   14.20    4.90 
   0  14   3   19.10    4.30 
   0  14  -3   19.50    4.30 
   1 -14   3   41.30    6.20 
  -1  14   3   44.90    5.90 
   1  14  -3   41.10    6.40 
   1  14  -3   43.20    5.80 
  -1  14   3   54.89    7.60 
  -1  14  -3   35.80    6.30 
   1 -14  -3   52.69    6.00 
   1  14   3   45.20    6.70 
   1  14   3   51.39    6.70 
  -1  14  -3   43.60    6.60 
  -2  14   3   62.19    8.60 
   2 -14   3   63.59    7.80 
   2  14  -3   60.99    7.80 
   2  14  -3   57.39    7.20 
  -2  14   3   65.79    6.80 
   2  14  -3   55.49    7.20 
   2  14   3   60.49    7.40 
  -2  14  -3   61.49    7.70 
   2 -14  -3   52.59    6.20 
  -3  14   3   72.99    9.20 
   3  14  -3   80.49    8.30 
  -3 -14  -3   58.09    8.00 
   3 -14   3   66.99    7.80 
   3  14  -3   72.79    8.10 
   3  14  -3   64.39    7.60 
   3  14   3   63.59    7.60 
  -3  14  -3   85.49    9.20 
   3 -14  -3   79.29    6.90 
   4  14  -3   13.30    4.30 
   4  14  -3   22.40    5.30 
  -4 -14  -3   36.70    6.80 
  -4  14   3   20.40    5.30 
   4 -14   3   21.80    5.30 
  -4 -14   3   39.50    6.50 
  -4  14  -3   30.60    6.30 
   4 -14  -3   34.10    5.50 
   4  14   3   33.40    6.00 
  -5  14   3   31.20    6.20 
   5 -14   3   52.39    7.30 
   5  14  -3   42.90    5.90 
   5  14  -3   48.00    7.10 
  -5 -14  -3   59.29    7.70 
   5 -14  -3   28.40    5.40 
  -5  14  -3   50.79    7.50 
  -5 -14   3   41.30    6.70 
   5  14   3   28.30    6.00 
   6  14  -3   64.49    8.30 
   6  14  -3   59.19    7.00 
  -6  14   3   57.99    8.40 
  -6 -14  -3   59.49    8.40 
   6 -14   3   59.39    7.80 
  -6 -14   3   83.39    7.30 
   6  14   3   70.99    8.80 
  -6  14  -3   55.89    8.40 
   6 -14  -3   63.99    7.80 
  -7  14   3    1.70    4.00 
   7  14  -3   15.60    4.00 
  -7 -14  -3    5.30    4.30 
   7  14  -3   10.20    4.80 
   7 -14   3   12.60    4.80 
  -7  14  -3    6.40    4.40 
   7 -14  -3    6.60    4.10 
  -7 -14   3    7.40    4.90 
   7  14   3    4.70    4.50 
  -8  14   3   54.19    8.60 
   8  14  -3   56.99    7.00 
   8 -14   3   54.89    7.80 
   8  14  -3   58.69    8.10 
  -8 -14  -3   61.39    8.00 
   8 -14  -3   58.19    7.60 
  -8 -14   3   56.59    8.60 
  -8  14  -3   62.39    8.90 
   8  14   3   44.90    7.50 
  -9  14   3   13.60    5.10 
  -9 -14  -3   10.90    5.40 
   9 -14   3    8.00    4.80 
   9  14  -3   11.10    4.90 
   9 -14  -3   17.10    5.30 
  -9 -14   3    5.40    5.30 
   9  14   3   10.90    4.80 
  -9  14  -3    5.40    4.20 
  10 -14   3    9.50    4.60 
 -10  14   3   12.90    5.10 
  10  14  -3   11.50    4.90 
 -10 -14  -3   13.00    5.60 
 -10  14  -3    8.80    5.00 
  10 -14  -3   15.70    4.90 
 -10 -14   3   13.60    6.00 
  10  14   3   17.50    5.30 
  11  14  -3    8.80    4.90 
 -11 -14  -3   14.80    5.90 
 -11  14   3    1.40    4.30 
  11 -14   3   10.80    5.40 
 -11 -14   3   14.50    6.40 
 -11  14  -3    5.40    4.60 
  11 -14  -3    7.70    4.80 
  11  14   3   -0.50    3.80 
 -12 -14  -3   -3.20    4.70 
 -12  14   3   -2.10    4.30 
  12 -14   3    6.30    5.10 
 -12 -14   3   -2.30    4.60 
  12  14   3   -1.00    3.90 
 -12  14  -3   -2.00    3.60 
  12 -14  -3    4.50    4.30 
   0  15  -3    7.70    3.20 
   0 -15   3    1.20    3.60 
   0  15   3    2.00    3.10 
   0  15   3   14.70    5.00 
   0  15  -3    0.40    3.40 
   1 -15   3   44.60    6.30 
  -1  15   3   28.30    6.50 
   1  15  -3   29.10    6.00 
   1  15  -3   33.60    5.50 
  -1  15   3   25.10    4.90 
   1  15   3   24.70    4.80 
   1  15   3   37.00    6.90 
  -1  15  -3   24.30    5.70 
  -1 -15   3   30.70    5.60 
   1 -15  -3   25.80    7.10 
  -2  15   3    6.70    4.40 
   2  15  -3    1.00    3.00 
   2  15  -3    1.60    3.30 
   2  15  -3   -2.80    2.80 
   2 -15   3    1.10    3.40 
   2 -15  -3   -3.80    2.80 
  -2  15  -3    0.10    3.90 
   2  15   3    2.40    3.10 
   3 -15   3   14.50    4.90 
   3  15  -3   18.70    5.10 
  -3  15   3   19.10    5.70 
   3  15  -3   18.50    4.70 
   3  15  -3   19.40    4.70 
  -3 -15  -3   21.60    6.10 
   3  15   3   15.80    4.50 
   3 -15  -3   15.60    4.40 
  -3  15  -3   15.00    5.00 
   4  15  -3   47.00    6.60 
  -4 -15  -3   43.20    7.40 
  -4  15   3   39.20    7.10 
   4  15  -3   42.10    6.80 
   4 -15   3   42.50    6.80 
  -4  15  -3   36.30    6.90 
   4 -15  -3   45.80    6.20 
   4  15   3   35.50    6.20 
  -4 -15   3   40.70    6.60 
  -5  15   3   28.90    6.30 
   5  15  -3   29.40    6.10 
  -5 -15  -3   22.10    5.70 
   5  15  -3   33.00    5.40 
   5 -15   3   24.70    5.50 
  -5 -15   3   51.89    7.50 
  -5  15  -3   44.40    7.70 
   5 -15  -3   32.00    5.90 
   5  15   3   42.40    6.70 
   6  15  -3    0.60    3.50 
   6 -15   3    5.30    4.60 
  -6  15   3    8.20    4.40 
  -6 -15  -3    1.00    4.50 
   6  15  -3    6.90    3.10 
   6  15   3    0.80    3.60 
   6 -15  -3    2.80    4.20 
  -6  15  -3    7.00    4.50 
   7 -15   3   76.69    9.20 
   7  15  -3   65.69    8.90 
  -7 -15  -3   69.49    8.80 
  -7  15   3   55.69    8.50 
  -7 -15   3   57.09    8.50 
   7  15   3   72.59    9.00 
   7 -15  -3   60.19    7.60 
  -7  15  -3   47.00    8.10 
   8 -15   3   13.20    5.30 
   8  15  -3   14.70    5.80 
  -8 -15  -3   22.80    6.00 
  -8  15   3   10.70    5.10 
   8  15   3   13.00    5.50 
  -8 -15   3   20.30    5.90 
  -8  15  -3   19.30    5.60 
   8 -15  -3   28.30    5.90 
  -9  15   3   30.60    7.20 
   9  15  -3   27.80    6.90 
   9 -15   3   38.00    7.20 
  -9  15  -3   27.20    6.30 
  -9 -15   3   24.00    7.10 
   9  15   3   22.10    6.40 
   9 -15  -3   24.10    5.60 
 -10 -15  -3   30.10    7.10 
  10 -15   3   23.10    6.30 
 -10  15   3   23.20    6.40 
  10  15  -3   17.20    5.90 
  10  15   3   18.50    5.60 
 -10  15  -3   27.30    6.30 
 -10 -15   3   21.30    6.70 
  10 -15  -3   20.60    5.40 
  11 -15   3    6.80    5.60 
 -11 -15  -3   19.00    6.70 
  11  15  -3    4.30    4.70 
 -11  15   3   10.80    5.70 
 -11  15  -3   19.50    6.00 
  11  15   3   11.50    5.60 
  11 -15  -3    5.70    4.80 
 -11 -15   3    8.70    5.70 
   0  16   3    0.50    2.50 
   0  16  -3   -2.70    3.30 
   0 -16   3    1.00    4.10 
   0  16   3   -0.50    3.90 
  -1  16   3   20.30    5.80 
   1  16  -3   12.20    3.90 
   1 -16   3   11.80    4.50 
   1  16  -3   17.10    5.00 
   1  16   3   12.00    5.00 
   1  16   3    9.60    4.00 
  -1 -16   3   20.50    5.00 
  -1  16  -3    7.80    4.50 
   2  16  -3   10.70    4.30 
  -2  16   3    7.70    4.90 
   2 -16   3   12.00    4.70 
   2  16  -3    9.20    3.80 
  -2 -16  -3   11.40    4.90 
  -2  16  -3   12.20    4.70 
   2  16   3    3.30    3.40 
  -3 -16  -3   -6.80    4.80 
   3  16  -3    1.70    3.20 
   3  16  -3    5.90    3.60 
   3 -16   3    4.10    4.40 
   3  16  -3   12.90    4.10 
  -3  16   3   11.90    5.30 
   3  16   3   10.50    4.30 
  -3  16  -3    5.50    4.20 
  -4  16   3   22.70    6.10 
   4  16  -3   35.40    6.30 
   4  16  -3   27.50    5.50 
  -4 -16  -3   35.30    7.50 
   4 -16   3   37.60    6.80 
  -4  16  -3   27.30    6.30 
  -4 -16   3   35.60    6.90 
   4  16   3   38.20    6.80 
   4 -16  -3   34.80    6.10 
  -5 -16  -3   26.60    6.30 
   5 -16   3   26.10    5.80 
  -5  16   3   31.40    6.60 
   5  16  -3   23.20    5.70 
  -5 -16   3   17.00    5.10 
   5 -16  -3   17.30    5.20 
   5  16   3   22.40    5.70 
  -5  16  -3   19.40    5.70 
  -6 -16  -3   29.00    6.90 
   6 -16   3   20.40    5.90 
   6  16  -3   38.60    7.00 
  -6  16   3   31.60    6.90 
   6 -16  -3   32.90    6.30 
  -6  16  -3   22.90    6.40 
   6  16   3   26.10    6.40 
  -7 -16  -3   15.50    5.90 
  -7  16   3   12.90    5.40 
   7  16  -3   15.40    5.50 
   7 -16   3   16.10    5.50 
   7  16   3   15.40    5.60 
  -7 -16   3   11.00    5.50 
  -7  16  -3    1.80    4.40 
   7 -16  -3    8.50    4.70 
   8 -16   3    3.80    4.60 
   8  16  -3    2.90    4.30 
  -8 -16  -3   14.80    5.00 
  -8  16   3    3.30    3.90 
   8  16   3    7.90    4.40 
   8 -16  -3    7.50    4.90 
  -8  16  -3   -0.60    3.80 
  -8 -16   3   14.00    5.40 
  -9  16   3    6.70    4.70 
   9 -16   3    5.00    4.50 
   9  16  -3   14.00    5.20 
   9  16   3    5.40    4.70 
   9 -16  -3   15.00    5.00 
  -9 -16   3    1.70    5.30 
  -9  16  -3   12.20    5.90 
  10  16  -3    0.90    4.50 
 -10  16   3   -2.90    4.10 
 -10 -16  -3    9.40    5.70 
  10 -16   3    2.30    5.00 
 -10  16  -3   -0.40    4.00 
  10 -16  -3   -1.00    4.00 
 -10 -16   3   -4.20    4.60 
  10  16   3   -3.10    4.00 
   0  17   3  107.49   10.00 
   0 -17   3  109.09    9.00 
   0  17  -3   89.59   10.40 
   1  17  -3    3.70    4.30 
   1 -17   3    2.90    3.90 
  -1  17   3    3.10    5.00 
   1  17   3    7.00    3.90 
  -1 -17   3    3.10    3.90 
  -1  17  -3    1.00    4.50 
   1  17   3   -3.70    4.10 
   2 -17   3   60.39    8.50 
   2  17  -3   70.89    8.10 
  -2 -17  -3   84.99   10.30 
   2  17  -3   71.29    9.00 
  -2  17   3   72.59   10.30 
  -2 -17   3   67.09    8.30 
  -2  17  -3   68.69    9.40 
   2  17   3   72.39    8.50 
   3  17  -3    4.60    3.80 
   3 -17   3    6.20    4.70 
  -3  17   3   -2.90    4.20 
  -3 -17  -3    7.10    5.80 
  -3  17  -3    8.90    4.80 
   3  17   3    1.10    4.20 
   4  17  -3   30.40    6.00 
   4 -17   3   45.80    7.30 
  -4  17   3   29.20    7.40 
  -4 -17  -3   20.70    6.70 
  -4  17  -3   28.00    6.80 
   4  17   3   41.00    7.00 
  -4 -17   3   44.70    7.50 
   5 -17   3    3.90    4.00 
   5  17  -3    4.50    4.10 
  -5  17   3    4.40    4.50 
  -5 -17  -3    5.00    4.50 
   5  17   3    3.10    3.70 
  -5  17  -3    6.40    4.40 
   6 -17   3    5.40    5.00 
  -6  17   3    8.90    4.80 
  -6 -17  -3    1.50    4.50 
   6  17  -3   -1.50    3.70 
  -6 -17   3    4.50    5.30 
   6  17   3   10.10    4.80 
  -6  17  -3    6.10    4.90 
   6 -17  -3    1.60    3.90 
   7  17  -3    8.80    4.70 
   7 -17   3    7.40    4.50 
  -7 -17  -3    5.70    5.50 
  -7  17   3    4.80    4.70 
   7  17   3    6.30    4.50 
  -7 -17   3    8.70    5.50 
   7 -17  -3   17.60    5.80 
  -7  17  -3   13.30    5.50 
   8 -17   3    2.30    5.00 
   8  17  -3    0.50    3.70 
  -8  17   3    1.00    3.70 
  -8  17  -3    6.80    5.10 
   8  17   3   -9.00    3.50 
  -8 -17   3   -0.30    5.10 
   8 -17  -3   -2.20    3.60 
  -9  17   3    5.00    4.50 
   9 -17   3    4.40    4.60 
   9  17  -3    5.40    4.90 
  -9  17  -3    4.30    5.00 
   9  17   3    5.10    4.50 
   9 -17  -3   15.00    5.50 
  -9 -17   3    0.00    4.90 
   0 -18   3    5.10    4.30 
   0  18  -3    3.10    4.20 
   0  18   3    5.10    4.80 
  -1  18   3   -0.20    4.60 
   1 -18   3   11.40    4.50 
   1  18  -3   10.40    5.00 
  -1  18  -3    1.80    4.30 
  -2  18   3   20.90    6.40 
  -2 -18  -3    2.10    5.40 
   2  18  -3    9.90    4.60 
   2 -18   3   17.60    5.40 
  -2  18  -3    7.20    5.40 
   2  18   3   13.20    4.80 
  -3  18   3   24.40    6.40 
   3  18  -3   18.30    5.40 
   3 -18   3   23.80    6.20 
  -3 -18  -3   24.70    7.30 
   3  18   3   19.60    5.00 
  -3  18  -3   27.80    6.20 
  -3 -18   3   23.80    5.80 
   4  18  -3   28.60    6.30 
   4 -18   3   18.90    5.70 
  -4 -18  -3   14.00    5.50 
  -4  18   3   24.90    7.10 
  -4  18  -3   18.40    5.70 
   4  18   3   18.50    5.40 
   5 -18   3   13.70    5.70 
  -5 -18  -3    6.30    5.20 
   5  18  -3   22.10    6.30 
  -5  18   3   14.90    5.90 
  -5  18  -3   13.20    5.50 
   5  18   3   11.40    5.10 
  -6 -18  -3   32.90    7.40 
  -6  18   3   37.00    8.00 
   6  18  -3   46.30    7.80 
   6 -18   3   33.70    7.00 
   6  18   3   52.89    7.80 
  -6  18  -3   22.50    6.30 
  -6 -18   3   33.70    7.40 
   7  18  -3   25.80    6.40 
   7 -18   3   17.00    5.90 
  -7  18   3   15.70    5.80 
   7  18   3   30.80    7.00 
  -7 -18   3   20.70    6.60 
  -7  18  -3   18.70    6.60 
   0  19   3   13.50    6.00 
   0  19  -3   17.60    5.40 
  -1 -19  -3   42.30    8.50 
  -1  19   3   16.50    6.40 
   1  19  -3   10.30    4.60 
  -1  19  -3   20.60    5.80 
  -2  19   3   12.00    5.90 
   2  19  -3    5.20    4.30 
  -2 -19  -3    8.00    5.80 
  -2  19  -3    2.50    4.90 
  -3  19   3    3.00    4.90 
   3 -19   3    8.40    5.20 
  -3 -19  -3   18.10    5.90 
   3  19   3   10.00    4.40 
  -3 -19   3   10.40    5.20 
  -3  19  -3    8.40    4.90 
   4 -19   3    0.70    4.20 
  -4  19   3    5.40    4.90 
  -4 -19  -3    5.30    5.10 
  -4  19  -3   15.40    5.30 
   4  19   3    3.30    3.70 
   0   0  -4 1199.08   42.60 
   0   0  -4 1169.98   42.60 
   0   0   4 1178.18   42.80 
   1   0  -4   91.69    4.00 
  -1   0   4   86.29    4.30 
   1   0  -4   92.79    3.80 
  -1   0  -4   88.39    4.30 
   1   0   4   85.39    4.00 
  -1   0  -4   85.99    3.80 
  -2   0   4 1706.73   60.79 
  -2   0   4 1599.64   59.99 
   2   0   4 1705.63   60.29 
   2   0  -4 1694.33   60.69 
  -2   0  -4 1697.23   60.79 
   2   0   4 1674.03   60.39 
   3   0   4  326.37   13.00 
   3   0   4  341.47   13.00 
   3   0  -4  342.77   13.40 
  -3   0   4  339.67   13.40 
  -3   0   4  319.47   12.50 
  -3   0  -4  350.76   13.60 
  -4   0  -4  881.41   32.20 
   4   0   4  859.21   32.10 
   4   0  -4  868.61   32.60 
   4   0   4  897.51   32.10 
  -4   0   4  866.51   32.50 
  -4   0   4  855.51   31.60 
  -4   0  -4  848.72   32.60 
  -5   0   4   22.40    2.00 
  -5   0  -4   24.70    3.40 
   5   0   4   26.60    2.70 
  -5   0   4   23.50    3.10 
   5   0   4   27.70    3.10 
  -5   0  -4   29.60    3.20 
   5   0  -4   18.80    2.90 
   6   0  -4  178.68    9.10 
   6   0   4  188.68    8.80 
  -6   0  -4  193.18    8.80 
  -6   0   4  180.18    7.90 
   6   0   4  185.48    8.40 
  -6   0   4  190.58    8.80 
  -6   0  -4  191.38    9.10 
  -7   0   4  280.67   11.60 
   7   0   4  273.57   12.00 
   7   0   4  275.17   12.30 
   7   0  -4  289.77   12.90 
  -7   0  -4  276.17   12.70 
  -7   0   4  287.77   12.50 
  -8   0   4   32.10    3.40 
  -8   0   4   34.20    4.20 
   8   0  -4   24.30    4.20 
  -8   0  -4   31.10    4.50 
   8   0   4   29.10    3.50 
   8   0   4   32.70    4.30 
   9   0   4  121.39    7.60 
  -9   0  -4  123.09    7.60 
  -9   0   4  117.79    6.50 
   9   0   4  133.79    7.00 
  -9   0   4  116.79    7.40 
   9   0  -4  133.59    8.20 
 -10   0   4    0.30    2.60 
  10   0  -4   -0.10    3.20 
 -10   0  -4   -1.00    2.50 
 -10   0   4    3.30    2.00 
  10   0   4   -1.10    2.00 
  10   0   4   -1.60    2.50 
 -11   0   4    4.30    2.20 
  11   0   4    0.40    2.30 
  11   0   4    0.80    2.80 
 -11   0  -4   -3.30    2.40 
 -11   0   4   -0.60    2.90 
  11   0  -4   -0.30    2.90 
  12   0  -4   27.40    5.40 
 -12   0  -4   29.60    5.30 
 -12   0   4   28.50    4.00 
 -12   0   4   30.50    4.90 
  12   0   4   22.70    4.90 
  13   0  -4    3.90    3.90 
 -13   0  -4    0.40    3.10 
 -13   0   4    0.70    3.10 
 -13   0  -4    3.20    2.80 
  13   0   4    4.90    3.10 
  14   0  -4   13.90    4.60 
 -14   0  -4    4.00    3.60 
 -14   0   4   11.90    4.10 
 -14   0  -4   12.20    4.40 
  14   0   4    9.70    4.40 
 -15   0  -4    3.30    3.10 
  15   0   4    0.70    3.60 
 -15   0   4    2.50    4.20 
  15   0  -4   -5.10    3.40 
 -16   0  -4    3.30    3.00 
  16   0   4   -4.80    4.00 
  16   0  -4   -2.50    4.20 
 -16   0   4    4.50    3.30 
  17   0  -4   -2.00    3.60 
  17   0   4   -5.70    3.50 
  18   0  -4    4.80    4.90 
  18   0   4    4.90    4.80 
   0   1  -4 1574.54   55.99 
   0   1  -4 1523.65   55.79 
   0  -1  -4 1545.15   55.99 
   0  -1   4 1550.94   55.89 
   0  -1  -4 1574.44   55.49 
   0   1   4 1544.45   56.09 
   1  -1   4   69.09    3.20 
  -1  -1  -4   65.99    3.70 
   1   1  -4   70.99    3.60 
   1  -1  -4   79.49    3.70 
  -1   1  -4   83.49    4.00 
  -1   1  -4   81.19    3.90 
  -1  -1   4   79.49    4.00 
   1   1   4   78.49    3.90 
   2  -1   4 1169.58   42.40 
  -2  -1  -4 1169.08   42.70 
  -2   1   4 1157.58   42.60 
  -2   1   4 1150.88   42.20 
   2  -1   4 1147.09   42.10 
   2   1  -4 1214.68   42.70 
   2   1   4 1089.49   39.70 
  -2   1  -4 1120.19   40.50 
  -2  -1   4 1089.79   40.40 
   2   1   4 1103.79   40.30 
   2  -1  -4 1114.39   40.20 
  -3   1   4  771.82   29.90 
  -3  -1  -4  816.02   30.70 
   3   1  -4  810.72   30.60 
  -3   1   4  822.12   30.50 
   3  -1   4  827.52   29.80 
   3  -1   4  863.11   30.40 
  -3   1  -4  799.62   29.00 
  -3   1  -4  786.02   28.00 
   3  -1  -4  724.43   28.60 
   3   1   4  740.83   28.10 
  -3  -1   4  808.52   28.80 
   3   1   4  753.82   28.50 
   4  -1   4  393.46   14.50 
  -4   1   4  378.26   14.60 
  -4  -1  -4  363.16   15.20 
  -4   1   4  397.06   15.20 
   4  -1   4  377.96   15.00 
   4   1  -4  362.86   15.20 
  -4  -1   4  321.47   13.30 
  -4   1  -4  352.66   13.60 
  -4   1  -4  338.37   12.70 
  -4  -1   4  314.77   12.10 
   4   1   4  312.87   12.70 
   4  -1  -4  309.77   13.20 
   4   1   4  327.37   13.10 
   5  -1   4  928.61   34.20 
  -5   1   4  896.31   33.70 
  -5  -1  -4  887.41   34.40 
  -5   1   4  878.71   34.10 
   5   1  -4  940.31   34.50 
   5  -1   4  931.31   33.50 
  -5   1  -4  915.41   33.80 
  -5  -1   4  904.11   32.30 
   5   1   4  857.71   33.00 
  -5  -1   4  909.81   33.60 
   5   1   4  855.81   33.30 
   5  -1  -4  883.81   33.60 
  -6   1   4  149.39    6.80 
  -6  -1  -4  148.39    7.40 
  -6  -1  -4  148.09    7.50 
   6   1  -4  131.59    7.30 
   6  -1   4  130.39    7.00 
  -6   1   4  137.69    7.00 
   6  -1   4  128.59    6.40 
  -6  -1   4  116.79    6.80 
   6   1   4  132.99    6.50 
  -6   1  -4  123.29    7.00 
  -6  -1   4  121.89    5.60 
   6  -1  -4  134.79    7.10 
   6   1   4  137.69    6.70 
   7  -1   4  279.67   11.70 
  -7   1   4  271.57   11.80 
  -7  -1  -4  296.97   12.80 
  -7   1   4  266.17   12.30 
   7  -1   4  285.97   12.60 
  -7  -1  -4  281.47   12.70 
   7   1  -4  287.07   12.80 
  -7  -1   4  293.87   12.30 
  -7  -1   4  312.47   13.60 
  -7   1  -4  296.87   13.60 
   7   1   4  315.27   13.30 
   7   1   4  312.77   13.30 
   7  -1  -4  314.27   13.80 
  -8   1   4   69.29    4.50 
   8  -1   4   63.09    5.30 
  -8  -1  -4   72.59    5.40 
  -8  -1  -4   65.99    5.30 
   8   1  -4   59.29    5.10 
  -8   1   4   68.29    4.90 
   8  -1   4   61.79    4.30 
  -8  -1   4   70.29    4.20 
   8   1   4   59.79    4.80 
  -8   1  -4   69.09    5.40 
   8   1   4   69.29    5.40 
   8  -1  -4   70.79    5.50 
  -8  -1   4   78.69    5.50 
  -9  -1  -4  132.89    7.80 
   9  -1   4  117.49    6.50 
  -9   1   4  114.79    6.90 
   9   1  -4  109.39    7.60 
  -9   1   4  117.29    6.50 
   9  -1   4  111.39    7.40 
   9   1   4  109.69    6.70 
  -9  -1   4   98.89    5.70 
  -9   1  -4  119.49    7.20 
  -9  -1   4  103.59    7.10 
   9  -1  -4  100.79    7.40 
   9   1   4  115.89    7.10 
  10   1  -4   25.00    4.60 
  10  -1   4   28.30    3.70 
 -10  -1  -4   21.80    4.50 
  10  -1   4   26.80    4.60 
 -10   1   4   32.40    4.70 
 -10   1   4   28.80    3.80 
  10   1   4   29.40    4.30 
 -10  -1   4   30.50    3.80 
  10   1   4   31.40    4.90 
  10  -1  -4   26.00    4.70 
 -10   1  -4   21.70    4.20 
 -10  -1   4   24.90    4.30 
 -11   1   4   53.49    4.80 
  11  -1   4   68.89    7.30 
 -11  -1  -4   65.99    6.00 
 -11   1   4   66.49    6.60 
  11   1  -4   58.89    7.20 
  11   1   4   73.49    7.10 
  11   1   4   61.89    6.40 
 -11  -1   4   63.79    6.90 
 -11   1  -4   67.79    6.10 
  11  -1  -4   60.39    7.20 
 -11  -1   4   53.49    4.40 
 -12   1   4   30.00    4.30 
  12  -1   4   27.20    5.50 
 -12  -1  -4   25.20    4.90 
 -12   1   4   27.50    4.90 
  12   1  -4   28.30    5.60 
 -12   1  -4   29.50    4.60 
  12   1   4   30.30    5.20 
 -12   1  -4   23.80    4.80 
 -12  -1   4   29.50    5.20 
 -12  -1   4   37.60    4.30 
  12   1   4   24.70    4.70 
  12  -1  -4   27.40    5.60 
  13   1  -4   22.70    5.30 
  13  -1   4   20.90    4.90 
 -13  -1  -4   28.60    5.20 
 -13   1   4   28.80    4.80 
 -13   1   4   32.70    4.50 
  13   1   4   26.80    5.10 
 -13   1  -4   27.10    5.40 
 -13  -1   4   28.70    5.40 
 -13   1  -4   29.20    6.70 
  13  -1  -4   19.90    5.20 
  14  -1   4    9.60    4.20 
  14   1  -4    3.00    3.80 
 -14  -1  -4    4.20    3.50 
 -14   1   4    5.10    3.40 
 -14  -1  -4   -3.10    2.50 
 -14  -1   4    4.40    3.80 
 -14   1  -4    4.30    3.60 
  14   1   4    6.20    4.00 
  14  -1  -4    2.00    3.60 
  15   1  -4   16.60    5.40 
 -15  -1  -4    5.30    5.40 
 -15   1   4   14.60    4.10 
  15  -1   4   19.80    5.30 
 -15  -1  -4   14.80    4.50 
  15   1   4   11.90    4.60 
  15  -1  -4   18.20    5.60 
 -15  -1   4    5.10    4.00 
 -15   1  -4    5.00    3.80 
 -16  -1  -4   -2.10    3.60 
  16   1  -4    3.40    4.60 
  16  -1   4    2.20    3.90 
 -16   1  -4   -3.50    3.30 
  16   1   4    4.00    3.80 
  16  -1  -4   -4.90    4.20 
 -16  -1   4    5.50    3.70 
  17   1  -4   12.60    4.80 
  17  -1   4    4.20    4.50 
  17  -1  -4    3.30    4.20 
 -17  -1   4   16.30    6.50 
 -17   1  -4   -0.80    3.50 
  17   1   4   -2.30    4.20 
  18   1  -4    5.00    4.70 
  18  -1   4    3.10    4.00 
  18   1   4   12.70    4.90 
  18  -1  -4   -4.60    4.30 
   0  -2   4 1009.30   37.10 
   0  -2  -4 1039.50   37.50 
   0   2   4 1037.40   37.40 
   0   2  -4 1002.50   37.10 
   0   2  -4 1023.00   37.40 
  -1  -2  -4 1246.58   44.20 
  -1   2   4 1194.88   44.00 
   1   2  -4 1191.98   43.50 
   1  -2   4 1196.48   43.60 
  -1   2   4 1197.78   44.00 
   1   2  -4 1230.08   44.20 
  -1  -2   4 1232.28   44.80 
  -1   2  -4 1214.88   44.80 
   1  -2  -4 1220.18   44.40 
   1   2   4 1263.77   45.00 
  -1   2  -4 1231.58   44.90 
  -2   2   4 3482.75  125.39 
  -2  -2  -4 3511.55  125.59 
   2  -2   4 3450.55  124.69 
   2   2  -4 3583.94  125.59 
  -2   2   4 3511.45  125.39 
   2  -2   4 3458.45  125.39 
   2   2   4 3535.85  123.79 
   2  -2  -4 3487.45  123.39 
  -2  -2   4 3343.27  123.69 
  -2   2  -4 3424.56  123.79 
  -3   2   4 1299.97   47.50 
   3  -2   4 1306.17   47.60 
   3   2  -4 1266.47   47.70 
   3  -2   4 1279.87   46.60 
  -3   2   4 1308.47   47.50 
  -3  -2  -4 1348.57   47.90 
  -3  -2   4 1274.57   48.60 
   3  -2  -4 1339.97   48.50 
   3   2   4 1349.66   48.70 
  -3   2  -4 1319.37   48.70 
   3   2   4 1341.07   47.80 
   4   2  -4  203.18    9.60 
  -4   2   4  227.18    9.30 
   4  -2   4  209.08    9.50 
  -4  -2  -4  226.28    9.80 
  -4   2   4  225.08    9.40 
   4  -2   4  218.08    8.40 
  -4  -2   4  234.28   10.90 
  -4   2  -4  252.37   11.10 
   4   2   4  261.17   10.90 
   4  -2  -4  259.57   10.90 
   4   2   4  266.17   10.30 
   5   2  -4  192.68    9.00 
  -5   2   4  185.78    8.60 
   5  -2   4  200.28    7.70 
   5  -2   4  193.18    8.80 
  -5   2   4  167.08    8.30 
  -5  -2  -4  191.98    9.00 
   5   2   4  191.48    8.60 
  -5   2  -4  200.38    9.40 
   5  -2  -4  195.58    9.30 
   5   2   4  182.58    9.00 
  -5  -2   4  214.38    9.50 
  -5  -2   4  210.08    7.80 
   6   2  -4   56.39    4.70 
   6  -2   4   67.59    4.70 
   6  -2   4   61.39    3.40 
  -6  -2  -4   60.09    4.60 
  -6   2   4   58.99    4.10 
  -6   2   4   64.69    4.30 
  -6  -2   4   63.89    4.60 
  -6  -2   4   51.09    3.00 
  -6   2  -4   60.79    4.60 
   6   2   4   57.39    4.00 
   6   2   4   56.19    4.30 
   6  -2  -4   57.39    4.50 
  -7  -2  -4  206.58    9.90 
  -7  -2  -4  211.18   10.10 
   7  -2   4  199.98    8.60 
   7   2  -4  204.38   10.10 
  -7   2   4  190.18    9.20 
  -7   2   4  197.48    9.40 
   7  -2   4  201.28    9.80 
   7   2   4  198.08    9.80 
   7  -2  -4  210.88   10.30 
   7   2   4  209.98    9.60 
  -7  -2   4  202.48    8.60 
  -7   2  -4  200.48   10.20 
  -7  -2   4  212.58   10.20 
  -8   2   4   73.79    4.80 
  -8   2   4   70.19    4.80 
  -8  -2  -4   60.39    5.10 
   8  -2   4   66.09    5.40 
   8  -2   4   60.39    4.00 
   8   2  -4   66.99    5.50 
  -8  -2  -4   72.69    5.70 
  -8  -2   4   71.09    5.50 
  -8  -2   4   58.89    3.80 
   8   2   4   64.69    5.00 
   8   2   4   63.99    4.90 
   8  -2  -4   65.39    5.50 
  -8   2  -4   61.29    5.00 
   9   2  -4  137.99    8.40 
  -9  -2  -4  132.09    8.00 
   9  -2   4  139.49    8.20 
  -9  -2  -4  122.89    8.10 
  -9   2   4  120.49    7.20 
  -9   2   4  131.99    7.40 
  -9  -2   4  120.49    6.30 
   9   2   4  127.79    7.60 
  -9   2  -4  125.69    8.00 
   9   2   4  124.29    7.60 
  -9  -2   4  135.69    8.10 
   9  -2  -4  123.79    7.90 
 -10   2   4  145.49    8.00 
 -10   2   4  142.79    8.10 
  10   2  -4  139.19    9.00 
  10  -2   4  120.19    8.60 
 -10  -2  -4  148.39    8.70 
 -10   2  -4  128.09    7.20 
  10  -2  -4  137.19    9.10 
 -10  -2   4  138.59    7.10 
 -10  -2   4  131.69    8.50 
  10   2   4  140.99    8.60 
  10   2   4  137.89    8.20 
 -10   2  -4  146.29    8.70 
 -11   2   4   60.29    5.50 
 -11  -2  -4   63.69    5.90 
 -11   2   4   59.69    5.30 
  11   2  -4   72.89    7.90 
  11  -2   4   74.49    7.60 
  11  -2  -4   52.09    6.70 
 -11  -2   4   56.79    4.40 
 -11   2  -4   51.39    4.60 
 -11  -2   4   71.59    7.20 
  11   2   4   60.19    6.30 
 -11   2  -4   65.19    6.90 
  11   2   4   53.99    6.30 
 -12   2   4   36.30    5.00 
  12   2  -4   30.50    5.60 
  12  -2   4   34.00    5.80 
 -12   2   4   27.50    4.50 
 -12  -2  -4   35.80    5.60 
  12   2   4   34.90    5.60 
  12  -2  -4   32.00    5.90 
  12   2   4   32.10    5.40 
 -12   2  -4   35.70    5.70 
 -12  -2   4   35.20    5.70 
  13  -2   4   23.40    5.60 
  13   2  -4   35.70    6.20 
 -13   2   4   32.90    5.00 
 -13   2   4   32.70    4.80 
 -13  -2  -4   33.80    5.30 
 -13  -2   4   27.90    5.30 
 -13   2  -4   33.80    5.50 
  13   2   4   28.00    5.20 
  13  -2  -4   29.60    6.10 
  13   2   4   28.80    5.00 
 -14  -2  -4   15.60    4.60 
  14   2  -4   33.20    6.30 
 -14   2   4   31.60    5.20 
  14  -2   4   19.30    5.00 
  14  -2  -4   22.40    5.60 
 -14  -2   4   20.30    5.30 
 -14   2  -4   19.70    4.90 
  14   2   4   21.40    5.00 
 -15  -2  -4   46.80    6.70 
  15  -2   4   44.40    7.00 
  15   2  -4   46.50    7.50 
 -15  -2  -4   47.30    6.60 
 -15  -2   4   33.80    6.00 
  15  -2  -4   35.30    6.60 
  15   2   4   40.40    6.40 
 -15   2  -4   41.30    6.80 
  16  -2   4   16.30    5.00 
  16   2  -4    5.30    4.50 
 -16  -2  -4   20.70    5.30 
  16  -2  -4    6.90    4.60 
 -16  -2   4   11.60    4.40 
  16   2   4    2.00    4.20 
 -16   2  -4    0.60    3.80 
  17   2  -4    7.60    4.60 
  17  -2   4    5.10    4.70 
  17  -2  -4   11.80    5.10 
  17   2   4   14.50    4.80 
 -17  -2   4    7.20    4.50 
 -17   2  -4    7.50    4.30 
  18   2  -4    9.70    5.10 
  18  -2   4   18.80    5.40 
  18  -2  -4    6.70    5.90 
  18   2   4    8.20    4.50 
   0  -3   4   29.60    2.30 
   0  -3   4   30.10    2.10 
   0   3  -4   34.70    2.60 
   0   3  -4   30.60    2.40 
   0   3   4   23.80    2.70 
   0  -3  -4   22.10    1.60 
   0   3   4   27.50    2.80 
   1   3  -4 1053.49   39.00 
  -1   3   4 1056.79   39.40 
   1  -3   4 1074.79   38.90 
  -1  -3  -4 1061.99   39.70 
   1   3  -4 1113.49   39.70 
  -1   3   4 1091.29   39.70 
  -1  -3   4  982.80   36.20 
  -1   3  -4 1017.60   36.40 
  -1  -3   4 1025.80   36.30 
   1   3   4  975.00   36.50 
   1  -3  -4  969.10   35.80 
  -1   3  -4  953.60   36.40 
   2  -3   4  839.52   30.40 
   2  -3   4  857.01   31.50 
   2   3  -4  874.41   31.60 
  -2  -3  -4  844.02   31.60 
  -2   3   4  847.72   31.50 
   2   3  -4  837.52   30.60 
  -2   3   4  812.02   31.20 
  -2   3  -4  847.02   31.40 
   2  -3  -4  844.62   30.90 
  -2  -3   4  827.52   31.20 
   2   3   4  831.82   31.40 
  -2  -3   4  836.32   31.20 
  -3  -3  -4  479.05   18.80 
  -3   3   4  469.95   18.70 
  -3   3   4  473.65   18.40 
   3  -3   4  500.15   18.80 
   3   3  -4  477.15   18.80 
  -3   3  -4  446.06   17.70 
  -3  -3   4  459.25   17.70 
   3   3   4  448.16   17.60 
   3  -3  -4  457.15   17.30 
  -3  -3   4  439.06   17.50 
  -3  -3   4  438.46   16.30 
   3   3   4  425.56   16.40 
  -4  -3  -4   24.40    3.30 
  -4   3   4   29.70    3.00 
   4  -3   4   24.50    3.40 
  -4   3   4   30.60    3.20 
   4   3  -4   22.90    3.40 
  -4   3  -4   31.60    3.60 
   4   3   4   36.40    3.80 
  -4  -3   4   31.00    3.70 
   4   3   4   26.20    2.20 
   4  -3  -4   26.80    3.10 
  -4  -3   4   25.10    1.80 
  -5   3   4   23.20    3.00 
   5  -3   4   18.10    2.90 
   5   3  -4   19.80    3.00 
  -5   3   4   26.90    3.00 
   5  -3   4   19.10    1.30 
  -5  -3  -4   22.70    3.40 
   5  -3  -4   12.80    2.70 
  -5   3  -4   10.70    2.80 
   5   3   4   19.40    2.40 
  -5  -3   4   17.50    1.70 
  -5  -3   4   18.00    3.20 
   5   3   4   18.30    3.00 
  -6  -3  -4  223.38   10.40 
   6  -3   4  217.28   10.30 
   6   3  -4  213.28   10.30 
  -6   3   4  224.58   10.10 
  -6   3   4  214.78    9.70 
   6  -3  -4  265.37   11.80 
   6   3   4  257.57   11.60 
  -6  -3   4  238.08   10.00 
   6   3   4  256.57   10.80 
  -6   3  -4  257.67   11.90 
  -6  -3   4  253.17   11.80 
   7   3  -4  154.58    8.10 
  -7  -3  -4  156.38    8.50 
  -7  -3  -4  144.79    8.00 
  -7   3   4  131.09    7.30 
  -7   3   4  135.39    7.50 
   7  -3   4  156.48    8.20 
  -7   3  -4  135.09    6.10 
  -7   3  -4  142.99    8.00 
   7   3   4  134.79    7.20 
  -7  -3   4  141.49    6.20 
   7   3   4  132.89    7.80 
  -7  -3   4  141.49    8.10 
   7  -3  -4  138.29    7.90 
   8   3  -4  168.98    9.10 
  -8   3   4  155.78    8.20 
   8  -3   4  158.88    8.90 
  -8  -3  -4  154.58    8.60 
  -8   3   4  158.78    8.10 
  -8  -3  -4  152.78    9.00 
   8   3   4  144.29    7.50 
  -8  -3   4  132.99    6.40 
   8   3   4  136.49    8.00 
   8  -3  -4  137.69    8.30 
  -8  -3   4  137.19    8.30 
  -8   3  -4  140.09    6.30 
  -8   3  -4  143.99    8.20 
   9  -3   4   27.20    4.70 
  -9  -3  -4   33.90    4.70 
   9   3  -4   32.00    5.00 
  -9   3   4   35.30    4.20 
  -9   3   4   25.40    3.90 
  -9  -3  -4   30.20    5.20 
  -9   3  -4   21.20    4.10 
   9   3   4   28.10    4.40 
   9   3   4   33.30    4.60 
   9  -3  -4   22.90    4.60 
  -9  -3   4   25.60    4.60 
  -9   3  -4   26.00    2.90 
  -9  -3   4   27.00    3.10 
 -10   3   4  107.09    6.90 
  10  -3   4  115.69    8.00 
 -10  -3  -4  116.59    7.70 
 -10  -3  -4  105.09    8.30 
  10   3  -4  116.39    8.10 
 -10   3   4  125.09    7.30 
 -10  -3   4  111.49    7.90 
 -10   3  -4  110.39    5.90 
  10   3   4  121.89    7.60 
  10   3   4  108.99    7.40 
  10  -3  -4   86.89    7.50 
 -10  -3   4  106.69    5.90 
 -10   3  -4  126.99    8.10 
  11  -3   4   17.90    4.90 
 -11  -3  -4   30.00    4.80 
 -11   3   4   32.10    4.60 
  11   3  -4   29.10    5.60 
 -11  -3  -4   36.50    6.00 
 -11   3   4   38.90    4.90 
  11  -3  -4   29.90    5.60 
  11   3   4   30.60    4.90 
 -11  -3   4   28.20    5.30 
 -11   3  -4   22.10    4.90 
  11   3   4   36.40    5.40 
 -12   3   4    9.70    3.30 
 -12   3   4    4.70    3.00 
  12   3  -4   10.90    4.20 
  12  -3   4   12.60    4.60 
 -12  -3  -4    5.20    3.30 
  12   3   4    6.60    3.60 
  12  -3  -4   10.00    4.10 
  12   3   4   10.50    3.70 
 -12  -3   4    9.30    3.90 
 -12   3  -4    6.70    3.70 
  13  -3   4   20.40    4.80 
 -13   3   4   19.90    4.30 
 -13   3   4   24.20    4.30 
  13   3  -4   23.00    5.10 
 -13  -3  -4   14.90    4.30 
 -13   3  -4   29.10    5.30 
  13   3   4   29.60    5.30 
  13   3   4   26.80    5.30 
 -13  -3   4   26.60    5.60 
  13  -3  -4   30.90    6.00 
  14  -3   4   -5.60    3.40 
 -14  -3  -4    2.50    3.10 
 -14   3   4    3.30    3.10 
  14   3  -4   -0.70    3.50 
  14  -3  -4    4.40    3.60 
  14   3   4    1.10    3.10 
 -14  -3   4    5.90    3.80 
  14   3   4   -1.90    3.10 
 -14   3  -4    1.20    3.50 
  15   3  -4   12.30    5.40 
  15  -3   4   10.70    4.80 
 -15  -3  -4   11.60    4.30 
  15   3   4    7.30    4.20 
 -15   3  -4   11.40    4.50 
 -15  -3   4    9.80    4.10 
  15  -3  -4   21.40    5.70 
 -16  -3  -4   -0.40    3.70 
  16   3  -4    6.20    4.40 
  16  -3   4    2.10    4.70 
 -16  -3   4    1.60    4.00 
  16   3   4    2.40    3.90 
 -16   3  -4    2.70    3.70 
  16  -3  -4    3.20    4.40 
  17  -3   4   -0.10    4.10 
  17   3  -4    5.50    5.40 
 -17  -3   4    9.40    4.10 
  17   3   4    3.30    4.00 
  17  -3  -4    5.80    5.10 
 -17   3  -4    3.20    3.80 
  18  -3   4   10.50    5.10 
  18   3  -4    5.70    5.10 
 -18  -3   4   15.00    4.70 
  18   3   4   19.90    5.40 
  18  -3  -4    9.60    5.50 
 -18   3  -4   13.80    4.70 
   0   4  -4  402.26   15.80 
   0  -4   4  403.26   15.60 
   0   4   4  418.26   16.20 
   0  -4  -4  392.66   15.00 
   0   4  -4  418.16   16.10 
   0   4   4  396.76   15.90 
   1   4  -4   69.89    4.40 
  -1   4   4   83.19    4.70 
  -1   4   4   80.79    4.20 
   1  -4   4   69.59    3.60 
   1   4  -4   72.39    3.90 
  -1  -4  -4   74.09    3.20 
  -1  -4  -4   69.29    4.70 
   1  -4  -4  106.19    4.60 
  -1   4  -4   97.09    5.20 
  -1  -4   4   96.89    5.00 
   1   4   4  108.69    5.50 
  -1   4  -4   90.39    5.20 
   2  -4   4  285.87   11.80 
   2  -4   4  268.27   10.50 
  -2  -4  -4  281.37   11.90 
   2   4  -4  273.47   11.00 
  -2   4   4  295.07   12.00 
   2   4  -4  273.27   11.70 
  -2   4   4  293.27   11.50 
   2   4   4  289.87   10.80 
   2  -4  -4  295.97   11.60 
   2   4   4  286.87   12.10 
  -2  -4   4  278.57   12.00 
  -2   4  -4  287.77   12.20 
   3   4  -4  127.79    6.70 
  -3  -4  -4  133.29    6.90 
   3  -4   4  133.49    6.80 
   3   4  -4  127.19    5.70 
  -3   4   4  139.89    6.30 
   3   4  -4  131.89    6.70 
  -3   4   4  142.79    6.90 
   3   4   4  133.49    5.60 
   3   4   4  139.49    7.00 
  -3  -4   4  141.09    7.10 
   3  -4  -4  139.69    6.60 
  -3   4  -4  132.59    7.00 
   4  -4   4  222.18   10.00 
   4   4  -4  218.08   10.30 
   4   4  -4  216.68   10.00 
  -4   4   4  221.08   10.00 
  -4   4   4  223.18    9.40 
  -4  -4  -4  218.18   10.00 
   4   4   4  235.18    9.40 
   4   4   4  246.78   10.80 
   4  -4  -4  236.58   10.30 
  -4  -4   4  234.98   10.90 
  -4   4  -4  238.78   10.90 
  -4  -4   4  225.48    9.30 
   5   4  -4   81.09    5.10 
  -5   4   4   75.79    4.90 
   5  -4   4   80.89    5.30 
  -5   4   4   65.59    4.30 
  -5  -4  -4   71.99    5.20 
  -5   4  -4   70.49    4.80 
  -5  -4   4   60.89    3.30 
   5   4   4   56.69    3.70 
   5  -4  -4   62.89    4.50 
  -5  -4   4   63.19    5.10 
   5   4   4   53.19    4.50 
   6   4  -4  532.25   21.70 
  -6  -4  -4  524.15   21.50 
  -6   4   4  529.95   20.90 
  -6   4   4  553.84   21.70 
   6  -4   4  540.45   21.80 
  -6  -4   4  522.05   20.10 
  -6  -4   4  549.35   22.00 
  -6   4  -4  569.64   22.20 
   6   4   4  542.05   21.90 
   6  -4  -4  507.35   21.50 
   6   4   4  523.55   20.70 
  -7   4   4   42.40    3.60 
   7  -4   4   60.89    5.90 
  -7  -4  -4   45.20    5.00 
   7   4  -4   60.09    5.80 
  -7   4   4   42.10    4.70 
  -7  -4   4   43.40    3.00 
  -7  -4   4   48.70    5.40 
  -7   4  -4   46.40    5.40 
   7   4   4   45.00    5.20 
  -7   4  -4   44.00    2.30 
   7   4   4   41.50    4.20 
   7  -4  -4   50.29    5.30 
  -8   4   4   75.39    4.90 
  -8  -4  -4   81.39    5.80 
   8  -4   4   78.79    6.20 
   8   4  -4   85.59    6.20 
  -8  -4  -4   62.29    6.00 
  -8   4   4   77.29    5.50 
  -8  -4   4   76.29    6.30 
   8   4   4   68.49    5.60 
  -8   4  -4   79.79    6.10 
   8   4   4   72.79    5.30 
  -8  -4   4   74.79    4.20 
   8  -4  -4   76.79    6.10 
  -8   4  -4   74.59    3.60 
  -9   4   4   25.30    3.50 
  -9  -4  -4   15.70    4.40 
  -9  -4  -4   25.90    4.50 
   9  -4   4   18.00    4.00 
  -9   4   4   20.60    3.70 
   9   4  -4   18.80    4.10 
  -9  -4   4   20.70    4.50 
  -9   4  -4   16.10    2.00 
   9   4   4   22.90    4.40 
  -9  -4   4   20.40    2.70 
   9   4   4   21.20    3.90 
  -9   4  -4   22.30    4.30 
   9  -4  -4   15.40    4.00 
 -10  -4  -4  138.19    8.70 
 -10  -4  -4  133.29    9.40 
  10  -4   4  130.69    9.00 
  10   4  -4  151.08    9.20 
 -10   4   4  137.49    7.60 
 -10   4   4  131.99    8.20 
  10   4   4  141.19    9.00 
  10   4   4  134.89    8.30 
 -10   4  -4  134.59    9.00 
 -10  -4   4  140.79    6.90 
  10  -4  -4  137.69    9.20 
 -10  -4   4  137.59    9.10 
 -11   4   4   10.90    3.20 
 -11  -4  -4    7.40    3.40 
  11   4  -4    7.70    4.00 
  11  -4   4    9.40    4.10 
 -11  -4  -4   13.00    4.60 
 -11   4   4    6.00    2.70 
 -11  -4   4    7.90    4.10 
  11   4   4    4.10    3.00 
  11   4   4    3.30    3.20 
 -11   4  -4    4.40    3.50 
  11  -4  -4    3.20    3.40 
 -12   4   4    4.30    3.10 
  12  -4   4   -1.00    3.60 
  12   4  -4    4.00    3.90 
 -12   4   4    6.10    2.80 
 -12  -4  -4    5.10    3.30 
  12   4   4    5.40    3.50 
 -12  -4   4    8.40    4.30 
  12  -4  -4    9.00    4.10 
 -12   4  -4    5.20    3.30 
  12   4   4   -0.60    3.20 
 -13   4   4   20.70    4.50 
  13  -4   4   16.70    5.00 
 -13  -4  -4   18.00    4.70 
  13   4  -4   24.50    5.40 
 -13  -4   4   14.30    4.80 
  13  -4  -4   18.10    4.90 
  13   4   4   22.10    4.80 
  13   4   4   20.70    5.00 
 -13   4  -4   17.00    4.70 
 -14   4   4    0.00    3.20 
  14  -4   4    3.80    4.00 
  14   4  -4   10.50    5.00 
 -14  -4  -4    5.20    3.70 
  14   4   4    6.60    3.90 
  14   4   4    6.00    4.00 
 -14  -4   4    1.10    3.40 
  14  -4  -4   -0.50    3.60 
 -14   4  -4    3.10    3.50 
 -15  -4  -4    0.20    2.80 
  15   4  -4    0.90    4.00 
  15  -4   4    2.50    4.30 
  15   4   4   -0.60    2.90 
  15  -4  -4    7.60    4.50 
 -15   4  -4    2.30    3.70 
 -15  -4   4    0.50    3.60 
  15   4   4    4.40    4.00 
  16   4  -4    9.70    4.70 
 -16  -4  -4   -2.50    3.30 
  16  -4   4    3.00    4.50 
 -16   4  -4    6.20    4.10 
 -16  -4   4    1.10    3.70 
  16  -4  -4    2.60    4.30 
  16   4   4   -2.00    3.10 
  17  -4   4    6.20    4.70 
 -17  -4  -4    5.70    3.90 
  17   4  -4    1.00    4.30 
 -17  -4   4    1.50    3.70 
  17   4   4    1.20    3.90 
  17  -4  -4   -2.30    4.50 
 -17   4  -4    7.70    3.80 
  18  -4   4    3.00    4.10 
  18   4  -4   -5.50    3.90 
  18   4   4    3.80    4.20 
 -18   4  -4    3.50    3.70 
 -18  -4   4   12.00    5.00 
  18  -4  -4    5.90    4.90 
   0   5   4 1171.78   44.40 
   0   5  -4 1200.48   44.00 
   0   5  -4 1193.28   44.40 
   0  -5  -4 1207.08   43.50 
   0   5   4 1242.08   44.90 
   0   5  -4 1188.48   44.60 
   1   5  -4  142.79    6.80 
   1   5  -4  144.39    6.60 
  -1   5   4  144.29    7.20 
   1   5  -4  142.39    7.00 
  -1  -5  -4  133.09    5.70 
  -1   5   4  138.69    6.70 
   1  -5   4  142.79    6.10 
   1   5   4  149.79    7.60 
   1  -5  -4  162.08    6.80 
  -1   5  -4  164.18    7.60 
  -1   5  -4  150.68    7.60 
  -2  -5  -4  579.94   22.10 
   2   5  -4  549.05   21.20 
   2   5  -4  562.14   21.90 
   2   5  -4  564.74   21.90 
   2  -5   4  548.05   21.70 
  -2   5   4  546.65   21.40 
  -2   5   4  575.14   22.10 
   2  -5   4  534.95   20.50 
   2   5   4  574.64   21.70 
   2  -5  -4  591.64   22.50 
  -2   5  -4  594.34   23.30 
   2   5   4  610.24   23.30 
   3   5  -4  124.69    6.70 
  -3   5   4  137.09    7.00 
   3   5  -4  127.49    6.90 
  -3  -5  -4  137.29    7.10 
  -3   5   4  125.39    6.20 
   3  -5   4  124.59    6.60 
   3   5  -4  121.19    5.90 
   3   5   4  121.89    6.60 
   3   5   4  111.49    5.00 
  -3   5  -4  117.49    6.60 
   3  -5  -4  124.09    6.00 
  -3  -5   4  108.69    6.30 
   4  -5   4  263.67   11.20 
  -4  -5  -4  242.58   11.10 
  -4   5   4  252.97   11.20 
  -4   5   4  234.28   10.30 
   4   5  -4  241.88   11.10 
   4   5  -4  231.78   11.10 
  -4   5  -4  246.18   11.40 
  -4  -5   4  244.78   11.30 
  -4  -5   4  252.97   10.00 
   4  -5  -4  248.48   10.80 
   4   5   4  234.38    9.80 
   4   5   4  230.18   11.20 
  -5  -5  -4  459.55   19.40 
  -5   5   4  478.75   19.50 
   5   5  -4  482.75   19.40 
  -5   5   4  460.15   18.50 
   5  -5   4  480.75   19.50 
   5   5  -4  472.65   19.80 
   5  -5  -4  482.65   19.70 
   5   5   4  466.45   18.60 
  -5   5  -4  509.75   20.40 
  -5  -5   4  495.15   20.30 
  -5  -5   4  496.65   18.50 
   5   5   4  455.05   19.90 
  -6   5   4  194.38   10.10 
   6   5  -4  207.18   10.50 
  -6   5   4  211.18    9.40 
   6   5  -4  215.28   10.30 
   6  -5   4  197.38   10.20 
  -6  -5  -4  214.68   10.30 
  -6   5  -4  201.08   10.10 
  -6  -5   4  187.18    8.30 
  -6  -5   4  197.88   10.40 
   6   5   4  198.18   10.10 
   6  -5  -4  185.08    9.60 
   6   5   4  205.18    8.80 
  -7  -5  -4  137.19    8.00 
   7   5  -4  139.89    8.10 
  -7   5   4  137.89    7.80 
   7  -5   4  127.89    7.90 
  -7   5   4  142.59    7.00 
  -7   5  -4  157.18    8.70 
   7   5   4  135.19    8.30 
   7   5   4  138.99    7.40 
  -7  -5   4  166.88    9.30 
   7  -5  -4  147.19    8.40 
  -7  -5   4  142.39    6.80 
   8   5  -4   23.80    4.20 
  -8  -5  -4   25.20    4.60 
   8  -5   4   19.20    4.00 
  -8   5   4   22.60    3.00 
  -8   5   4   20.90    4.00 
  -8  -5   4   28.20    3.10 
   8  -5  -4   21.50    4.20 
  -8  -5   4   18.50    4.10 
   8   5   4   19.60    3.70 
  -8   5  -4   26.50    4.40 
   8   5   4   30.40    4.00 
  -9   5   4   20.10    3.20 
  -9  -5  -4   13.00    3.90 
  -9  -5  -4   15.60    4.50 
   9  -5   4   10.50    4.20 
  -9   5   4    8.70    3.20 
   9   5  -4    7.90    3.50 
   9   5   4   20.20    3.80 
  -9  -5   4   11.10    3.80 
   9   5   4   15.00    3.80 
   9  -5  -4    7.00    3.40 
  -9  -5   4   15.40    2.40 
  -9   5  -4   15.20    4.00 
  10   5  -4  131.99    8.80 
 -10   5   4  134.59    8.60 
 -10  -5  -4  136.69    9.50 
 -10   5   4  128.59    7.30 
 -10  -5  -4  131.79    8.60 
  10  -5   4  120.79    8.60 
  10   5   4  128.79    8.70 
  10   5   4  110.29    7.60 
 -10   5  -4  128.89    8.70 
 -10  -5   4  122.69    9.00 
  10  -5  -4  134.49    8.90 
 -11  -5  -4   13.80    4.90 
 -11   5   4    8.80    2.60 
  11   5  -4    8.60    3.90 
  11  -5   4    5.20    4.00 
 -11  -5  -4   16.10    4.00 
 -11   5   4    8.90    3.40 
  11  -5  -4   11.10    4.10 
  11   5   4   13.20    3.80 
 -11   5  -4    3.60    3.40 
  11   5   4   10.80    4.10 
 -11  -5   4    1.10    3.80 
 -12  -5  -4   17.30    5.00 
 -12  -5  -4   14.10    4.00 
  12   5  -4   12.90    4.00 
  12  -5   4    8.80    4.20 
 -12   5   4    8.60    3.70 
  12   5   4    6.60    3.70 
 -12  -5   4   14.10    4.40 
 -12   5  -4   17.70    4.60 
  12   5   4   15.90    4.30 
  12  -5  -4    9.00    3.80 
  13  -5   4   29.20    5.50 
  13   5  -4   15.60    4.80 
 -13   5   4   31.50    5.30 
 -13  -5  -4   24.20    4.90 
 -13   5  -4   30.30    6.10 
  13  -5  -4   23.00    5.70 
 -13  -5   4   17.40    4.90 
  13   5   4   23.90    5.00 
  13   5   4   33.80    5.90 
 -14   5   4    1.80    3.10 
  14   5  -4    1.90    3.90 
  14  -5   4   -0.30    4.10 
 -14  -5  -4    3.80    3.70 
  14   5   4   -3.20    3.40 
  14   5   4    3.10    3.60 
 -14   5  -4    1.50    3.20 
  14  -5  -4    3.80    4.10 
 -14  -5   4    6.90    4.40 
  15  -5   4   -6.40    3.40 
 -15   5   4    5.40    3.50 
  15   5  -4   12.40    4.90 
  15   5   4    3.20    3.80 
  15  -5  -4   -2.80    3.80 
  15   5   4    7.80    4.00 
 -15   5  -4    7.30    4.10 
 -15  -5   4    5.30    4.40 
  16  -5   4   12.90    5.80 
  16   5  -4    7.20    4.30 
  16  -5  -4    2.40    5.00 
 -16  -5   4    0.00    3.70 
  16   5   4    9.60    3.80 
 -16   5  -4    3.70    4.20 
  17   5  -4    4.70    4.30 
  17  -5   4    9.50    4.20 
 -17  -5  -4    7.50    4.80 
 -17   5  -4    1.70    3.90 
  17  -5  -4   -3.40    4.60 
  17   5   4   -5.30    3.40 
 -17  -5   4   -3.70    3.90 
   0   6  -4   37.10    4.10 
   0   6   4   44.80    3.50 
   0   6  -4   30.30    3.60 
   0   6  -4   34.90    3.10 
   0   6   4   46.40    4.00 
   0  -6  -4   40.40    2.60 
  -1   6   4   19.80    2.80 
   1   6  -4   20.10    2.80 
   1   6  -4   17.00    2.80 
  -1   6   4   19.90    3.10 
  -1  -6  -4   19.30    2.00 
   1   6  -4   18.30    2.80 
  -1   6  -4   28.70    3.60 
   1   6   4   27.80    3.40 
   1   6   4   32.80    4.10 
  -1   6  -4   29.50    3.70 
  -1   6  -4   26.40    2.70 
   1  -6  -4   27.90    2.70 
   2  -6   4   13.30    2.70 
  -2   6   4   19.50    3.00 
   2   6  -4   13.30    2.70 
  -2   6   4   16.20    2.50 
   2   6  -4   16.70    2.50 
   2   6  -4   16.80    3.00 
  -2  -6  -4   27.20    4.00 
  -2   6  -4   15.20    3.00 
   2   6   4   21.70    2.10 
   2  -6  -4   18.80    2.50 
   2   6   4   26.40    3.60 
  -3   6   4  181.28    8.70 
  -3   6   4  166.58    7.70 
   3   6  -4  160.08    8.20 
  -3  -6  -4  170.58    8.50 
   3   6  -4  164.18    8.50 
   3   6  -4  168.28    7.60 
   3  -6   4  155.18    6.50 
   3  -6   4  165.18    8.30 
   3   6   4  211.28    9.80 
   3   6   4  198.28    8.10 
  -3   6  -4  181.18    9.50 
   3  -6  -4  197.88    9.00 
   4   6  -4  216.98   10.50 
   4   6  -4  214.78   10.80 
  -4   6   4  219.38    9.70 
  -4   6   4  237.38   10.90 
   4  -6   4  218.58   10.60 
  -4  -6  -4  223.88   10.70 
   4  -6  -4  201.58    9.30 
  -4  -6   4  196.78   10.00 
  -4  -6   4  183.38    8.70 
   4   6   4  207.28    8.40 
   4   6   4  212.98   10.10 
  -4   6  -4  193.78   10.10 
   5  -6   4  197.18   10.10 
  -5  -6  -4  217.68   10.20 
   5   6  -4  186.78    9.90 
  -5   6   4  206.48    9.20 
  -5   6   4  227.58   10.50 
   5   6  -4  189.68   10.40 
  -5  -6   4  210.28    9.40 
   5  -6  -4  227.88   10.40 
   5   6   4  227.68    9.40 
   5   6   4  222.18   11.00 
  -5   6  -4  221.88   11.10 
  -5  -6   4  202.38   10.90 
   6   6  -4  367.36   16.30 
  -6  -6  -4  354.36   15.60 
   6   6  -4  364.26   15.70 
  -6   6   4  346.07   15.80 
  -6   6   4  349.37   14.60 
   6  -6   4  356.56   15.90 
  -6   6  -4  342.27   15.80 
  -6  -6   4  328.87   13.90 
   6   6   4  349.96   14.20 
   6  -6  -4  361.26   15.40 
  -6  -6   4  337.97   16.00 
   6   6   4  373.06   16.00 
   7   6  -4   71.99    5.70 
   7  -6   4   65.19    6.50 
  -7   6   4   69.09    4.50 
  -7   6   4   76.99    5.80 
  -7  -6  -4   77.29    5.90 
   7   6  -4   60.59    5.80 
  -7  -6   4   62.19    4.10 
   7   6   4   56.49    4.30 
   7  -6  -4   62.89    5.60 
  -7  -6   4   68.49    6.30 
  -7   6  -4   63.99    5.40 
   7   6   4   61.39    5.50 
  -8  -6  -4   64.29    5.90 
   8  -6   4   48.40    5.90 
  -8   6   4   64.29    4.40 
   8   6  -4   65.79    6.70 
   8   6  -4   66.69    7.10 
  -8   6   4   66.19    6.70 
   8   6   4   49.60    4.30 
  -8  -6   4   42.70    3.80 
   8   6   4   59.59    6.60 
   8  -6  -4   56.59    6.30 
  -8  -6   4   52.99    6.60 
  -8   6  -4   55.19    6.40 
   9   6  -4   57.99    6.40 
  -9   6   4   46.20    5.70 
  -9   6   4   42.90    3.80 
   9  -6   4   49.10    6.40 
  -9  -6  -4   53.19    6.30 
  -9  -6  -4   44.00    6.30 
   9   6   4   47.80    6.30 
  -9   6  -4   52.79    6.40 
   9   6   4   54.59    5.50 
  -9  -6   4   47.90    3.80 
   9  -6  -4   48.70    6.30 
  -9  -6   4   49.10    6.40 
  10   6  -4   76.99    6.80 
 -10   6   4   65.69    4.80 
  10  -6   4   62.69    7.00 
 -10  -6  -4   71.69    8.30 
 -10  -6  -4   76.79    6.70 
 -10   6   4   58.89    6.90 
  10  -6  -4   55.89    7.00 
 -10  -6   4   67.19    7.80 
  10   6   4   63.99    6.40 
 -10   6  -4   63.29    7.10 
  10   6   4   56.29    6.70 
 -11  -6  -4   42.10    5.90 
  11   6  -4   24.10    5.20 
 -11   6   4   38.20    5.70 
 -11  -6  -4   32.80    6.30 
  11  -6   4   26.80    5.60 
 -11   6  -4   29.50    5.70 
 -11  -6   4   24.60    5.30 
  11   6   4   38.80    5.20 
  11  -6  -4   30.20    5.70 
  11   6   4   23.80    5.10 
  12   6  -4    4.90    3.40 
 -12  -6  -4   15.00    4.20 
 -12   6   4    7.90    3.50 
  12  -6   4    7.70    4.80 
 -12  -6  -4    5.80    4.40 
  12   6   4    9.10    3.60 
  12  -6  -4    3.50    4.10 
 -12   6  -4   12.90    4.40 
  12   6   4    3.60    3.10 
 -12  -6   4    9.80    4.50 
  13  -6   4   -7.70    3.70 
 -13  -6  -4    3.60    3.50 
 -13   6   4    6.00    3.50 
  13   6  -4    0.40    3.50 
 -13  -6  -4   10.10    5.00 
  13  -6  -4    7.90    4.20 
  13   6   4    5.90    4.10 
 -13   6  -4    4.10    3.70 
 -13  -6   4   14.80    5.20 
  13   6   4   10.70    4.30 
  14  -6   4   27.40    5.90 
  14   6  -4   38.10    6.60 
 -14   6   4   25.00    5.10 
 -14  -6  -4   33.10    6.00 
  14   6   4   29.50    6.10 
  14   6   4   37.60    5.80 
 -14  -6   4   43.50    7.40 
 -14   6  -4   30.30    6.10 
  14  -6  -4   23.60    5.90 
  15  -6   4   10.20    5.40 
  15   6  -4   10.20    4.80 
 -15   6   4    5.90    3.90 
 -15   6  -4    7.40    4.00 
  15   6   4    4.40    4.20 
  15   6   4    8.80    4.10 
 -15  -6   4    7.10    4.90 
  15  -6  -4    9.50    4.70 
  16  -6   4   21.20    5.90 
  16   6  -4   11.20    4.90 
 -16   6  -4   18.40    5.60 
  16   6   4   13.30    5.20 
 -16  -6   4   10.30    5.10 
  16  -6  -4   16.70    5.70 
 -17  -6  -4   -0.40    4.90 
  17  -6   4    5.70    4.80 
  17   6  -4   -2.50    3.30 
 -17   6  -4   -0.10    4.30 
 -17  -6   4    0.30    4.40 
  17  -6  -4    0.50    4.60 
   0   7   4    4.40    2.40 
   0   7   4    6.00    2.10 
   0  -7  -4    1.00    1.40 
   0   7  -4    2.20    1.80 
   0   7  -4    1.80    1.70 
   0   7  -4    1.20    1.80 
  -1   7   4  189.38    8.70 
  -1  -7  -4  166.88    7.60 
   1   7  -4  176.48    8.60 
   1   7  -4  180.48    8.90 
  -1   7   4  166.98    9.10 
   1   7  -4  193.48    8.80 
   1  -7  -4  179.78    8.10 
   1   7   4  169.48    8.90 
  -1   7  -4  182.08    9.00 
  -1   7  -4  184.48    8.10 
  -1   7  -4  188.68    9.10 
   1   7   4  177.98    9.20 
  -2   7   4    7.10    2.10 
  -2  -7  -4    8.40    3.10 
   2   7  -4    5.90    2.30 
   2   7  -4    7.30    2.50 
   2   7  -4    7.00    2.30 
  -2   7   4    5.70    2.30 
   2  -7   4    2.70    2.00 
   2  -7  -4    2.20    1.80 
   2   7   4    4.20    2.30 
  -2   7  -4   -0.40    1.20 
  -2   7  -4    3.20    2.50 
   2   7   4    4.40    1.40 
  -3   7   4    1.10    1.40 
   3   7  -4    4.60    2.30 
  -3   7   4    3.20    2.40 
  -3  -7  -4    6.70    3.00 
   3   7  -4    4.80    2.40 
   3   7  -4    2.60    1.70 
   3  -7   4    1.10    2.50 
  -3   7  -4    1.70    2.10 
   3   7   4   -0.20    2.10 
   3   7   4    0.10    1.20 
   3  -7  -4    0.00    1.90 
  -4  -7  -4    5.30    2.80 
   4   7  -4    2.20    2.30 
   4  -7   4    4.60    2.40 
   4   7  -4    3.30    2.60 
  -4   7   4    6.70    2.80 
  -4   7   4    6.10    1.90 
   4   7   4    2.00    1.40 
   4  -7  -4    3.60    2.30 
   4   7   4    0.20    2.50 
  -4   7  -4    4.70    2.60 
  -4  -7   4   -1.00    2.40 
  -5   7   4  285.47   13.10 
   5   7  -4  263.67   12.50 
   5   7  -4  269.87   13.20 
  -5  -7  -4  265.37   12.70 
   5  -7   4  277.97   12.90 
  -5   7   4  256.97   11.40 
   5  -7  -4  265.27   12.00 
  -5  -7   4  257.57   12.70 
   5   7   4  254.77   12.60 
   5   7   4  263.87   10.90 
  -5   7  -4  247.88   12.60 
  -5  -7   4  258.47   11.10 
  -6   7   4    8.50    2.90 
   6   7  -4    8.20    3.20 
   6  -7   4    4.50    2.70 
   6   7  -4    5.80    2.80 
  -6  -7  -4    5.80    3.30 
  -6   7   4    7.60    2.10 
   6   7   4    5.90    1.90 
  -6  -7   4    8.60    3.40 
   6   7   4    8.70    2.90 
   6  -7  -4    2.10    2.60 
  -6  -7   4    3.20    2.20 
  -6   7  -4    6.10    3.00 
   7   7  -4  144.29    9.00 
  -7   7   4  137.79    7.10 
  -7  -7  -4  135.19    8.50 
   7  -7   4  135.29    8.50 
  -7   7   4  135.69    8.60 
   7   7  -4  150.78    8.50 
   7  -7  -4  152.18    8.80 
  -7  -7   4  126.49    9.10 
  -7   7  -4  149.59    9.20 
   7   7   4  149.88    7.60 
  -7  -7   4  145.29    7.30 
   7   7   4  149.49    9.00 
  -8  -7  -4   72.09    7.10 
  -8   7   4   68.09    4.60 
   8   7  -4   68.19    7.10 
   8  -7   4   72.29    6.50 
  -8   7   4   62.89    5.90 
   8   7  -4   69.69    6.20 
  -8  -7   4   61.99    7.40 
   8  -7  -4   64.59    7.00 
  -8   7  -4   69.99    7.70 
   8   7   4   71.99    7.40 
   8   7   4   63.59    4.90 
  -8  -7   4   57.69    4.60 
   9   7  -4  120.59    8.00 
  -9   7   4  113.79    6.20 
  -9   7   4  111.09    7.80 
  -9  -7  -4  102.49    7.70 
   9  -7   4   87.39    7.40 
  -9   7  -4  125.19    8.60 
   9  -7  -4  100.99    7.70 
   9   7   4  104.89    8.00 
   9   7   4  105.79    6.80 
  -9  -7   4  115.59    9.00 
  10  -7   4   65.69    7.90 
 -10   7   4   69.89    6.30 
  10   7  -4   74.79    7.70 
 -10  -7  -4   60.49    7.80 
 -10  -7  -4   56.69    6.80 
 -10   7  -4   73.39    6.50 
  10   7   4   63.99    5.60 
 -10  -7   4   71.49    8.00 
  10  -7  -4   56.39    6.90 
  10   7   4   57.59    7.00 
  11   7  -4   12.50    3.90 
 -11  -7  -4    2.30    3.80 
  11  -7   4    6.00    3.50 
 -11   7   4    4.50    3.30 
 -11  -7  -4    6.30    3.60 
 -11  -7   4    6.00    4.20 
  11   7   4    3.30    3.40 
 -11   7  -4    5.90    3.70 
  11  -7  -4    0.90    3.30 
  11   7   4    4.60    3.00 
  12   7  -4   57.99    7.30 
  12  -7   4   45.20    7.10 
 -12   7   4   64.49    7.70 
 -12  -7  -4   58.99    7.20 
 -12  -7  -4   49.70    7.60 
  12   7   4   55.09    6.60 
 -12  -7   4   58.39    8.20 
  12   7   4   47.20    7.00 
  12  -7  -4   50.39    7.40 
 -12   7  -4   49.30    7.40 
 -13  -7  -4   22.00    4.70 
 -13   7   4   29.50    5.60 
 -13  -7  -4   24.10    6.20 
  13   7  -4   21.40    5.40 
  13  -7   4   21.60    5.90 
  13   7   4   24.80    5.80 
 -13  -7   4   10.80    5.40 
 -13   7  -4   25.60    5.80 
  13  -7  -4   24.80    5.90 
  13   7   4   19.30    4.80 
  14   7  -4   31.10    6.20 
 -14   7   4   32.00    5.90 
  14  -7   4   20.10    5.70 
 -14  -7  -4   32.90    6.80 
  14   7   4   35.40    6.80 
 -14  -7   4   19.40    5.90 
  14  -7  -4   29.60    6.20 
 -14   7  -4   26.30    5.90 
 -15   7   4    7.00    4.00 
  15  -7   4    6.60    4.70 
  15   7  -4   -5.10    3.40 
  15  -7  -4   -1.20    4.00 
 -15   7  -4   -0.70    3.30 
 -15  -7   4    4.10    4.50 
  15   7   4    1.80    4.00 
 -16   7   4    2.50    3.70 
  16  -7   4    8.30    4.60 
  16   7  -4   -1.50    3.60 
  16   7   4   -3.60    3.90 
  16  -7  -4    5.60    4.50 
 -16  -7   4    2.50    4.10 
 -16   7  -4    0.00    3.90 
  17  -7   4    9.00    6.00 
  17   7  -4    5.30    4.50 
 -17   7  -4    2.70    3.90 
  17  -7  -4    3.90    4.70 
 -17  -7   4   14.20    5.70 
   0   8  -4  315.77   14.00 
   0   8  -4  339.07   13.60 
   0   8   4  302.57   13.90 
   0  -8  -4  308.37   12.90 
   0   8  -4  307.87   14.10 
   0   8   4  325.67   14.60 
  -1   8   4  341.67   15.00 
  -1   8   4  309.77   13.90 
   1   8  -4  333.77   14.30 
   1   8  -4  316.07   14.30 
   1   8  -4  335.37   14.20 
  -1  -8  -4  312.97   13.00 
   1   8   4  301.47   14.00 
  -1   8  -4  307.27   13.60 
   1   8   4  313.57   13.70 
  -1   8  -4  315.67   12.80 
   1  -8  -4  290.57   12.60 
  -1   8  -4  290.27   13.70 
  -2   8   4  283.57   13.90 
   2   8  -4  306.87   13.50 
   2  -8   4  312.07   13.60 
   2   8  -4  291.07   13.40 
  -2  -8  -4  305.77   14.00 
   2   8  -4  309.87   13.20 
  -2   8   4  281.77   12.80 
   2   8   4  262.87   11.00 
  -2   8  -4  271.47   11.10 
   2  -8  -4  258.57   11.60 
  -2   8  -4  258.27   12.50 
   2   8   4  274.37   12.60 
   3   8  -4  449.16   19.10 
  -3   8   4  456.85   18.30 
  -3   8   4  460.75   19.70 
   3   8  -4  436.76   18.60 
  -3  -8  -4  456.65   19.50 
   3   8  -4  460.45   19.30 
   3  -8   4  459.15   19.30 
   3   8   4  406.26   15.80 
   3   8   4  406.66   17.60 
  -3   8  -4  396.96   17.70 
   3  -8  -4  404.46   16.60 
  -3   8  -4  386.76   15.40 
   4  -8   4   23.30    1.90 
   4   8  -4   39.40    4.20 
   4   8  -4   34.70    4.90 
   4  -8   4   36.50    4.60 
  -4   8   4   41.40    4.00 
   4   8  -4   33.40    4.50 
  -4  -8  -4   35.90    5.10 
  -4   8   4   34.40    4.80 
  -4   8  -4   31.40    4.60 
   4   8   4   45.40    5.50 
   4  -8  -4   43.40    4.70 
   4   8   4   35.00    3.00 
   5   8  -4  239.58   12.40 
   5   8  -4  251.37   11.90 
  -5  -8  -4  244.48   12.20 
  -5   8   4  255.57   12.50 
  -5   8   4  230.08   10.60 
   5  -8   4  239.28   12.10 
   5   8   4  235.38   12.10 
   5  -8  -4  234.68   11.30 
   5   8   4  234.58   10.20 
  -5  -8   4  230.68   10.80 
  -5  -8   4  235.78   12.30 
  -5   8  -4  237.08   12.30 
   6   8  -4   25.60    4.70 
   6  -8   4   27.80    4.40 
  -6   8   4   36.80    3.70 
  -6   8   4   38.60    5.20 
   6   8  -4   25.80    4.40 
  -6  -8  -4   40.00    5.40 
  -6  -8   4   30.60    3.90 
  -6  -8   4   31.20    5.30 
  -6   8  -4   25.90    4.90 
   6  -8  -4   25.20    4.20 
   6   8   4   33.90    3.60 
   6   8   4   26.60    4.80 
  -7   8   4  170.78    8.40 
   7   8  -4  184.28   10.90 
   7   8  -4  176.68    9.90 
   7  -8   4  181.58   10.40 
  -7   8   4  185.58   10.50 
  -7  -8  -4  188.18   10.50 
   7  -8  -4  190.08   10.50 
  -7   8  -4  208.88   11.20 
  -7  -8   4  180.68    9.00 
  -7  -8   4  180.68   11.30 
   7   8   4  197.38   11.00 
   7   8   4  189.68    9.20 
   8   8  -4   13.80    4.00 
  -8   8   4   12.20    2.30 
   8  -8   4   19.90    4.60 
   8   8  -4    5.80    3.50 
  -8  -8  -4   11.20    4.00 
  -8   8   4    7.70    3.50 
   8  -8  -4   11.10    3.80 
   8   8   4   19.70    3.30 
  -8  -8   4   15.70    5.00 
   8   8   4   11.60    3.80 
  -8  -8   4   17.40    3.20 
  -8   8  -4   16.40    4.40 
  -9  -8  -4   74.29    6.70 
   9  -8   4   48.30    6.70 
   9   8  -4   51.79    6.90 
   9   8  -4   55.99    6.90 
  -9   8   4   60.49    7.10 
  -9  -8   4   67.49    8.20 
   9  -8  -4   68.69    7.70 
  -9   8  -4   65.89    7.70 
   9   8   4   68.29    5.40 
   9   8   4   67.49    7.70 
  10  -8   4   59.79    7.20 
 -10  -8  -4   54.69    6.80 
 -10   8   4   45.80    6.40 
  10   8  -4   69.49    7.60 
 -10  -8  -4   44.80    7.30 
  10   8   4   51.79    6.90 
 -10  -8   4   56.39    7.60 
 -10   8  -4   43.30    6.30 
  10  -8  -4   44.10    6.20 
  10   8   4   58.49    5.90 
  11   8  -4   18.40    4.60 
 -11   8   4   22.60    4.90 
 -11  -8  -4   20.80    5.70 
  11  -8   4   22.10    5.10 
 -11  -8  -4   19.00    4.70 
 -11  -8   4   13.00    4.90 
 -11   8  -4   10.50    4.10 
  11   8   4   25.60    4.60 
  11  -8  -4   19.10    5.00 
  11   8   4   14.60    4.40 
  12   8  -4   12.60    4.10 
 -12   8   4    2.70    3.60 
 -12  -8  -4    3.20    4.00 
 -12  -8  -4    2.50    3.40 
  12  -8   4    0.60    4.00 
  12   8   4    2.10    3.50 
  12  -8  -4    0.40    3.60 
 -12   8  -4    3.10    3.50 
 -12  -8   4   -1.30    4.00 
 -13  -8  -4   16.60    6.10 
 -13  -8  -4   16.20    4.80 
  13   8  -4   17.90    4.90 
  13  -8   4   16.40    5.70 
 -13   8   4   15.30    4.60 
  13   8   4   15.80    4.90 
 -13  -8   4   19.50    5.80 
 -13   8  -4   20.40    5.50 
  13  -8  -4   15.10    5.40 
  14   8  -4   -1.90    3.60 
 -14   8   4    6.30    4.00 
  14  -8   4    2.40    4.60 
 -14  -8  -4   11.50    5.80 
  14   8   4    9.10    4.60 
 -14  -8   4   -1.80    3.70 
 -14   8  -4    3.70    4.00 
  14  -8  -4    6.00    4.30 
  15   8  -4   -0.50    3.90 
 -15   8   4    3.50    3.90 
  15  -8   4   -0.90    4.10 
  15   8   4    3.20    4.30 
 -15  -8   4    3.40    4.50 
 -15   8  -4    4.50    4.20 
  15  -8  -4    2.20    4.30 
  16   8  -4   18.70    6.00 
 -16   8   4   13.40    4.70 
  16  -8   4    4.60    5.10 
  16  -8  -4   14.80    5.70 
 -16  -8   4   15.20    5.70 
 -16   8  -4   19.30    6.00 
  16   8   4   21.50    5.90 
   0   9   4  392.46   17.40 
   0   9   4  414.46   16.80 
   0   9  -4  377.76   16.80 
   0   9  -4  376.56   16.10 
   0  -9  -4  390.16   15.70 
   0   9  -4  357.56   16.80 
   1   9  -4  518.05   21.10 
  -1   9   4  511.85   20.70 
  -1   9   4  509.65   21.80 
   1   9  -4  498.55   20.60 
  -1  -9  -4  479.85   19.60 
   1   9  -4  500.35   21.00 
  -1   9  -4  586.34   23.20 
   1   9   4  529.05   23.10 
   1  -9  -4  529.05   21.70 
  -1   9  -4  554.04   21.80 
   1   9   4  539.65   22.70 
  -1   9  -4  565.94   22.90 
  -2   9   4  130.09    7.20 
  -2   9   4  120.19    8.30 
   2   9  -4  131.29    7.50 
  -2  -9  -4  133.29    8.40 
   2  -9   4  120.99    7.80 
   2   9  -4  129.99    7.70 
   2   9  -4  128.89    7.70 
   2   9   4  112.59    7.40 
   2  -9  -4  122.79    6.80 
  -2   9  -4  119.99    6.20 
  -2   9  -4  128.49    7.80 
   2   9   4  118.49    6.20 
   3   9  -4  137.79    7.80 
   3   9  -4  141.49    8.00 
  -3   9   4  140.69    8.70 
  -3  -9  -4  120.49    8.50 
   3   9  -4  144.49    8.40 
   3  -9   4  140.19    8.30 
  -3   9   4  132.59    7.20 
  -3   9  -4  151.58    8.70 
   3   9   4  129.99    6.60 
   3  -9  -4  129.89    7.40 
   3   9   4  131.59    8.20 
  -3   9  -4  138.49    6.50 
  -4  -9  -4  163.88    9.40 
   4  -9   4  158.38    9.10 
   4   9  -4  140.59    9.00 
  -4   9   4  156.68    7.90 
   4   9  -4  158.98    8.70 
  -4   9   4  156.98    9.50 
   4   9  -4  153.88    8.40 
   4   9   4  145.99    7.30 
   4   9   4  154.28    9.20 
   4  -9  -4  158.18    8.50 
  -4   9  -4  158.08    9.40 
  -5   9   4   27.70    3.50 
  -5   9   4   27.60    5.00 
  -5  -9  -4   25.60    4.90 
   5  -9   4   29.30    4.90 
   5   9  -4   25.70    4.60 
   5   9  -4   22.20    4.00 
   5   9   4   36.10    5.40 
  -5   9  -4   35.70    5.40 
   5  -9  -4   21.50    3.90 
  -5  -9   4   27.10    5.10 
  -5  -9   4   28.70    4.10 
   5   9   4   35.80    3.60 
  -6  -9  -4  197.98   11.20 
  -6   9   4  202.08   11.20 
   6   9  -4  185.48   10.50 
   6  -9   4  189.08   10.80 
   6   9  -4  194.58   11.40 
  -6   9   4  200.98    9.20 
   6   9   4  177.58   10.80 
   6  -9  -4  199.68   10.40 
  -6   9  -4  197.58   11.20 
  -6  -9   4  184.98    9.50 
  -6  -9   4  178.48   11.10 
   6   9   4  188.28    8.90 
   7   9  -4   16.00    3.90 
  -7  -9  -4   18.50    4.70 
   7  -9   4   14.20    4.30 
   7   9  -4   22.50    5.30 
  -7   9   4   12.20    4.20 
  -7   9   4   18.30    2.70 
   7  -9  -4   18.90    4.20 
  -7  -9   4   29.30    4.00 
   7   9   4   24.50    3.50 
  -7   9  -4   18.70    4.50 
   7   9   4   22.30    4.70 
  -7  -9   4   18.40    5.00 
   8   9  -4   49.20    6.40 
  -8   9   4   60.59    7.20 
   8  -9   4   46.40    6.60 
   8   9  -4   66.79    7.10 
  -8  -9  -4   62.89    7.30 
  -8  -9   4   55.69    7.50 
   8   9   4   57.19    4.70 
   8   9   4   60.89    7.20 
   8  -9  -4   71.69    7.40 
  -8   9  -4   59.19    7.10 
   9   9  -4   19.70    4.30 
  -9   9   4   18.40    4.40 
  -9  -9  -4   11.20    4.30 
   9   9  -4   14.90    4.50 
   9  -9   4   18.30    4.90 
   9  -9  -4   27.90    5.20 
   9   9   4   18.00    5.00 
   9   9   4   21.70    3.80 
  -9   9  -4   22.20    5.00 
  -9  -9   4   22.50    5.70 
  10  -9   4    0.50    3.50 
 -10   9   4    1.20    3.30 
  10   9  -4    5.90    3.30 
 -10  -9  -4   -1.30    3.70 
 -10  -9  -4   -5.00    3.50 
  10   9  -4    3.30    3.10 
 -10  -9   4   -5.60    3.40 
  10   9   4    2.40    3.40 
 -10   9  -4    1.30    3.20 
  10  -9  -4    3.20    3.60 
 -11  -9  -4   11.60    4.70 
  11  -9   4    6.10    4.50 
 -11   9   4   18.50    4.80 
 -11  -9  -4    7.10    4.60 
  11   9  -4   12.10    4.00 
 -11   9  -4   12.50    4.40 
  11  -9  -4   16.50    5.00 
  11   9   4    6.40    4.00 
 -11  -9   4   13.60    4.80 
 -12  -9  -4   -1.30    3.00 
 -12   9   4   -3.20    3.00 
  12   9  -4   -3.70    2.50 
 -12  -9  -4    4.30    4.40 
  12  -9   4   -3.30    3.40 
  12   9   4    2.10    3.50 
 -12   9  -4   -0.50    3.30 
 -12  -9   4   -1.10    4.90 
  12  -9  -4   -3.90    3.30 
  13  -9   4   13.90    4.80 
  13   9  -4   19.00    4.80 
 -13   9   4   11.40    4.50 
 -13  -9  -4   12.20    5.40 
  13  -9  -4   15.20    5.10 
  13   9   4   17.20    5.00 
 -13  -9   4   18.90    5.90 
 -13   9  -4   14.70    4.80 
  14  -9   4   -1.70    3.90 
  14   9  -4   -1.80    3.20 
 -14   9   4    4.90    4.00 
 -14  -9  -4    5.40    4.90 
 -14   9  -4    4.10    3.90 
 -14  -9   4    0.90    4.10 
  14  -9  -4    3.00    4.50 
  14   9   4   -0.60    3.90 
  15   9  -4    0.70    3.40 
  15  -9   4   -2.40    3.90 
 -15  -9  -4    4.60    4.90 
 -15   9   4    5.90    4.10 
  15  -9  -4    1.70    4.40 
 -15  -9   4    2.60    4.60 
  15   9   4    3.50    5.00 
 -15   9  -4   -0.90    4.20 
  16  -9   4   -0.70    4.30 
 -16   9   4    5.50    4.40 
  16   9  -4    4.90    5.40 
 -16   9  -4    1.40    4.60 
  16  -9  -4   -6.70    4.10 
  16   9   4   -4.40    2.90 
 -16  -9   4    9.90    4.60 
   0  10  -4    5.50    3.00 
   0  10  -4    2.10    2.50 
   0  10  -4    7.00    2.50 
   0  10   4    4.40    3.20 
   0  10   4    2.50    2.40 
   0 -10  -4    1.70    2.00 
   1  10  -4  173.18    9.60 
  -1  10   4  173.28    9.30 
   1  10  -4  178.78    9.30 
  -1 -10  -4  180.48    8.50 
  -1  10   4  178.08   10.40 
   1  10  -4  178.08    9.80 
  -1  10  -4  186.68   10.10 
   1  10   4  177.88   10.50 
   1  10   4  198.08   10.10 
   1 -10  -4  186.18    9.10 
  -1  10  -4  175.58   10.20 
  -1  10  -4  186.98    9.10 
   2  10  -4   12.70    3.40 
  -2  10   4   17.00    4.30 
   2  10  -4   14.40    3.50 
   2  10  -4   12.10    3.40 
  -2  10   4   14.90    3.20 
  -2 -10  -4   15.90    2.80 
   2 -10   4   10.90    3.50 
   2  10   4   16.10    3.70 
  -2  10  -4   17.60    2.90 
  -2  10  -4    9.80    3.60 
   2 -10  -4   24.00    3.60 
  -3  10   4   84.69    7.00 
   3  10  -4   91.39    6.40 
  -3 -10  -4   91.79    7.60 
   3  10  -4   98.19    6.70 
   3 -10   4   83.59    6.70 
  -3  10   4   92.19    5.80 
   3  10  -4   76.39    6.40 
  -3  10  -4   92.59    7.00 
   3  10   4   83.89    5.10 
   3  10   4   86.79    6.70 
  -3  10  -4   78.79    4.90 
   3 -10  -4  102.89    6.30 
   4 -10   4  241.08   12.30 
   4  10  -4  241.48   12.40 
   4  10  -4  220.48   11.70 
  -4  10   4  251.07   12.90 
  -4 -10  -4  236.48   12.60 
  -4  10   4  224.18   10.80 
   4  10  -4  229.48   11.50 
   4  10   4  233.18   10.20 
  -4  10  -4  205.88   12.00 
   4 -10  -4  248.48   11.50 
   4  10   4  208.18   11.80 
  -5  10   4   62.59    7.10 
  -5  10   4   67.49    4.80 
   5 -10   4   79.19    6.70 
  -5 -10  -4   73.09    7.80 
   5  10  -4   62.39    5.70 
   5  10  -4   72.39    6.60 
  -5 -10   4   64.09    6.50 
   5  10   4   67.99    7.30 
  -5  10  -4   61.29    7.20 
   5 -10  -4   67.89    5.70 
   5  10   4   63.19    4.50 
  -6  10   4   76.99    5.00 
  -6 -10  -4   88.59    7.50 
   6  10  -4   70.99    6.30 
   6  10  -4   83.99    8.70 
   6 -10   4   63.69    7.30 
  -6  10   4   96.69    7.60 
  -6 -10   4   77.49    7.50 
   6 -10  -4   87.29    7.00 
  -6 -10   4   85.99    6.20 
  -6  10  -4   81.19    7.20 
   6  10   4   82.69    5.30 
   6  10   4   80.49    6.90 
   7  10  -4   10.40    3.70 
   7  10  -4    2.70    3.40 
  -7 -10  -4   15.10    4.60 
   7 -10   4   16.90    4.70 
  -7  10   4   14.60    4.40 
  -7 -10   4    4.00    3.10 
   7 -10  -4    9.00    4.00 
  -7 -10   4   15.80    5.40 
   7  10   4   12.50    3.10 
  -7  10  -4    7.50    3.50 
   7  10   4    8.70    4.00 
   8 -10   4    9.50    4.10 
   8  10  -4   15.20    4.20 
  -8  10   4   18.60    4.60 
   8  10  -4    9.40    4.40 
  -8 -10  -4   22.50    4.90 
  -8 -10   4   12.00    4.50 
   8  10   4   13.40    4.70 
   8 -10  -4   18.10    4.70 
  -8  10  -4   11.20    4.20 
   9  10  -4   16.30    5.00 
   9 -10   4   13.80    4.90 
  -9 -10  -4   21.20    4.70 
   9  10  -4   15.70    4.40 
  -9  10   4   14.00    4.40 
  -9  10  -4   11.30    4.30 
  -9 -10   4   16.40    5.50 
   9  10   4   10.50    4.10 
   9 -10  -4   10.70    4.10 
  10 -10   4   11.30    4.80 
 -10 -10  -4   12.90    5.10 
  10  10  -4   18.70    4.40 
 -10  10   4    6.70    3.90 
 -10 -10  -4   10.50    4.40 
  10  10  -4   11.40    4.70 
  10 -10  -4    3.40    3.80 
 -10  10  -4    6.50    3.90 
 -10 -10   4   14.00    5.10 
  10  10   4    6.80    4.00 
 -11 -10  -4   29.50    6.90
[truncated: 1,336,998 more chars]
