# Supplementary material for: Chiral bisoxazoline ligands designed to stabilize bimetallic complexes
Source: Beilstein J Org Chem. 2018 Aug 1;14:2002–11. doi: 10.3762/bjoc.14.175 (PMC6122208; doi:10.3762/bjoc.14.175)
Supplement: File 2 — Crystallographic information files of synthesized complexes (CCDC 1568876–1568879). [file Beilstein_J_Org_Chem-14-2002-s002.zip › 25-Ni2OAc.cif]

 
data_25-Ni2OAc 
  
_audit_creation_method            'SHELXL-2014/7' 
_shelx_SHELXL_version_number      '2014/7' 
_chemical_name_systematic         ? 
_chemical_name_common             ? 
_chemical_melting_point           ? 
_chemical_formula_moiety          'C37 H28 N6 Ni2 O6, (C H2 Cl2)' 
_chemical_formula_sum 
 'C38 H30 Cl2 N6 Ni2 O6' 
_chemical_formula_weight          855.00 
  
loop_ 
 _atom_type_symbol 
 _atom_type_description 
 _atom_type_scat_dispersion_real 
 _atom_type_scat_dispersion_imag 
 _atom_type_scat_source 
 'C'  'C'   0.0033   0.0016 
 'International Tables Vol C Tables 4.2.6.8 and 6.1.1.4' 
 'H'  'H'   0.0000   0.0000 
 'International Tables Vol C Tables 4.2.6.8 and 6.1.1.4' 
 'N'  'N'   0.0061   0.0033 
 'International Tables Vol C Tables 4.2.6.8 and 6.1.1.4' 
 'O'  'O'   0.0106   0.0060 
 'International Tables Vol C Tables 4.2.6.8 and 6.1.1.4' 
 'Ni'  'Ni'   0.3393   1.1124 
 'International Tables Vol C Tables 4.2.6.8 and 6.1.1.4' 
 'Cl'  'Cl'   0.1484   0.1585 
 'International Tables Vol C Tables 4.2.6.8 and 6.1.1.4' 
  
_space_group_crystal_system       monoclinic 
_space_group_IT_number            4 
_space_group_name_H-M_alt         'P 21' 
_space_group_name_Hall            'P 2yb' 
  
_shelx_space_group_comment 
; 
The symmetry employed for this shelxl refinement is uniquely defined 
by the following loop, which should always be used as a source of 
symmetry information in preference to the above space-group names. 
They are only intended as comments. 
; 
  
loop_ 
 _space_group_symop_operation_xyz 
 'x, y, z' 
 '-x, y+1/2, -z' 
  
_cell_length_a                    9.0473(9) 
_cell_length_b                    17.5433(17) 
_cell_length_c                    11.7671(11) 
_cell_angle_alpha                 90 
_cell_angle_beta                  109.643(2) 
_cell_angle_gamma                 90 
_cell_volume                      1759.0(3) 
_cell_formula_units_Z             2 
_cell_measurement_temperature     100(2) 
_cell_measurement_reflns_used     4649 
_cell_measurement_theta_min       2.39 
_cell_measurement_theta_max       29.66 
  
_exptl_crystal_description        needle 
_exptl_crystal_colour             green 
_exptl_crystal_density_meas       ? 
_exptl_crystal_density_method     ? 
_exptl_crystal_density_diffrn     1.614 
_exptl_crystal_F_000              876 
_exptl_transmission_factor_min    ? 
_exptl_transmission_factor_max    ? 
_exptl_crystal_size_max           0.250 
_exptl_crystal_size_mid           0.040 
_exptl_crystal_size_min           0.020 
_exptl_absorpt_coefficient_mu     1.281 
_shelx_estimated_absorpt_T_min    0.740 
_shelx_estimated_absorpt_T_max    0.975 
_exptl_absorpt_correction_type    multi-scan 
_exptl_absorpt_correction_T_min   0.7329 
_exptl_absorpt_correction_T_max   .9999 
_exptl_absorpt_process_details    'Bruker SAINT (SADABS)' 
_exptl_absorpt_special_details    ? 
_diffrn_ambient_temperature       100(2) 
_diffrn_radiation_wavelength      0.71073 
_diffrn_radiation_type            MoK\a 
_diffrn_source                    'sealed tube' 
_diffrn_measurement_device_type   'Bruker APEX' 
_diffrn_measurement_method        '\w scans' 
_diffrn_detector_area_resol_mean  ? 
_diffrn_reflns_number             12601 
_diffrn_reflns_av_unetI/netI      0.1059 
_diffrn_reflns_av_R_equivalents   0.0627 
_diffrn_reflns_limit_h_min        -12 
_diffrn_reflns_limit_h_max        12 
_diffrn_reflns_limit_k_min        -21 
_diffrn_reflns_limit_k_max        23 
_diffrn_reflns_limit_l_min        -15 
_diffrn_reflns_limit_l_max        13 
_diffrn_reflns_theta_min          1.838 
_diffrn_reflns_theta_max          28.333 
_diffrn_reflns_theta_full         25.242 
_diffrn_measured_fraction_theta_max   0.997 
_diffrn_measured_fraction_theta_full  1.000 
_diffrn_reflns_Laue_measured_fraction_max    0.997 
_diffrn_reflns_Laue_measured_fraction_full   1.000 
_diffrn_reflns_point_group_measured_fraction_max   0.807 
_diffrn_reflns_point_group_measured_fraction_full  0.833 
_reflns_number_total              7091 
_reflns_number_gt                 5526 
_reflns_threshold_expression      'I > 2\s(I)' 
_reflns_Friedel_coverage          0.570 
_reflns_Friedel_fraction_max      0.605 
_reflns_Friedel_fraction_full     0.654 
  
_reflns_special_details 
; 
 Reflections were merged by SHELXL according to the crystal 
 class for the calculation of statistics and refinement. 
  
 _reflns_Friedel_fraction is defined as the number of unique 
 Friedel pairs measured divided by the number that would be 
 possible theoretically, ignoring centric projections and 
 systematic absences. 
; 
  
_computing_data_collection        'Bruker SMART' 
_computing_cell_refinement        'Bruker SAINT' 
_computing_data_reduction         'Bruker SAINT' 
_computing_structure_solution     'SHELXL-2014/7 (Sheldrick, 2014)' 
_computing_structure_refinement 'SHELXL-2014/7 (Sheldrick, 2014)' 
_computing_molecular_graphics     'Bruker SHELXTL' 
_computing_publication_material   SHELXL-2014/7 
_refine_special_details           ? 
_refine_ls_structure_factor_coef  Fsqd 
_refine_ls_matrix_type            full 
_refine_ls_weighting_scheme       calc 
_refine_ls_weighting_details 
'w=1/[\s^2^(Fo^2^)+(0.0617P)^2^] where P=(Fo^2^+2Fc^2^)/3' 
_atom_sites_solution_primary      ? 
_atom_sites_solution_secondary    ? 
_atom_sites_solution_hydrogens    geom 
_refine_ls_hydrogen_treatment     constr 
_refine_ls_extinction_method      none 
_refine_ls_extinction_coef        . 
_refine_ls_abs_structure_details 
; 
 Flack x determined using 1569 quotients [(I+)-(I-)]/[(I+)+(I-)] 
 (Parsons, Flack and Wagner, Acta Cryst. B69 (2013) 249-259). 
; 
_refine_ls_abs_structure_Flack    -0.02(2) 
_chemical_absolute_configuration  ad 
_refine_ls_number_reflns          7091 
_refine_ls_number_parameters      488 
_refine_ls_number_restraints      874 
_refine_ls_R_factor_all           0.0861 
_refine_ls_R_factor_gt            0.0607 
_refine_ls_wR_factor_ref          0.1355 
_refine_ls_wR_factor_gt           0.1234 
_refine_ls_goodness_of_fit_ref    1.011 
_refine_ls_restrained_S_all       0.959 
_refine_ls_shift/su_max           0.000 
_refine_ls_shift/su_mean          0.000 
  
loop_ 
 _atom_site_label 
 _atom_site_type_symbol 
 _atom_site_fract_x 
 _atom_site_fract_y 
 _atom_site_fract_z 
 _atom_site_U_iso_or_equiv 
 _atom_site_adp_type 
 _atom_site_occupancy 
 _atom_site_site_symmetry_order 
 _atom_site_calc_flag 
 _atom_site_refinement_flags_posn 
 _atom_site_refinement_flags_adp 
 _atom_site_refinement_flags_occupancy 
 _atom_site_disorder_assembly 
 _atom_site_disorder_group 
Ni1 Ni 0.08525(10) -0.02667(5) 0.36052(8) 0.0119(2) Uani 1 1 d . U . . . 
Ni2 Ni -0.07064(10) 0.13009(6) 0.07820(8) 0.0114(2) Uani 1 1 d . U . . . 
O1 O -0.3062(6) -0.0871(3) 0.4111(5) 0.0193(13) Uani 1 1 d . U . . . 
O2 O 0.4049(6) -0.1629(4) 0.5957(5) 0.0226(13) Uani 1 1 d . U . . . 
O3 O -0.5069(6) 0.1746(3) 0.0559(5) 0.0210(13) Uani 1 1 d . U . . . 
O4 O 0.0019(6) 0.2541(3) -0.1858(5) 0.0197(12) Uani 1 1 d . U . . . 
N1 N -0.1016(7) 0.0221(4) 0.2642(6) 0.0125(13) Uani 1 1 d . U . . . 
N2 N -0.0545(7) -0.0952(4) 0.3983(6) 0.0138(13) Uani 1 1 d . U . . . 
N3 N 0.2637(7) -0.0736(4) 0.4709(6) 0.0142(13) Uani 1 1 d . U . . . 
N4 N -0.1443(7) 0.0824(4) 0.1894(6) 0.0118(12) Uani 1 1 d . U . . . 
N5 N -0.2570(7) 0.1890(4) 0.0398(6) 0.0131(13) Uani 1 1 d . U . . . 
N6 N -0.0080(7) 0.1726(4) -0.0435(6) 0.0130(12) Uani 1 1 d . U . . . 
C1 C -0.3534(9) 0.0483(5) 0.2391(7) 0.0152(15) Uani 1 1 d . U . . . 
H1 H -0.4555 0.0462 0.2449 0.018 Uiso 1 1 calc R U . . . 
C2 C -0.2257(8) 0.0022(4) 0.2959(7) 0.0130(14) Uani 1 1 d . U . . . 
C3 C -0.2036(9) -0.0648(5) 0.3749(7) 0.0143(15) Uani 1 1 d . U . . . 
C4 C -0.0212(9) -0.1674(5) 0.4490(7) 0.0155(15) Uani 1 1 d . U . . . 
C5 C -0.1406(10) -0.2215(5) 0.4421(7) 0.0179(16) Uani 1 1 d . U . . . 
H5 H -0.2475 -0.2079 0.4036 0.022 Uiso 1 1 calc R U . . . 
C6 C -0.1035(10) -0.2950(5) 0.4913(8) 0.0227(18) Uani 1 1 d . U . . . 
H6 H -0.1849 -0.3305 0.4858 0.027 Uiso 1 1 calc R U . . . 
C7 C 0.0526(11) -0.3157(5) 0.5479(8) 0.0264(19) Uani 1 1 d . U . . . 
H7 H 0.0778 -0.3656 0.5803 0.032 Uiso 1 1 calc R U . . . 
C8 C 0.1695(11) -0.2644(5) 0.5570(8) 0.0260(19) Uani 1 1 d . U . . . 
H8 H 0.2757 -0.2789 0.5960 0.031 Uiso 1 1 calc R U . . . 
C9 C 0.1353(9) -0.1906(5) 0.5096(7) 0.0169(15) Uani 1 1 d . U . . . 
C10 C 0.2650(9) -0.1390(5) 0.5216(7) 0.0153(15) Uani 1 1 d . U . . . 
C11 C 0.5214(9) -0.1068(5) 0.5910(8) 0.0189(17) Uani 1 1 d . U . . . 
H11A H 0.5959 -0.1292 0.5550 0.023 Uiso 1 1 calc R U . . . 
H11B H 0.5810 -0.0879 0.6729 0.023 Uiso 1 1 calc R U . . . 
C12 C 0.4260(8) -0.0416(5) 0.5111(7) 0.0150(15) Uani 1 1 d . U . . . 
H12 H 0.4610 -0.0342 0.4398 0.018 Uiso 1 1 calc R U . . . 
C13 C 0.4417(8) 0.0314(5) 0.5792(7) 0.0172(15) Uani 1 1 d . U . . . 
C14 C 0.5267(9) 0.0925(5) 0.5527(8) 0.0223(17) Uani 1 1 d . U . . . 
H14 H 0.5679 0.0876 0.4887 0.027 Uiso 1 1 calc R U . . . 
C15 C 0.5507(10) 0.1592(6) 0.6186(9) 0.0282(19) Uani 1 1 d . U . . . 
H15 H 0.6080 0.1998 0.5999 0.034 Uiso 1 1 calc R U . . . 
C16 C 0.4912(10) 0.1667(6) 0.7114(9) 0.032(2) Uani 1 1 d . U . . . 
H16 H 0.5057 0.2131 0.7553 0.038 Uiso 1 1 calc R U . . . 
C17 C 0.4111(10) 0.1076(6) 0.7414(8) 0.0286(19) Uani 1 1 d . U . . . 
H17 H 0.3749 0.1123 0.8080 0.034 Uiso 1 1 calc R U . . . 
C18 C 0.3836(9) 0.0411(6) 0.6734(8) 0.0228(17) Uani 1 1 d . U . . . 
H18 H 0.3237 0.0015 0.6918 0.027 Uiso 1 1 calc R U . . . 
C19 C -0.2971(8) 0.0984(4) 0.1718(7) 0.0126(14) Uani 1 1 d . U . . . 
C20 C -0.3667(9) 0.1586(5) 0.0843(7) 0.0166(16) Uani 1 1 d . U . . . 
C21 C -0.2892(8) 0.2560(5) -0.0300(7) 0.0136(15) Uani 1 1 d . U . . . 
C22 C -0.4126(9) 0.3059(5) -0.0300(7) 0.0180(16) Uani 1 1 d . U . . . 
H22 H -0.4738 0.2948 0.0196 0.022 Uiso 1 1 calc R U . . . 
C23 C -0.4445(10) 0.3704(5) -0.1011(8) 0.0222(18) Uani 1 1 d . U . . . 
H23 H -0.5290 0.4025 -0.1009 0.027 Uiso 1 1 calc R U . . . 
C24 C -0.3558(10) 0.3894(5) -0.1732(8) 0.0218(18) Uani 1 1 d . U . . . 
H24 H -0.3809 0.4334 -0.2231 0.026 Uiso 1 1 calc R U . . . 
C25 C -0.2332(9) 0.3445(5) -0.1715(7) 0.0189(16) Uani 1 1 d . U . . . 
H25 H -0.1702 0.3582 -0.2186 0.023 Uiso 1 1 calc R U . . . 
C26 C -0.1975(9) 0.2774(5) -0.1002(7) 0.0153(15) Uani 1 1 d . U . . . 
C27 C -0.0671(9) 0.2312(5) -0.1069(7) 0.0162(15) Uani 1 1 d . U . . . 
C28 C 0.1385(9) 0.2058(5) -0.1669(8) 0.0199(17) Uani 1 1 d . U . . . 
H28A H 0.2365 0.2347 -0.1279 0.024 Uiso 1 1 calc R U . . . 
H28B H 0.1408 0.1849 -0.2445 0.024 Uiso 1 1 calc R U . . . 
C29 C 0.1192(8) 0.1418(5) -0.0843(7) 0.0151(14) Uani 1 1 d . U . . . 
H29 H 0.2180 0.1361 -0.0137 0.018 Uiso 1 1 calc R U . . . 
C30 C 0.0748(9) 0.0661(5) -0.1485(7) 0.0147(15) Uani 1 1 d . U . . . 
C31 C 0.1686(11) 0.0019(5) -0.1103(8) 0.0255(19) Uani 1 1 d . U . . . 
H31 H 0.2597 0.0046 -0.0404 0.031 Uiso 1 1 calc R U . . . 
C32 C 0.1300(12) -0.0662(6) -0.1737(9) 0.033(2) Uani 1 1 d . U . . . 
H32 H 0.1947 -0.1097 -0.1467 0.039 Uiso 1 1 calc R U . . . 
C33 C -0.0017(11) -0.0710(6) -0.2756(8) 0.030(2) Uani 1 1 d . U . . . 
H33 H -0.0270 -0.1177 -0.3187 0.036 Uiso 1 1 calc R U . . . 
C34 C -0.0959(10) -0.0088(6) -0.3147(9) 0.031(2) Uani 1 1 d . U . . . 
H34 H -0.1861 -0.0121 -0.3851 0.037 Uiso 1 1 calc R U . . . 
C35 C -0.0591(9) 0.0599(6) -0.2505(8) 0.0236(18) Uani 1 1 d . U . . . 
H35 H -0.1261 0.1028 -0.2769 0.028 Uiso 1 1 calc R U . . . 
O5 O 0.2197(6) 0.0482(3) 0.3350(5) 0.0151(11) Uani 1 1 d . U . . . 
O6 O 0.1109(6) 0.0679(3) 0.1382(5) 0.0151(11) Uani 1 1 d . U . . . 
C36 C 0.1983(8) 0.0886(5) 0.2418(7) 0.0122(15) Uani 1 1 d . U . . . 
C37 C 0.2863(9) 0.1628(5) 0.2582(7) 0.0179(17) Uani 1 1 d . U . . . 
H37A H 0.2121 0.2053 0.2448 0.027 Uiso 1 1 calc R U . . . 
H37B H 0.3423 0.1658 0.2001 0.027 Uiso 1 1 calc R U . . . 
H37C H 0.3618 0.1656 0.3404 0.027 Uiso 1 1 calc R U . . . 
C38 C 0.1635(10) 0.4230(5) 0.0163(9) 0.028(2) Uani 1 1 d . U . . . 
H38A H 0.1411 0.4188 -0.0718 0.034 Uiso 1 1 calc R U . . . 
H38B H 0.0669 0.4410 0.0297 0.034 Uiso 1 1 calc R U . . . 
Cl1 Cl 0.3145(3) 0.48914(13) 0.0769(2) 0.0333(6) Uani 1 1 d . U . . . 
Cl2 Cl 0.2155(3) 0.33288(14) 0.0835(2) 0.0339(6) Uani 1 1 d . U . . . 
  
loop_ 
 _atom_site_aniso_label 
 _atom_site_aniso_U_11 
 _atom_site_aniso_U_22 
 _atom_site_aniso_U_33 
 _atom_site_aniso_U_23 
 _atom_site_aniso_U_13 
 _atom_site_aniso_U_12 
Ni1 0.0134(4) 0.0107(5) 0.0116(5) 0.0019(4) 0.0044(4) 0.0007(4) 
Ni2 0.0108(4) 0.0109(5) 0.0129(5) 0.0020(4) 0.0043(3) 0.0013(4) 
O1 0.021(3) 0.014(3) 0.026(3) 0.006(3) 0.011(2) -0.002(2) 
O2 0.019(3) 0.020(3) 0.027(3) 0.010(3) 0.005(2) 0.001(2) 
O3 0.014(3) 0.020(3) 0.027(3) 0.006(3) 0.006(2) 0.001(2) 
O4 0.020(3) 0.017(3) 0.024(3) 0.010(2) 0.009(2) 0.002(2) 
N1 0.014(2) 0.010(3) 0.012(3) 0.001(2) 0.003(2) -0.004(2) 
N2 0.018(3) 0.011(3) 0.014(3) 0.002(2) 0.007(2) -0.002(2) 
N3 0.014(3) 0.019(3) 0.012(3) 0.004(3) 0.007(2) 0.001(2) 
N4 0.013(3) 0.008(3) 0.013(3) 0.000(2) 0.003(2) 0.001(2) 
N5 0.011(3) 0.013(3) 0.015(3) 0.003(2) 0.005(2) 0.002(2) 
N6 0.014(3) 0.012(3) 0.014(3) 0.000(2) 0.006(2) 0.001(2) 
C1 0.016(3) 0.013(4) 0.016(4) -0.002(3) 0.005(3) -0.003(3) 
C2 0.016(3) 0.013(3) 0.012(3) -0.005(3) 0.007(3) -0.004(3) 
C3 0.021(3) 0.010(3) 0.015(3) -0.005(3) 0.010(3) -0.002(3) 
C4 0.026(3) 0.012(3) 0.013(3) 0.003(3) 0.011(3) -0.002(3) 
C5 0.024(3) 0.017(4) 0.015(4) 0.001(3) 0.009(3) -0.003(3) 
C6 0.031(4) 0.015(4) 0.018(4) 0.001(3) 0.003(3) -0.007(3) 
C7 0.037(4) 0.016(4) 0.024(4) 0.006(3) 0.007(3) -0.004(3) 
C8 0.031(4) 0.022(4) 0.025(4) 0.009(3) 0.008(3) 0.002(3) 
C9 0.025(3) 0.016(3) 0.012(3) 0.002(3) 0.010(3) 0.000(3) 
C10 0.018(3) 0.018(4) 0.011(3) 0.002(3) 0.006(3) 0.007(3) 
C11 0.015(3) 0.021(4) 0.023(4) 0.009(3) 0.009(3) 0.003(3) 
C12 0.013(3) 0.020(4) 0.011(3) 0.006(3) 0.003(3) 0.005(3) 
C13 0.010(3) 0.024(4) 0.014(3) 0.005(3) 0.000(3) 0.004(3) 
C14 0.016(3) 0.027(4) 0.021(4) 0.000(3) 0.002(3) -0.003(3) 
C15 0.020(4) 0.031(4) 0.031(4) 0.001(4) 0.004(3) -0.003(3) 
C16 0.024(4) 0.032(4) 0.030(4) -0.013(4) -0.004(3) 0.006(3) 
C17 0.022(4) 0.037(5) 0.026(4) -0.001(3) 0.006(3) 0.010(3) 
C18 0.019(3) 0.030(4) 0.021(4) 0.003(3) 0.008(3) 0.004(3) 
C19 0.012(3) 0.013(3) 0.015(3) -0.001(3) 0.007(3) 0.001(3) 
C20 0.013(3) 0.018(4) 0.019(4) 0.000(3) 0.005(3) -0.001(3) 
C21 0.012(3) 0.011(3) 0.014(3) -0.001(3) -0.001(3) -0.001(2) 
C22 0.016(3) 0.016(4) 0.021(4) 0.000(3) 0.004(3) 0.000(3) 
C23 0.020(3) 0.014(4) 0.030(4) 0.000(3) 0.005(3) 0.005(3) 
C24 0.024(4) 0.015(4) 0.024(4) 0.005(3) 0.004(3) 0.000(3) 
C25 0.022(3) 0.016(4) 0.018(4) 0.005(3) 0.006(3) -0.005(3) 
C26 0.014(3) 0.015(3) 0.015(3) -0.001(3) 0.000(3) -0.002(3) 
C27 0.017(3) 0.017(4) 0.014(3) 0.005(3) 0.004(3) 0.000(3) 
C28 0.019(3) 0.018(4) 0.025(4) 0.003(3) 0.011(3) 0.000(3) 
C29 0.011(3) 0.018(4) 0.019(3) 0.002(3) 0.008(2) -0.001(3) 
C30 0.020(3) 0.017(3) 0.014(3) 0.000(3) 0.015(3) 0.000(3) 
C31 0.035(4) 0.023(4) 0.019(4) 0.003(3) 0.008(3) 0.007(3) 
C32 0.048(5) 0.023(4) 0.028(4) 0.001(4) 0.014(4) 0.006(4) 
C33 0.043(4) 0.025(4) 0.028(4) -0.010(4) 0.021(3) -0.005(4) 
C34 0.030(4) 0.030(5) 0.030(4) -0.009(4) 0.007(3) -0.001(3) 
C35 0.020(3) 0.025(4) 0.025(4) -0.006(3) 0.008(3) -0.001(3) 
O5 0.018(2) 0.014(3) 0.013(3) 0.003(2) 0.005(2) 0.001(2) 
O6 0.016(2) 0.015(3) 0.014(2) 0.001(2) 0.005(2) 0.004(2) 
C36 0.011(3) 0.013(4) 0.016(3) -0.001(3) 0.009(3) 0.004(3) 
C37 0.020(4) 0.014(4) 0.017(4) 0.002(3) 0.003(3) -0.001(3) 
C38 0.027(4) 0.023(4) 0.030(5) 0.009(4) 0.004(4) -0.003(4) 
Cl1 0.0396(12) 0.0236(14) 0.0324(13) 0.0076(10) 0.0065(10) -0.0086(10) 
Cl2 0.0431(13) 0.0180(12) 0.0336(13) 0.0004(10) 0.0036(10) -0.0035(10) 
  
_geom_special_details 
; 
 All esds (except the esd in the dihedral angle between two l.s. planes) 
 are estimated using the full covariance matrix.  The cell esds are taken 
 into account individually in the estimation of esds in distances, angles 
 and torsion angles; correlations between esds in cell parameters are only 
 used when they are defined by crystal symmetry.  An approximate (isotropic) 
 treatment of cell esds is used for estimating esds involving l.s. planes. 
; 
  
loop_ 
 _geom_bond_atom_site_label_1 
 _geom_bond_atom_site_label_2 
 _geom_bond_distance 
 _geom_bond_site_symmetry_2 
 _geom_bond_publ_flag 
Ni1 O5 1.881(5) . ? 
Ni1 N3 1.887(6) . ? 
Ni1 N1 1.894(6) . ? 
Ni1 N2 1.903(6) . ? 
Ni2 N4 1.855(7) . ? 
Ni2 N6 1.864(6) . ? 
Ni2 N5 1.898(6) . ? 
Ni2 O6 1.899(5) . ? 
O1 C3 1.210(9) . ? 
O2 C10 1.340(9) . ? 
O2 C11 1.457(10) . ? 
O3 C20 1.231(9) . ? 
O4 C27 1.342(9) . ? 
O4 C28 1.453(9) . ? 
N1 C2 1.343(10) . ? 
N1 N4 1.347(9) . ? 
N2 C4 1.389(10) . ? 
N2 C3 1.389(10) . ? 
N3 C10 1.292(10) . ? 
N3 C12 1.492(9) . ? 
N4 C19 1.357(9) . ? 
N5 C20 1.376(10) . ? 
N5 C21 1.407(10) . ? 
N6 C27 1.278(10) . ? 
N6 C29 1.489(9) . ? 
C1 C2 1.384(11) . ? 
C1 C19 1.389(11) . ? 
C1 H1 0.9500 . ? 
C2 C3 1.470(11) . ? 
C4 C9 1.414(11) . ? 
C4 C5 1.421(11) . ? 
C5 C6 1.406(12) . ? 
C5 H5 0.9500 . ? 
C6 C7 1.392(12) . ? 
C6 H6 0.9500 . ? 
C7 C8 1.366(12) . ? 
C7 H7 0.9500 . ? 
C8 C9 1.402(12) . ? 
C8 H8 0.9500 . ? 
C9 C10 1.451(11) . ? 
C11 C12 1.546(11) . ? 
C11 H11A 0.9900 . ? 
C11 H11B 0.9900 . ? 
C12 C13 1.492(12) . ? 
C12 H12 1.0000 . ? 
C13 C18 1.389(12) . ? 
C13 C14 1.413(12) . ? 
C14 C15 1.380(13) . ? 
C14 H14 0.9500 . ? 
C15 C16 1.376(13) . ? 
C15 H15 0.9500 . ? 
C16 C17 1.377(14) . ? 
C16 H16 0.9500 . ? 
C17 C18 1.388(13) . ? 
C17 H17 0.9500 . ? 
C18 H18 0.9500 . ? 
C19 C20 1.461(11) . ? 
C21 C26 1.404(11) . ? 
C21 C22 1.420(11) . ? 
C22 C23 1.379(12) . ? 
C22 H22 0.9500 . ? 
C23 C24 1.390(13) . ? 
C23 H23 0.9500 . ? 
C24 C25 1.355(12) . ? 
C24 H24 0.9500 . ? 
C25 C26 1.418(11) . ? 
C25 H25 0.9500 . ? 
C26 C27 1.456(11) . ? 
C28 C29 1.534(11) . ? 
C28 H28A 0.9900 . ? 
C28 H28B 0.9900 . ? 
C29 C30 1.514(12) . ? 
C29 H29 1.0000 . ? 
C30 C31 1.391(12) . ? 
C30 C35 1.394(11) . ? 
C31 C32 1.389(13) . ? 
C31 H31 0.9500 . ? 
C32 C33 1.380(13) . ? 
C32 H32 0.9500 . ? 
C33 C34 1.365(13) . ? 
C33 H33 0.9500 . ? 
C34 C35 1.402(13) . ? 
C34 H34 0.9500 . ? 
C35 H35 0.9500 . ? 
O5 C36 1.266(9) . ? 
O6 C36 1.263(9) . ? 
C36 C37 1.503(11) . ? 
C37 H37A 0.9800 . ? 
C37 H37B 0.9800 . ? 
C37 H37C 0.9800 . ? 
C38 Cl1 1.751(9) . ? 
C38 Cl2 1.759(9) . ? 
C38 H38A 0.9900 . ? 
C38 H38B 0.9900 . ? 
  
loop_ 
 _geom_angle_atom_site_label_1 
 _geom_angle_atom_site_label_2 
 _geom_angle_atom_site_label_3 
 _geom_angle 
 _geom_angle_site_symmetry_1 
 _geom_angle_site_symmetry_3 
 _geom_angle_publ_flag 
O5 Ni1 N3 88.0(3) . . ? 
O5 Ni1 N1 94.8(3) . . ? 
N3 Ni1 N1 173.7(3) . . ? 
O5 Ni1 N2 174.0(3) . . ? 
N3 Ni1 N2 92.6(3) . . ? 
N1 Ni1 N2 84.0(3) . . ? 
N4 Ni2 N6 175.1(3) . . ? 
N4 Ni2 N5 85.0(3) . . ? 
N6 Ni2 N5 94.3(3) . . ? 
N4 Ni2 O6 87.1(3) . . ? 
N6 Ni2 O6 93.9(2) . . ? 
N5 Ni2 O6 171.6(3) . . ? 
C10 O2 C11 107.5(6) . . ? 
C27 O4 C28 106.8(6) . . ? 
C2 N1 N4 107.6(6) . . ? 
C2 N1 Ni1 112.2(5) . . ? 
N4 N1 Ni1 138.4(5) . . ? 
C4 N2 C3 119.5(6) . . ? 
C4 N2 Ni1 127.6(5) . . ? 
C3 N2 Ni1 112.8(5) . . ? 
C10 N3 C12 109.4(6) . . ? 
C10 N3 Ni1 125.3(5) . . ? 
C12 N3 Ni1 125.3(5) . . ? 
N1 N4 C19 108.4(6) . . ? 
N1 N4 Ni2 136.3(5) . . ? 
C19 N4 Ni2 112.9(5) . . ? 
C20 N5 C21 120.8(6) . . ? 
C20 N5 Ni2 113.3(5) . . ? 
C21 N5 Ni2 125.9(5) . . ? 
C27 N6 C29 108.7(7) . . ? 
C27 N6 Ni2 126.5(6) . . ? 
C29 N6 Ni2 124.8(5) . . ? 
C2 C1 C19 103.8(7) . . ? 
C2 C1 H1 128.1 . . ? 
C19 C1 H1 128.1 . . ? 
N1 C2 C1 110.7(7) . . ? 
N1 C2 C3 115.8(7) . . ? 
C1 C2 C3 133.4(7) . . ? 
O1 C3 N2 127.9(8) . . ? 
O1 C3 C2 121.7(7) . . ? 
N2 C3 C2 110.5(6) . . ? 
N2 C4 C9 121.0(7) . . ? 
N2 C4 C5 122.3(7) . . ? 
C9 C4 C5 116.7(7) . . ? 
C6 C5 C4 121.1(8) . . ? 
C6 C5 H5 119.4 . . ? 
C4 C5 H5 119.4 . . ? 
C7 C6 C5 120.0(8) . . ? 
C7 C6 H6 120.0 . . ? 
C5 C6 H6 120.0 . . ? 
C8 C7 C6 119.9(8) . . ? 
C8 C7 H7 120.0 . . ? 
C6 C7 H7 120.0 . . ? 
C7 C8 C9 121.1(8) . . ? 
C7 C8 H8 119.5 . . ? 
C9 C8 H8 119.5 . . ? 
C8 C9 C4 121.1(8) . . ? 
C8 C9 C10 118.3(7) . . ? 
C4 C9 C10 120.6(7) . . ? 
N3 C10 O2 116.1(7) . . ? 
N3 C10 C9 128.9(7) . . ? 
O2 C10 C9 115.0(7) . . ? 
O2 C11 C12 105.1(6) . . ? 
O2 C11 H11A 110.7 . . ? 
C12 C11 H11A 110.7 . . ? 
O2 C11 H11B 110.7 . . ? 
C12 C11 H11B 110.7 . . ? 
H11A C11 H11B 108.8 . . ? 
C13 C12 N3 113.5(6) . . ? 
C13 C12 C11 112.1(6) . . ? 
N3 C12 C11 101.8(6) . . ? 
C13 C12 H12 109.8 . . ? 
N3 C12 H12 109.8 . . ? 
C11 C12 H12 109.8 . . ? 
C18 C13 C14 117.6(8) . . ? 
C18 C13 C12 122.8(8) . . ? 
C14 C13 C12 119.6(7) . . ? 
C15 C14 C13 120.9(8) . . ? 
C15 C14 H14 119.5 . . ? 
C13 C14 H14 119.5 . . ? 
C16 C15 C14 119.8(9) . . ? 
C16 C15 H15 120.1 . . ? 
C14 C15 H15 120.1 . . ? 
C15 C16 C17 120.8(9) . . ? 
C15 C16 H16 119.6 . . ? 
C17 C16 H16 119.6 . . ? 
C16 C17 C18 119.5(9) . . ? 
C16 C17 H17 120.2 . . ? 
C18 C17 H17 120.2 . . ? 
C17 C18 C13 121.4(9) . . ? 
C17 C18 H18 119.3 . . ? 
C13 C18 H18 119.3 . . ? 
N4 C19 C1 109.4(7) . . ? 
N4 C19 C20 115.6(7) . . ? 
C1 C19 C20 134.8(7) . . ? 
O3 C20 N5 128.1(8) . . ? 
O3 C20 C19 121.2(7) . . ? 
N5 C20 C19 110.7(6) . . ? 
C26 C21 N5 121.3(7) . . ? 
C26 C21 C22 117.1(7) . . ? 
N5 C21 C22 121.6(7) . . ? 
C23 C22 C21 120.7(8) . . ? 
C23 C22 H22 119.7 . . ? 
C21 C22 H22 119.7 . . ? 
C22 C23 C24 121.4(8) . . ? 
C22 C23 H23 119.3 . . ? 
C24 C23 H23 119.3 . . ? 
C25 C24 C23 119.3(8) . . ? 
C25 C24 H24 120.4 . . ? 
C23 C24 H24 120.4 . . ? 
C24 C25 C26 120.9(8) . . ? 
C24 C25 H25 119.5 . . ? 
C26 C25 H25 119.5 . . ? 
C21 C26 C25 120.5(8) . . ? 
C21 C26 C27 122.2(7) . . ? 
C25 C26 C27 117.3(7) . . ? 
N6 C27 O4 116.4(7) . . ? 
N6 C27 C26 127.2(7) . . ? 
O4 C27 C26 116.4(7) . . ? 
O4 C28 C29 104.6(6) . . ? 
O4 C28 H28A 110.8 . . ? 
C29 C28 H28A 110.8 . . ? 
O4 C28 H28B 110.8 . . ? 
C29 C28 H28B 110.8 . . ? 
H28A C28 H28B 108.9 . . ? 
N6 C29 C30 112.0(6) . . ? 
N6 C29 C28 101.8(6) . . ? 
C30 C29 C28 113.2(6) . . ? 
N6 C29 H29 109.9 . . ? 
C30 C29 H29 109.9 . . ? 
C28 C29 H29 109.9 . . ? 
C31 C30 C35 118.3(8) . . ? 
C31 C30 C29 121.2(7) . . ? 
C35 C30 C29 120.4(7) . . ? 
C32 C31 C30 120.5(8) . . ? 
C32 C31 H31 119.8 . . ? 
C30 C31 H31 119.8 . . ? 
C33 C32 C31 120.4(9) . . ? 
C33 C32 H32 119.8 . . ? 
C31 C32 H32 119.8 . . ? 
C34 C33 C32 120.2(9) . . ? 
C34 C33 H33 119.9 . . ? 
C32 C33 H33 119.9 . . ? 
C33 C34 C35 119.9(9) . . ? 
C33 C34 H34 120.1 . . ? 
C35 C34 H34 120.1 . . ? 
C30 C35 C34 120.7(9) . . ? 
C30 C35 H35 119.6 . . ? 
C34 C35 H35 119.6 . . ? 
C36 O5 Ni1 127.7(5) . . ? 
C36 O6 Ni2 112.1(5) . . ? 
O6 C36 O5 122.5(7) . . ? 
O6 C36 C37 120.5(7) . . ? 
O5 C36 C37 117.0(7) . . ? 
C36 C37 H37A 109.5 . . ? 
C36 C37 H37B 109.5 . . ? 
H37A C37 H37B 109.5 . . ? 
C36 C37 H37C 109.5 . . ? 
H37A C37 H37C 109.5 . . ? 
H37B C37 H37C 109.5 . . ? 
Cl1 C38 Cl2 111.0(5) . . ? 
Cl1 C38 H38A 109.4 . . ? 
Cl2 C38 H38A 109.4 . . ? 
Cl1 C38 H38B 109.4 . . ? 
Cl2 C38 H38B 109.4 . . ? 
H38A C38 H38B 108.0 . . ? 
  
loop_ 
 _geom_torsion_atom_site_label_1 
 _geom_torsion_atom_site_label_2 
 _geom_torsion_atom_site_label_3 
 _geom_torsion_atom_site_label_4 
 _geom_torsion 
 _geom_torsion_site_symmetry_1 
 _geom_torsion_site_symmetry_2 
 _geom_torsion_site_symmetry_3 
 _geom_torsion_site_symmetry_4 
 _geom_torsion_publ_flag 
O5 Ni1 N1 C2 -155.5(5) . . . . ? 
N2 Ni1 N1 C2 18.5(5) . . . . ? 
O5 Ni1 N1 N4 6.8(8) . . . . ? 
N2 Ni1 N1 N4 -179.1(8) . . . . ? 
O5 Ni1 N3 C10 -172.4(7) . . . . ? 
N2 Ni1 N3 C10 13.6(7) . . . . ? 
O5 Ni1 N3 C12 6.1(6) . . . . ? 
N2 Ni1 N3 C12 -167.9(6) . . . . ? 
C2 N1 N4 C19 -1.9(8) . . . . ? 
Ni1 N1 N4 C19 -164.8(6) . . . . ? 
C2 N1 N4 Ni2 -162.0(6) . . . . ? 
Ni1 N1 N4 Ni2 35.1(12) . . . . ? 
N5 Ni2 N4 N1 172.9(7) . . . . ? 
O6 Ni2 N4 N1 -9.9(7) . . . . ? 
N5 Ni2 N4 C19 13.4(6) . . . . ? 
O6 Ni2 N4 C19 -169.4(6) . . . . ? 
N4 Ni2 N5 C20 -14.8(6) . . . . ? 
N6 Ni2 N5 C20 160.3(6) . . . . ? 
N4 Ni2 N5 C21 167.2(7) . . . . ? 
N6 Ni2 N5 C21 -17.7(7) . . . . ? 
N5 Ni2 N6 C27 11.4(7) . . . . ? 
O6 Ni2 N6 C27 -166.5(7) . . . . ? 
N5 Ni2 N6 C29 -167.2(6) . . . . ? 
O6 Ni2 N6 C29 14.9(6) . . . . ? 
N4 N1 C2 C1 1.7(9) . . . . ? 
Ni1 N1 C2 C1 169.5(5) . . . . ? 
N4 N1 C2 C3 178.0(6) . . . . ? 
Ni1 N1 C2 C3 -14.2(8) . . . . ? 
C19 C1 C2 N1 -0.8(9) . . . . ? 
C19 C1 C2 C3 -176.2(8) . . . . ? 
C4 N2 C3 O1 13.8(12) . . . . ? 
Ni1 N2 C3 O1 -163.7(7) . . . . ? 
C4 N2 C3 C2 -166.2(7) . . . . ? 
Ni1 N2 C3 C2 16.3(8) . . . . ? 
N1 C2 C3 O1 178.6(7) . . . . ? 
C1 C2 C3 O1 -6.1(14) . . . . ? 
N1 C2 C3 N2 -1.4(9) . . . . ? 
C1 C2 C3 N2 173.9(8) . . . . ? 
C3 N2 C4 C9 -159.2(7) . . . . ? 
Ni1 N2 C4 C9 17.8(11) . . . . ? 
C3 N2 C4 C5 21.2(11) . . . . ? 
Ni1 N2 C4 C5 -161.7(6) . . . . ? 
N2 C4 C5 C6 178.2(8) . . . . ? 
C9 C4 C5 C6 -1.4(12) . . . . ? 
C4 C5 C6 C7 0.0(13) . . . . ? 
C5 C6 C7 C8 0.8(14) . . . . ? 
C6 C7 C8 C9 -0.2(14) . . . . ? 
C7 C8 C9 C4 -1.2(13) . . . . ? 
C7 C8 C9 C10 -179.6(8) . . . . ? 
N2 C4 C9 C8 -177.6(8) . . . . ? 
C5 C4 C9 C8 2.0(12) . . . . ? 
N2 C4 C9 C10 0.6(12) . . . . ? 
C5 C4 C9 C10 -179.7(7) . . . . ? 
C12 N3 C10 O2 0.0(10) . . . . ? 
Ni1 N3 C10 O2 178.7(5) . . . . ? 
C12 N3 C10 C9 179.9(8) . . . . ? 
Ni1 N3 C10 C9 -1.4(12) . . . . ? 
C11 O2 C10 N3 -3.5(10) . . . . ? 
C11 O2 C10 C9 176.6(7) . . . . ? 
C8 C9 C10 N3 169.0(9) . . . . ? 
C4 C9 C10 N3 -9.3(13) . . . . ? 
C8 C9 C10 O2 -11.1(11) . . . . ? 
C4 C9 C10 O2 170.5(7) . . . . ? 
C10 O2 C11 C12 5.2(8) . . . . ? 
C10 N3 C12 C13 -117.5(8) . . . . ? 
Ni1 N3 C12 C13 63.8(8) . . . . ? 
C10 N3 C12 C11 3.2(8) . . . . ? 
Ni1 N3 C12 C11 -175.5(5) . . . . ? 
O2 C11 C12 C13 116.7(7) . . . . ? 
O2 C11 C12 N3 -4.9(8) . . . . ? 
N3 C12 C13 C18 48.4(10) . . . . ? 
C11 C12 C13 C18 -66.2(9) . . . . ? 
N3 C12 C13 C14 -135.4(7) . . . . ? 
C11 C12 C13 C14 110.0(8) . . . . ? 
C18 C13 C14 C15 0.0(11) . . . . ? 
C12 C13 C14 C15 -176.4(7) . . . . ? 
C13 C14 C15 C16 0.0(13) . . . . ? 
C14 C15 C16 C17 1.5(13) . . . . ? 
C15 C16 C17 C18 -3.1(13) . . . . ? 
C16 C17 C18 C13 3.1(13) . . . . ? 
C14 C13 C18 C17 -1.6(12) . . . . ? 
C12 C13 C18 C17 174.7(7) . . . . ? 
N1 N4 C19 C1 1.5(9) . . . . ? 
Ni2 N4 C19 C1 166.7(5) . . . . ? 
N1 N4 C19 C20 -175.0(6) . . . . ? 
Ni2 N4 C19 C20 -9.8(9) . . . . ? 
C2 C1 C19 N4 -0.4(9) . . . . ? 
C2 C1 C19 C20 175.1(9) . . . . ? 
C21 N5 C20 O3 13.3(13) . . . . ? 
Ni2 N5 C20 O3 -164.8(7) . . . . ? 
C21 N5 C20 C19 -169.2(7) . . . . ? 
Ni2 N5 C20 C19 12.7(8) . . . . ? 
N4 C19 C20 O3 175.7(7) . . . . ? 
C1 C19 C20 O3 0.3(14) . . . . ? 
N4 C19 C20 N5 -2.0(10) . . . . ? 
C1 C19 C20 N5 -177.3(9) . . . . ? 
C20 N5 C21 C26 -164.1(7) . . . . ? 
Ni2 N5 C21 C26 13.7(10) . . . . ? 
C20 N5 C21 C22 17.7(11) . . . . ? 
Ni2 N5 C21 C22 -164.4(6) . . . . ? 
C26 C21 C22 C23 3.2(11) . . . . ? 
N5 C21 C22 C23 -178.5(7) . . . . ? 
C21 C22 C23 C24 -1.2(12) . . . . ? 
C22 C23 C24 C25 -1.5(13) . . . . ? 
C23 C24 C25 C26 2.0(13) . . . . ? 
N5 C21 C26 C25 179.0(7) . . . . ? 
C22 C21 C26 C25 -2.7(11) . . . . ? 
N5 C21 C26 C27 1.4(11) . . . . ? 
C22 C21 C26 C27 179.6(7) . . . . ? 
C24 C25 C26 C21 0.2(12) . . . . ? 
C24 C25 C26 C27 177.9(8) . . . . ? 
C29 N6 C27 O4 -4.5(9) . . . . ? 
Ni2 N6 C27 O4 176.7(5) . . . . ? 
C29 N6 C27 C26 177.9(7) . . . . ? 
Ni2 N6 C27 C26 -0.9(12) . . . . ? 
C28 O4 C27 N6 -4.6(9) . . . . ? 
C28 O4 C27 C26 173.3(7) . . . . ? 
C21 C26 C27 N6 -8.4(13) . . . . ? 
C25 C26 C27 N6 173.9(8) . . . . ? 
C21 C26 C27 O4 173.9(7) . . . . ? 
C25 C26 C27 O4 -3.7(10) . . . . ? 
C27 O4 C28 C29 11.1(8) . . . . ? 
C27 N6 C29 C30 -110.3(7) . . . . ? 
Ni2 N6 C29 C30 68.5(8) . . . . ? 
C27 N6 C29 C28 10.8(8) . . . . ? 
Ni2 N6 C29 C28 -170.3(5) . . . . ? 
O4 C28 C29 N6 -12.9(7) . . . . ? 
O4 C28 C29 C30 107.5(7) . . . . ? 
N6 C29 C30 C31 -124.5(8) . . . . ? 
C28 C29 C30 C31 121.2(8) . . . . ? 
N6 C29 C30 C35 57.8(9) . . . . ? 
C28 C29 C30 C35 -56.5(9) . . . . ? 
C35 C30 C31 C32 0.8(13) . . . . ? 
C29 C30 C31 C32 -177.0(8) . . . . ? 
C30 C31 C32 C33 0.2(15) . . . . ? 
C31 C32 C33 C34 -0.4(15) . . . . ? 
C32 C33 C34 C35 -0.4(15) . . . . ? 
C31 C30 C35 C34 -1.6(12) . . . . ? 
C29 C30 C35 C34 176.2(8) . . . . ? 
C33 C34 C35 C30 1.4(14) . . . . ? 
N3 Ni1 O5 C36 153.6(7) . . . . ? 
N1 Ni1 O5 C36 -32.0(6) . . . . ? 
N4 Ni2 O6 C36 -72.8(6) . . . . ? 
N6 Ni2 O6 C36 112.0(6) . . . . ? 
Ni2 O6 C36 O5 112.8(7) . . . . ? 
Ni2 O6 C36 C37 -69.0(8) . . . . ? 
Ni1 O5 C36 O6 -24.9(10) . . . . ? 
Ni1 O5 C36 C37 156.9(5) . . . . ? 
  
loop_ 
 _geom_hbond_atom_site_label_D 
 _geom_hbond_atom_site_label_H 
 _geom_hbond_atom_site_label_A 
 _geom_hbond_distance_DH 
 _geom_hbond_distance_HA 
 _geom_hbond_distance_DA 
 _geom_hbond_angle_DHA 
 _geom_hbond_site_symmetry_A 
C5 H5 O1  0.95 2.19 2.752(10) 116.5 . 
C11 H11A O1  0.99 2.28 3.042(10) 132.8 1_655 
C12 H12 O1  1.00 2.43 3.132(10) 126.9 1_655 
C22 H22 O3  0.95 2.19 2.763(10) 117.6 . 
C29 H29 O3  1.00 2.44 3.278(9) 141.0 1_655 
C37 H37B O3  0.98 2.51 3.493(10) 178.3 1_655 
  
_refine_diff_density_max    0.902 
_refine_diff_density_min   -0.637 
_refine_diff_density_rms    0.123 
  
_shelx_res_file 
; 
  
    25-Ni2OAc.res created by SHELXL-2014/7 
  
TITL ni-oac-ligand in P2(1) 
CELL 0.71073   9.0473  17.5433  11.7671  90.000 109.643  90.000 
ZERR    2.00   0.0009   0.0017   0.0011   0.000   0.002   0.000 
LATT -1 
SYMM -X, 0.5+Y, -Z 
SFAC C  H  N  O  Ni Cl 
UNIT 76 60 12 12 4  4 
LIST 4 
L.S. 9 
ACTA 
CONF 
REM Instructions for potential hydrogen bonds 
HTAB C5 O1 
EQIV $1 x+1, y, z 
HTAB C11 O1_$1 
HTAB C12 O1_$1 
HTAB C22 O3 
HTAB C29 O3_$1 
HTAB C37 O3_$1 
ISOR .01 
SIMU .01 
DELU .01 
BOND $H 
FMAP -2 
PLAN 30 
SIZE 0.02 0.04 0.25 
TEMP -173.0 
WGHT    0.061700 
FVAR       0.51853 
NI1   5    0.085248   -0.026673    0.360517    11.00000    0.01343    0.01072 = 
         0.01159    0.00192    0.00445    0.00074 
NI2   5   -0.070638    0.130093    0.078195    11.00000    0.01083    0.01091 = 
         0.01287    0.00197    0.00433    0.00133 
O1    4   -0.306215   -0.087131    0.411125    11.00000    0.02058    0.01420 = 
         0.02577    0.00567    0.01148   -0.00201 
O2    4    0.404855   -0.162940    0.595698    11.00000    0.01860    0.02002 = 
         0.02701    0.00972    0.00484    0.00104 
O3    4   -0.506932    0.174643    0.055914    11.00000    0.01447    0.02007 = 
         0.02730    0.00596    0.00567    0.00100 
O4    4    0.001898    0.254140   -0.185754    11.00000    0.01953    0.01722 = 
         0.02354    0.00991    0.00899    0.00218 
N1    3   -0.101588    0.022120    0.264208    11.00000    0.01410    0.01046 = 
         0.01218    0.00079    0.00324   -0.00406 
N2    3   -0.054533   -0.095209    0.398310    11.00000    0.01779    0.01107 = 
         0.01409    0.00183    0.00742   -0.00237 
N3    3    0.263687   -0.073554    0.470904    11.00000    0.01367    0.01903 = 
         0.01176    0.00384    0.00653    0.00125 
N4    3   -0.144254    0.082421    0.189405    11.00000    0.01346    0.00800 = 
         0.01266   -0.00001    0.00253    0.00100 
N5    3   -0.257002    0.188966    0.039777    11.00000    0.01135    0.01334 = 
         0.01510    0.00286    0.00510    0.00191 
N6    3   -0.007964    0.172579   -0.043502    11.00000    0.01360    0.01229 = 
         0.01443    0.00007    0.00647    0.00050 
C1    1   -0.353355    0.048328    0.239116    11.00000    0.01589    0.01292 = 
         0.01618   -0.00203    0.00476   -0.00322 
AFIX  43 
H1    2   -0.455532    0.046232    0.244861    11.00000   -1.20000 
AFIX   0 
C2    1   -0.225672    0.002231    0.295907    11.00000    0.01579    0.01294 = 
         0.01234   -0.00473    0.00748   -0.00418 
C3    1   -0.203585   -0.064755    0.374897    11.00000    0.02079    0.01041 = 
         0.01457   -0.00487    0.00970   -0.00174 
C4    1   -0.021158   -0.167405    0.448957    11.00000    0.02563    0.01158 = 
         0.01259    0.00304    0.01081   -0.00193 
C5    1   -0.140617   -0.221544    0.442090    11.00000    0.02355    0.01740 = 
         0.01509    0.00119    0.00939   -0.00253 
AFIX  43 
H5    2   -0.247459   -0.207891    0.403612    11.00000   -1.20000 
AFIX   0 
C6    1   -0.103468   -0.294981    0.491251    11.00000    0.03072    0.01537 = 
         0.01806    0.00121    0.00283   -0.00654 
AFIX  43 
H6    2   -0.184913   -0.330452    0.485796    11.00000   -1.20000 
AFIX   0 
C7    1    0.052607   -0.315749    0.547921    11.00000    0.03683    0.01577 = 
         0.02388    0.00578    0.00670   -0.00381 
AFIX  43 
H7    2    0.077786   -0.365576    0.580255    11.00000   -1.20000 
AFIX   0 
C8    1    0.169511   -0.264373    0.556969    11.00000    0.03058    0.02153 = 
         0.02506    0.00870    0.00832    0.00188 
AFIX  43 
H8    2    0.275738   -0.278883    0.595963    11.00000   -1.20000 
AFIX   0 
C9    1    0.135265   -0.190577    0.509642    11.00000    0.02499    0.01598 = 
         0.01217    0.00224    0.00958   -0.00038 
C10   1    0.265028   -0.138985    0.521568    11.00000    0.01755    0.01792 = 
         0.01124    0.00163    0.00592    0.00691 
C11   1    0.521356   -0.106841    0.590986    11.00000    0.01534    0.02072 = 
         0.02263    0.00917    0.00889    0.00288 
AFIX  23 
H11A  2    0.595854   -0.129210    0.554959    11.00000   -1.20000 
H11B  2    0.581017   -0.087940    0.672873    11.00000   -1.20000 
AFIX   0 
C12   1    0.426034   -0.041640    0.511132    11.00000    0.01330    0.02009 = 
         0.01112    0.00579    0.00342    0.00484 
AFIX  13 
H12   2    0.460971   -0.034167    0.439801    11.00000   -1.20000 
AFIX   0 
C13   1    0.441720    0.031404    0.579195    11.00000    0.01032    0.02400 = 
         0.01422    0.00468   -0.00006    0.00419 
C14   1    0.526698    0.092488    0.552740    11.00000    0.01552    0.02726 = 
         0.02093    0.00038    0.00193   -0.00281 
AFIX  43 
H14   2    0.567891    0.087552    0.488727    11.00000   -1.20000 
AFIX   0 
C15   1    0.550674    0.159196    0.618583    11.00000    0.01950    0.03072 = 
         0.03105    0.00126    0.00403   -0.00330 
AFIX  43 
H15   2    0.608012    0.199839    0.599902    11.00000   -1.20000 
AFIX   0 
C16   1    0.491248    0.166659    0.711411    11.00000    0.02422    0.03152 = 
         0.02989   -0.01324   -0.00370    0.00594 
AFIX  43 
H16   2    0.505687    0.213101    0.755322    11.00000   -1.20000 
AFIX   0 
C17   1    0.411120    0.107592    0.741360    11.00000    0.02200    0.03654 = 
         0.02571   -0.00070    0.00610    0.00951 
AFIX  43 
H17   2    0.374933    0.112289    0.808048    11.00000   -1.20000 
AFIX   0 
C18   1    0.383580    0.041141    0.673450    11.00000    0.01887    0.03004 = 
         0.02061    0.00339    0.00810    0.00424 
AFIX  43 
H18   2    0.323718    0.001496    0.691822    11.00000   -1.20000 
AFIX   0 
C19   1   -0.297094    0.098357    0.171772    11.00000    0.01237    0.01264 = 
         0.01500   -0.00088    0.00741    0.00064 
C20   1   -0.366714    0.158555    0.084297    11.00000    0.01305    0.01757 = 
         0.01892   -0.00011    0.00506   -0.00146 
C21   1   -0.289153    0.255966   -0.030007    11.00000    0.01206    0.01051 = 
         0.01420   -0.00139   -0.00101   -0.00076 
C22   1   -0.412580    0.305916   -0.029958    11.00000    0.01594    0.01617 = 
         0.02062    0.00002    0.00430   -0.00038 
AFIX  43 
H22   2   -0.473822    0.294797    0.019608    11.00000   -1.20000 
AFIX   0 
C23   1   -0.444527    0.370421   -0.101114    11.00000    0.02006    0.01401 = 
         0.02985    0.00000    0.00491    0.00538 
AFIX  43 
H23   2   -0.528955    0.402539   -0.100858    11.00000   -1.20000 
AFIX   0 
C24   1   -0.355809    0.389440   -0.173205    11.00000    0.02361    0.01450 = 
         0.02427    0.00498    0.00387    0.00025 
AFIX  43 
H24   2   -0.380875    0.433425   -0.223138    11.00000   -1.20000 
AFIX   0 
C25   1   -0.233196    0.344544   -0.171450    11.00000    0.02170    0.01636 = 
         0.01833    0.00507    0.00640   -0.00460 
AFIX  43 
H25   2   -0.170246    0.358213   -0.218620    11.00000   -1.20000 
AFIX   0 
C26   1   -0.197503    0.277432   -0.100192    11.00000    0.01357    0.01452 = 
         0.01465   -0.00096    0.00041   -0.00172 
C27   1   -0.067123    0.231187   -0.106948    11.00000    0.01721    0.01714 = 
         0.01374    0.00475    0.00434   -0.00016 
C28   1    0.138503    0.205806   -0.166940    11.00000    0.01924    0.01815 = 
         0.02492    0.00343    0.01071    0.00013 
AFIX  23 
H28A  2    0.236537    0.234670   -0.127922    11.00000   -1.20000 
H28B  2    0.140783    0.184924   -0.244494    11.00000   -1.20000 
AFIX   0 
C29   1    0.119200    0.141781   -0.084277    11.00000    0.01140    0.01790 = 
         0.01851    0.00244    0.00830   -0.00101 
AFIX  13 
H29   2    0.217974    0.136060   -0.013653    11.00000   -1.20000 
AFIX   0 
C30   1    0.074766    0.066092   -0.148527    11.00000    0.01957    0.01746 = 
         0.01401   -0.00040    0.01482   -0.00022 
C31   1    0.168563    0.001892   -0.110345    11.00000    0.03463    0.02251 = 
         0.01885    0.00255    0.00839    0.00650 
AFIX  43 
H31   2    0.259671    0.004624   -0.040442    11.00000   -1.20000 
AFIX   0 
C32   1    0.129980   -0.066180   -0.173684    11.00000    0.04753    0.02261 = 
         0.02844    0.00100    0.01391    0.00648 
AFIX  43 
H32   2    0.194688   -0.109735   -0.146670    11.00000   -1.20000 
AFIX   0 
C33   1   -0.001734   -0.070984   -0.275607    11.00000    0.04313    0.02512 = 
         0.02777   -0.01022    0.02134   -0.00517 
AFIX  43 
H33   2   -0.026957   -0.117682   -0.318693    11.00000   -1.20000 
AFIX   0 
C34   1   -0.095865   -0.008794   -0.314665    11.00000    0.02962    0.03015 = 
         0.03026   -0.00894    0.00746   -0.00077 
AFIX  43 
H34   2   -0.186102   -0.012086   -0.385148    11.00000   -1.20000 
AFIX   0 
C35   1   -0.059083    0.059919   -0.250549    11.00000    0.02046    0.02471 = 
         0.02546   -0.00624    0.00760   -0.00099 
AFIX  43 
H35   2   -0.126131    0.102756   -0.276928    11.00000   -1.20000 
AFIX   0 
O5    4    0.219671    0.048181    0.335014    11.00000    0.01786    0.01398 = 
         0.01316    0.00335    0.00500    0.00103 
O6    4    0.110877    0.067862    0.138235    11.00000    0.01573    0.01528 = 
         0.01444    0.00105    0.00535    0.00425 
C36   1    0.198350    0.088650    0.241759    11.00000    0.01096    0.01295 = 
         0.01592   -0.00064    0.00886    0.00443 
C37   1    0.286265    0.162771    0.258180    11.00000    0.01959    0.01400 = 
         0.01727    0.00233    0.00264   -0.00098 
AFIX 137 
H37A  2    0.212059    0.205272    0.244813    11.00000   -1.50000 
H37B  2    0.342283    0.165836    0.200066    11.00000   -1.50000 
H37C  2    0.361793    0.165550    0.340373    11.00000   -1.50000 
AFIX   0 
C38   1    0.163473    0.422994    0.016302    11.00000    0.02712    0.02289 = 
         0.03033    0.00936    0.00401   -0.00314 
AFIX  23 
H38A  2    0.141106    0.418772   -0.071798    11.00000   -1.20000 
H38B  2    0.066930    0.441020    0.029676    11.00000   -1.20000 
AFIX   0 
CL1   6    0.314497    0.489137    0.076912    11.00000    0.03964    0.02361 = 
         0.03235    0.00756    0.00648   -0.00859 
CL2   6    0.215548    0.332885    0.083485    11.00000    0.04310    0.01800 = 
         0.03356    0.00043    0.00361   -0.00351 
HKLF  4 
  
REM  ni-oac-ligand in P2(1) 
REM R1 =  0.0607 for    5526 Fo > 4sig(Fo)  and  0.0861 for all    7091 data 
REM    488 parameters refined using    874 restraints 
  
END 
  
WGHT      0.0631      0.0000 
  
REM Highest difference peak  0.902,  deepest hole -0.637,  1-sigma level  0.123 
Q1    1  -0.1037  0.0918  0.1440  11.00000  0.05    0.90 
Q2    1  -0.1784  0.1053  0.0602  11.00000  0.05    0.82 
Q3    1  -0.1720  0.1559  0.0605  11.00000  0.05    0.81 
Q4    1  -0.0188 -0.0540  0.3366  11.00000  0.05    0.74 
Q5    1   0.0229  0.1210  0.1627  11.00000  0.05    0.74 
Q6    1  -0.0966  0.1664  0.1410  11.00000  0.05    0.71 
Q7    1   0.1327  0.0187  0.2981  11.00000  0.05    0.71 
Q8    1  -0.0220 -0.0153  0.2818  11.00000  0.05    0.69 
Q9    1   0.0483 -0.0621  0.4229  11.00000  0.05    0.69 
Q10   1  -0.0191  0.0017  0.3342  11.00000  0.05    0.68 
Q11   1   0.0204  0.1443  0.0782  11.00000  0.05    0.67 
Q12   1   0.0726  0.0151  0.4239  11.00000  0.05    0.66 
Q13   1  -0.1938  0.1325 -0.0231  11.00000  0.05    0.66 
Q14   1  -0.1398  0.0717  0.0769  11.00000  0.05   -0.64 
Q15   1  -0.0269  0.1619  0.0198  11.00000  0.05    0.63 
Q16   1   0.1837 -0.0026  0.3793  11.00000  0.05    0.62 
Q17   1  -0.0130  0.1908  0.0752  11.00000  0.05   -0.61 
Q18   1   0.1777 -0.0436  0.3689  11.00000  0.05    0.61 
Q19   1   0.0284  0.1123  0.0711  11.00000  0.05    0.60 
Q20   1  -0.0499  0.0914  0.0219  11.00000  0.05    0.60 
Q21   1  -0.0043 -0.0134  0.3828  11.00000  0.05    0.58 
Q22   1   0.0395  0.0472  0.1622  11.00000  0.05    0.52 
Q23   1   0.0582 -0.0716  0.3756  11.00000  0.05   -0.52 
Q24   1   0.0349  0.2116 -0.0363  11.00000  0.05    0.51 
Q25   1   0.1914 -0.0340  0.4403  11.00000  0.05    0.49 
Q26   1   0.1826  0.0383  0.3788  11.00000  0.05   -0.48 
Q27   1   0.2155  0.1285 -0.0784  11.00000  0.05   -0.48 
Q28   1   0.2059  0.1334  0.2313  11.00000  0.05    0.48 
Q29   1  -0.0300  0.1328  0.1949  11.00000  0.05   -0.48 
Q30   1   0.0220 -0.0121 -0.2165  11.00000  0.05   -0.47 
; 
_shelx_res_checksum   96745 
  
_shelx_hkl_file 
; 
  -5 -20   0  155.15   30.37 
  -4 -19   0  -10.11   20.87 
  -5 -19   0   30.96   21.36 
  -6 -19   0   57.42   24.23 
  -3 -18   0  -11.45   18.79 
  -4 -18   0  148.67   28.99 
  -5 -18   0  336.13   39.31 
  -6 -18   0  316.38   38.47 
  -7 -18   0  176.57   36.58 
  -2 -17   0  519.58   38.33 
  -3 -17   0  152.58   26.92 
  -4 -17   0   66.30   23.15 
  -5 -17   0  413.96   41.54 
  -6 -17   0   80.76   26.26 
  -7 -17   0   67.55   28.20 
  -2 -16   0   27.12   17.81 
  -3 -16   0  121.95   25.08 
  -4 -16   0    3.09   20.17 
  -5 -16   0   27.80   23.52 
  -6 -16   0   38.81   23.22 
  -7 -16   0    9.45   22.64 
  -8 -16   0   20.99   29.13 
  -3 -15   0  182.53   27.40 
  -4 -15   0  360.41   36.40 
  -5 -15   0  167.74   29.59 
  -6 -15   0   99.12   26.32 
  -7 -15   0  146.15   29.76 
  -8 -15   0  137.67   31.66 
  -3 -14   0  198.05   28.19 
  -4 -14   0   34.33   19.96 
  -5 -14   0  105.48   25.80 
  -6 -14   0  289.37   37.10 
  -7 -14   0  420.94   43.10 
  -8 -14   0  123.60   32.30 
  -3 -13   0  175.98   28.04 
  -4 -13   0   20.29   19.91 
  -5 -13   0  112.24   26.12 
  -6 -13   0  119.24   27.89 
  -7 -13   0  229.67   35.26 
  -8 -13   0   21.27   25.62 
  -9 -13   0   -1.29   24.45 
  -4 -12   0  852.71   51.05 
  -5 -12   0  425.72   37.95 
  -6 -12   0  739.62   51.43 
  -7 -12   0  350.10   39.80 
  -8 -12   0  157.18   33.58 
  -9 -12   0   33.12   25.40 
  -4 -11   0  159.24   25.40 
  -5 -11   0  160.21   27.46 
  -6 -11   0  144.00   28.16 
  -7 -11   0   38.83   23.23 
  -8 -11   0  228.47   38.10 
  -9 -11   0  146.58   35.15 
 -10 -11   0  124.36   37.73 
  -4 -10   0   13.47   17.89 
  -5 -10   0  366.37   35.56 
  -6 -10   0  157.27   28.35 
  -7 -10   0   93.10   26.27 
  -8 -10   0   30.75   24.57 
  -9 -10   0   16.36   27.90 
 -10 -10   0   70.56   33.13 
  -4  -9   0  960.74   51.07 
  -5  -9   0  369.85   35.22 
  -6  -9   0  209.90   32.74 
  -7  -9   0   49.07   23.42 
   8  -9   0  202.95   32.69 
  -8  -9   0  302.50   39.10 
  -9  -9   0  422.90   47.39 
   9  -9   0  385.03   41.72 
 -10  -9   0  283.33   46.28 
  -4  -8   0  107.90   20.34 
  -5  -8   0  321.21   32.63 
   6  -8   0  422.28   35.55 
  -6  -8   0  394.09   40.20 
  -7  -8   0  104.03   26.97 
   7  -8   0  100.35   24.32 
   8  -8   0  366.01   37.62 
  -8  -8   0  333.47   40.75 
  -9  -8   0   45.62   26.95 
   9  -8   0   20.15   22.27 
  10  -8   0   44.68   27.58 
 -10  -8   0   61.43   31.63 
  -4  -7   0  163.41   24.11 
   5  -7   0   56.71   18.04 
  -5  -7   0   22.40   17.62 
  -6  -7   0   30.59   22.79 
   6  -7   0   71.31   20.97 
  -7  -7   0  190.55   29.86 
   7  -7   0  159.08   26.78 
   8  -7   0   89.24   24.21 
  -8  -7   0  121.02   29.80 
   9  -7   0   91.88   27.28 
  -9  -7   0   32.80   26.57 
 -10  -7   0    1.18   28.02 
  10  -7   0   -8.74   22.32 
  -4  -6   0  251.39   26.32 
   4  -6   0  273.56   25.35 
  -5  -6   0  277.70   30.75 
   5  -6   0  309.87   29.21 
   6  -6   0  544.06   38.56 
  -6  -6   0  465.82   40.68 
  -7  -6   0  303.93   35.83 
   7  -6   0  225.13   30.91 
   8  -6   0  274.75   34.19 
  -8  -6   0  231.81   37.17 
  -9  -6   0   88.52   29.57 
   9  -6   0   78.65   25.75 
 -10  -6   0  143.53   35.85 
  10  -6   0   86.24   29.34 
 -11  -6   0   33.04   32.48 
   3  -5   0 1570.91   64.40 
  -4  -5   0   36.30   16.03 
   4  -5   0   68.21   15.80 
  -5  -5   0   99.01   21.35 
   5  -5   0   87.76   18.88 
  -6  -5   0  108.73   24.92 
   6  -5   0   92.42   20.81 
   7  -5   0   10.67   18.54 
  -7  -5   0   45.12   23.12 
   8  -5   0   21.19   19.11 
  -8  -5   0  -13.44   22.25 
   9  -5   0  103.36   26.37 
  -9  -5   0   89.44   28.73 
  10  -5   0  171.05   32.24 
 -10  -5   0  215.36   39.01 
 -11  -5   0   65.64   33.30 
  11  -5   0   60.77   24.31 
   2  -4   0 1013.96   43.88 
  -3  -4   0  170.10   21.08 
   3  -4   0  176.98   19.27 
   4  -4   0  295.63   24.70 
  -4  -4   0  284.04   26.57 
  -5  -4   0  857.92   48.63 
   5  -4   0  925.56   46.90 
  -6  -4   0   29.04   21.33 
   6  -4   0   32.89   17.63 
   7  -4   0   78.94   21.47 
  -7  -4   0   88.02   26.09 
  -8  -4   0   23.22   23.42 
   8  -4   0   -0.72   16.67 
   9  -4   0  143.71   28.55 
  -9  -4   0  175.21   33.36 
  10  -4   0   24.21   20.90 
 -10  -4   0   81.56   31.94 
  11  -4   0  112.94   29.01 
 -11  -4   0   83.92   35.31 
   2  -3   0 1820.08   68.98 
  -3  -3   0 1552.50   63.48 
   3  -3   0 1558.72   62.61 
  -4  -3   0  807.36   41.91 
   4  -3   0  790.18   39.81 
  -5  -3   0  895.31   48.18 
   5  -3   0  883.33   45.89 
  -6  -3   0  471.13   36.18 
   6  -3   0  330.14   30.90 
   7  -3   0   97.62   22.86 
  -7  -3   0  120.82   27.01 
  -8  -3   0  205.31   33.44 
   8  -3   0  185.47   27.75 
   9  -3   0   60.81   21.58 
  -9  -3   0   57.79   28.83 
  10  -3   0  246.38   35.42 
 -10  -3   0  294.46   43.78 
 -11  -3   0  243.29   42.50 
  11  -3   0  210.67   34.94 
   1  -2   0  400.68   19.67 
   2  -2   0 1396.83   54.23 
   3  -2   0   63.22   12.60 
  -3  -2   0   60.78   15.16 
  -4  -2   0  823.67   42.12 
   4  -2   0  806.87   39.54 
   5  -2   0 1224.76   55.67 
  -5  -2   0 1219.06   57.43 
   6  -2   0  353.96   30.30 
  -6  -2   0  384.81   35.74 
   7  -2   0  363.72   33.45 
  -7  -2   0  429.92   40.67 
   8  -2   0  249.21   30.82 
  -8  -2   0  229.58   34.74 
  -9  -2   0  111.33   30.39 
   9  -2   0  166.27   29.60 
  10  -2   0    2.26   19.81 
 -10  -2   0    1.75   27.66 
  11  -2   0   78.45   25.16 
 -11  -2   0   22.01   31.50 
   1  -1   0  405.15   18.15 
   2  -1   0   96.90   14.47 
  -2  -1   0  133.16   17.63 
  -3  -1   0  996.56   43.70 
   3  -1   0  954.02   41.96 
  -4  -1   0 1037.14   49.29 
   4  -1   0 1097.29   48.03 
  -5  -1   0  324.71   28.89 
   5  -1   0  352.87   26.34 
   6  -1   0   95.02   19.37 
  -6  -1   0   51.21   20.86 
  -7  -1   0  583.91   44.51 
   7  -1   0  640.36   42.39 
   8  -1   0  -27.04   14.43 
  -8  -1   0  -16.89   21.28 
   9  -1   0   75.18   23.76 
  -9  -1   0   84.55   28.49 
 -10  -1   0  189.30   36.74 
  10  -1   0  147.02   32.94 
  11  -1   0  181.83   34.25 
 -11  -1   0  164.62   37.92 
   1   0   0 5081.33  173.19 
  -1   0   0 5116.27  172.73 
  -2   0   0  317.96   21.89 
   2   0   0  340.22   19.51 
   3   0   0  218.44   18.65 
  -3   0   0  270.58   21.95 
   4   0   0   30.92   11.84 
  -4   0   0   42.43   14.78 
  -5   0   0  884.31   45.56 
   5   0   0  877.66   44.40 
   6   0   0  896.59   48.54 
  -6   0   0  898.14   49.70 
   7   0   0  391.45   33.77 
  -7   0   0  450.71   39.41 
  -8   0   0  223.10   34.92 
   8   0   0  220.09   29.52 
  -9   0   0   17.49   24.59 
   9   0   0    5.00   17.93 
 -10   0   0   91.56   31.27 
  10   0   0  135.18   29.43 
 -11   0   0   31.05   28.59 
  11   0   0   51.38   24.85 
   1   1   0  383.33   17.77 
   1   1   0  395.04   17.85 
  -2   1   0  145.81   15.73 
   2   1   0  144.62   15.24 
  -3   1   0 1051.29   43.65 
   3   1   0  999.50   43.81 
   4   1   0  995.16   45.77 
  -4   1   0 1010.21   45.70 
  -5   1   0  362.66   29.04 
   5   1   0  374.49   28.57 
   6   1   0   49.47   17.26 
  -6   1   0   43.05   19.30 
   7   1   0  492.37   39.39 
  -7   1   0  707.00   45.51 
  -8   1   0   15.99   22.45 
   8   1   0   32.45   18.41 
  -9   1   0   59.43   28.18 
   9   1   0   55.08   22.26 
 -10   1   0  104.93   31.40 
  10   1   0  216.09   33.22 
 -11   1   0  165.07   35.45 
  11   1   0  168.74   32.60 
   0   2   0 2661.04   92.78 
   1   2   0  403.72   19.83 
  -1   2   0  343.36   20.25 
   1   2   0  432.70   19.29 
  -2   2   0 1418.64   52.56 
   2   2   0 1410.72   54.92 
   3   2   0   45.01   11.62 
  -3   2   0   28.06   11.82 
  -4   2   0  865.84   40.93 
   4   2   0  892.85   42.16 
  -5   2   0 1279.26   57.82 
   5   2   0 1314.74   58.54 
   6   2   0  349.91   31.03 
  -6   2   0  342.48   32.34 
   7   2   0  318.30   32.62 
  -7   2   0  325.19   36.06 
  -8   2   0  243.91   34.74 
   8   2   0  191.08   28.77 
   9   2   0  189.34   30.17 
  -9   2   0  166.48   30.94 
  10   2   0   37.34   21.33 
 -10   2   0   57.68   28.03 
  11   2   0   30.65   22.22 
   0   3   0   -0.62    8.78 
   0   3   0   -8.20    5.47 
   1   3   0  102.35   13.05 
   1   3   0   98.26   12.86 
  -1   3   0   86.96   12.21 
   2   3   0 1941.89   74.81 
   2   3   0 1918.61   73.85 
  -2   3   0 2099.66   70.83 
  -2   3   0 1946.79   80.38 
   3   3   0 1573.41   62.52 
  -3   3   0 1551.17   59.37 
  -4   3   0  761.90   37.65 
   4   3   0  797.45   39.04 
   5   3   0 1007.54   49.45 
  -5   3   0 1023.51   48.13 
  -6   3   0  372.84   33.54 
   6   3   0  364.98   31.02 
   7   3   0   64.42   21.18 
  -7   3   0   92.05   23.51 
   8   3   0  210.22   29.41 
  -8   3   0  243.20   32.79 
   9   3   0  121.95   26.24 
  -9   3   0  117.29   28.72 
  10   3   0  274.61   35.21 
 -11   3   0  231.83   49.68 
  11   3   0  396.68   40.76 
   0   4   0  782.04   31.57 
   0   4   0  896.33   37.43 
   1   4   0  821.71   38.00 
   1   4   0  822.74   33.94 
  -1   4   0  782.02   36.97 
   2   4   0  957.09   43.17 
   2   4   0 1074.54   42.51 
  -2   4   0  954.33   46.27 
  -2   4   0  956.82   38.14 
  -3   4   0  192.36   17.74 
  -3   4   0  240.65   23.03 
   3   4   0  218.88   20.96 
   4   4   0  326.05   25.34 
  -4   4   0  300.70   28.08 
  -4   4   0  307.88   23.14 
  -5   4   0  889.14   42.92 
   5   4   0  845.26   45.16 
   6   4   0   59.33   18.39 
  -6   4   0   11.75   16.84 
  -7   4   0   35.77   20.51 
   7   4   0   72.02   21.25 
  -8   4   0   21.14   19.89 
   8   4   0   24.63   19.54 
  -9   4   0  240.51   35.02 
  -9   4   0  171.19   35.78 
   9   4   0  194.29   30.78 
 -10   4   0   57.60   29.94 
  10   4   0   21.70   23.47 
 -11   4   0   47.93   29.60 
  11   4   0   81.07   25.88 
   0   5   0   -3.11   12.55 
  -1   5   0   63.31   13.63 
  -1   5   0   36.77    7.59 
   1   5   0   60.06   15.17 
   1   5   0   39.98   10.56 
  -2   5   0  736.46   37.23 
  -2   5   0  784.59   31.16 
   2   5   0  765.75   35.27 
   2   5   0  736.10   37.62 
   3   5   0 1650.60   66.96 
  -3   5   0 1555.05   71.31 
  -3   5   0 1631.71   60.92 
  -4   5   0   58.63   17.91 
  -4   5   0   43.75   13.13 
   4   5   0   36.97   14.27 
  -5   5   0  110.51   17.34 
   5   5   0   78.39   17.87 
  -5   5   0   80.36   20.10 
  -6   5   0  137.20   20.93 
   6   5   0  121.37   22.98 
  -6   5   0  135.64   25.76 
  -7   5   0   -9.66   18.26 
   7   5   0  -10.05   15.35 
  -7   5   0   31.11   19.26 
   8   5   0  -28.30   15.75 
  -8   5   0   -9.95   19.69 
  -8   5   0   50.95   21.33 
   9   5   0   96.11   24.80 
  -9   5   0   57.55   24.65 
  10   5   0  156.01   30.82 
 -10   5   0  249.93   37.47 
  11   5   0   58.45   23.96 
 -11   5   0   47.35   27.93 
   0   6   0 1167.21   45.53 
   0   6   0 1285.17   52.65 
   1   6   0 1075.35   43.86 
  -1   6   0 1122.65   48.53 
  -1   6   0 1047.92   40.10 
   1   6   0 1124.37   49.96 
   2   6   0  172.29   22.32 
  -2   6   0  204.05   14.31 
  -2   6   0  207.62   20.60 
   2   6   0  211.70   20.12 
  -3   6   0   18.11   12.96 
   3   6   0  -13.20   12.53 
   3   6   0   25.57   13.70 
  -3   6   0    3.56    9.73 
  -4   6   0  269.57   28.25 
   4   6   0  256.17   26.01 
  -4   6   0  264.39   21.98 
  -5   6   0  291.29   25.61 
  -5   6   0  311.06   32.04 
   5   6   0  293.02   28.44 
  -6   6   0  532.86   35.52 
  -6   6   0  590.41   44.68 
   6   6   0  547.86   38.81 
  -7   6   0  288.36   31.28 
  -7   6   0  284.28   35.46 
   7   6   0  329.72   32.83 
  -8   6   0  314.64   38.70 
   8   6   0  322.70   34.21 
   9   6   0   59.83   22.38 
  -9   6   0   57.44   22.92 
  10   6   0   95.71   26.46 
 -10   6   0   88.07   28.72 
   0   7   0   -5.47    7.69 
   0   7   0    4.42   13.06 
   1   7   0  199.55   24.49 
  -1   7   0  217.91   23.22 
  -1   7   0  241.35   14.12 
   1   7   0  209.82   17.66 
   2   7   0  130.32   21.35 
   2   7   0  126.58   18.26 
  -2   7   0  182.58   21.84 
  -2   7   0  145.06   12.66 
   3   7   0  960.95   47.82 
   3   7   0  981.43   45.79 
  -3   7   0  932.74   48.15 
  -3   7   0  983.57   39.35 
  -4   7   0  201.39   19.51 
   4   7   0  186.92   24.27 
  -5   7   0   67.63   16.40 
  -5   7   0   61.21   21.44 
   5   7   0   37.25   16.93 
  -6   7   0  133.49   27.44 
   6   7   0   61.68   20.14 
  -6   7   0   57.36   18.48 
  -7   7   0  155.77   29.71 
   7   7   0  205.39   28.97 
   8   7   0   81.32   23.42 
  -8   7   0   51.79   24.23 
  -9   7   0  108.30   29.67 
   9   7   0   71.94   24.46 
  10   7   0   -3.94   17.30 
 -10   7   0  -15.45   18.68 
   0   8   0   42.97   15.91 
   0   8   0   36.29    9.35 
   1   8   0  359.95   22.77 
   1   8   0  396.35   29.99 
  -1   8   0  414.55   30.01 
  -1   8   0  358.52   18.39 
  -2   8   0  148.66   12.30 
   2   8   0  143.99   19.69 
  -2   8   0  140.20   21.98 
   2   8   0  138.67   22.87 
  -3   8   0  369.64   20.53 
   3   8   0  385.79   28.64 
   3   8   0  357.04   30.66 
  -3   8   0  372.80   29.36 
  -4   8   0  192.41   25.64 
   4   8   0  126.67   22.19 
  -4   8   0  131.15   19.67 
  -5   8   0  349.33   26.50 
   5   8   0  401.62   33.11 
  -6   8   0  321.20   39.67 
   6   8   0  408.18   34.99 
  -7   8   0  104.87   27.25 
   7   8   0  109.44   23.69 
   8   8   0  356.76   36.84 
  -8   8   0  364.67   40.21 
  -9   8   0   50.17   25.56 
   9   8   0   46.23   21.90 
 -10   8   0   27.94   23.84 
  10   8   0   26.29   23.27 
   0   9   0  -12.56    8.09 
   0   9   0   14.53   14.94 
   1   9   0  518.96   28.93 
  -1   9   0  591.72   36.48 
  -1   9   0  542.68   24.50 
   1   9   0  520.00   36.23 
   2   9   0 1548.90   62.56 
  -2   9   0 1495.72   55.11 
  -2   9   0 1598.61   68.63 
   2   9   0 1434.92   67.96 
   3   9   0 1491.36   69.34 
  -3   9   0 1472.42   69.16 
   3   9   0 1561.40   64.90 
  -4   9   0 1088.20   44.15 
  -4   9   0 1047.38   56.69 
   4   9   0 1048.90   55.42 
  -5   9   0  384.52   36.20 
   5   9   0  387.48   36.17 
   6   9   0  268.13   31.89 
  -6   9   0  263.39   33.47 
   7   9   0   36.27   18.49 
   8   9   0  276.09   34.18 
  -8   9   0  209.22   37.16 
  -9   9   0  404.86   47.02 
   9   9   0  364.23   39.29 
  10   9   0  299.65   38.52 
 -10   9   0  243.82   43.10 
   0  10   0  128.98   16.01 
   0  10   0  123.01   21.07 
   1  10   0  191.68   27.61 
   1  10   0  156.38   18.76 
  -1  10   0  159.08   25.10 
  -1  10   0  170.52   14.85 
   2  10   0  187.12   27.51 
  -2  10   0  202.43   26.74 
  -2  10   0  182.74   13.73 
   2  10   0  183.89   22.47 
   3  10   0   17.78   15.49 
   3  10   0   34.59   18.31 
  -3  10   0   18.28   16.12 
  -4  10   0   27.18   18.13 
   4  10   0   37.31   18.76 
  -5  10   0  508.25   41.37 
   5  10   0  415.82   37.13 
   6  10   0  130.36   24.96 
  -6  10   0  169.86   29.43 
  -7  10   0   63.04   24.08 
   7  10   0   78.49   22.72 
  -8  10   0   25.23   22.25 
   8  10   0   15.77   19.07 
  -9  10   0   36.39   23.10 
   9  10   0   24.09   21.41 
  10  10   0   22.28   20.32 
 -10  10   0   60.56   26.96 
   0  11   0   -5.56   10.20 
   0  11   0  -23.81   15.14 
   1  11   0  518.86   37.43 
   1  11   0  399.10   27.31 
  -1  11   0  428.65   22.55 
  -1  11   0  381.52   34.65 
   2  11   0 1100.91   58.73 
  -2  11   0 1231.19   59.01 
  -2  11   0 1026.54   41.32 
   2  11   0 1054.06   50.26 
  -3  11   0  532.74   39.99 
   3  11   0  496.85   41.24 
  -4  11   0  205.19   30.83 
   4  11   0  226.53   31.05 
   5  11   0  139.22   26.75 
  -5  11   0  205.67   31.32 
   6  11   0  148.44   27.64 
  -6  11   0  219.35   32.76 
   7  11   0   64.04   22.26 
  -7  11   0   49.82   24.26 
   8  11   0  252.32   33.23 
  -8  11   0  215.08   36.34 
  -9  11   0  203.40   37.38 
   9  11   0  220.09   34.22 
  10  11   0  151.30   29.71 
 -10  11   0  166.53   34.23 
   0  12   0  764.95   45.99 
   0  12   0  648.73   34.19 
  -1  12   0  441.98   37.18 
   1  12   0  385.50   28.40 
  -1  12   0  442.41   24.59 
   1  12   0  427.33   38.27 
   2  12   0  672.53   39.26 
   2  12   0  641.74   45.75 
  -2  12   0  616.46   45.40 
  -3  12   0   62.61   22.95 
   3  12   0   71.86   24.08 
   4  12   0  924.81   55.06 
  -4  12   0  921.91   56.48 
   5  12   0  558.99   44.43 
  -5  12   0  579.11   46.29 
   6  12   0  735.95   51.26 
  -6  12   0  782.85   54.71 
   7  12   0  481.46   42.15 
  -7  12   0  520.18   47.71 
  -8  12   0  223.90   38.16 
   8  12   0  236.32   33.14 
  -9  12   0   18.19   25.09 
   9  12   0   29.43   20.92 
   0  13   0   12.08   19.68 
   0  13   0   12.24   13.05 
  -1  13   0  199.99   28.73 
   1  13   0  144.05   23.16 
  -1  13   0  179.86   18.97 
   1  13   0  186.67   29.45 
   2  13   0  158.14   23.05 
  -2  13   0  114.64   26.71 
   2  13   0  125.82   27.57 
   3  13   0  218.98   32.60 
  -3  13   0  209.34   33.50 
  -4  13   0   25.77   22.56 
   4  13   0   16.92   20.19 
  -5  13   0  129.71   29.27 
   5  13   0   85.77   24.94 
   6  13   0  101.19   26.74 
  -6  13   0  167.96   32.95 
   7  13   0  184.24   30.07 
  -7  13   0  157.69   33.20 
  -8  13   0    6.70   23.26 
   8  13   0   13.28   17.62 
  -9  13   0   69.50   28.82 
   9  13   0   -2.86   20.13 
   0  14   0 1026.92   48.21 
   0  14   0 1051.78   59.31 
   1  14   0  914.13   47.66 
  -1  14   0  922.72   57.16 
   1  14   0  896.78   58.05 
   2  14   0  194.99   31.70 
  -2  14   0  204.88   33.56 
  -3  14   0  220.66   34.37 
   3  14   0  184.85   32.28 
  -4  14   0   73.20   25.75 
   4  14   0   82.72   25.07 
   5  14   0  187.91   31.02 
  -5  14   0  277.32   36.91 
  -6  14   0  252.98   38.33 
   6  14   0  348.60   36.38 
   7  14   0  376.94   38.96 
  -7  14   0  369.28   43.67 
  -8  14   0  116.92   33.11 
   8  14   0  100.29   26.86 
  -9  14   0   -5.17   24.11 
   9  14   0  -33.40   17.43 
   0  15   0   -5.11   21.61 
  -1  15   0   46.72   23.39 
   1  15   0   53.92   18.91 
   1  15   0   69.43   26.51 
  -2  15   0   48.88   23.84 
   2  15   0   28.12   23.42 
  -3  15   0  200.22   33.75 
   3  15   0  145.24   30.60 
  -4  15   0  324.32   39.58 
   4  15   0  286.38   37.09 
  -5  15   0  164.41   34.98 
   5  15   0  200.84   32.70 
   6  15   0   75.01   24.58 
  -6  15   0   85.93   27.01 
   7  15   0   92.89   25.32 
  -7  15   0   77.59   29.39 
   8  15   0   95.02   27.72 
  -8  15   0  199.66   37.87 
   0  16   0   30.52   21.95 
   1  16   0  186.06   32.66 
  -1  16   0  183.68   31.26 
   2  16   0    8.75   20.04 
  -2  16   0   33.19   23.52 
  -3  16   0  177.33   33.29 
   3  16   0  164.53   31.02 
  -4  16   0   21.16   22.61 
   4  16   0   42.84   23.54 
  -5  16   0   23.22   25.68 
   5  16   0   78.28   25.64 
  -6  16   0   52.64   27.30 
   6  16   0   36.14   19.65 
  -7  16   0    4.34   24.78 
   7  16   0   23.64   21.86 
   8  16   0   23.94   20.97 
  -8  16   0    7.19   22.67 
   0  17   0  -17.90   18.52 
  -1  17   0  228.71   35.60 
   1  17   0  220.81   36.25 
   2  17   0  517.55   46.39 
  -2  17   0  546.19   48.14 
   3  17   0   88.94   29.41 
  -3  17   0  137.95   32.62 
   4  17   0  110.86   28.38 
  -4  17   0  105.13   30.57 
   5  17   0  510.97   45.58 
  -5  17   0  536.70   51.05 
   6  17   0   32.06   23.24 
  -6  17   0   58.62   27.33 
   7  17   0   71.36   24.47 
  -7  17   0   75.10   32.06 
   0  18   0   55.92   24.97 
   1  18   0  405.50   44.18 
  -1  18   0  402.95   42.57 
   2  18   0  268.94   38.14 
  -2  18   0  256.79   38.78 
   3  18   0   21.45   23.16 
  -3  18   0  -15.80   24.02 
  -4  18   0  142.62   34.40 
   4  18   0  139.26   30.21 
   5  18   0  361.24   41.26 
  -5  18   0  437.13   48.08 
   6  18   0  327.22   40.24 
  -6  18   0  323.56   45.25 
  -7  18   0  116.71   35.52 
   7  18   0  130.46   29.34 
   0  19   0    1.09   22.48 
  -1  19   0   78.01   27.12 
   1  19   0   95.01   29.03 
   2  19   0   34.13   23.68 
  -2  19   0   38.45   25.96 
  -3  19   0   33.20   25.47 
   3  19   0   48.59   25.48 
  -4  19   0   40.76   28.15 
   4  19   0   19.11   21.22 
  -5  19   0  -26.21   23.64 
   5  19   0    9.70   22.97 
  -6  19   0  -10.64   26.95 
   6  19   0   58.18   25.54 
   0  20   0  435.27   44.36 
  -1  20   0  369.64   44.75 
   1  20   0  323.55   42.31 
   2  20   0  134.45   31.38 
  -2  20   0  245.79   38.73 
   3  20   0   17.35   23.98 
  -3  20   0   31.09   26.68 
  -4  20   0   42.57   27.34 
   4  20   0   74.98   27.80 
   5  20   0  122.12   30.80 
  -5  20   0   98.40   33.85 
   0  21   0   -3.89   23.59 
   1  21   0   91.25   28.76 
  -1  21   0   79.87   28.77 
  -2  21   0  133.20   34.92 
   2  21   0  133.02   30.66 
   3  21   0  272.32   40.60 
  -3  21   0  280.54   42.65 
  -4  21   0  301.67   45.50 
   4  21   0  404.11   46.52 
   5  21   0  129.92   30.20 
  -5  21   0   83.74   36.47 
   0  22   0   58.81   29.34 
  -1  22   0   25.22   27.42 
   1  22   0  -59.92   20.32 
  -2  22   0   55.85   29.12 
   2  22   0   54.11   26.62 
   3  22   0   67.99   27.14 
  -3  22   0   21.14   27.92 
   0  23   0   26.84   25.13 
  -1  23   0   83.64   30.96 
   1  23   0   76.11   28.78 
  -2  23   0  142.13   38.01 
   2  23   0  193.61   37.27 
  -6 -20   1   26.41   24.80 
  -5 -20   1   83.20   27.60 
  -5 -20  -1  138.19   31.80 
  -6 -19   1  112.36   30.71 
  -5 -19   1   29.95   23.20 
  -4 -19   1   87.11   24.57 
  -4 -19  -1  261.79   37.02 
  -5 -19  -1  276.30   39.19 
  -6 -19  -1   44.26   27.11 
  -7 -18   1  205.96   35.36 
  -6 -18   1  140.46   30.89 
  -5 -18   1  109.82   28.01 
  -4 -18   1   -5.48   20.32 
  -3 -18  -1   81.84   24.31 
  -4 -18  -1   76.43   23.79 
  -5 -18  -1   28.42   23.83 
  -6 -18  -1   74.53   29.49 
  -8 -17   1   90.80   29.69 
  -7 -17   1   68.28   26.64 
  -6 -17   1   30.59   24.84 
  -5 -17   1  160.69   29.97 
  -4 -17   1  134.20   25.68 
  -2 -17  -1   57.84   21.74 
  -3 -17  -1  125.30   26.49 
  -4 -17  -1   13.83   21.69 
  -5 -17  -1  311.40   38.29 
  -6 -17  -1   63.63   26.80 
  -7 -17  -1   14.96   26.54 
  -8 -16   1   38.55   24.90 
  -7 -16   1   10.20   24.16 
  -6 -16   1  360.50   38.89 
  -5 -16   1  553.95   45.66 
  -2 -16  -1  992.95   54.99 
  -3 -16  -1  128.12   26.26 
  -4 -16  -1  123.62   27.59 
  -5 -16  -1   73.06   26.03 
  -6 -16  -1  226.34   36.88 
  -7 -16  -1  119.47   30.87 
  -8 -16  -1  275.43   42.65 
  -8 -15   1  109.93   29.26 
  -7 -15   1   66.92   26.76 
  -6 -15   1  129.07   28.92 
  -5 -15   1  212.79   32.51 
  -1 -15  -1  140.40   22.00 
  -2 -15  -1   34.03   18.22 
  -3 -15  -1  105.42   24.25 
  -4 -15  -1   95.03   24.84 
  -5 -15  -1  147.42   28.76 
  -6 -15  -1   12.74   23.85 
  -7 -15  -1  153.90   31.85 
  -8 -15  -1    2.89   25.12 
  -9 -14   1   37.45   26.77 
  -8 -14   1  265.55   38.10 
  -7 -14   1  125.15   29.33 
  -6 -14   1   88.83   24.97 
  -5 -14   1  158.33   27.97 
   0 -14  -1  332.36   28.09 
  -1 -14  -1  344.89   30.74 
  -2 -14  -1 1162.93   58.85 
  -3 -14  -1   37.53   20.16 
  -4 -14  -1  184.18   30.42 
  -5 -14  -1   61.07   23.48 
  -6 -14  -1   28.34   24.32 
  -7 -14  -1   72.63   27.31 
  -8 -14  -1  174.48   35.88 
  -9 -13   1  221.31   37.18 
  -8 -13   1  437.91   45.17 
  -7 -13   1  154.85   31.75 
  -6 -13   1  116.28   27.04 
  -5 -13   1   53.80   22.68 
   0 -13  -1  152.71   21.63 
  -1 -13  -1   20.43   15.38 
  -2 -13  -1   51.52   18.72 
  -3 -13  -1   86.16   22.79 
  -4 -13  -1  126.59   26.32 
  -5 -13  -1  385.02   37.66 
  -6 -13  -1  236.28   35.26 
  -7 -13  -1  108.91   29.24 
  -8 -13  -1  170.95   34.24 
  -9 -13  -1  103.50   31.53 
  -9 -12   1  146.52   32.95 
  -8 -12   1   78.96   25.84 
  -7 -12   1   59.13   25.50 
  -6 -12   1  111.42   27.02 
   1 -12  -1   83.66   14.07 
   0 -12  -1   64.82   14.83 
  -1 -12  -1  427.17   30.41 
  -2 -12  -1  246.27   26.80 
  -3 -12  -1   41.61   19.54 
  -4 -12  -1  186.19   30.23 
  -5 -12  -1   31.50   20.91 
  -6 -12  -1   87.21   27.14 
  -7 -12  -1   66.25   26.52 
  -8 -12  -1   44.86   26.14 
  -9 -12  -1   65.96   29.14 
 -10 -11   1   97.67   36.12 
  -9 -11   1   18.67   26.62 
  -8 -11   1  117.39   28.85 
  -7 -11   1   26.60   23.41 
  -6 -11   1   87.76   24.91 
   1 -11  -1   19.64    9.89 
   0 -11  -1  284.56   22.82 
  -1 -11  -1  127.26   21.34 
  -2 -11  -1    4.40   15.09 
  -3 -11  -1  703.53   43.85 
  -4 -11  -1 1003.87   55.94 
  -5 -11  -1  403.02   39.43 
  -6 -11  -1  134.88   27.77 
  -7 -11  -1   61.09   25.16 
  -8 -11  -1   -6.34   23.46 
  -9 -11  -1   65.41   28.74 
 -10 -10   1  -17.41   28.24 
  -9 -10   1   23.66   27.13 
  -8 -10   1   -2.81   23.12 
  -7 -10   1  379.32   39.67 
  -6 -10   1  385.13   38.24 
   0 -10  -1   89.60   14.54 
  -1 -10  -1 2563.11   97.57 
  -2 -10  -1  651.48   37.55 
  -3 -10  -1  396.57   33.73 
  -4 -10  -1   71.86   21.67 
  -5 -10  -1  234.09   34.03 
  -6 -10  -1  588.25   45.97 
  -7 -10  -1  522.52   46.27 
  -8 -10  -1  316.22   40.09 
  -9 -10  -1  260.17   42.31 
 -10 -10  -1  109.22   37.21 
 -10  -9   1   87.84   33.57 
  -9  -9   1   49.07   26.34 
  -8  -9   1   49.10   26.65 
  -7  -9   1   -7.00   20.15 
  -6  -9   1  151.17   27.28 
  -1  -9  -1  649.10   34.43 
  -2  -9  -1  181.16   22.62 
  -3  -9  -1  180.62   25.12 
  -4  -9  -1  505.19   39.06 
  -5  -9  -1   30.16   20.36 
  -6  -9  -1  -14.81   21.00 
   6  -9   1    6.31   17.87 
   7  -9   1   89.10   24.85 
  -7  -9  -1  116.30   28.48 
  -8  -9  -1   19.79   24.09 
   8  -9   1   14.47   20.38 
   9  -9   1   62.60   28.41 
  -9  -9  -1  117.89   33.37 
  10  -9   1    7.25   25.37 
 -10  -9  -1   -1.74   30.18 
 -10  -8   1  136.34   35.30 
  10  -8  -1  128.22   28.91 
  -9  -8   1   14.33   24.88 
   9  -8  -1   46.92   21.25 
   8  -8  -1  507.04   42.79 
  -8  -8   1  596.48   49.10 
  -7  -8   1   13.94   22.06 
   7  -8  -1   30.47   18.51 
  -6  -8   1  305.16   35.02 
  -1  -8  -1  944.87   43.18 
  -2  -8  -1 2499.39   96.11 
  -3  -8  -1  596.84   36.80 
  -4  -8  -1   50.13   19.16 
  -5  -8  -1   14.70   19.67 
   5  -8   1   15.68   18.22 
  -6  -8  -1   -1.20   21.43 
   6  -8   1   26.50   19.18 
  -7  -8  -1  100.58   27.77 
   7  -8   1  111.46   25.32 
  -8  -8  -1  504.07   45.99 
   8  -8   1  419.43   41.44 
   9  -8   1  130.39   29.04 
  -9  -8  -1  164.98   35.85 
  10  -8   1   -7.24   24.22 
 -10  -8  -1   -0.60   29.34 
  11  -7  -1  -17.89   20.29 
 -11  -7   1   21.41   30.41 
 -10  -7   1  107.20   34.18 
  10  -7  -1   53.74   22.56 
   9  -7  -1  619.82   46.58 
  -9  -7   1  574.95   50.60 
   8  -7  -1  340.95   34.17 
  -8  -7   1  316.10   39.79 
   7  -7  -1   64.01   20.75 
  -7  -7   1   83.30   25.41 
  -6  -7   1  223.00   31.98 
   6  -7  -1  165.13   25.65 
   0  -7  -1   10.82   10.34 
  -1  -7  -1  130.85   17.98 
  -2  -7  -1  348.39   26.49 
  -3  -7  -1 1192.59   55.37 
  -4  -7  -1 1205.26   60.13 
   4  -7   1 1313.97   59.22 
   5  -7   1  743.54   44.23 
  -5  -7  -1  745.34   47.12 
   6  -7   1  454.96   37.54 
  -6  -7  -1  381.33   38.58 
   7  -7   1  237.86   31.25 
  -7  -7  -1  168.99   30.67 
  -8  -7  -1   21.88   26.08 
   8  -7   1   48.51   23.12 
  -9  -7  -1  127.80   34.77 
   9  -7   1  130.08   30.00 
 -10  -7  -1   69.67   31.89 
  10  -7   1   39.27   28.11 
  11  -6  -1   54.99   24.56 
 -11  -6   1   58.38   32.36 
  10  -6  -1   11.73   19.40 
 -10  -6   1   -2.70   27.42 
  -9  -6   1  125.03   31.07 
   9  -6  -1   99.95   24.14 
   8  -6  -1  187.85   28.36 
  -8  -6   1  170.48   30.18 
  -7  -6   1  132.45   28.06 
   7  -6  -1  154.45   25.49 
   6  -6  -1   49.06   17.88 
  -6  -6   1   85.21   22.66 
   5  -6  -1   42.55   16.25 
   0  -6  -1  644.88   29.42 
  -1  -6  -1 1454.05   57.68 
  -2  -6  -1  488.04   29.69 
   3  -6   1   15.62   12.71 
  -3  -6  -1   25.37   15.44 
  -4  -6  -1   78.92   19.45 
   4  -6   1  138.47   21.45 
  -5  -6  -1   10.81   17.79 
   5  -6   1   35.93   17.12 
  -6  -6  -1  265.69   35.12 
   6  -6   1  219.61   29.60 
   7  -6   1   71.79   22.44 
  -7  -6  -1   24.67   22.85 
  -8  -6  -1   35.73   25.57 
   8  -6   1   23.26   21.07 
   9  -6   1   40.70   24.26 
  -9  -6  -1   59.78   30.32 
 -10  -6  -1    6.91   30.27 
  10  -6   1  -41.51   21.76 
 -11  -5   1  105.60   34.51 
  11  -5  -1   93.04   26.40 
 -10  -5   1  131.47   32.81 
  10  -5  -1  101.31   27.20 
  -9  -5   1  267.33   38.69 
   9  -5  -1  260.23   33.32 
   8  -5  -1  268.68   31.45 
  -8  -5   1  269.48   36.58 
   7  -5  -1  191.32   27.72 
  -7  -5   1  169.24   29.49 
  -6  -5   1  549.91   41.09 
   6  -5  -1  514.30   35.98 
   5  -5  -1   10.74   13.17 
   4  -5  -1  955.96   45.88 
   0  -5  -1  665.78   29.15 
  -1  -5  -1  628.55   31.11 
  -2  -5  -1  828.06   38.76 
   2  -5   1  760.09   37.41 
  -3  -5  -1  217.30   24.33 
   3  -5   1  225.41   21.39 
  -4  -5  -1  703.41   40.34 
   4  -5   1  665.77   38.22 
  -5  -5  -1  183.14   29.54 
   5  -5   1  237.78   26.49 
  -6  -5  -1  352.12   37.29 
   6  -5   1  355.85   33.53 
   7  -5   1  142.80   26.94 
  -7  -5  -1  131.21   28.46 
  -8  -5  -1  245.84   39.01 
   8  -5   1  265.89   34.33 
  -9  -5  -1   22.93   26.75 
   9  -5   1    9.48   23.99 
  10  -5   1  124.53   32.48 
 -10  -5  -1  227.79   40.84 
 -11  -4   1  105.71   36.66 
  11  -4  -1  198.70   33.48 
  10  -4  -1  137.27   30.66 
 -10  -4   1  218.45   36.43 
  -9  -4   1  320.66   40.54 
   9  -4  -1  300.42   34.73 
   8  -4  -1  201.16   28.94 
  -8  -4   1  156.61   29.23 
  -7  -4   1  253.82   34.78 
   7  -4  -1  303.47   31.20 
  -6  -4   1  599.44   41.56 
   6  -4  -1  597.57   38.65 
  -5  -4   1  273.96   28.75 
   5  -4  -1  303.58   25.24 
   4  -4  -1 3577.05  131.96 
   3  -4  -1 3229.76  118.19 
   0  -4  -1 1080.46   41.79 
  -1  -4  -1 2653.94   96.10 
   2  -4   1 2317.23   86.80 
  -2  -4  -1 2345.01   88.02 
  -3  -4  -1  531.56   32.31 
   3  -4   1  535.27   30.50 
  -4  -4  -1  281.45   28.56 
   4  -4   1  334.82   25.47 
  -5  -4  -1   70.93   21.03 
   5  -4   1   49.03   16.93 
  -6  -4  -1 1026.55   58.25 
   6  -4   1 1051.39   55.41 
   7  -4   1  624.39   44.20 
  -7  -4  -1  674.78   49.22 
   8  -4   1  154.67   29.45 
  -8  -4  -1  143.35   31.40 
  -9  -4  -1  121.22   35.32 
   9  -4   1  154.90   31.24 
  10  -4   1  100.55   30.02 
 -10  -4  -1  100.21   33.87 
  11  -3  -1   -2.21   20.86 
 -11  -3   1   25.95   28.68 
 -10  -3   1  142.81   33.02 
  10  -3  -1  148.13   30.28 
   9  -3  -1   75.44   23.63 
  -9  -3   1   38.69   25.93 
  -8  -3   1   60.72   23.08 
   8  -3  -1   63.39   20.34 
   7  -3  -1  257.18   28.54 
  -7  -3   1  293.79   35.01 
  -6  -3   1 1130.57   58.26 
   6  -3  -1 1182.59   56.98 
  -5  -3   1    5.23   15.54 
   5  -3  -1   39.96   14.73 
   4  -3  -1   82.25   14.91 
   3  -3  -1   79.06   13.28 
   0  -3  -1  672.27   27.65 
   1  -3   1 1270.64   50.24 
  -1  -3  -1 1341.43   51.08 
  -2  -3  -1  850.82   38.78 
   2  -3   1  853.06   37.65 
  -3  -3  -1 1386.09   57.60 
   3  -3   1 1321.40   56.02 
   4  -3   1   36.08   14.10 
  -4  -3  -1   43.48   17.44 
  -5  -3  -1   32.30   18.67 
   5  -3   1    2.42   14.16 
  -6  -3  -1   47.36   21.96 
   6  -3   1   64.63   19.84 
  -7  -3  -1  174.07   31.12 
   7  -3   1  241.69   30.58 
  -8  -3  -1   46.27   25.16 
   8  -3   1   79.94   24.70 
   9  -3   1  128.64   28.79 
  -9  -3  -1  125.00   32.26 
  10  -3   1   10.74   25.25 
 -10  -3  -1   -6.24   27.75 
 -11  -3  -1   34.67   30.92 
 -11  -2   1  125.50   35.60 
  11  -2  -1  134.55   30.62 
 -10  -2   1  144.91   33.05 
  10  -2  -1  162.49   30.93 
   9  -2  -1  133.26   26.41 
  -9  -2   1  160.76   30.60 
  -8  -2   1   80.10   25.63 
   8  -2  -1  114.49   23.27 
  -7  -2   1   46.55   21.86 
   7  -2  -1   62.56   19.66 
  -6  -2   1  584.34   39.71 
   6  -2  -1  587.98   37.18 
  -5  -2   1  891.16   46.25 
   5  -2  -1  924.41   44.87 
   4  -2  -1  206.22   19.88 
   3  -2  -1  301.29   21.08 
   2  -2  -1  514.64   25.73 
   2  -2  -1  497.87   22.46 
   0  -2  -1 5879.56  198.97 
   1  -2   1 4313.80  152.82 
  -1  -2  -1 4576.85  153.53 
  -2  -2  -1 1659.17   63.55 
   2  -2   1 1593.41   61.78 
   3  -2   1 1989.29   75.00 
  -3  -2  -1 1882.70   76.10 
  -4  -2  -1 1332.36   59.17 
   4  -2   1 1301.64   57.13 
   5  -2   1  450.85   32.86 
  -5  -2  -1  541.93   37.08 
   6  -2   1  697.69   43.58 
  -6  -2  -1  708.78   46.90 
   7  -2   1  384.06   36.00 
  -7  -2  -1  341.62   39.59 
   8  -2   1  146.12   28.14 
  -8  -2  -1  140.24   30.36 
   9  -2   1  160.97   31.10 
  -9  -2  -1  239.00   38.15 
 -10  -2  -1   11.98   28.37 
  10  -2   1   41.29   22.86 
  11  -2   1   38.03   24.87 
 -11  -2  -1    9.81   31.68 
 -11  -1   1   14.06   29.88 
  11  -1  -1   52.54   24.30 
 -10  -1   1   44.66   27.19 
  10  -1  -1   50.18   21.51 
   9  -1  -1  192.53   30.37 
  -9  -1   1  197.25   32.91 
  -8  -1   1  122.21   26.37 
   8  -1  -1  126.27   24.12 
   7  -1  -1  704.31   43.87 
  -7  -1   1  695.84   45.27 
   6  -1  -1  127.80   21.71 
  -6  -1   1  154.25   24.25 
   5  -1  -1   47.63   13.88 
  -5  -1   1   80.66   18.28 
   4  -1  -1  697.39   34.64 
   3  -1  -1  138.73   15.83 
   2  -1  -1 1139.29   42.71 
   2  -1  -1 1122.53   44.15 
   0  -1  -1 1401.28   50.03 
   1  -1   1   90.80   10.81 
  -1  -1  -1   83.55   13.36 
   2  -1   1  736.37   33.13 
  -2  -1  -1  720.71   34.71 
  -3  -1  -1  259.85   23.95 
   3  -1   1  245.54   20.78 
  -4  -1  -1 1338.36   59.28 
   4  -1   1 1336.53   57.95 
  -5  -1  -1  932.37   48.30 
   5  -1   1  824.63   45.35 
   6  -1   1  475.14   36.44 
  -6  -1  -1  471.56   40.30 
  -7  -1  -1  169.98   30.22 
   7  -1   1  176.86   28.47 
   8  -1   1   12.17   18.39 
  -8  -1  -1    2.29   24.34 
   9  -1   1  207.63   32.57 
  -9  -1  -1  262.66   38.66 
  10  -1   1  118.95   29.86 
 -10  -1  -1  145.99   35.62 
  11  -1   1  282.78   39.12 
 -11  -1  -1  301.37   45.90 
 -11   0   1   63.29   31.11 
  11   0  -1  -14.76   17.76 
  10   0  -1    9.49   19.40 
 -10   0   1    7.06   24.12 
  -9   0   1  129.71   30.22 
   9   0  -1  204.05   29.81 
  -8   0   1  442.19   39.46 
   8   0  -1  438.53   36.63 
  -7   0   1  143.64   25.16 
   7   0  -1   68.63   20.03 
  -6   0   1  132.72   22.33 
   6   0  -1  127.10   21.49 
   5   0  -1  164.47   20.57 
  -5   0   1  177.56   23.39 
  -4   0   1   49.08   14.09 
   4   0  -1   33.07   11.40 
   3   0  -1   44.75   12.04 
   3   0  -1   63.75   11.39 
   2   0  -1  310.19   18.09 
   2   0  -1  335.25   19.02 
   1   0  -1  382.63   15.87 
   1   0  -1  370.50   16.52 
   0   0  -1  425.52   17.96 
  -1   0  -1  297.85   18.21 
   1   0   1  292.21   15.84 
   2   0   1  635.60   30.47 
  -2   0  -1  660.36   32.38 
   3   0   1  583.34   30.70 
  -3   0  -1  566.98   31.50 
   4   0   1   -6.83   11.44 
  -4   0  -1    3.66   14.82 
  -5   0  -1  267.31   28.98 
   5   0   1  173.33   23.67 
  -6   0  -1   99.65   23.49 
   6   0   1   42.65   17.43 
   7   0   1   85.09   22.56 
  -7   0  -1  107.61   26.91 
  -8   0  -1   98.72   29.03 
   8   0   1  129.97   25.15 
  -9   0  -1   -1.94   24.35 
   9   0   1   12.58   19.48 
  10   0   1   -7.52   18.95 
 -10   0  -1  -20.18   25.96 
 -11   0  -1   29.22   32.32 
  11   0   1   80.33   27.11 
  11   1  -1   34.98   20.51 
  10   1  -1   48.12   21.50 
 -10   1   1   54.53   27.80 
   9   1  -1  253.99   31.12 
  -9   1   1  180.82   30.47 
   8   1  -1   73.52   20.90 
  -8   1   1  128.54   25.97 
   7   1  -1  649.38   42.44 
  -7   1   1  695.91   44.48 
   6   1  -1  179.66   23.31 
  -6   1   1  169.86   26.94 
   5   1  -1   43.75   13.59 
  -5   1   1   76.39   17.03 
  -4   1   1  841.30   38.52 
   4   1  -1  766.38   38.08 
   3   1  -1  208.46   17.07 
   3   1  -1  194.32   18.51 
   2   1  -1  960.98   38.60 
   2   1  -1  972.25   37.97 
  -1   1   1 4385.35  148.90 
  -1   1   1 4292.41  157.89 
   1   1  -1 4346.73  148.21 
   0   1   1 1448.48   54.65 
   0   1  -1 1584.69   54.08 
  -1   1  -1   81.27   13.48 
   1   1   1   71.93   10.24 
  -2   1  -1  742.90   34.54 
   2   1   1  769.69   34.50 
  -3   1  -1  324.29   24.44 
   3   1   1  311.43   22.92 
   4   1   1 1462.82   63.39 
  -4   1  -1 1537.24   63.91 
   5   1   1  901.01   47.09 
  -5   1  -1  922.94   48.77 
   6   1   1  442.53   35.48 
  -6   1  -1  432.38   38.50 
   7   1   1  170.92   27.96 
  -7   1  -1  230.80   35.02 
  -8   1  -1   35.08   24.69 
   8   1   1  -20.55   16.50 
  -9   1  -1  267.83   40.52 
   9   1   1  209.65   32.06 
  10   1   1  113.35   28.36 
 -10   1  -1  165.75   33.51 
 -11   1  -1  244.25   40.80 
  11   1   1  245.56   37.14 
  11   2  -1  146.56   31.28 
  10   2  -1  175.68   29.58 
 -10   2   1  108.33   30.00 
  -9   2   1  175.17   29.98 
   9   2  -1  214.00   30.01 
   8   2  -1   55.28   21.07 
  -8   2   1   83.60   24.06 
   7   2  -1  103.56   21.73 
  -7   2   1   96.26   23.28 
  -6   2   1  664.96   39.63 
   6   2  -1  630.86   38.88 
  -5   2   1  795.74   39.82 
   5   2  -1  781.89   40.63 
  -4   2   1  154.66   18.58 
   4   2  -1  120.70   16.61 
   4   2  -1  125.28   20.09 
   3   2  -1  304.87   21.77 
  -3   2   1  340.90   20.75 
   3   2  -1  305.06   20.66 
   2   2  -1  450.37   24.02 
   2   2  -1  490.71   23.42 
  -2   2   1  477.10   27.41 
   1   2  -1  368.30   16.34 
   1   2  -1  371.87   18.45 
  -1   2   1  308.73   18.83 
   0   2   1 4919.96  171.29 
   0   2  -1 5029.76  169.51 
  -1   2  -1 4051.57  155.11 
   1   2   1 4009.13  146.47 
  -1   2  -1 4521.38  144.72 
  -2   2  -1 1869.17   68.04 
   2   2   1 1740.30   69.55 
   3   2   1 1958.31   76.08 
  -3   2  -1 1938.35   74.39 
   4   2   1 1396.99   61.78 
  -4   2  -1 1451.64   60.63 
  -5   2  -1  443.74   33.27 
   5   2   1  476.94   32.90 
   6   2   1  712.95   43.85 
  -6   2  -1  652.98   44.47 
  -7   2  -1  436.78   40.73 
   7   2   1  477.38   39.07 
  -8   2  -1  130.50   27.38 
   8   2   1   87.68   23.14 
   9   2   1  178.98   31.59 
  -9   2  -1  205.03   32.99 
 -10   2  -1   43.71   29.08 
  10   2   1   25.38   20.00 
 -11   3   1  -19.02   31.92 
  11   3  -1   73.38   25.53 
  10   3  -1  173.59   30.91 
  -9   3   1  107.28   26.47 
   9   3  -1   84.87   24.04 
   8   3  -1   53.83   19.75 
   7   3  -1  231.97   28.95 
  -7   3   1  260.00   31.28 
  -6   3   1 1136.59   53.77 
   6   3  -1 1130.41   55.48 
   5   3  -1   15.81   12.24 
  -5   3   1   32.14   14.05 
  -4   3   1   93.26   14.02 
   4   3  -1   91.60   14.68 
   4   3  -1   90.28   16.27 
   3   3  -1   78.43   13.97 
  -3   3   1   95.04   13.42 
   3   3  -1   96.59   13.18 
  -3   3   1  105.55   18.34 
  -2   3   1  310.63   16.03 
  -2   3   1  320.20   23.30 
   2   3  -1  305.77   19.75 
   2   3  -1  334.51   20.87 
   1   3  -1  385.58   20.51 
  -1   3   1  334.13   22.53 
   1   3  -1  384.84   20.00 
   0   3  -1  552.17   24.92 
   0   3  -1  578.99   25.72 
   0   3   1  543.21   27.97 
  -1   3  -1 1180.43   46.47 
   1   3   1 1202.74   49.60 
  -2   3  -1 1013.93   41.43 
   2   3   1  949.06   43.70 
  -2   3  -1  951.30   45.79 
   3   3   1 1291.84   55.66 
  -3   3  -1 1330.00   53.75 
  -4   3  -1    0.09   12.57 
   4   3   1   24.60   13.38 
  -5   3  -1   28.21   16.35 
   5   3   1   19.96   14.80 
  -6   3  -1   81.48   21.46 
   6   3   1   27.48   17.88 
  -7   3  -1  199.83   33.05 
   7   3   1  200.85   29.27 
  -8   3  -1   59.63   25.35 
   8   3   1   75.03   22.13 
   9   3   1  106.65   26.35 
  -9   3  -1  138.42   30.35 
  10   3   1  -12.01   18.70 
 -11   3  -1   47.64   33.80 
 -11   4   1  224.38   42.57 
  11   4  -1  119.10   28.32 
  10   4  -1  246.86   32.81 
 -10   4   1  177.44   37.29 
   9   4  -1  396.84   36.21 
  -9   4   1  262.92   42.65 
   8   4  -1  218.55   28.55 
  -8   4   1  181.35   30.03 
  -7   4   1  348.82   32.57 
   7   4  -1  271.87   29.97 
   6   4  -1  610.70   38.64 
  -6   4   1  650.99   37.88 
  -5   4   1  308.62   24.83 
   5   4  -1  301.41   25.74 
  -5   4   1  308.80   31.45 
  -4   4   1 3759.31  145.74 
  -4   4   1 3720.71  129.49 
   4   4  -1 3639.47  133.85 
   4   4  -1 3544.21  133.80 
   3   4  -1 3333.70  117.01 
  -3   4   1 3289.08  126.89 
  -3   4   1 3168.35  111.59 
   3   4  -1 3104.03  116.50 
   2   4  -1  196.57   17.38 
  -2   4   1  168.82   19.89 
   2   4  -1  159.86   17.20 
  -1   4   1 1430.88   58.20 
   1   4  -1 1447.47   54.61 
   1   4  -1 1438.29   56.17 
   0   4  -1  933.26   37.74 
   0   4   1  892.08   41.00 
   0   4  -1  847.68   36.39 
  -1   4  -1 2129.58   79.41 
  -1   4  -1 2156.76   77.21 
   1   4   1 2154.41   82.53 
  -2   4  -1 2486.12  101.16 
  -2   4  -1 2532.66   91.38 
   2   4   1 2608.56   96.19 
  -3   4  -1  477.01   28.12 
   3   4   1  481.67   29.96 
  -3   4  -1  485.47   32.09 
   4   4   1  309.13   25.96 
  -4   4  -1  299.18   25.25 
  -4   4  -1  288.35   28.87 
   5   4   1   52.92   16.84 
  -5   4  -1   45.51   17.28 
   6   4   1  903.22   51.12 
  -6   4  -1  870.22   48.47 
   7   4   1  682.40   45.83 
  -7   4  -1  666.22   45.66 
   8   4   1  101.91   24.75 
  -8   4  -1   93.40   26.40 
  -9   4  -1  156.32   31.00 
   9   4   1  167.54   30.57 
  -9   4  -1  131.33   34.07 
 -10   4  -1   90.01   33.14 
  10   4   1   83.19   27.37 
  11   5  -1  114.66   28.03 
 -11   5   1  121.42   33.48 
 -10   5   1   79.97   29.26 
  10   5  -1   87.58   25.60 
  -9   5   1  259.30   37.78 
   9   5  -1  318.71   34.53 
  -8   5   1  330.60   38.76 
   8   5  -1  256.14   31.63 
  -8   5   1  289.62   32.08 
  -7   5   1  298.17   35.89 
   7   5  -1  226.72   28.32 
  -7   5   1  212.70   28.34 
   6   5  -1  574.84   37.81 
  -6   5   1  618.31   35.68 
  -6   5   1  551.82   43.23 
  -5   5   1   18.21   15.77 
   5   5  -1   26.05   13.91 
  -5   5   1   26.60   12.85 
   4   5  -1 1078.34   47.85 
   4   5  -1  967.30   47.73 
  -4   5   1 1067.44   42.48 
  -4   5   1 1031.29   53.37 
  -3   5   1 2325.74   82.28 
   3   5  -1 2361.03   88.69 
   3   5  -1 2405.95   89.04 
  -3   5   1 2309.58   91.46 
  -2   5   1  776.81   39.38 
   2   5  -1  825.71   36.37 
   2   5  -1  822.94   37.62 
   1   5  -1  871.22   40.33 
   1   5  -1  854.95   37.44 
  -1   5   1  965.43   42.41 
   0   5  -1  660.85   30.99 
   0   5  -1  589.81   28.15 
   0   5   1  610.28   34.37 
   1   5   1  511.96   31.96 
  -1   5  -1  520.75   27.77 
  -1   5  -1  507.10   25.95 
  -2   5  -1  706.91   32.61 
   2   5   1  673.20   36.98 
   3   5   1  292.48   25.98 
  -3   5  -1  268.31   22.65 
  -3   5  -1  288.66   25.92 
   4   5   1  789.29   42.01 
  -4   5  -1  741.52   44.75 
  -4   5  -1  711.65   38.33 
   5   5   1  234.22   27.31 
  -5   5  -1  263.34   27.65 
  -5   5  -1  260.34   30.71 
  -6   5  -1  375.23   33.64 
  -6   5  -1  317.13   34.81 
   6   5   1  329.82   33.35 
  -7   5  -1  127.02   25.86 
   7   5   1  174.55   28.39 
  -7   5  -1  150.28   29.39 
   8   5   1  236.35   32.15 
  -8   5  -1  257.29   34.32 
  -8   5  -1  215.74   35.19 
   9   5   1   34.23   21.89 
  -9   5  -1    7.35   22.97 
 -10   5  -1  206.64   36.59 
  10   5   1  164.19   33.18 
  11   6  -1   54.87   25.98 
 -11   6   1   32.93   27.33 
 -10   6   1    6.04   21.60 
  10   6  -1  -18.21   16.23 
  -9   6   1  126.39   29.67 
   9   6  -1  132.12   26.63 
  -8   6   1  159.08   29.59 
   8   6  -1  157.69   26.34 
   7   6  -1  132.19   24.74 
  -7   6   1  149.00   21.92 
  -7   6   1  268.78   33.35 
   6   6  -1   46.53   17.86 
  -6   6   1   74.01   22.52 
  -6   6   1   92.55   17.05 
  -5   6   1   40.43   13.12 
  -5   6   1   37.61   18.55 
   5   6  -1   62.54   16.26 
   4   6  -1 1018.00   48.62 
  -4   6   1 1017.19   41.86 
  -4   6   1 1049.96   55.25 
   4   6  -1 1062.66   49.32 
   3   6  -1  330.34   24.61 
  -3   6   1  333.51   26.97 
   3   6  -1  327.06   25.17 
   2   6  -1  374.09   25.62 
   2   6  -1  384.98   23.79 
  -2   6   1  377.96   27.87 
   1   6  -1  105.61   15.43 
   1   6  -1   64.42   11.64 
  -1   6   1   91.06   17.20 
   0   6   1  649.15   36.64 
   0   6  -1  778.83   34.77 
   0   6  -1  608.17   29.74 
  -1   6  -1 1368.41   56.07 
   1   6   1 1302.02   59.88 
  -1   6  -1 1355.52   51.66 
   2   6   1  531.36   32.74 
  -2   6  -1  453.01   29.30 
  -2   6  -1  487.23   25.85 
  -3   6  -1   70.39   14.40 
   3   6   1   27.53   14.79 
  -4   6  -1  134.13   21.67 
  -4   6  -1  112.97   20.86 
   4   6   1   82.01   19.61 
   5   6   1   23.31   17.06 
  -5   6  -1   -6.26   16.25 
  -5   6  -1   57.18   18.14 
  -6   6  -1  337.02   36.69 
   6   6   1  328.79   33.31 
  -6   6  -1  348.70   33.47 
  -7   6  -1   56.99   21.55 
  -7   6  -1   61.63   23.01 
   7   6   1   66.89   21.65 
   8   6   1   34.66   21.78 
  -8   6  -1   31.07   21.68 
   9   6   1   76.17   25.85 
  -9   6  -1   55.08   25.40 
  10   6   1   49.67   23.42 
 -10   6  -1    0.51   20.85 
  11   7  -1  -10.10   19.09 
 -11   7   1    8.56   24.77 
 -10   7   1   99.91   31.56 
  10   7  -1  147.80   28.84 
  -9   7   1  636.07   53.50 
   9   7  -1  675.87   48.67 
   8   7  -1  363.45   34.23 
  -8   7   1  319.16   38.42 
   7   7  -1   38.55   19.40 
  -7   7   1   66.74   22.98 
  -6   7   1  169.90   29.77 
   6   7  -1  193.56   24.79 
  -5   7   1   13.85   12.58 
  -5   7   1    9.10   17.83 
   5   7  -1   11.34   13.49 
   5   7  -1   18.49   17.38 
  -4   7   1  738.84   42.82 
   4   7  -1  771.55   41.12 
  -4   7   1  723.04   32.04 
   4   7  -1  793.65   40.46 
   3   7  -1  831.73   42.54 
  -3   7   1  856.54   45.52 
   3   7  -1  943.50   42.68 
  -2   7   1 2019.73   80.93 
   2   7  -1 1995.77   75.33 
   2   7  -1 1902.07   77.91 
   1   7  -1 3674.95  132.86 
   1   7  -1 3377.44  128.46 
  -1   7   1 3924.15  136.06 
   0   7   1   33.02   15.52 
   0   7  -1   23.27   10.25 
   0   7  -1   29.05   12.96 
  -1   7  -1  137.82   15.62 
   1   7   1  165.15   23.70 
  -1   7  -1  125.65   19.15 
   2   7   1  242.78   26.45 
  -2   7  -1  342.54   20.95 
  -2   7  -1  307.24   25.41 
  -3   7  -1 1274.14   52.43 
   3   7   1 1302.32   60.15 
  -3   7  -1 1245.05   58.05 
  -4   7  -1 1282.55   54.54 
   4   7   1 1245.18   61.17 
  -5   7  -1  782.26   49.51 
   5   7   1  775.33   46.45 
  -5   7  -1  710.32   41.06 
  -6   7  -1  515.92   37.28 
   6   7   1  537.29   40.59 
  -6   7  -1  475.48   43.28 
   7   7   1  229.30   30.36 
  -7   7  -1  252.72   34.43 
  -8   7  -1    8.26   19.64 
   8   7   1   13.91   20.51 
  -9   7  -1  133.33   31.53 
   9   7   1  172.90   30.61 
 -10   7  -1   13.94   23.96 
  10   7   1   71.69   25.60 
  10   8  -1  152.77   30.30 
 -10   8   1  178.00   35.32 
   9   8  -1   40.66   19.44 
  -9   8   1   19.31   20.98 
  -8   8   1  522.16   46.93 
   8   8  -1  498.05   40.26 
  -7   8   1    7.79   20.93 
   7   8  -1   -1.41   15.28 
  -6   8   1  299.05   32.82 
   6   8  -1  306.54   31.01 
   5   8  -1  461.89   33.83 
   5   8  -1  524.41   36.14 
  -5   8   1  403.62   36.18 
   4   8  -1  908.09   45.42 
   4   8  -1  850.07   45.41 
  -4   8   1  776.35   47.12 
   3   8  -1  939.70   44.17 
   3   8  -1  878.99   45.99 
  -3   8   1  926.92   48.77 
   2   8  -1   43.06   12.84 
   2   8  -1   84.04   17.03 
  -2   8   1   70.72   17.46 
  -1   8   1   99.85   18.71 
   1   8  -1   95.73   17.14 
   1   8  -1   91.79   13.19 
   0   8  -1  624.98   29.78 
   0   8  -1  645.16   35.13 
   0   8   1  601.23   37.78 
  -1   8  -1  878.52   36.95 
   1   8   1  920.97   48.34 
  -1   8  -1  806.62   42.35 
  -2   8  -1 2643.25   94.99 
  -2   8  -1 2595.20  102.78 
   2   8   1 2645.83  105.46 
   3   8   1  649.30   40.71 
  -3   8  -1  603.22   31.18 
  -3   8  -1  585.00   37.32 
  -4   8  -1   49.11   14.13 
   4   8   1   76.84   20.77 
  -4   8  -1   48.65   17.67 
  -5   8  -1   16.98   16.95 
   5   8   1   33.71   19.52 
  -6   8  -1   21.95   22.50 
   6   8   1   17.97   18.60 
   7   8   1  176.32   29.59 
  -7   8  -1  160.92   31.23 
   8   8   1  417.97   39.52 
  -8   8  -1  411.27   44.17 
  -9   8  -1  226.21   35.76 
   9   8   1  163.04   30.39 
  10   8   1   12.39   20.27 
 -10   8  -1   13.05   22.94 
 -10   9   1  107.03   35.22 
  10   9  -1  147.59   29.68 
 -10   9   1  131.21   35.33 
  -9   9   1   72.75   29.38 
   9   9  -1   59.58   21.06 
  -8   9   1   82.52   25.19 
   8   9  -1   51.11   22.07 
   7   9  -1  -15.75   14.67 
  -7   9   1    8.08   17.68 
   6   9  -1  166.21   26.61 
  -6   9   1  219.86   31.70 
  -5   9   1   85.05   23.11 
   5   9  -1   87.39   21.46 
   5   9  -1   81.09   20.16 
   4   9  -1  887.36   48.78 
  -4   9   1  910.05   51.94 
   4   9  -1  973.23   48.37 
  -3   9   1  319.61   29.78 
   3   9  -1  320.40   29.17 
   3   9  -1  359.25   27.19 
   2   9  -1  266.70   22.69 
   2   9  -1  271.83   26.71 
  -2   9   1  260.97   28.20 
   1   9  -1  227.32   20.92 
   1   9  -1  275.88   25.92 
  -1   9   1  265.96   28.10 
   0   9  -1  187.69   22.74 
   0   9  -1  159.96   16.55 
   0   9   1  155.68   23.12 
  -1   9  -1  641.53   37.48 
   1   9   1  610.89   41.74 
  -1   9  -1  648.48   29.99 
   2   9   1  162.64   26.48 
  -2   9  -1  146.53   22.27 
  -2   9  -1  171.00   17.27 
  -3   9  -1  146.13   22.81 
  -3   9  -1  151.10   19.70 
   3   9   1  163.72   24.70 
  -4   9  -1  622.42   35.38 
   4   9   1  682.51   44.85 
  -4   9  -1  670.30   42.31 
  -5   9  -1   38.29   20.29 
   5   9   1   26.71   20.10 
   6   9   1   29.87   19.43 
   7   9   1  126.99   26.35 
   8   9   1   19.29   21.28 
  -8   9  -1   -9.95   22.97 
   9   9   1  110.33   29.17 
  -9   9  -1  115.89   32.79 
 -10   9  -1   20.28   27.28 
  10   9   1   38.41   24.39 
 -10  10   1   48.92   27.62 
  10  10  -1   61.30   22.43 
   9  10  -1   56.03   22.06 
  -9  10   1   41.62   24.13 
   8  10  -1    3.77   17.80 
  -8  10   1   61.15   24.41 
   7  10  -1  446.67   36.66 
  -7  10   1  387.69   39.71 
   6  10  -1  371.03   34.36 
  -6  10   1  376.99   38.77 
  -5  10   1  409.14   38.00 
   5  10  -1  361.91   34.09 
   5  10  -1  398.34   34.92 
  -4  10   1  836.04   50.75 
   4  10  -1  865.48   46.64 
   4  10  -1  812.17   47.47 
   3  10  -1 1715.42   76.73 
   3  10  -1 1747.18   73.08 
  -3  10   1 1773.99   79.59 
   2  10  -1  510.11   31.27 
   2  10  -1  452.11   34.71 
  -2  10   1  571.34   39.15 
  -1  10   1  823.66   47.14 
   1  10  -1  808.60   38.15 
   1  10  -1  787.31   44.76 
   0  10  -1   81.62   12.71 
   0  10  -1  146.50   21.05 
   0  10   1  135.23   22.62 
  -1  10  -1 2473.44   93.05 
   1  10   1 2685.64  107.22 
  -1  10  -1 2582.61  102.86 
   2  10   1  688.77   46.30 
  -2  10  -1  759.61   43.97 
  -2  10  -1  761.85   33.87 
  -3  10  -1  441.34   35.47 
  -3  10  -1  455.85   26.54 
   3  10   1  400.13   36.50 
  -4  10  -1   56.05   21.14 
   4  10   1   74.28   22.72 
  -5  10  -1  220.43   30.42 
   5  10   1  232.19   31.93 
   6  10   1  624.80   45.32 
  -6  10  -1  540.53   44.50 
   7  10   1  572.31   45.52 
  -7  10  -1  609.21   47.87 
   8  10   1  447.14   41.94 
   9  10   1  370.84   41.50 
  10  11  -1   54.34   22.52 
 -10  11   1   62.07   27.78 
   9  11  -1   29.66   21.50 
  -9  11   1    5.96   24.32 
   8  11  -1   84.67   23.69 
  -8  11   1  107.04   28.95 
   7  11  -1   19.21   18.80 
  -7  11   1   49.08   24.10 
  -6  11   1  107.52   27.03 
   6  11  -1   71.09   21.56 
  -5  11   1  352.90   38.63 
   5  11  -1  419.95   36.13 
   4  11  -1  238.44   28.78 
  -4  11   1  181.31   30.98 
   4  11  -1  178.00   27.63 
   3  11  -1  683.76   39.30 
   3  11  -1  590.48   42.64 
  -3  11   1  669.39   45.00 
   2  11  -1  114.28   22.90 
   2  11  -1  111.19   17.96 
  -2  11   1  103.77   24.09 
   1  11  -1   19.17   16.62 
  -1  11   1    5.26   17.47 
   1  11  -1   11.82   11.72 
   0  11   1  317.63   32.79 
   0  11  -1  295.41   29.73 
   0  11  -1  314.25   22.51 
   1  11   1  125.45   25.46 
  -1  11  -1  138.57   23.09 
  -1  11  -1  127.85   16.82 
  -2  11  -1    4.66    9.61 
   2  11   1   20.09   20.07 
  -2  11  -1   21.60   17.28 
  -3  11  -1  759.43   46.61 
   3  11   1  716.05   49.48 
  -4  11  -1 1222.63   64.34 
   4  11   1 1146.80   63.90 
  -5  11  -1  466.54   41.11 
   5  11   1  356.38   37.68 
  -6  11  -1  155.59   29.87 
   6  11   1  146.54   27.71 
  -7  11  -1  117.04   27.82 
   7  11   1   82.90   23.67 
   8  11   1   10.63   20.88 
  -8  11  -1   35.80   22.90 
  -9  11  -1   91.41   31.63 
   9  11   1   28.24   23.58 
 -10  12   1   12.80   25.36 
  -9  12   1   82.18   30.35 
   9  12  -1   92.86   23.86 
   8  12  -1   89.31   23.22 
  -8  12   1   91.44   29.75 
  -7  12   1   78.84   27.98 
   7  12  -1  108.23   24.12 
  -6  12   1  126.79   30.42 
   6  12  -1  162.10   26.84 
  -5  12   1    9.97   20.55 
   5  12  -1   41.46   19.31 
   4  12  -1  102.75   23.30 
   4  12  -1   42.28   21.09 
  -4  12   1   53.96   23.70 
  -3  12   1  628.96   45.89 
   3  12  -1  522.75   41.89 
   3  12  -1  580.58   37.93 
  -2  12   1  318.35   35.83 
   2  12  -1  296.08   27.03 
   2  12  -1  257.72   31.46 
  -1  12   1  115.72   25.65 
   1  12  -1   91.45   16.37 
   1  12  -1  105.61   22.62 
   0  12   1   59.05   21.29 
   0  12  -1   67.28   20.79 
   0  12  -1   46.09   13.51 
   1  12   1  356.85   38.63 
  -1  12  -1  396.20   23.63 
  -1  12  -1  302.87   32.54 
   2  12   1  276.51   35.49 
  -2  12  -1  291.96   21.00 
  -2  12  -1  335.40   33.69 
  -3  12  -1   84.36   22.58 
   3  12   1   78.30   25.81 
   4  12   1  110.82   27.63 
  -4  12  -1  194.06   32.20 
  -5  12  -1   14.18   20.92 
   5  12   1   -6.85   19.59 
   6  12   1  125.58   28.04 
  -6  12  -1  121.40   28.79 
   7  12   1   86.83   25.38 
  -7  12  -1  120.55   29.31 
   8  12   1  103.57   27.83 
  -8  12  -1  146.00   32.27 
   9  12   1   78.58   27.68 
  -9  12  -1  143.29   32.44 
  -9  13   1  148.66   36.68 
   9  13  -1  217.66   33.76 
  -8  13   1  430.82   46.48 
   8  13  -1  343.23   36.99 
  -7  13   1  221.54   37.50 
   7  13  -1  187.32   29.34 
   6  13  -1  110.79   25.29 
  -6  13   1  116.69   29.77 
  -5  13   1   24.13   23.04 
   5  13  -1   23.99   18.73 
   4  13  -1   15.33   20.41 
  -4  13   1   30.92   21.97 
   4  13  -1   32.80   20.16 
  -3  13   1  794.84   54.20 
   3  13  -1  774.79   45.15 
   3  13  -1  727.75   49.20 
   2  13  -1 1663.55   71.96 
   2  13  -1 1686.43   80.07 
  -2  13   1 1782.20   83.51 
   1  13  -1  957.68   54.60 
   1  13  -1  908.25   45.88 
  -1  13   1 1053.73   59.03 
   0  13   1  173.14   29.50 
   0  13  -1  121.50   19.00 
   0  13  -1  148.88   25.52 
  -1  13  -1    9.08   19.80 
  -1  13  -1    5.73   11.87 
   1  13   1    1.65   21.54 
  -2  13  -1   56.31   22.40 
   2  13   1   71.19   25.30 
  -3  13  -1   54.54   23.51 
   3  13   1   72.74   25.88 
   4  13   1   64.41   24.26 
  -4  13  -1   74.01   24.81 
   5  13   1  379.05   40.06 
  -5  13  -1  382.84   39.47 
  -6  13  -1  242.76   35.73 
   6  13   1  245.77   35.25 
  -7  13  -1  183.10   34.79 
   7  13   1  109.74   27.64 
  -8  13  -1  183.74   35.21 
   8  13   1  165.92   31.62 
  -9  13  -1  199.61   39.16 
   9  13   1  215.79   34.99 
   9  14  -1   62.97   23.85 
  -9  14   1  -27.36   23.84 
   8  14  -1  282.68   34.30 
  -8  14   1  190.13   38.11 
  -7  14   1  112.88   30.26 
   7  14  -1  130.42   25.84 
   6  14  -1   60.44   21.99 
  -6  14   1  115.33   30.31 
  -5  14   1  157.12   31.93 
   5  14  -1  140.23   27.55 
   4  14  -1  311.51   34.84 
   4  14  -1  350.05   36.26 
  -4  14   1  348.81   38.38 
  -3  14   1  123.00   29.79 
   3  14  -1  165.06   27.23 
   3  14  -1  168.01   28.84 
   2  14  -1   -9.96   19.66 
  -2  14   1   10.19   21.61 
   2  14  -1  -17.96   14.62 
  -1  14   1  109.96   26.95 
   1  14  -1   88.32   24.93 
   1  14  -1  122.64   19.51 
   0  14   1  228.90   37.05 
   0  14  -1  229.93   22.68 
   0  14  -1  238.36   33.24 
  -1  14  -1  339.74   36.82 
   1  14   1  315.66   40.59 
   2  14   1 1140.02   67.57 
  -2  14  -1 1158.28   63.70 
   3  14   1    9.54   21.85 
  -3  14  -1    8.36   19.42 
  -4  14  -1  221.62   34.22 
   4  14   1  160.37   31.56 
   5  14   1   18.23   21.41 
  -5  14  -1   23.45   22.26 
   6  14   1   43.38   21.90 
  -6  14  -1   10.42   23.42 
   7  14   1   51.20   23.57 
  -7  14  -1   78.10   28.18 
  -8  14  -1  260.91   41.52 
   8  14   1  292.83   38.56 
  -8  15   1   67.64   28.91 
   8  15  -1   60.62   22.45 
   7  15  -1   85.18   22.89 
  -7  15   1   88.57   29.70 
  -6  15   1  170.20   34.67 
   6  15  -1  122.00   25.73 
  -5  15   1  200.98   35.50 
   5  15  -1  246.90   33.09 
   4  15  -1  555.50   44.47 
  -4  15   1  477.35   45.63 
   3  15  -1   75.71   25.33 
   3  15  -1   64.65   22.08 
  -3  15   1   64.29   26.58 
  -2  15   1    7.72   22.53 
   2  15  -1    6.45   19.67 
   2  15  -1   27.52   17.54 
  -1  15   1  310.74   39.03 
   1  15  -1  253.28   34.89 
   1  15  -1  306.45   27.98 
   0  15   1   32.86   24.27 
   0  15  -1   52.65   16.52 
   0  15  -1   58.72   23.02 
   1  15   1  180.21   32.76 
  -1  15  -1  142.32   28.07 
   2  15   1   24.68   22.42 
  -2  15  -1   -9.61   19.68 
  -3  15  -1   74.00   25.48 
   3  15   1   93.85   27.48 
   4  15   1  150.01   30.72 
  -4  15  -1   82.02   26.63 
   5  15   1  116.80   30.43 
  -5  15  -1  184.06   36.31 
   6  15   1  -17.08   19.12 
  -6  15  -1    1.76   21.62 
  -7  15  -1  103.35   33.28 
   7  15   1  108.18   28.39 
   8  15   1   48.41   25.63 
  -8  15  -1   34.69   24.37 
  -8  16   1   -3.16   23.45 
   8  16  -1   -4.09   19.91 
   7  16  -1   56.16   22.46 
  -7  16   1   11.05   24.53 
   6  16  -1  482.09   42.35 
  -6  16   1  392.58   45.87 
  -5  16   1  807.90   59.72 
   5  16  -1  700.52   51.65 
  -4  16   1  193.28   35.68 
   4  16  -1  192.74   31.49 
  -3  16   1  249.91   37.07 
   3  16  -1  250.41   32.65 
   3  16  -1  211.10   33.72 
  -2  16   1  431.82   43.68 
   2  16  -1  466.24   41.70 
   1  16  -1   96.76   19.84 
  -1  16   1   79.07   26.43 
   1  16  -1   90.20   25.50 
   0  16   1  717.91   51.21 
   0  16  -1  630.71   47.31 
  -1  16  -1  473.84   43.43 
   1  16   1  608.82   48.13 
  -2  16  -1  906.45   57.98 
   2  16   1  947.74   61.15 
   3  16   1  115.88   30.32 
  -3  16  -1   58.29   24.84 
  -4  16  -1   63.67   27.32 
   4  16   1   68.97   26.18 
   5  16   1    3.11   21.91 
  -5  16  -1  109.62   29.94 
   6  16   1  254.01   36.79 
  -6  16  -1  270.05   40.84 
  -7  16  -1  116.67   31.00 
   7  16   1  150.87   30.58 
   8  16   1  351.69   41.43 
  -8  16  -1  281.09   42.17 
  -8  17   1   73.73   32.42 
   8  17  -1   82.57   26.54 
   7  17  -1  134.64   28.83 
  -7  17   1   91.59   32.96 
  -6  17   1  102.28   32.94 
   6  17  -1  120.02   27.31 
   5  17  -1  119.39   27.98 
  -5  17   1  216.14   38.91 
   4  17  -1   71.01   24.42 
  -4  17   1   90.16   28.36 
  -3  17   1  131.08   31.62 
   3  17  -1  100.11   24.61 
   3  17  -1  121.96   29.13 
   2  17  -1  147.90   29.89 
   2  17  -1  171.42   27.17 
  -2  17   1  139.54   32.38 
  -1  17   1  210.73   34.71 
   1  17  -1  203.88   33.39 
   0  17   1  163.01   32.10 
   0  17  -1  199.64   32.51 
   1  17   1  218.03   35.61 
  -1  17  -1  114.94   28.50 
   2  17   1   85.00   27.84 
  -2  17  -1   52.17   24.53 
  -3  17  -1  116.84   30.81 
   3  17   1  102.98   29.15 
  -4  17  -1   50.39   26.84 
   4  17   1   34.69   25.14 
  -5  17  -1  237.02   38.81 
   5  17   1  348.88   40.32 
  -6  17  -1   54.18   28.86 
   6  17   1   74.18   27.28 
   7  17   1   47.27   22.90 
  -7  17  -1   23.45   25.56 
   7  18  -1  151.46   30.07 
  -7  18   1  109.66   33.99 
  -6  18   1  124.75   33.19 
   6  18  -1  170.68   29.93 
   5  18  -1  170.69   30.05 
  -5  18   1  140.40   35.05 
   4  18  -1   11.72   22.03 
  -4  18   1    9.95   23.86 
   3  18  -1  117.31   27.00 
  -3  18   1   89.22   29.86 
  -2  18   1   73.65   27.80 
   2  18  -1   90.19   26.86 
   1  18  -1  117.39   29.66 
  -1  18   1   63.97   26.89 
   0  18   1   41.76   26.39 
   0  18  -1   53.78   25.17 
   1  18   1  193.19   35.07 
  -1  18  -1  210.66   33.61 
   2  18   1  147.54   32.14 
  -2  18  -1  215.08   35.08 
  -3  18  -1    0.92   24.05 
   3  18   1   34.31   24.96 
  -4  18  -1   66.19   29.28 
   4  18   1  102.89   27.03 
  -5  18  -1   -1.59   22.79 
   5  18   1    3.79   20.79 
   6  18   1   63.44   26.88 
  -6  18  -1   16.79   25.45 
  -6  19   1   95.06   34.46 
   6  19  -1   29.63   22.69 
  -5  19   1    3.05   26.25 
   5  19  -1   86.31   24.84 
  -4  19   1   39.13   26.76 
   4  19  -1   61.43   25.46 
  -3  19   1  138.51   35.51 
   3  19  -1  104.68   29.36 
   2  19  -1  633.29   51.29 
  -2  19   1  674.76   54.83 
  -1  19   1  354.84   43.45 
   1  19  -1  299.30   38.59 
   0  19  -1  206.90   35.28 
   0  19   1  223.63   37.61 
   1  19   1  151.19   33.82 
  -1  19  -1  163.30   31.84 
  -2  19  -1   39.34   26.20 
   2  19   1   65.80   25.70 
   3  19   1  361.08   42.75 
  -3  19  -1  328.08   42.72 
   4  19   1  335.89   43.39 
  -4  19  -1  438.21   47.89 
  -5  19  -1  360.06   46.40 
   5  19   1  340.02   42.16 
  -6  19  -1  135.86   38.38 
   6  19   1   70.22   28.13 
  -6  20   1  -12.76   27.63 
   6  20  -1  -14.87   19.86 
   5  20  -1  133.55   29.38 
  -5  20   1  120.93   36.69 
  -4  20   1   17.67   28.76 
   4  20  -1   72.18   23.94 
  -3  20   1   53.57   28.33 
   3  20  -1   24.36   23.56 
   2  20  -1  222.12   36.03 
  -2  20   1  183.70   35.48 
  -1  20   1  150.47   32.55 
   1  20  -1  113.04   29.54 
   0  20   1  122.04   32.23 
   0  20  -1   97.76   28.02 
   1  20   1  -28.26   19.91 
  -1  20  -1   -8.72   21.05 
   2  20   1   -2.41   21.04 
  -2  20  -1   28.06   21.80 
  -3  20  -1  134.06   34.83 
   3  20   1   89.08   31.40 
   4  20   1   41.48   26.21 
  -4  20  -1   26.36   26.60 
  -5  20  -1   29.85   28.70 
   5  20   1    6.27   23.97 
   5  21  -1  121.45   29.99 
  -5  21   1  109.23   37.50 
  -4  21   1  158.12   39.81 
   4  21  -1  155.33   30.95 
  -3  21   1   14.39   28.66 
   3  21  -1   97.29   27.87 
  -2  21   1  106.53   30.35 
   2  21  -1  137.34   31.46 
   1  21  -1  232.58   37.34 
  -1  21   1  168.02   35.32 
   0  21  -1   -3.69   21.00 
   0  21   1   10.12   23.93 
   1  21   1   11.61   22.61 
  -1  21  -1  -16.06   22.73 
   2  21   1    3.41   21.83 
  -2  21  -1   23.40   26.41 
  -3  21  -1   84.49   31.52 
   3  21   1   60.04   28.50 
   4  21   1  144.90   33.96 
  -4  21  -1  110.04   33.72 
  -4  22   1  177.99   42.05 
   4  22  -1  250.93   39.19 
  -3  22   1   44.49   31.04 
   3  22  -1   67.37   27.12 
   2  22  -1   60.04   24.66 
  -2  22   1  -33.12   23.47 
  -1  22   1   14.46   25.53 
   1  22  -1   33.08   23.39 
   0  22  -1  128.53   33.12 
   0  22   1   94.62   32.18 
  -1  22  -1  245.92   39.64 
   1  22   1  203.34   37.74 
   2  22   1  281.85   42.12 
  -2  22  -1  318.60   43.98 
   3  22   1  234.43   39.66 
  -3  22  -1  269.24   42.72 
  -2  23   1   27.41   29.50 
   2  23  -1   24.07   23.95 
   1  23  -1   16.72   25.15 
  -1  23   1    5.47   23.33 
   0  23   1   57.87   27.86 
   0  23  -1  119.60   30.89 
  -1  23  -1   31.97   27.55 
   1  23   1   12.95   24.16 
  -5 -21   2   48.35   23.93 
  -6 -20   2   -0.60   24.23 
  -5 -20   2   15.79   24.08 
  -5 -20  -2  154.48   34.44 
  -6 -19   2  133.45   29.98 
  -5 -19   2   86.11   25.90 
  -4 -19  -2    0.38   23.19 
  -5 -19  -2  -19.29   25.24 
  -7 -18   2   21.98   24.18 
  -6 -18   2  281.73   38.25 
  -3 -18  -2  242.47   35.10 
  -4 -18  -2  133.52   29.92 
  -5 -18  -2   51.54   25.79 
  -6 -18  -2    5.17   24.40 
  -8 -17   2   58.50   30.61 
  -7 -17   2  179.87   34.50 
  -6 -17   2  140.98   30.39 
  -3 -17  -2   61.39   23.40 
  -4 -17  -2  248.08   37.15 
  -5 -17  -2  461.10   44.12 
  -6 -17  -2   89.40   29.34 
  -7 -17  -2   87.07   29.91 
  -8 -16   2  140.64   32.45 
  -7 -16   2  207.08   34.23 
  -6 -16   2  336.10   38.77 
  -2 -16  -2    4.03   19.62 
  -3 -16  -2   68.83   23.75 
  -4 -16  -2   48.15   24.56 
  -5 -16  -2   35.28   24.28 
  -6 -16  -2  117.87   28.72 
  -7 -16  -2   33.93   28.22 
  -9 -15   2  143.65   35.15 
  -8 -15   2   88.33   31.27 
  -7 -15   2  236.19   36.75 
  -1 -15  -2 1371.52   65.36 
  -2 -15  -2  169.61   28.79 
  -3 -15  -2  108.73   26.11 
  -4 -15  -2  113.89   27.67 
  -5 -15  -2   91.48   26.94 
  -6 -15  -2  228.08   35.93 
  -7 -15  -2  179.42   35.49 
  -8 -15  -2   91.02   32.48 
  -9 -14   2   72.93   28.91 
  -8 -14   2   39.20   25.16 
  -7 -14   2   20.78   23.66 
   0 -14  -2  158.11   25.15 
  -1 -14  -2   41.41   20.18 
  -2 -14  -2  232.26   31.00 
  -3 -14  -2  607.32   43.66 
  -4 -14  -2  342.44   38.31 
  -5 -14  -2   48.98   25.22 
  -6 -14  -2  -19.04   21.66 
  -7 -14  -2   79.74   29.99 
  -8 -14  -2  218.68   39.83 
  -9 -13   2  209.76   38.75 
  -8 -13   2   40.37   25.05 
  -7 -13   2   28.07   24.14 
   0 -13  -2  264.31   27.37 
  -1 -13  -2   13.35   17.89 
  -2 -13  -2  137.46   24.52 
  -3 -13  -2   22.33   19.81 
  -4 -13  -2  110.75   26.72 
  -5 -13  -2   60.12   22.83 
  -6 -13  -2  -11.78   21.34 
  -7 -13  -2   -6.51   23.29 
  -8 -13  -2   63.17   28.95 
 -10 -12   2  133.83   37.40 
  -9 -12   2  315.69   43.99 
  -8 -12   2  155.46   32.24 
  -7 -12   2   54.70   24.94 
   1 -12  -2  181.65   20.21 
   0 -12  -2  -21.97   13.56 
  -1 -12  -2  974.58   49.16 
  -2 -12  -2 1014.52   52.73 
  -3 -12  -2  289.52   32.89 
  -4 -12  -2  224.59   33.53 
  -5 -12  -2  290.91   36.09 
  -6 -12  -2   -6.47   21.18 
  -7 -12  -2  -13.54   22.08 
  -8 -12  -2  191.83   36.16 
  -9 -12  -2  151.69   35.29 
 -10 -11   2   55.28   32.48 
  -9 -11   2  -27.85   25.37 
  -8 -11   2  224.65   37.19 
  -7 -11   2  166.75   30.62 
   1 -11  -2  390.70   24.57 
   0 -11  -2  474.13   30.48 
  -1 -11  -2  610.87   36.46 
  -2 -11  -2  243.36   28.31 
  -3 -11  -2  176.19   28.82 
  -4 -11  -2   26.67   20.92 
  -5 -11  -2  287.60   36.71 
  -6 -11  -2  491.69   43.46 
  -7 -11  -2   31.70   24.72 
  -8 -11  -2  223.27   36.96 
  -9 -11  -2    3.58   26.19 
 -10 -10   2    7.95   26.92 
  -9 -10   2  166.15   36.52 
  -8 -10   2  237.76   36.70 
  -7 -10   2  313.91   37.39 
   1 -10  -2  829.68   36.76 
   0 -10  -2  220.18   22.83 
  -1 -10  -2   56.60   16.73 
  -2 -10  -2   46.16   17.37 
  -3 -10  -2   41.89   19.69 
  -4 -10  -2  153.12   26.60 
  -5 -10  -2   82.66   25.39 
  -6 -10  -2   85.06   26.48 
  -7 -10  -2   -8.11   22.62 
   8 -10   2    0.24   21.73 
  -8 -10  -2   47.87   27.17 
  -9 -10  -2    8.05   28.65 
   9 -10   2   -2.16   23.03 
 -10  -9   2    9.35   27.54 
  -9  -9   2   36.71   28.94 
  -8  -9   2  112.97   30.32 
  -7  -9   2  288.75   36.70 
   1  -9  -2  507.96   26.26 
   0  -9  -2  112.29   18.56 
  -1  -9  -2  664.37   36.03 
  -2  -9  -2  281.62   27.74 
  -3  -9  -2  314.09   30.91 
  -4  -9  -2  408.54   37.35 
  -5  -9  -2  251.61   35.34 
   5  -9   2  236.55   30.52 
   6  -9   2  329.53   35.25 
  -6  -9  -2  347.26   38.04 
  -7  -9  -2  519.01   48.45 
   7  -9   2  620.34   46.29 
  -8  -9  -2  277.81   40.88 
   8  -9   2  276.45   37.54 
  -9  -9  -2   53.74   30.55 
   9  -9   2   36.81   27.60 
 -11  -8   2   40.78   33.77 
 -10  -8   2  100.65   32.33 
  -9  -8   2  157.70   33.60 
  -8  -8   2   69.55   26.44 
  -7  -8   2   30.44   21.91 
   1  -8  -2  184.88   16.18 
   0  -8  -2   24.97   12.39 
  -1  -8  -2  127.37   20.13 
  -2  -8  -2  722.88   40.33 
  -3  -8  -2 1248.22   59.41 
   4  -8   2  425.23   32.87 
  -4  -8  -2  402.01   36.60 
  -5  -8  -2   10.77   20.68 
   5  -8   2   -5.72   17.61 
  -6  -8  -2  135.61   28.43 
   6  -8   2   81.84   21.86 
   7  -8   2   78.11   24.45 
  -7  -8  -2   93.43   29.50 
   8  -8   2  187.64   32.77 
  -8  -8  -2  285.50   40.36 
  -9  -8  -2  166.61   37.69 
   9  -8   2  216.24   37.14 
 -10  -8  -2  110.74   39.22 
  10  -8   2  139.69   34.93 
  11  -7  -2  116.53   28.02 
 -11  -7   2  102.17   35.04 
  10  -7  -2  197.83   31.76 
 -10  -7   2  213.17   37.69 
  -9  -7   2  365.65   43.27 
   9  -7  -2  411.48   38.72 
   8  -7  -2  296.96   31.85 
  -8  -7   2  303.31   38.62 
   7  -7  -2  227.11   28.37 
  -7  -7   2  204.69   33.14 
   1  -7  -2  216.94   16.30 
   0  -7  -2 1259.73   50.87 
  -1  -7  -2    2.73   12.64 
  -2  -7  -2  701.26   38.52 
   3  -7   2   37.95   14.95 
  -3  -7  -2   12.65   16.26 
  -4  -7  -2  239.88   30.11 
   4  -7   2  239.72   26.45 
   5  -7   2   28.76   18.48 
  -5  -7  -2   42.48   20.76 
  -6  -7  -2  224.57   34.73 
   6  -7   2  178.35   29.52 
  -7  -7  -2  109.03   29.62 
   7  -7   2   56.02   23.20 
  -8  -7  -2   49.84   28.95 
   8  -7   2   62.31   25.71 
   9  -7   2    6.57   23.00 
  -9  -7  -2   43.52   30.56 
  10  -7   2   40.36   29.64 
 -10  -7  -2   -1.08   30.17 
 -11  -6   2   42.24   29.92 
  11  -6  -2    9.59   21.82 
  10  -6  -2  230.32   33.28 
 -10  -6   2  249.39   41.80 
   9  -6  -2  218.48   29.76 
  -9  -6   2  211.69   34.85 
  -8  -6   2   79.80   26.33 
   8  -6  -2   63.66   20.26 
   7  -6  -2   28.30   17.23 
  -7  -6   2   32.73   22.72 
   6  -6  -2   66.16   18.78 
   1  -6  -2  332.20   18.64 
   0  -6  -2 1606.23   61.78 
  -1  -6  -2  574.71   31.45 
   2  -6   2 1792.41   70.40 
  -2  -6  -2 1724.46   71.42 
  -3  -6  -2 3193.59  124.62 
   3  -6   2 3385.57  123.71 
   4  -6   2  622.54   38.27 
  -4  -6  -2  650.56   41.11 
   5  -6   2  378.34   33.01 
  -5  -6  -2  358.21   36.02 
  -6  -6  -2   26.97   23.61 
   6  -6   2   16.00   18.85 
  -7  -6  -2  204.00   34.48 
   7  -6   2  238.32   32.31 
   8  -6   2  214.52   33.63 
  -8  -6  -2  161.38   33.17 
  -9  -6  -2  172.47   38.66 
   9  -6   2  151.96   32.59 
  10  -6   2  243.55   40.78 
 -10  -6  -2  355.33   48.04 
  11  -5  -2   85.25   26.39 
 -11  -5   2   89.60   34.15 
  10  -5  -2  122.97   26.50 
 -10  -5   2  117.71   32.94 
   9  -5  -2   84.40   23.79 
  -9  -5   2  121.20   30.25 
  -8  -5   2  275.96   38.01 
   8  -5  -2  301.32   31.36 
   7  -5  -2  286.09   30.17 
  -7  -5   2  274.88   34.91 
   6  -5  -2   16.92   14.74 
   5  -5  -2  420.16   29.97 
   1  -5  -2 1310.81   48.82 
   0  -5  -2 2700.56   97.12 
  -1  -5  -2  732.96   36.10 
  -2  -5  -2   50.07   14.74 
   2  -5   2   28.71   11.94 
  -3  -5  -2 1104.70   51.71 
   3  -5   2 1065.21   49.43 
   4  -5   2   27.92   15.14 
  -4  -5  -2   13.34   16.20 
  -5  -5  -2  434.28   39.51 
   5  -5   2  526.73   36.50 
   6  -5   2  143.31   25.76 
  -6  -5  -2  163.49   30.30 
   7  -5   2  192.63   30.76 
  -7  -5  -2  153.78   30.62 
   8  -5   2   -7.20   19.15 
  -8  -5  -2   14.47   26.24 
  -9  -5  -2   37.03   30.35 
   9  -5   2   57.92   25.46 
 -10  -5  -2   -9.02   27.91 
  10  -5   2   10.06   26.19 
 -11  -4   2   18.74   27.90 
  11  -4  -2   29.98   23.16 
 -10  -4   2   26.05   26.07 
  10  -4  -2    4.82   20.46 
   9  -4  -2  -41.23   16.32 
  -9  -4   2    8.78   22.90 
   8  -4  -2   56.33   19.89 
  -8  -4   2   59.74   23.98 
   7  -4  -2  873.69   48.67 
  -7  -4   2  809.05   51.37 
   6  -4  -2   75.15   18.56 
   5  -4  -2  106.93   17.90 
   4  -4  -2  130.93   18.70 
   3  -4  -2  306.84   16.82 
   1  -4  -2  718.40   29.33 
   0  -4  -2 1473.38   56.47 
   1  -4   2 2235.58   81.40 
  -1  -4  -2 2210.55   83.22 
   2  -4   2  309.25   21.67 
  -2  -4  -2  248.10   23.96 
   3  -4   2  704.21   36.36 
  -3  -4  -2  689.99   38.88 
  -4  -4  -2  247.71   29.43 
   4  -4   2  259.07   24.90 
  -5  -4  -2   38.66   21.96 
   5  -4   2   24.33   17.29 
   6  -4   2  224.85   29.68 
  -6  -4  -2  262.06   36.23 
  -7  -4  -2  434.68   42.77 
   7  -4   2  305.52   34.88 
  -8  -4  -2   61.15   30.01 
   8  -4   2   49.03   22.92 
  -9  -4  -2  -33.60   25.19 
   9  -4   2   15.33   23.33 
  10  -4   2   37.13   27.82 
 -10  -4  -2   40.90   30.55 
 -11  -3   2   -8.52   27.80 
  11  -3  -2   44.76   23.65 
 -10  -3   2   -9.93   25.60 
  10  -3  -2   -9.62   17.53 
   9  -3  -2   98.18   22.79 
  -9  -3   2   75.33   26.80 
   8  -3  -2  636.27   43.07 
  -8  -3   2  633.84   47.29 
  -7  -3   2  495.77   41.09 
   7  -3  -2  527.75   37.21 
   6  -3  -2   59.19   17.27 
   5  -3  -2   58.94   14.49 
   4  -3  -2  375.32   25.04 
   3  -3  -2  129.18   13.37 
   3  -3  -2  159.64   17.53 
   2  -3  -2  612.27   24.88 
   1  -3  -2  906.91   35.23 
   0  -3  -2 9623.85  325.83 
  -1  -3  -2 4180.91  144.64 
   1  -3   2 4002.32  142.23 
  -2  -3  -2  123.43   20.08 
   2  -3   2  140.49   16.05 
   3  -3   2   26.52   12.34 
  -3  -3  -2   21.54   15.55 
   4  -3   2  117.21   18.49 
  -4  -3  -2  119.73   21.89 
  -5  -3  -2 2288.06   95.53 
   5  -3   2 2190.57   92.30 
   6  -3   2  910.32   51.77 
  -6  -3  -2  832.77   54.89 
   7  -3   2  230.06   32.05 
  -7  -3  -2  363.88   41.51 
   8  -3   2  182.87   32.28 
  -8  -3  -2  161.42   33.87 
  -9  -3  -2   51.59   29.05 
   9  -3   2   64.80   26.65 
 -10  -3  -2   61.36   31.98 
  10  -3   2   50.74   27.93 
 -11  -2   2  137.78   34.79 
  11  -2  -2  168.30   30.45 
 -10  -2   2   74.97   26.84 
  10  -2  -2    0.54   19.24 
  -9  -2   2   89.13   26.92 
   9  -2  -2   99.79   25.54 
   8  -2  -2   26.68   17.37 
  -8  -2   2   23.00   21.65 
  -7  -2   2  700.89   45.99 
   7  -2  -2  769.45   44.60 
   6  -2  -2  258.27   25.28 
   5  -2  -2  686.00   36.93 
   4  -2  -2  125.99   16.72 
   4  -2  -2  110.63   16.23 
   3  -2  -2   94.79   15.16 
   3  -2  -2  133.62   14.03 
   2  -2  -2 3973.94  136.20 
   1  -2  -2 4121.09  140.94 
   0  -2   2 4228.07  143.17 
   0  -2  -2 4179.02  145.86 
  -1  -2  -2 6000.30  208.46 
   1  -2   2 6077.90  206.87 
   2  -2   2 2914.32  103.35 
  -2  -2  -2 2768.46  105.01 
   3  -2   2  793.08   38.96 
  -3  -2  -2  822.63   41.92 
   4  -2   2  202.90   22.92 
  -4  -2  -2  205.25   26.67 
  -5  -2  -2  139.28   24.79 
   5  -2   2  135.46   22.18 
  -6  -2  -2  282.45   37.47 
   6  -2   2  265.17   30.62 
   7  -2   2   19.13   19.82 
  -7  -2  -2   68.67   26.67 
  -8  -2  -2  197.53   34.91 
   8  -2   2  193.33   32.49 
  -9  -2  -2   57.24   30.79 
   9  -2   2   59.21   27.62 
 -10  -2  -2  143.69   36.29 
  10  -2   2  133.41   34.85 
 -11  -1   2    4.62   27.13 
  11  -1  -2   -0.18   19.68 
  10  -1  -2  320.13   35.72 
 -10  -1   2  320.89   40.94 
   9  -1  -2  263.94   30.84 
  -9  -1   2  221.76   34.30 
  -8  -1   2   22.30   20.88 
   8  -1  -2   -9.59   16.13 
  -7  -1   2  581.48   41.55 
   7  -1  -2  544.03   37.43 
   6  -1  -2  232.54   23.86 
  -6  -1   2  247.09   28.78 
   5  -1  -2  113.62   17.69 
   4  -1  -2   91.50   13.85 
   4  -1  -2  118.63   16.12 
   3  -1  -2   11.95    9.05 
   3  -1  -2    7.30    9.27 
   2  -1  -2 1736.59   62.28 
   2  -1  -2 1620.30   61.19 
   1  -1  -2 1770.33   63.70 
   0  -1  -2  645.98   29.72 
   0  -1   2  651.73   24.71 
  -1  -1  -2 3811.28  134.40 
   1  -1   2 3799.56  132.35 
  -2  -1  -2  785.15   38.19 
   2  -1   2  788.31   35.74 
   3  -1   2  152.75   19.16 
  -3  -1  -2  149.31   22.97 
  -4  -1  -2  154.18   25.90 
   4  -1   2  144.17   21.07 
  -5  -1  -2  828.51   50.23 
   5  -1   2  898.16   47.42 
  -6  -1  -2  127.87   28.04 
   6  -1   2  151.59   25.64 
  -7  -1  -2  113.45   28.57 
   7  -1   2  187.31   29.51 
  -8  -1  -2  286.10   40.79 
   8  -1   2  263.88   35.92 
   9  -1   2   34.49   25.30 
  -9  -1  -2  -17.78   25.23 
  10  -1   2   36.61   28.19 
 -10  -1  -2   36.31   31.84 
  11   0  -2  232.45   33.80 
 -11   0   2  123.56   33.05 
  10   0  -2  236.85   32.47 
 -10   0   2  320.68   39.66 
   9   0  -2   23.57   18.07 
  -9   0   2  -39.13   19.69 
  -8   0   2   44.11   21.18 
   8   0  -2   11.19   17.06 
   7   0  -2  365.64   31.57 
  -7   0   2  397.90   34.78 
   6   0  -2   -3.76   12.08 
  -6   0   2   -3.71   15.48 
   5   0  -2  478.89   30.98 
   5   0  -2  461.29   28.70 
   4   0  -2  203.59   19.88 
   4   0  -2  213.00   18.31 
   3   0  -2 2304.98   83.72 
   3   0  -2 2281.15   83.40 
   2   0  -2 2698.49   95.38 
   2   0  -2 2739.06   96.44 
   1   0  -2   63.16   10.77 
   0   0  -2 2051.15   75.84 
   0   0   2 2131.17   73.53 
   1   0   2  437.07   22.78 
  -1   0  -2  415.15   27.00 
  -2   0  -2 2342.65   89.44 
   2   0   2 2449.11   88.89 
   3   0   2 1223.72   53.20 
  -3   0  -2 1246.74   54.58 
  -4   0  -2 1482.32   65.03 
   4   0   2 1482.14   64.18 
   5   0   2   27.34   17.31 
  -5   0  -2   20.49   18.89 
  -6   0  -2  155.91   27.68 
   6   0   2  130.25   24.55 
  -7   0  -2   83.37   25.93 
   7   0   2   37.50   20.76 
  -8   0  -2  441.13   45.11 
   8   0   2  455.80   42.24 
   9   0   2  149.68   31.89 
  -9   0  -2  178.58   34.91 
 -10   0  -2  621.59   56.53 
  10   0   2  526.49   51.81 
  11   1  -2  109.67   26.91 
  10   1  -2  337.43   35.48 
 -10   1   2  237.71   37.44 
  -9   1   2  254.48   34.46 
   9   1  -2  240.41   30.39 
  -8   1   2    0.18   19.64 
   8   1  -2   51.27   17.82 
  -7   1   2  618.88   40.32 
   7   1  -2  570.67   38.42 
  -6   1   2  239.39   26.66 
   6   1  -2  273.08   25.02 
   5   1  -2  122.58   18.21 
   5   1  -2  116.94   17.70 
   4   1  -2   97.36   15.16 
   4   1  -2  100.17   14.88 
   3   1  -2   37.47   11.08 
   3   1  -2   27.48    9.28 
   2   1  -2 1473.80   56.09 
   2   1  -2 1458.35   53.31 
  -1   1   2 2127.15   74.47 
   1   1  -2 2021.08   75.08 
   0   1   2  681.91   31.71 
   0   1  -2  852.26   30.83 
   0   1  -2  701.22   32.94 
  -1   1  -2 4274.79  147.14 
   1   1   2 4093.07  146.30 
   2   1   2  765.82   36.39 
  -2   1  -2  802.37   38.53 
   3   1   2  129.94   18.47 
  -3   1  -2  154.51   21.07 
  -4   1  -2  153.99   24.58 
   4   1   2  146.39   21.38 
  -5   1  -2  864.50   49.35 
   5   1   2  872.98   47.55 
   6   1   2   80.53   22.39 
  -6   1  -2   86.15   23.91 
   7   1   2  110.26   26.24 
  -7   1  -2  109.88   27.54 
   8   1   2  234.64   34.40 
  -8   1  -2  266.30   39.17 
   9   1   2   43.96   20.84 
  -9   1  -2   -0.23   25.88 
 -10   1  -2   71.50   33.34 
  10   1   2   47.51   23.10 
  11   2  -2  126.41   28.48 
 -10   2   2   64.46   25.40 
  10   2  -2   27.95   21.41 
   9   2  -2  166.48   27.39 
  -9   2   2  169.69   27.73 
  -8   2   2   23.05   19.90 
   8   2  -2   40.53   17.97 
   7   2  -2  639.97   41.53 
  -7   2   2  687.00   41.56 
   6   2  -2  280.44   25.36 
  -6   2   2  218.33   25.92 
   5   2  -2  591.91   35.80 
   5   2  -2  665.49   34.45 
  -5   2   2  628.35   34.31 
   4   2  -2  121.87   19.10 
   4   2  -2  152.39   16.55 
   3   2  -2   83.24   13.38 
   3   2  -2   90.30   12.69 
   2   2  -2 3683.81  129.85 
   2   2  -2 3781.61  132.70 
  -2   2   2 3843.81  133.74 
  -2   2   2 3808.79  141.01 
   1   2  -2 5366.50  180.39 
  -1   2   2 5103.65  181.26 
   0   2   2 4538.63  164.77 
   0   2  -2 4918.84  163.51 
  -1   2  -2 6738.58  220.56 
  -1   2  -2 6243.27  234.49 
   1   2   2 6245.06  221.53 
  -2   2  -2 3124.47  110.77 
   2   2   2 2935.86  111.21 
  -3   2  -2  820.64   41.34 
   3   2   2  833.87   40.92 
  -4   2  -2  229.42   25.52 
   4   2   2  230.89   24.49 
  -5   2  -2  156.32   23.66 
   5   2   2  129.58   23.13 
   6   2   2  334.61   33.95 
  -6   2  -2  329.06   36.34 
   7   2   2   22.58   20.97 
  -7   2  -2   37.67   23.09 
   8   2   2  161.99   28.26 
  -8   2  -2  117.34   29.70 
  -9   2  -2  121.94   32.68 
   9   2   2  102.92   27.49 
  10   2   2  123.68   29.01 
 -10   2  -2  132.66   35.20 
  11   3  -2  -16.63   16.76 
 -11   3   2  -29.24   30.91 
  10   3  -2   36.36   20.17 
  -9   3   2   86.11   25.03 
   9   3  -2  107.34   23.23 
   8   3  -2  664.76   42.80 
  -8   3   2  598.76   41.14 
  -7   3   2  558.20   37.94 
   7   3  -2  571.76   37.95 
   6   3  -2   76.37   17.60 
  -6   3   2   89.48   17.74 
   6   3  -2  104.69   20.33 
  -5   3   2   52.11   14.29 
   5   3  -2   64.20   14.05 
   5   3  -2   66.39   16.36 
   4   3  -2  285.07   23.57 
   4   3  -2  282.72   20.48 
   3   3  -2  128.94   17.13 
   3   3  -2  113.92   13.58 
  -3   3   2  124.15   18.61 
  -2   3   2  754.28   36.08 
   2   3  -2  779.90   30.66 
   2   3  -2  731.89   34.79 
  -1   3   2  977.09   45.12 
   1   3  -2 1008.70   38.38 
   1   3  -2 1113.86   43.31 
   0   3  -2 9619.18  326.89 
   0   3  -2 9999.53  328.31 
   0   3   2 9411.90  331.21 
  -1   3  -2 3920.97  131.52 
  -1   3  -2 3591.16  139.66 
   1   3   2 3619.07  133.68 
  -2   3  -2  118.89   19.59 
   2   3   2  112.81   18.75 
  -2   3  -2   99.20   17.68 
  -3   3  -2   13.10   14.15 
   3   3   2   29.15   13.70 
   4   3   2  142.69   20.99 
  -4   3  -2  146.32   20.79 
   5   3   2 2161.13   92.82 
  -5   3  -2 2218.35   91.06 
   6   3   2  954.30   54.78 
  -6   3  -2  990.15   54.88 
   7   3   2  369.75   35.99 
  -7   3  -2  385.75   38.39 
  -8   3  -2  114.78   28.84 
   8   3   2  123.40   27.30 
  -9   3  -2   37.39   27.48 
   9   3   2   27.77   22.15 
 -10   3  -2   66.50   31.00 
  10   3   2   14.50   21.62 
 -11   4   2    4.59   27.31 
  11   4  -2   62.99   23.81 
  10   4  -2   21.30   19.27 
 -10   4   2  -35.32   22.20 
  -9   4   2   -3.98   23.32 
   9   4  -2   31.77   18.71 
   8   4  -2   32.96   17.61 
  -8   4   2  -15.73   21.33 
  -8   4   2   49.86   19.95 
   7   4  -2  825.78   48.26 
  -7   4   2  899.73   46.63 
  -7   4   2  847.48   56.88 
  -6   4   2  100.57   18.06 
   6   4  -2  106.79   18.53 
   6   4  -2   85.63   20.40 
  -6   4   2   68.68   21.92 
  -5   4   2  119.14   18.23 
   5   4  -2  127.36   20.97 
  -5   4   2  160.88   24.24 
   5   4  -2  114.44   18.07 
  -4   4   2  115.93   19.97 
  -4   4   2   90.16   15.22 
   4   4  -2  115.30   18.53 
   4   4  -2   90.02   15.24 
   3   4  -2  269.42   21.24 
  -3   4   2  254.05   23.41 
   3   4  -2  246.18   17.78 
  -3   4   2  240.20   22.15 
  -2   4   2 1696.44   70.45 
   2   4  -2 1772.54   68.21 
   2   4  -2 1843.36   65.35 
  -1   4   2  861.95   44.47 
   1   4  -2 1028.46   38.81 
   1   4  -2  958.01   41.34 
   0   4   2 1278.65   58.18 
   0   4  -2 1456.15   52.93 
   0   4  -2 1450.03   56.12 
   1   4   2 2103.87   82.11 
  -1   4  -2 2112.38   78.66 
  -2   4  -2  257.64   22.12 
   2   4   2  289.90   24.81 
  -2   4  -2  233.68   22.67 
  -3   4  -2  702.02   38.26 
  -3   4  -2  709.33   41.34 
   3   4   2  835.22   41.31 
  -4   4  -2  209.22   27.37 
  -4   4  -2  168.68   24.62 
   4   4   2  197.19   23.36 
  -5   4  -2   34.80   19.37 
   5   4   2   33.53   16.30 
   6   4   2  152.94   26.91 
  -6   4  -2  251.25   33.68 
   7   4   2  327.37   35.40 
  -7   4  -2  375.32   37.02 
   8   4   2  130.10   27.08 
  -8   4  -2  128.38   29.28 
   9   4   2   25.82   21.74 
  -9   4  -2    3.82   24.29 
  -9   4  -2   42.64   27.10 
  10   4   2   31.70   23.02 
 -10   4  -2   73.27   30.77 
  11   5  -2  101.52   25.07 
 -11   5   2  142.95   36.08 
 -10   5   2  136.47   31.50 
  10   5  -2   60.77   23.03 
   9   5  -2   85.54   21.40 
  -9   5   2   61.01   26.03 
   8   5  -2  277.37   30.33 
  -8   5   2  241.70   34.12 
  -7   5   2  371.37   30.81 
  -7   5   2  327.59   36.27 
   7   5  -2  309.89   29.93 
  -6   5   2   10.80   17.10 
   6   5  -2    8.68   17.17 
  -6   5   2   38.52   15.17 
   6   5  -2   23.99   14.37 
   5   5  -2  390.74   30.45 
  -5   5   2  415.12   24.78 
  -5   5   2  458.41   34.46 
   5   5  -2  408.52   28.31 
   4   5  -2 2801.35  105.15 
  -4   5   2 2795.66   99.47 
   4   5  -2 2680.21  106.33 
  -4   5   2 2889.94  110.30 
  -4   5   2 2993.93  116.42 
   3   5  -2 1610.04   63.45 
   3   5  -2 1527.61   60.78 
  -3   5   2 1559.37   66.37 
   2   5  -2  250.26   21.75 
   2   5  -2  262.27   18.62 
  -2   5   2  197.06   23.42 
   1   5  -2 1365.78   56.51 
  -1   5   2 1324.19   60.59 
   1   5  -2 1579.79   55.60 
   0   5   2 2340.12   92.85 
   0   5  -2 2402.05   86.91 
   0   5  -2 2440.86   88.40 
  -1   5  -2  741.32   33.75 
  -1   5  -2  681.62   34.21 
   1   5   2  713.14   39.04 
   2   5   2   16.44   14.78 
  -2   5  -2   16.23   12.04 
   3   5   2 1147.05   53.56 
  -3   5  -2 1114.62   49.27 
  -3   5  -2 1019.62   53.84 
   4   5   2   -6.01   13.18 
  -4   5  -2   -5.88   14.85 
  -4   5  -2   -1.62   13.01 
  -5   5  -2  458.51   35.45 
   5   5   2  428.47   36.19 
  -5   5  -2  488.33   38.29 
  -6   5  -2  138.56   26.01 
   6   5   2  102.34   24.51 
  -6   5  -2  139.27   27.10 
   7   5   2  259.79   31.95 
  -7   5  -2  212.74   33.76 
  -7   5  -2  199.49   32.50 
  -8   5  -2   49.86   25.39 
  -8   5  -2   46.04   23.82 
   8   5   2   44.61   19.91 
  -9   5  -2   52.50   26.42 
   9   5   2   53.43   25.37 
 -10   5  -2   -1.67   22.33 
  10   5   2   22.95   22.06 
  11   6  -2   83.87   25.02 
 -11   6   2   63.75   28.54 
  10   6  -2  251.64   33.91 
 -10   6   2  303.46   39.83 
  -9   6   2  293.53   37.88 
   9   6  -2  238.31   30.50 
   8   6  -2   75.32   21.49 
  -8   6   2   94.98   25.29 
  -7   6   2   44.37   22.26 
   7   6  -2   48.86   17.58 
   6   6  -2   59.68   20.93 
  -6   6   2   61.90   15.67 
  -6   6   2   94.62   23.30 
   6   6  -2   63.31   17.08 
  -5   6   2  818.21   36.62 
   5   6  -2  798.96   43.58 
   5   6  -2  842.08   41.87 
  -5   6   2  830.92   48.77 
   4   6  -2 2705.28  101.12 
  -4   6   2 2574.67  103.85 
   4   6  -2 2560.45   98.44 
   3   6  -2 2819.76  105.45 
   3   6  -2 3014.35  107.06 
  -3   6   2 2742.61  110.56 
   2   6  -2  633.23   32.42 
  -2   6   2  554.82   35.84 
   2   6  -2  649.92   31.05 
   1   6  -2  242.14   20.74 
   1   6  -2  316.94   22.22 
  -1   6   2  268.44   27.24 
   0   6  -2 1432.65   56.33 
   0   6  -2 1456.26   56.52 
   0   6   2 1339.96   62.76 
   1   6   2  601.39   36.45 
  -1   6  -2  565.55   30.41 
  -1   6  -2  530.44   28.97 
   2   6   2 1975.91   81.40 
  -2   6  -2 1933.52   75.11 
   3   6   2 3521.97  134.35 
  -3   6  -2 3515.49  142.30 
  -3   6  -2 3501.43  128.75 
  -4   6  -2  667.28   43.45 
   4   6   2  676.28   42.06 
  -4   6  -2  643.34   37.87 
   5   6   2  336.85   33.29 
  -5   6  -2  377.23   32.35 
  -5   6  -2  335.58   34.22 
   6   6   2   58.25   20.93 
  -6   6  -2   18.66   20.10 
  -6   6  -2   31.80   20.39 
  -7   6  -2  210.50   32.48 
  -7   6  -2  207.56   32.30 
   7   6   2  193.80   31.24 
   8   6   2  232.87   32.83 
  -8   6  -2  145.13   30.41 
  -9   6  -2  214.41   37.01 
   9   6   2  147.33   30.15 
  10   6   2  336.36   40.53 
 -10   6  -2  314.53   41.04 
 -11   7   2  111.90   33.85 
  11   7  -2  206.96   32.63 
 -10   7   2  196.42   34.88 
  10   7  -2  362.13   37.27 
  -9   7   2  388.21   41.46 
   9   7  -2  385.00   37.02 
   8   7  -2  252.07   29.01 
  -8   7   2  208.11   33.62 
   7   7  -2  163.19   25.10 
  -7   7   2  171.85   30.04 
   6   7  -2   64.25   16.95 
   6   7  -2   79.32   21.95 
  -6   7   2   68.58   22.51 
  -6   7   2  100.86   24.39 
  -5   7   2  193.71   18.04 
   5   7  -2  174.40   22.20 
  -5   7   2  199.62   28.53 
   5   7  -2  235.09   26.92 
  -4   7   2  439.78   34.73 
   4   7  -2  455.57   29.52 
   4   7  -2  462.91   32.42 
  -3   7   2  255.53   27.41 
   3   7  -2  267.67   23.23 
   3   7  -2  223.42   20.98 
   2   7  -2   58.35   13.13 
   2   7  -2   45.99   13.22 
  -2   7   2   64.86   17.77 
   1   7  -2  144.90   18.86 
  -1   7   2  161.48   23.00 
   1   7  -2  182.36   21.25 
   0   7  -2 1117.58   48.36 
   0   7   2 1160.41   54.82 
   0   7  -2 1163.12   49.23 
   1   7   2   -4.37   14.95 
  -1   7  -2   27.32   11.23 
  -1   7  -2   15.59   11.93 
  -2   7  -2  664.57   36.59 
   2   7   2  736.75   42.75 
  -2   7  -2  662.76   34.66 
   3   7   2   48.25   16.63 
  -3   7  -2   56.44   15.63 
   4   7   2  293.98   31.10 
  -4   7  -2  275.71   29.01 
  -4   7  -2  211.30   30.97 
   5   7   2   21.17   18.39 
  -5   7  -2   40.76   19.68 
  -5   7  -2   26.50   17.67 
   6   7   2  195.41   29.99 
  -6   7  -2  166.12   29.58 
  -6   7  -2  141.24   24.29 
  -7   7  -2  172.16   29.09 
   7   7   2  177.57   30.01 
  -7   7  -2  100.93   27.34 
   8   7   2   74.87   25.03 
  -8   7  -2   75.69   27.89 
  -9   7  -2   10.63   22.37 
   9   7   2   15.68   20.94 
  10   7   2   85.44   26.73 
 -10   7  -2   31.87   22.25 
  11   8  -2   28.89   22.26 
 -11   8   2   -9.83   25.43 
 -10   8   2  105.12   30.18 
  10   8  -2   58.99   23.61 
  -9   8   2  139.76   30.97 
   9   8  -2  147.76   26.91 
   8   8  -2   50.21   18.60 
  -8   8   2   35.63   23.29 
  -8   8   2   63.26   25.17 
  -7   8   2   26.99   20.95 
  -7   8   2   25.63   20.84 
   7   8  -2   -8.24   15.14 
  -6   8   2  153.98   28.54 
   6   8  -2  196.58   31.16 
   6   8  -2  168.54   23.84 
   5   8  -2  607.49   38.49 
  -5   8   2  504.69   39.96 
   5   8  -2  513.27   34.02 
   4   8  -2  416.59   29.21 
  -4   8   2  485.83   36.47 
   4   8  -2  497.99   33.02 
   3   8  -2  515.43   31.61 
   3   8  -2  552.19   32.26 
  -3   8   2  521.38   36.74 
   2   8  -2 1038.39   48.30 
   2   8  -2 1081.47   48.09 
  -2   8   2 1074.60   53.39 
   1   8  -2  137.27   21.57 
  -1   8   2  175.42   25.04 
   1   8  -2  127.87   18.97 
   0   8   2   47.87   18.78 
   0   8  -2   37.07   13.43 
   0   8  -2   23.79   11.33 
  -1   8  -2  234.82   20.42 
  -1   8  -2  237.06   22.99 
   1   8   2  196.03   29.36 
   2   8   2  731.87   43.40 
  -2   8  -2  716.20   38.82 
  -2   8  -2  618.16   35.09 
  -3   8  -2 1300.79   60.93 
  -3   8  -2 1275.78   56.32 
   3   8   2 1365.33   64.98 
  -4   8  -2  400.67   31.49 
   4   8   2  352.83   35.63 
  -5   8  -2   -5.55   18.48 
   5   8   2   18.40   18.70 
  -6   8  -2   70.93   25.71 
  -6   8  -2   98.81   21.73 
   6   8   2  117.51   25.92 
  -7   8  -2  140.48   30.19 
   7   8   2  137.19   27.76 
  -8   8  -2  246.23   38.09 
   8   8   2  246.52   34.08 
   9   8   2  172.22   32.28 
  -9   8  -2  190.56   35.49 
 -10   8  -2   88.42   28.73 
  10   8   2  141.33   32.91 
 -10   9   2   15.52   29.86 
  10   9  -2   57.62   21.96 
  -9   9   2   91.30   31.27 
   9   9  -2   47.85   18.87 
  -8   9   2  135.45   30.97 
   8   9  -2  104.06   23.41 
  -7   9   2  354.24   37.69 
   7   9  -2  314.54   30.99 
   6   9  -2  306.76   30.27 
   6   9  -2  337.13   37.02 
  -6   9   2  306.47   35.60 
  -5   9   2  186.76   30.61 
   5   9  -2  192.84   24.64 
   5   9  -2  230.62   29.12 
   4   9  -2  352.18   29.50 
  -4   9   2  412.49   35.45 
   4   9  -2  363.08   30.68 
  -3   9   2  260.80   29.63 
   3   9  -2  312.16   25.69 
   3   9  -2  272.61   25.11 
  -2   9   2  970.64   52.43 
   2   9  -2  957.90   44.98 
   2   9  -2  942.96   46.36 
   1   9  -2  348.68   25.56 
   1   9  -2  387.44   29.53 
  -1   9   2  441.07   33.94 
   0   9   2   96.90   22.07 
   0   9  -2  130.09   18.15 
   0   9  -2  108.79   15.17 
   1   9   2  639.98   44.26 
  -1   9  -2  643.96   33.04 
  -1   9  -2  636.19   36.54 
  -2   9  -2  372.44   26.48 
  -2   9  -2  394.88   29.65 
   2   9   2  371.17   34.84 
  -3   9  -2  296.13   26.81 
  -3   9  -2  302.09   29.36 
   3   9   2  276.78   32.29 
  -4   9  -2  495.66   38.01 
  -4   9  -2  529.94   35.19 
   4   9   2  562.17   43.20 
   5   9   2  298.27   36.91 
  -5   9  -2  404.56   34.70 
   6   9   2  317.46   35.07 
   7   9   2  642.49   49.05 
  -8   9  -2  284.78   42.15 
   8   9   2  351.82   39.75 
  -9   9  -2   20.70   26.43 
   9   9   2   34.54   22.89 
 -10  10   2   28.04   27.69 
  10  10  -2    4.77   17.91 
  -9  10   2  188.48   36.00 
   9  10  -2  127.90   24.77 
   8  10  -2  224.78   29.10 
  -8  10   2  197.42   35.85 
   7  10  -2  268.64   28.37 
  -7  10   2  223.61   35.57 
  -6  10   2   96.61   26.52 
   6  10  -2  153.01   28.18 
   6  10  -2  115.59   22.07 
   5  10  -2   -0.83   18.05 
   5  10  -2   23.45   16.04 
  -5  10   2    2.08   19.58 
  -4  10   2  591.19   43.18 
   4  10  -2  589.04   39.11 
   4  10  -2  564.48   36.66 
   3  10  -2  139.27   21.43 
   3  10  -2  103.04   18.37 
  -3  10   2  138.14   25.07 
   2  10  -2    6.74   14.79 
  -2  10   2   13.35   17.66 
   2  10  -2   -7.36   12.77 
   1  10  -2  662.12   36.14 
  -1  10   2  742.99   45.70 
   1  10  -2  681.48   39.76 
   0  10  -2  207.35   21.27 
   0  10  -2  183.31   23.39 
   0  10   2  192.90   31.15 
  -1  10  -2   58.63   17.57 
   1  10   2   67.47   23.19 
  -1  10  -2   75.28   14.46 
   2  10   2   56.57   22.73 
  -2  10  -2   86.48   15.42 
  -2  10  -2   97.60   19.71 
  -3  10  -2   84.40   17.06 
  -3  10  -2   83.87   20.59 
   3  10   2   33.85   22.29 
  -4  10  -2  221.12   29.37 
  -4  10  -2  180.05   26.55 
   4  10   2  225.13   33.89 
   5  10   2  101.86   24.92 
  -5  10  -2   95.08   24.50 
  -6  10  -2  190.74   30.22 
   6  10   2  179.77   30.19 
   7  10   2    7.83   19.53 
   8  10   2   28.00   22.58 
   9  10   2   -9.60   19.51 
  10  11  -2  125.93   29.17 
 -10  11   2  105.81   36.11 
   9  11  -2   43.10   19.46 
  -9  11   2   -0.31   24.61 
   8  11  -2  295.85   32.86 
  -8  11   2  202.88   36.50 
   7  11  -2  182.29   27.41 
  -7  11   2  143.66   29.88 
  -6  11   2  105.81   28.91 
   6  11  -2  114.70   21.91 
   6  11  -2   77.65   24.34 
  -5  11   2  165.25   30.67 
   5  11  -2  210.57   28.05 
   5  11  -2  214.96   30.12 
  -4  11   2  262.69   34.48 
   4  11  -2  311.32   31.80 
   4  11  -2  371.66   30.54 
  -3  11   2 1165.52   63.82 
   3  11  -2 1152.66   55.17 
   3  11  -2 1169.88   57.77 
   2  11  -2  634.66   39.77 
   2  11  -2  666.29   37.38 
  -2  11   2  658.16   45.22 
   1  11  -2  229.19   27.38 
  -1  11   2  275.82   33.62 
   1  11  -2  248.73   23.02 
   0  11   2  464.42   38.22 
   0  11  -2  372.72   26.60 
   0  11  -2  383.47   31.29 
  -1  11  -2  614.07   33.09 
   1  11   2  613.90   46.99 
  -1  11  -2  618.76   39.54 
  -2  11  -2  249.44   28.80 
   2  11   2  212.92   31.68 
  -2  11  -2  234.48   23.02 
   3  11   2  169.13   30.84 
  -3  11  -2  225.52   29.37 
  -3  11  -2  185.19   23.80 
   4  11   2    7.35   20.67 
  -4  11  -2   26.07   18.64 
   5  11   2  224.79   34.48 
  -5  11  -2  265.85   32.99 
   6  11   2  532.91   45.84 
  -6  11  -2  592.88   46.43 
   7  11   2   25.55   20.49 
  -7  11  -2   38.44   21.94 
  -8  11  -2  308.81   38.44 
   8  11   2  234.33   37.19 
   9  11   2   -4.33   21.28 
  -9  11  -2   14.27   23.30 
 -10  12   2  117.51   38.84 
   9  12  -2  269.86   32.51 
  -9  12   2  264.00   40.94 
   8  12  -2  113.34   25.13 
  -8  12   2   55.40   27.58 
  -7  12   2   39.65   25.44 
   7  12  -2   77.19   21.09 
  -6  12   2  346.82   39.92 
   6  12  -2  354.97   37.75 
   6  12  -2  398.42   33.99 
  -5  12   2  410.90   39.92 
   5  12  -2  402.55   37.59 
   5  12  -2  380.43   33.71 
   4  12  -2  509.19   38.92 
  -4  12   2  567.76   45.92 
   4  12  -2  654.92   40.96 
   3  12  -2  511.44   35.03 
   3  12  -2  354.01   34.44 
  -3  12   2  450.16   41.78 
   2  12  -2  341.34   32.39 
  -2  12   2  417.35   38.77 
   2  12  -2  357.76   29.22 
  -1  12   2  131.64   27.35 
   1  12  -2  157.47   24.09 
   1  12  -2  136.20   21.37 
   0  12   2  -10.88   19.17 
   0  12  -2    9.59   12.85 
   0  12  -2   14.35   17.46 
  -1  12  -2  889.01   51.15 
  -1  12  -2  918.69   43.70 
   1  12   2 1033.28   60.33 
   2  12   2 1170.81   63.75 
  -2  12  -2 1025.72   47.01 
  -2  12  -2 1004.35   55.82 
   3  12   2  312.96   39.85 
  -3  12  -2  367.73   35.62 
   4  12   2  218.09   35.04 
  -4  12  -2  192.33   30.62 
  -5  12  -2  269.61   35.37 
   5  12   2  244.15   35.81 
   6  12   2   52.39   23.04 
  -6  12  -2   59.19   25.28 
  -7  12  -2   16.59   22.46 
   7  12   2   20.68   20.90 
  -8  12  -2  292.51   38.70 
   8  12   2  367.98   41.43 
  -9  12  -2  147.67   33.41 
   9  12   2   82.16   28.28 
   9  13  -2  114.74   25.62 
  -9  13   2  141.17   35.67 
   8  13  -2   83.34   22.68 
  -8  13   2   54.62   26.12 
  -7  13   2   24.10   24.37 
   7  13  -2  -16.62   15.64 
   6  13  -2   80.69   22.79 
   6  13  -2   85.51   25.50 
  -6  13   2   90.76   26.70 
   5  13  -2  351.88   35.75 
  -5  13   2  331.95   39.06 
   5  13  -2  295.91   32.48 
   4  13  -2  134.42   25.19 
  -4  13   2  131.42   29.93 
   4  13  -2  137.26   24.72 
  -3  13   2   51.91   25.88 
   3  13  -2   64.19   22.25 
   3  13  -2   54.58   20.46 
   2  13  -2  217.28   30.02 
   2  13  -2  209.04   25.07 
  -2  13   2  266.44   36.47 
   1  13  -2  223.78   25.36 
   1  13  -2  229.01   30.40 
  -1  13   2  232.48   36.02 
   0  13  -2  309.37   24.29 
   0  13   2  228.84   35.60 
   0  13  -2  248.47   30.74 
  -1  13  -2   13.77   13.08 
   1  13   2   70.14   26.16 
  -1  13  -2   21.67   18.78 
  -2  13  -2  123.91   25.49 
   2  13   2   87.75   28.60 
  -3  13  -2   -4.06   18.64 
   3  13   2   47.80   25.84 
   4  13   2   97.63   27.03 
  -4  13  -2  106.02   26.02 
  -5  13  -2   37.93   22.74 
   5  13   2   48.41   24.60 
   6  13   2  -32.64   19.31 
  -6  13  -2   20.65   21.52 
   7  13   2   59.29   24.90 
  -7  13  -2   41.15   24.74 
  -8  13  -2   64.25   27.65 
   8  13   2   82.83   25.81 
  -9  14   2   94.82   31.95 
   9  14  -2   62.05   24.05 
   8  14  -2   80.92   23.10 
  -8  14   2   66.39   28.09 
   7  14  -2   61.66   20.73 
  -7  14   2   45.37   25.36 
  -6  14   2  116.66   30.99 
   6  14  -2   56.38   21.42 
   5  14  -2  491.62   39.61 
   5  14  -2  388.41   39.21 
  -5  14   2  428.33   43.45 
   4  14  -2  107.29   24.25 
   4  14  -2  120.60   23.64 
  -4  14   2  150.01   31.63 
   3  14  -2  325.24   35.02 
  -3  14   2  268.20   39.22 
   3  14  -2  345.57   32.04 
   2  14  -2  761.08   43.56 
  -2  14   2  759.70   54.65 
   2  14  -2  801.02   49.20 
   1  14  -2  121.10   25.27 
   1  14  -2   72.48   18.79 
  -1  14   2  132.98   29.88 
   0  14  -2  164.69   27.40 
   0  14  -2  147.42   22.68 
   0  14   2  164.29   31.03 
  -1  14  -2   86.71   16.62 
  -1  14  -2   73.00   24.80 
   1  14   2   20.53   26.27 
   2  14   2  206.82   34.72 
  -2  14  -2  205.93   30.94 
  -3  14  -2  573.17   44.68 
   3  14   2  623.77   50.75 
  -4  14  -2  307.16   36.56 
   4  14   2  307.41   38.85 
  -5  14  -2    9.85   22.84 
   5  14   2   64.18   25.37 
   6  14   2  -26.58   18.57 
  -6  14  -2   -5.79   22.20 
  -7  14  -2   75.61   29.34 
   7  14   2   84.81   28.37 
  -8  14  -2  121.15   34.83 
   8  14   2  145.43   30.79 
  -9  15   2  149.18   35.61 
   9  15  -2  145.48   28.75 
   8  15  -2  208.31   29.52 
  -8  15   2  149.75   34.90 
   7  15  -2  192.64   29.27 
  -7  15   2  192.05   36.23 
   6  15  -2  525.33   42.92 
  -6  15   2  503.70   48.45 
   5  15  -2  167.62   28.04 
  -5  15   2  170.10   32.58 
   5  15  -2  130.67   29.10 
   4  15  -2   95.89   24.14 
   4  15  -2   68.40   21.35 
  -4  15   2   82.73   28.15 
  -3  15   2  130.79   29.95 
   3  15  -2   57.85   23.65 
   3  15  -2   88.80   22.22 
   2  15  -2  200.61   27.14 
  -2  15   2  203.24   34.59 
   2  15  -2  166.26   27.82 
   1  15  -2  507.62   41.54 
  -1  15   2  382.50   42.76 
   1  15  -2  437.51   31.78 
   0  15  -2  386.93   37.40 
   0  15   2  449.08   44.62 
   0  15  -2  405.42   30.54 
  -1  15  -2 1277.99   67.83 
   1  15   2 1327.72   75.18 
  -2  15  -2  134.19   28.16 
   2  15   2  162.74   32.07 
  -3  15  -2   94.03   26.82 
   3  15   2  135.87   31.50 
   4  15   2   85.16   27.53 
  -4  15  -2  150.67   30.06 
   5  15   2   37.00   25.78 
  -5  15  -2  145.08   30.63 
  -6  15  -2  219.35   36.49 
   6  15   2  167.77   33.56 
   7  15   2  245.85   37.20 
  -7  15  -2  220.87   38.68 
   8  15   2   31.89   24.84 
  -8  15  -2   93.35   32.99 
  -8  16   2  136.69   35.46 
   8  16  -2  132.09   25.95 
  -7  16   2  193.57   40.30 
   7  16  -2  207.12   31.59 
  -6  16   2  286.29   41.51 
   6  16  -2  325.98   35.98 
   5  16  -2  133.32   27.44 
  -5  16   2  278.06   40.95 
   5  16  -2  213.34   35.69 
   4  16  -2   34.78   19.07 
   4  16  -2    6.29   20.09 
  -4  16   2   34.08   24.63 
   3  16  -2   51.14   19.94 
  -3  16   2   21.72   24.98 
   3  16  -2   33.48   21.32 
  -2  16   2   84.09   28.43 
   2  16  -2   83.95   25.48 
   2  16  -2   99.91   21.22 
   1  16  -2  -14.83   17.61 
   1  16  -2   42.17   16.74 
  -1  16   2   71.28   26.28 
   0  16  -2   91.06   24.79 
   0  16   2   71.24   27.08 
  -1  16  -2   28.21   22.37 
   1  16   2    8.04   23.97 
   2  16   2    0.82   22.64 
  -2  16  -2   11.69   21.20 
   3  16   2   28.34   24.57 
  -3  16  -2   33.46   24.52 
  -4  16  -2   65.19   26.31 
   4  16   2    6.25   22.52 
  -5  16  -2   57.51   25.14 
   5  16   2   37.07   23.46 
  -6  16  -2  213.60   35.94 
   6  16   2   78.65   28.16 
   7  16   2   23.18   24.61 
  -7  16  -2   13.28   24.92 
   8  17  -2   64.36   23.73 
  -8  17   2   -4.93   26.53 
  -7  17   2  181.12   39.00 
   7  17  -2  257.23   34.05 
  -6  17   2  245.90   42.08 
   6  17  -2  183.55   30.09 
  -5  17   2  254.34   40.37 
   5  17  -2  219.99   31.33 
   4  17  -2  113.84   25.81 
   4  17  -2  109.63   27.41 
  -4  17   2   64.54   27.51 
   3  17  -2   55.45   22.13 
  -3  17   2   11.45   24.69 
   3  17  -2   63.58   22.76 
   2  17  -2  242.48   29.67 
   2  17  -2  194.93   32.19 
  -2  17   2  307.64   39.29 
   1  17  -2  310.84   36.10 
  -1  17   2  263.13   38.31 
   0  17  -2  147.42   28.73 
   0  17   2  114.92   30.72 
   1  17   2  121.32   30.68 
  -1  17  -2   66.13   24.31 
   2  17   2  117.35   29.40 
  -2  17  -2  115.14   28.22 
  -3  17  -2  -21.44   18.70 
   3  17   2   39.92   24.69 
  -4  17  -2  275.56   38.59 
   4  17   2  221.45   37.92 
  -5  17  -2  527.33   49.49 
   5  17   2  569.59   51.58 
  -6  17  -2  192.20   37.61 
   6  17   2  109.68   31.16 
   7  17   2  104.61   29.23 
  -7  17  -2  138.75   34.05 
   7  18  -2  101.15   24.13 
  -7  18   2   51.12   30.15 
   6  18  -2  310.82   36.65 
  -6  18   2  229.12   42.78 
  -5  18   2  266.01   41.31 
   5  18  -2  170.20   31.16 
   4  18  -2  120.93   30.18 
   4  18  -2  113.42   26.94 
  -4  18   2  128.03   34.31 
  -3  18   2   46.12   28.51 
   3  18  -2   44.07   21.84 
   3  18  -2   71.11   24.23 
   2  18  -2  476.09   43.44 
  -2  18   2  481.94   48.14 
  -1  18   2  388.42   45.38 
   1  18  -2  430.37   42.77 
   0  18   2  107.56   30.79 
   0  18  -2   67.58   24.47 
  -1  18  -2  148.91   30.02 
   1  18   2  130.87   30.64 
  -2  18  -2  223.15   35.60 
   2  18   2  189.94   35.83 
   3  18   2  165.58   34.39 
  -3  18  -2  180.84   33.38 
   4  18   2  137.46   32.91 
  -4  18  -2  147.40   35.02 
   5  18   2    9.70   23.36 
  -5  18  -2   41.59   27.20 
  -6  18  -2    3.92   23.08 
   6  18   2   18.57   24.95 
  -7  19   2   13.90   29.32 
  -6  19   2   73.02   31.77 
  -5  19   2   36.49   29.26 
   5  19  -2  134.57   29.71 
   4  19  -2  248.40   35.45 
  -4  19   2  240.47   43.03 
   3  19  -2   46.19   25.55 
  -3  19   2   21.88   28.64 
   3  19  -2   -4.13   20.61 
   2  19  -2   74.32   24.77 
  -2  19   2   58.98   28.62 
  -1  19   2    0.90   22.86 
   1  19  -2   11.22   21.74 
   0  19   2   37.60   27.81 
   0  19  -2   33.06   25.39 
   1  19   2   71.31   27.82 
  -1  19  -2   34.13   25.26 
   2  19   2  139.14   32.43 
  -2  19  -2  136.82   33.16 
   3  19   2  116.51   30.75 
  -3  19  -2  207.19   35.17 
   4  19   2   21.01   24.68 
  -4  19  -2    3.43   24.97 
  -5  19  -2    2.67   26.10 
   5  19   2  -19.31   23.37 
  -6  20   2  -21.75   26.19 
  -5  20   2   72.06   31.35 
  -4  20   2  154.90   37.58 
   4  20  -2  250.85   35.07 
  -3  20   2  151.24   35.51 
   3  20  -2  103.38   30.36 
   2  20  -2  136.54   30.89 
  -2  20   2  166.29   35.99 
  -1  20   2   97.48   30.81 
   1  20  -2  113.30   29.55 
   0  20  -2   98.53   28.75 
   0  20   2  124.78   32.00 
  -1  20  -2   26.25   21.89 
   1  20   2  -17.40   21.05 
   2  20   2  127.76   31.63 
  -2  20  -2  181.46   35.87 
  -3  20  -2  253.73   38.96 
   3  20   2  181.04   37.59 
  -4  20  -2  483.87   52.71 
   4  20   2  565.07   53.27 
  -5  20  -2  168.60   38.21 
  -5  21   2  -32.63   25.78 
  -4  21   2    0.27   30.09 
  -3  21   2   58.39   29.52 
   2  21  -2  165.93   30.74 
  -2  21   2   83.15   31.42 
  -1  21   2  123.11   34.41 
   1  21  -2  152.83   32.23 
   0  21   2  209.11   38.79 
   0  21  -2  178.15   32.84 
  -1  21  -2  235.35   38.09 
   1  21   2  275.05   40.15 
   2  21   2   29.14   27.14 
  -2  21  -2   38.27   25.97 
   3  21   2   -3.67   24.84 
  -3  21  -2   69.49   30.65 
  -4  21  -2    8.69   26.95 
  -4  22   2   32.97   29.91 
  -3  22   2   67.82   31.79 
  -2  22   2   82.38   32.23 
  -1  22   2   47.23   26.81 
   0  22   2   87.84   34.19 
   0  22  -2  123.17   31.50 
  -1  22  -2   60.69   26.97 
   1  22   2   24.55   27.37 
  -2  22  -2   90.92   32.01 
   2  22   2  111.97   33.51 
  -3  22  -2  110.76   34.78 
   3  22   2  108.84   33.17 
  -2  23   2  299.04   45.74 
  -1  23   2  163.83   38.03 
   1  23   2  101.07   30.36 
  -6 -20   3   47.39   25.16 
  -7 -19   3  108.26   33.53 
  -5 -19  -3  140.08   33.63 
  -7 -18   3  122.10   32.58 
  -4 -18  -3  224.49   35.88 
  -5 -18  -3    2.52   25.52 
  -6 -18  -3   49.35   29.42 
  -8 -17   3  246.80   41.35 
  -7 -17   3   96.90   29.35 
  -3 -17  -3  389.99   42.29 
  -4 -17  -3   53.77   27.27 
  -5 -17  -3  235.19   37.97 
  -6 -17  -3   68.92   29.61 
  -8 -16   3  116.88   32.08 
  -2 -16  -3  145.13   27.89 
  -3 -16  -3  430.69   43.39 
  -4 -16  -3  543.33   48.10 
  -5 -16  -3  311.62   41.33 
  -6 -16  -3   93.75   32.41 
  -7 -16  -3   33.85   29.41 
  -9 -15   3  -42.94   23.81 
  -8 -15   3  108.67   30.34 
  -1 -15  -3  426.95   36.73 
  -2 -15  -3  262.37   34.04 
  -3 -15  -3  120.52   27.91 
  -4 -15  -3   72.54   26.09 
  -5 -15  -3   56.36   25.82 
  -6 -15  -3   61.44   29.44 
  -7 -15  -3   69.10   29.83 
  -9 -14   3  -34.78   24.99 
  -8 -14   3  112.26   31.54 
  -1 -14  -3   -7.04   19.25 
  -2 -14  -3  182.48   30.16 
  -3 -14  -3  526.99   42.97 
  -4 -14  -3  101.60   27.32 
  -5 -14  -3  328.50   40.12 
  -6 -14  -3  137.17   33.01 
  -7 -14  -3   31.59   26.69 
  -8 -14  -3   61.86   31.02 
  -9 -13   3   68.69   31.05 
  -8 -13   3   54.15   27.76 
   0 -13  -3  420.83   33.77 
  -1 -13  -3 1251.46   62.38 
  -2 -13  -3  530.26   41.71 
  -3 -13  -3   55.61   22.97 
  -4 -13  -3   35.29   23.99 
  -5 -13  -3   15.97   26.49 
  -6 -13  -3  147.38   32.76 
  -7 -13  -3  220.58   37.48 
  -8 -13  -3  280.35   44.89 
 -10 -12   3   59.68   34.05 
  -9 -12   3   -5.98   24.09 
  -8 -12   3  193.47   37.15 
   1 -12  -3  166.66   22.66 
   0 -12  -3  184.13   26.58 
  -1 -12  -3  424.73   35.08 
  -2 -12  -3  290.62   33.09 
  -3 -12  -3   14.25   21.09 
  -4 -12  -3   42.82   23.52 
  -5 -12  -3  238.67   37.14 
  -6 -12  -3   60.09   26.74 
  -7 -12  -3   43.94   25.56 
  -8 -12  -3   69.84   31.93 
 -10 -11   3   72.34   37.09 
  -9 -11   3   92.92   32.47 
  -8 -11   3  248.60   38.63 
   1 -11  -3  193.23   22.19 
   0 -11  -3  588.38   36.95 
  -1 -11  -3  717.31   43.01 
  -2 -11  -3  474.47   37.69 
  -3 -11  -3   40.18   21.67 
  -4 -11  -3   10.94   21.96 
  -5 -11  -3   81.25   27.19 
  -6 -11  -3   15.85   23.67 
  -7 -11  -3  241.33   40.24 
  -8 -11  -3  311.06   43.48 
  -9 -11  -3    1.11   26.83 
 -10 -10   3  -14.81   28.45 
  -9 -10   3  108.55   32.99 
  -8 -10   3   30.88   27.43 
   1 -10  -3  451.84   27.56 
   0 -10  -3   86.40   18.31 
  -1 -10  -3   -1.80   15.89 
  -2 -10  -3  119.61   22.62 
  -3 -10  -3  669.32   46.01 
  -4 -10  -3  198.21   29.88 
  -5 -10  -3  463.07   43.05 
  -6 -10  -3  -22.97   21.80 
   6 -10   3   32.03   21.12 
  -7 -10  -3  167.36   33.84 
   7 -10   3  183.82   32.49 
  -8 -10  -3   63.71   29.80 
   8 -10   3   59.58   27.43 
   9 -10   3   65.15   28.84 
  -9 -10  -3  116.04   37.57 
 -11  -9   3   54.63   32.94 
 -10  -9   3  133.49   35.53 
  -9  -9   3  206.64   37.73 
   1  -9  -3  296.67   22.98 
   0  -9  -3  264.40   25.97 
  -1  -9  -3   78.16   18.11 
  -2  -9  -3  374.58   33.21 
  -3  -9  -3   -3.65   18.87 
  -4  -9  -3   92.08   24.93 
   5  -9   3  190.42   28.98 
  -5  -9  -3  138.27   28.30 
  -6  -9  -3  398.06   42.19 
   6  -9   3  422.18   38.89 
  -7  -9  -3    6.51   23.74 
   7  -9   3   54.71   23.14 
  -8  -9  -3  -13.75   25.55 
   8  -9   3  -20.34   21.35 
   9  -9   3   16.65   23.52 
  -9  -9  -3  -35.35   28.39 
 -11  -8   3   59.36   32.78 
 -10  -8   3   41.71   31.53 
  -9  -8   3   33.13   27.65 
   1  -8  -3 1625.95   63.34 
   0  -8  -3  244.70   23.96 
  -1  -8  -3  339.43   28.25 
  -2  -8  -3  563.40   37.29 
  -3  -8  -3   60.70   21.53 
  -4  -8  -3  864.36   52.24 
   4  -8   3  849.16   47.65 
   5  -8   3  385.14   34.64 
  -5  -8  -3  328.60   39.98 
  -6  -8  -3   73.67   27.51 
   6  -8   3   58.66   22.53 
  -7  -8  -3  111.30   31.25 
   7  -8   3  145.51   29.19 
  -8  -8  -3   41.52   29.15 
   8  -8   3    4.99   22.65 
  -9  -8  -3   35.26   32.44 
   9  -8   3    7.85   24.59 
 -11  -7   3  284.21   47.30 
 -10  -7   3  121.75   34.30 
  -9  -7   3  100.85   30.42 
  -8  -7   3   17.78   24.96 
   1  -7  -3  190.62   19.25 
   0  -7  -3  531.80   30.83 
  -1  -7  -3  988.12   47.84 
  -2  -7  -3 3258.04  124.30 
  -3  -7  -3  622.85   40.45 
   3  -7   3  613.67   36.93 
   4  -7   3   16.70   16.20 
  -4  -7  -3   -7.60   18.11 
  -5  -7  -3   83.24   25.96 
   5  -7   3  113.01   23.54 
   6  -7   3  343.58   34.78 
  -6  -7  -3  346.83   40.74 
   7  -7   3  355.42   37.76 
  -7  -7  -3  344.68   44.31 
   8  -7   3  148.30   30.35 
  -8  -7  -3  103.10   32.01 
   9  -7   3   64.49   26.89 
  -9  -7  -3  162.90   35.00 
  11  -6  -3  156.62   30.78 
 -11  -6   3  197.41   40.29 
  10  -6  -3  202.84   31.47 
 -10  -6   3  156.08   34.66 
  -9  -6   3   93.47   29.70 
   9  -6  -3   40.09   20.42 
   8  -6  -3   71.32   20.85 
  -8  -6   3   37.51   24.89 
   7  -6  -3  155.18   26.25 
   1  -6  -3 1042.87   43.27 
   0  -6  -3 2098.78   79.87 
  -1  -6  -3  534.51   33.29 
  -2  -6  -3  684.82   39.34 
   2  -6   3  689.69   35.61 
  -3  -6  -3  415.73   34.38 
   3  -6   3  418.04   29.14 
   4  -6   3   58.98   17.76 
  -4  -6  -3   20.90   20.26 
   5  -6   3  366.17   33.12 
  -5  -6  -3  321.25   37.80 
   6  -6   3  106.25   24.65 
  -6  -6  -3  118.08   29.88 
  -7  -6  -3  191.76   35.23 
   7  -6   3  156.33   28.97 
  -8  -6  -3  323.06   43.35 
   8  -6   3  216.02   35.15 
   9  -6   3  118.05   30.58 
  -9  -6  -3  124.80   34.94 
 -10  -6  -3    1.06   30.40 
 -11  -5   3   68.16   33.53 
  11  -5  -3  114.06   25.54 
  10  -5  -3  161.95   28.79 
 -10  -5   3  160.06   34.60 
  -9  -5   3   17.06   24.19 
   9  -5  -3   35.59   18.74 
  -8  -5   3  453.23   41.71 
   8  -5  -3  388.38   35.22 
   7  -5  -3  391.16   33.18 
   6  -5  -3  160.26   23.57 
   4  -5  -3  934.83   37.72 
   2  -5  -3  221.89   14.75 
   1  -5  -3  394.77   23.25 
   0  -5  -3 4862.03  171.20 
   1  -5   3  198.61   17.87 
  -1  -5  -3  204.25   22.62 
  -2  -5  -3  411.49   31.11 
   2  -5   3  399.48   25.98 
   3  -5   3   39.68   14.35 
  -3  -5  -3   28.27   16.96 
   4  -5   3  447.63   31.77 
  -4  -5  -3  325.41   34.75 
  -5  -5  -3   56.70   24.96 
   5  -5   3  104.28   22.43 
  -6  -5  -3  784.83   55.40 
   6  -5   3  714.06   47.36 
  -7  -5  -3  878.00   61.58 
   7  -5   3  938.60   57.02 
  -8  -5  -3  246.80   38.50 
   8  -5   3  286.61   37.86 
   9  -5   3  186.99   34.64 
  -9  -5  -3   87.96   34.12 
  10  -5   3   37.21   29.94 
 -10  -5  -3   68.95   32.64 
  11  -4  -3    5.36   19.07 
 -11  -4   3    8.63   27.45 
  10  -4  -3   35.57   20.39 
 -10  -4   3   43.94   28.03 
   9  -4  -3  304.66   32.61 
  -9  -4   3  267.88   39.43 
  -8  -4   3  123.42   26.93 
   8  -4  -3   85.36   20.98 
   7  -4  -3  182.34   25.98 
   6  -4  -3   48.88   16.49 
   5  -4  -3  163.98   21.17 
   4  -4  -3 3025.50  107.23 
   3  -4  -3  870.57   34.15 
   2  -4  -3  253.15   17.12 
   1  -4  -3 1109.33   44.90 
   0  -4  -3 1930.53   74.51 
  -1  -4  -3 2813.69  104.05 
   1  -4   3 2767.28  100.21 
   2  -4   3 1294.54   53.34 
  -2  -4  -3 1238.81   56.50 
  -3  -4  -3  656.41   40.08 
   3  -4   3  628.38   35.07 
  -4  -4  -3 2588.83  107.40 
   4  -4   3 2638.06  103.53 
   5  -4   3  888.55   49.20 
  -5  -4  -3  826.49   54.58 
   6  -4   3  461.41   38.85 
  -6  -4  -3  464.73   44.98 
  -7  -4  -3   97.88   30.07 
   7  -4   3   13.51   21.32 
  -8  -4  -3   30.14   27.96 
   8  -4   3   45.27   24.62 
  -9  -4  -3  252.54   41.40 
   9  -4   3  281.79   39.06 
  10  -4   3  196.97   39.61 
 -10  -4  -3  174.12   41.28 
 -11  -3   3  125.43   33.65 
 -10  -3   3  214.29   35.10 
  10  -3  -3  242.52   31.53 
   9  -3  -3  423.40   36.99 
  -9  -3   3  346.94   41.61 
   8  -3  -3  646.99   43.08 
  -8  -3   3  677.11   48.67 
   7  -3  -3  376.40   31.82 
   6  -3  -3   89.86   18.45 
   5  -3  -3   94.82   16.34 
   5  -3  -3  107.33   15.25 
   4  -3  -3  108.12   14.15 
   4  -3  -3  102.42   16.71 
   3  -3  -3  681.55   29.45 
   2  -3  -3 1611.97   59.84 
   1  -3  -3  891.46   37.72 
   0  -3  -3  903.30   41.15 
   0  -3   3  880.99   34.24 
  -1  -3  -3 1834.16   73.08 
   1  -3   3 1876.92   68.90 
  -2  -3  -3  113.05   18.26 
   2  -3   3  103.68   15.72 
   3  -3   3  179.81   20.21 
  -3  -3  -3  187.60   25.19 
   4  -3   3  562.93   35.33 
  -4  -3  -3  579.62   41.36 
  -5  -3  -3  294.75   37.05 
   5  -3   3  313.12   31.01 
   6  -3   3  144.13   26.64 
  -6  -3  -3  214.53   32.65 
   7  -3   3   15.06   20.96 
  -7  -3  -3   38.68   25.88 
   8  -3   3    0.72   21.60 
  -8  -3  -3   27.06   27.75 
   9  -3   3   51.77   28.33 
  -9  -3  -3   56.78   28.94 
 -10  -3  -3   33.50   32.58 
  10  -3   3  -34.16   23.33 
  11  -2  -3   62.14   23.35 
 -11  -2   3   73.71   31.53 
  10  -2  -3   54.84   22.53 
 -10  -2   3   96.68   28.05 
   9  -2  -3  279.42   31.85 
  -9  -2   3  237.39   36.97 
  -8  -2   3  512.05   42.66 
   8  -2  -3  520.78   37.73 
   7  -2  -3  569.74   37.90 
   6  -2  -3  579.27   35.49 
   5  -2  -3  184.34   20.30 
   5  -2  -3  176.83   19.35 
   4  -2  -3  167.90   16.20 
   4  -2  -3  162.23   18.30 
   3  -2  -3   71.59   11.49 
   2  -2  -3 2210.09   80.40 
   1  -2  -3 7170.99  244.81 
   0  -2   3 1287.80   47.22 
   0  -2  -3 1319.97   53.98 
  -1  -2  -3  640.15   34.54 
   1  -2   3  616.76   28.68 
   2  -2   3  409.02   24.56 
  -2  -2  -3  410.99   28.58 
   3  -2   3  230.86   21.73 
  -3  -2  -3  201.84   26.90 
   4  -2   3 1749.02   73.02 
  -4  -2  -3 1661.66   75.44 
   5  -2   3  621.21   41.33 
  -5  -2  -3  664.83   46.65 
   6  -2   3  131.75   25.32 
  -6  -2  -3  123.66   28.90 
   7  -2   3   54.61   22.16 
  -7  -2  -3   13.36   24.58 
  -8  -2  -3   35.51   26.32 
   8  -2   3   20.03   22.30 
  -9  -2  -3  116.35   33.10 
   9  -2   3  111.28   29.90 
 -10  -2  -3  296.00   48.18 
  10  -2   3  211.35   41.05 
  11  -1  -3  122.37   26.76 
 -11  -1   3   16.09   27.27 
 -10  -1   3   23.79   24.20 
  10  -1  -3   29.04   20.67 
  -9  -1   3  252.06   35.39 
   9  -1  -3  228.93   29.65 
   8  -1  -3    8.60   15.86 
  -8  -1   3   -6.06   19.10 
   7  -1  -3  836.92   46.39 
   6  -1  -3  937.19   47.49 
   6  -1  -3  956.49   47.22 
   5  -1  -3  290.46   23.16 
   5  -1  -3  261.64   22.65 
   4  -1  -3  269.73   19.60 
   4  -1  -3  251.41   19.64 
   3  -1  -3   80.85   11.94 
   3  -1  -3   84.57   14.38 
   2  -1  -3 2338.45   84.91 
   1  -1  -3 3481.58  122.82 
   0  -1  -3  202.11   21.81 
   0  -1   3  210.03   14.01 
   1  -1   3  565.44   27.56 
  -1  -1  -3  599.35   33.32 
  -2  -1  -3  800.09   42.05 
   2  -1   3  846.27   38.27 
   3  -1   3  639.58   34.66 
  -3  -1  -3  613.77   37.59 
   4  -1   3   87.14   18.85 
  -4  -1  -3   47.97   18.84 
  -5  -1  -3  110.61   24.58 
   5  -1   3  117.34   22.51 
   6  -1   3  297.04   32.95 
  -6  -1  -3  219.02   36.07 
   7  -1   3  348.25   37.50 
  -7  -1  -3  444.50   42.64 
   8  -1   3  120.72   28.47 
  -8  -1  -3  138.51   33.07 
   9  -1   3  226.34   38.31 
  -9  -1  -3  291.46   45.36 
 -10  -1  -3   86.00   33.82 
  10  -1   3   44.36   29.76 
  11   0  -3  280.69   34.09 
 -11   0   3  228.95   36.18 
 -10   0   3  451.97   41.40 
  10   0  -3  286.80   35.14 
  -9   0   3   -2.95   19.12 
   9   0  -3   14.75   16.70 
   8   0  -3  628.60   41.71 
  -8   0   3  617.64   43.47 
  -7   0   3  559.48   40.11 
   7   0  -3  605.68   38.08 
   6   0  -3 1133.23   53.06 
   6   0  -3 1122.49   52.64 
   5   0  -3  147.89   20.25 
   5   0  -3  174.52   19.06 
   4   0  -3  178.87   16.22 
   4   0  -3  134.02   17.48 
   3   0  -3  119.75   16.89 
   3   0  -3  138.52   13.79 
   2   0  -3  208.47   20.36 
  -2   0   3  241.17   16.14 
  -1   0   3  147.07   14.90 
   1   0  -3  121.85   15.81 
   0   0   3   -1.71    8.80 
   0   0  -3   -3.67   13.13 
  -1   0  -3   28.29   15.28 
   1   0   3   56.93   11.43 
  -2   0  -3  991.94   47.66 
   2   0   3 1047.67   44.76 
   3   0   3  389.45   26.87 
  -3   0  -3  355.36   30.00 
  -4   0  -3  445.70   35.19 
   4   0   3  504.59   33.01 
  -5   0  -3   12.09   19.76 
   5   0   3   -9.65   16.78 
  -6   0  -3   16.26   22.92 
   6   0   3   18.59   18.65 
  -7   0  -3  313.84   39.65 
   7   0   3  256.05   34.02 
  -8   0  -3  -10.38   24.96 
   8   0   3   10.75   22.59 
  -9   0  -3  -22.00   26.00 
   9   0   3   13.64   24.03 
 -10   0  -3   38.94   33.28 
  10   0   3   18.22   27.51 
  11   1  -3    4.81   19.45 
 -10   1   3   52.32   23.68 
  10   1  -3   15.83   17.90 
  -9   1   3  193.84   30.54 
   9   1  -3  186.40   28.13 
   8   1  -3    3.87   15.76 
  -8   1   3   -7.95   18.76 
  -7   1   3  876.79   48.38 
   7   1  -3  858.21   46.67 
   6   1  -3  871.56   45.88 
   6   1  -3  887.41   44.29 
   5   1  -3  267.73   24.18 
   5   1  -3  286.78   21.64 
   4   1  -3  225.53   17.85 
   4   1  -3  211.46   20.70 
   3   1  -3   54.74    9.77 
   3   1  -3   60.34   13.08 
   2   1  -3 2212.16   76.19 
  -2   1   3 2232.96   79.59 
   2   1  -3 2150.04   80.81 
  -2   1   3 2092.90   81.87 
  -1   1   3 3620.70  125.13 
   1   1  -3 3496.32  126.61 
   0   1   3  239.53   20.19 
   0   1  -3  298.37   16.23 
   0   1  -3  243.72   24.37 
  -1   1  -3  525.61   31.73 
   1   1   3  538.26   28.24 
  -2   1  -3  867.55   43.20 
   2   1   3  869.94   40.44 
   3   1   3  556.31   33.39 
  -3   1  -3  603.28   36.40 
   4   1   3   62.47   17.46 
  -4   1  -3   98.76   20.69 
  -5   1  -3  136.70   25.75 
   5   1   3  124.07   22.52 
   6   1   3  274.45   33.11 
  -6   1  -3  267.10   37.74 
  -7   1  -3  449.11   43.48 
   7   1   3  445.19   40.57 
   8   1   3   82.51   26.56 
  -8   1  -3   82.88   30.08 
  -9   1  -3  306.34   45.48 
   9   1   3  331.26   41.93 
 -10   1  -3   15.75   32.54 
  10   1   3   48.59   30.97 
  11   2  -3  131.60   26.47 
  10   2  -3   72.84   22.77 
   9   2  -3  140.87   25.66 
  -9   2   3  180.60   29.69 
   8   2  -3  494.01   36.20 
  -8   2   3  461.91   36.80 
  -7   2   3  645.54   39.32 
   7   2  -3  580.93   40.02 
   7   2  -3  618.83   38.30 
   6   2  -3  512.63   32.19 
   6   2  -3  547.61   35.35 
   5   2  -3  204.90   20.20 
   5   2  -3  204.35   23.02 
   4   2  -3  184.84   20.78 
   4   2  -3  238.73   17.90 
   3   2  -3  129.10   17.72 
  -3   2   3  113.67   16.52 
   3   2  -3   97.28   11.89 
  -3   2   3   76.76   14.32 
  -2   2   3 2107.59   77.80 
   2   2  -3 2071.51   78.23 
   2   2  -3 2039.69   71.97 
   1   2  -3 7744.21  274.40 
  -1   2   3 8259.21  275.16 
   0   2  -3 1394.50   56.03 
   0   2   3 1343.51   55.75 
   1   2   3  551.50   30.78 
  -1   2  -3  595.15   30.05 
  -1   2  -3  589.59   33.23 
   2   2   3  432.71   27.62 
  -2   2  -3  359.86   28.45 
   3   2   3  306.85   26.60 
  -3   2  -3  305.94   28.32 
   4   2   3 1732.34   74.53 
  -4   2  -3 1690.67   74.94 
   5   2   3  509.09   37.86 
  -5   2  -3  538.88   41.39 
  -6   2  -3   87.30   26.74 
   6   2   3   59.28   21.79 
  -7   2  -3   28.60   24.39 
   7   2   3   33.13   22.42 
  -8   2  -3   -3.11   25.62 
   8   2   3   -6.49   21.65 
  -9   2  -3   90.23   31.14 
   9   2   3   60.84   28.09 
 -10   2  -3  278.41   45.85 
  10   2   3  174.62   37.92 
  11   3  -3  105.93   26.57 
 -11   3   3  120.90   39.03 
  10   3  -3  244.88   30.81 
  -9   3   3  400.84   35.42 
   9   3  -3  410.74   35.23 
  -8   3   3  574.36   38.82 
   8   3  -3  607.71   39.61 
  -7   3   3  368.06   31.97 
   7   3  -3  369.49   35.92 
   7   3  -3  403.52   31.47 
   6   3  -3  101.62   17.15 
  -6   3   3  107.84   18.05 
   6   3  -3   54.95   18.14 
   5   3  -3   91.08   14.32 
   5   3  -3   96.88   17.12 
   4   3  -3   97.10   14.75 
  -4   3   3  107.61   18.98 
   4   3  -3  107.40   16.03 
  -3   3   3  568.71   32.70 
  -3   3   3  601.19   31.80 
   3   3  -3  598.30   26.25 
   3   3  -3  597.04   31.78 
  -2   3   3 1550.36   64.66 
   2   3  -3 1603.36   63.94 
   2   3  -3 1683.76   57.24 
  -1   3   3 1175.01   52.14 
   1   3  -3 1273.29   51.22 
   0   3  -3 1034.58   45.04 
   0   3   3  975.53   46.61 
  -1   3  -3 1799.37   73.73 
  -1   3  -3 1839.54   71.98 
   1   3   3 1855.91   72.82 
   2   3   3  101.21   17.07 
  -2   3  -3   95.49   17.26 
  -2   3  -3   93.69   15.70 
  -3   3  -3  148.56   25.24 
   3   3   3  156.16   22.88 
  -4   3  -3  558.98   38.76 
   4   3   3  566.85   36.99 
  -5   3  -3  297.28   35.11 
   5   3   3  356.10   33.63 
   6   3   3  183.45   30.52 
  -6   3  -3  145.60   28.02 
   7   3   3    8.23   19.46 
  -7   3  -3   50.44   24.95 
  -8   3  -3   52.72   27.84 
   8   3   3    6.95   22.48 
  -9   3  -3   10.38   27.52 
   9   3   3    7.65   23.03 
 -10   3  -3  -11.67   30.15 
 -10   3  -3   10.56   27.17 
  10   3   3   19.07   29.21 
 -11   4   3    2.15   24.84 
  11   4  -3   11.41   19.18 
  10   4  -3   51.27   20.01 
 -10   4   3   -5.96   24.76 
  -9   4   3  280.07   40.99 
   9   4  -3  294.63   31.39 
   8   4  -3  105.16   21.82 
  -8   4   3   89.77   20.69 
  -8   4   3  125.08   28.70 
  -7   4   3  206.46   33.40 
   7   4  -3  229.34   25.37 
   7   4  -3  187.28   29.73 
  -7   4   3  179.72   25.29 
   6   4  -3  114.24   17.68 
   6   4  -3   75.92   19.20 
  -6   4   3   64.53   16.15 
  -6   4   3   71.06   21.02 
  -5   4   3  224.50   25.27 
   5   4  -3  224.70   23.89 
   5   4  -3  206.07   19.67 
  -4   4   3 2843.97  106.75 
   4   4  -3 2697.09  100.15 
   4   4  -3 2704.41  103.79 
  -4   4   3 2743.49  110.88 
   3   4  -3  891.12   37.01 
  -3   4   3  995.06   44.99 
   3   4  -3  913.82   42.48 
   2   4  -3  171.62   11.82 
   2   4  -3  167.39   20.26 
  -2   4   3  176.33   22.27 
  -1   4   3 1300.10   57.28 
   1   4  -3 1534.99   55.83 
   1   4  -3 1235.99   48.34 
   0   4  -3 1727.79   63.38 
   0   4   3 1684.81   71.55 
   0   4  -3 1817.77   68.28 
  -1   4  -3 2829.08  108.02 
   1   4   3 3040.14  111.23 
  -2   4  -3 1253.01   56.15 
   2   4   3 1357.71   58.06 
  -2   4  -3 1215.33   57.63 
  -3   4  -3  522.43   35.25 
  -3   4  -3  445.75   33.09 
   3   4   3  615.46   35.66 
  -4   4  -3 2767.55  115.46 
  -4   4  -3 2628.92  106.46 
   4   4   3 2698.85  108.69 
  -5   4  -3  712.63   46.96 
   5   4   3  781.03   47.19 
   6   4   3  528.19   42.46 
  -6   4  -3  451.05   41.24 
   7   4   3   86.09   25.65 
  -7   4  -3  100.45   26.99 
  -8   4  -3   34.16   25.85 
   8   4   3   33.54   23.72 
  -8   4  -3   50.17   27.30 
  -9   4  -3  260.74   43.17 
  -9   4  -3  293.89   40.57 
   9   4   3  248.83   37.35 
  10   4   3   68.57   27.72 
 -10   4  -3  127.74   32.32 
  11   5  -3   56.69   22.61 
 -11   5   3   73.53   29.41 
  10   5  -3   86.10   22.30 
 -10   5   3  117.12   30.17 
  -9   5   3   64.30   23.95 
   9   5  -3   42.63   19.75 
  -8   5   3  386.70   38.48 
   8   5  -3  371.52   32.20 
  -7   5   3  398.17   39.23 
   7   5  -3  490.11   34.86 
  -7   5   3  435.17   31.74 
   7   5  -3  467.92   38.82 
   6   5  -3  156.63   20.77 
  -6   5   3  179.71   21.33 
  -6   5   3  151.49   26.78 
   6   5  -3  189.32   26.45 
   5   5  -3  197.47   24.52 
  -5   5   3  231.47   18.93 
   5   5  -3  226.51   20.98 
  -5   5   3  237.82   26.77 
  -5   5   3  263.61   27.31 
   4   5  -3  791.04   41.33 
  -4   5   3  832.14   44.43 
   4   5  -3  852.06   37.41 
   3   5  -3 2603.83   91.60 
   3   5  -3 2493.05   96.33 
  -3   5   3 2510.54   99.34 
   2   5  -3  196.12   21.27 
  -2   5   3  175.84   23.80 
   2   5  -3  236.46   14.73 
   1   5  -3  439.61   21.59 
   1   5  -3  480.49   28.43 
  -1   5   3  390.53   31.10 
   0   5  -3 4873.07  165.05 
   0   5   3 4570.48  172.45 
   0   5  -3 4814.14  168.84 
  -1   5  -3  132.80   17.36 
   1   5   3  152.48   23.36 
  -2   5  -3  413.00   30.36 
   2   5   3  383.58   31.09 
  -3   5  -3   25.80   15.63 
   3   5   3   27.74   17.23 
  -3   5  -3   -4.84   14.61 
   4   5   3  466.62   35.84 
  -4   5  -3  374.54   32.90 
  -4   5  -3  426.07   35.30 
  -5   5  -3   44.11   21.53 
   5   5   3   40.23   20.82 
  -5   5  -3   67.55   20.47 
  -6   5  -3  608.82   47.99 
  -6   5  -3  655.54   47.38 
   6   5   3  828.36   51.08 
  -7   5  -3  813.69   56.30 
  -7   5  -3  733.91   51.95 
   7   5   3  860.27   55.51 
  -8   5  -3  247.66   37.25 
  -8   5  -3  234.99   36.48 
   8   5   3  306.46   36.98 
   9   5   3  153.65   31.94 
  -9   5  -3  168.02   32.98 
  10   5   3   69.51   25.14 
 -10   5  -3   54.83   25.20 
 -11   6   3  147.62   33.44 
  11   6  -3  223.75   32.47 
  10   6  -3  243.16   31.49 
 -10   6   3  244.58   38.23 
   9   6  -3   33.62   17.24 
  -9   6   3   41.58   23.35 
   8   6  -3   73.09   19.70 
  -8   6   3   98.48   25.77 
  -7   6   3  138.64   27.16 
   7   6  -3  102.34   20.42 
   7   6  -3  135.57   25.73 
  -6   6   3  286.12   22.73 
   6   6  -3  328.17   25.97 
   6   6  -3  237.87   29.22 
  -6   6   3  323.55   33.29 
  -6   6   3  310.35   32.41 
  -5   6   3  579.92   38.76 
   5   6  -3  543.00   31.59 
  -5   6   3  549.01   26.84 
   5   6  -3  539.08   35.37 
  -5   6   3  555.23   39.32 
   4   6  -3  651.14   37.00 
   4   6  -3  608.97   31.75 
  -4   6   3  653.05   39.70 
   3   6  -3  679.10   31.19 
   3   6  -3  698.84   36.51 
  -3   6   3  634.01   39.49 
   2   6  -3  638.09   34.27 
  -2   6   3  550.89   37.99 
   2   6  -3  647.57   28.94 
   1   6  -3 1055.40   47.68 
   1   6  -3 1143.80   42.94 
  -1   6   3  904.41   50.66 
   0   6   3 2248.72   90.10 
   0   6  -3 2147.64   84.50 
   0   6  -3 2250.74   81.54 
   1   6   3  500.26   35.26 
  -1   6  -3  428.30   29.65 
  -1   6  -3  477.10   26.80 
   2   6   3  698.58   42.74 
  -2   6  -3  739.78   39.50 
  -3   6  -3  402.11   32.05 
   3   6   3  428.38   34.00 
  -3   6  -3  393.83   33.79 
  -4   6  -3   -2.91   16.69 
  -4   6  -3   21.71   17.01 
   4   6   3   18.23   19.04 
  -5   6  -3  301.50   34.03 
  -5   6  -3  322.26   33.47 
   5   6   3  272.25   33.04 
  -6   6  -3  100.24   24.23 
  -6   6  -3  188.66   31.18 
   6   6   3  102.11   24.63 
   7   6   3  189.86   32.20 
  -7   6  -3  159.75   30.91 
  -7   6  -3  174.28   29.75 
  -8   6  -3  253.17   37.55 
   8   6   3  221.49   33.81 
  -8   6  -3  248.41   36.64 
  -9   6  -3  100.00   28.14 
   9   6   3  117.14   29.65 
 -10   6  -3   17.75   20.20 
  11   7  -3  288.73   33.94 
 -11   7   3  194.12   36.90 
 -10   7   3   75.68   29.11 
  10   7  -3  117.31   23.81 
  -9   7   3   39.16   23.45 
   9   7  -3   79.10   21.37 
  -8   7   3   23.09   19.69 
  -8   7   3   11.83   21.01 
   8   7  -3  -23.89   15.03 
  -7   7   3  238.67   33.53 
   7   7  -3  221.47   31.63 
  -7   7   3  226.25   32.41 
   7   7  -3  238.85   26.47 
  -6   7   3  122.05   25.85 
   6   7  -3  102.87   21.97 
   6   7  -3  176.33   22.06 
  -5   7   3  143.33   25.51 
   5   7  -3  174.50   25.32 
   5   7  -3  189.06   20.82 
   4   7  -3 1150.38   53.45 
  -4   7   3 1155.98   56.98 
   4   7  -3 1071.31   48.32 
   3   7  -3  330.63   26.43 
  -3   7   3  369.55   32.36 
   3   7  -3  361.51   22.71 
   2   7  -3  619.71   34.95 
   2   7  -3  624.24   29.88 
  -2   7   3  523.95   38.22 
   1   7  -3  170.00   17.28 
  -1   7   3  191.45   27.19 
   1   7  -3  167.22   20.74 
   0   7   3  357.12   33.01 
   0   7  -3  427.33   27.59 
   0   7  -3  397.27   24.05 
   1   7   3  956.30   51.20 
  -1   7  -3  908.90   44.29 
  -1   7  -3  900.26   41.68 
  -2   7  -3 3450.84  129.97 
   2   7   3 3638.33  137.92 
  -3   7  -3  630.72   38.54 
   3   7   3  586.24   42.28 
   4   7   3   -4.41   17.22 
  -4   7  -3   -7.68   16.50 
  -4   7  -3   14.36   18.27 
  -5   7  -3   77.08   22.63 
   5   7   3   65.24   22.61 
  -5   7  -3  126.03   26.27 
   6   7   3  398.45   37.86 
  -6   7  -3  291.58   35.87 
  -6   7  -3  365.04   35.58 
  -7   7  -3  372.00   41.61 
  -7   7  -3  389.77   39.01 
   7   7   3  449.48   41.80 
  -8   7  -3  100.46   28.34 
   8   7   3  112.77   28.41 
  -9   7  -3  165.06   33.70 
   9   7   3  150.06   32.69 
  11   8  -3   91.39   26.63 
 -11   8   3   12.38   26.46 
 -11   8   3   35.08   34.48 
 -10   8   3   48.00   28.67 
 -10   8   3   61.91   29.91 
  10   8  -3   35.93   17.83 
  -9   8   3    9.80   23.14 
  -9   8   3   49.52   25.76 
   9   8  -3   12.07   16.95 
   8   8  -3  103.36   22.01 
  -8   8   3  148.63   31.15 
  -8   8   3  118.27   28.75 
   7   8  -3   76.55   23.33 
  -7   8   3   98.15   25.48 
   7   8  -3  114.48   20.75 
  -6   8   3  503.59   41.92 
   6   8  -3  508.35   39.15 
   6   8  -3  491.17   33.46 
   5   8  -3  455.23   30.65 
  -5   8   3  482.01   38.62 
   5   8  -3  464.52   36.35 
   4   8  -3  453.76   28.72 
   4   8  -3  478.90   33.46 
  -4   8   3  511.86   37.37 
  -3   8   3  672.17   45.21 
   3   8  -3  794.34   37.29 
   3   8  -3  829.13   41.75 
  -2   8   3  701.57   47.00 
   2   8  -3  903.55   39.73 
   2   8  -3  852.91   42.53 
   1   8  -3 1649.54   62.75 
  -1   8   3 1549.24   71.22 
   1   8  -3 1473.75   64.49 
   0   8  -3  317.97   23.82 
   0   8   3  303.35   33.10 
   0   8  -3  309.41   25.35 
  -1   8  -3  319.70   24.45 
   1   8   3  286.45   33.67 
  -1   8  -3  362.47   27.13 
  -2   8  -3  607.38   34.94 
   2   8   3  568.35   40.90 
  -2   8  -3  544.54   34.80 
  -3   8  -3   98.03   19.45 
   3   8   3   52.10   20.75 
  -4   8  -3  944.59   51.34 
   4   8   3  996.27   57.52 
   5   8   3  322.66   36.66 
  -5   8  -3  378.77   35.80 
  -6   8  -3   76.48   26.59 
   6   8   3   96.04   24.90 
  -6   8  -3   77.30   23.46 
  -7   8  -3  115.28   30.17 
   7   8   3  107.43   27.64 
   8   8   3  -12.33   20.30 
  -8   8  -3  -12.93   21.95 
  -9   8  -3   58.19   26.98 
   9   8   3  -11.97   20.17 
  11   9  -3   66.31   24.97 
 -11   9   3   77.30   35.16 
  10   9  -3  126.45   24.89 
 -10   9   3   79.80   32.93 
  -9   9   3  300.44   40.14 
   9   9  -3  208.37   29.95 
  -8   9   3  327.61   41.04 
   8   9  -3  314.08   31.35 
   7   9  -3   47.41   21.56 
   7   9  -3   39.24   16.52 
  -7   9   3   40.36   23.56 
  -6   9   3   33.26   22.04 
   6   9  -3   30.20   21.08 
   6   9  -3   54.00   17.53 
   5   9  -3  127.10   23.71 
  -5   9   3  145.15   27.24 
   5   9  -3  128.52   20.86 
   4   9  -3  497.95   35.51 
   4   9  -3  507.10   31.54 
  -4   9   3  525.25   41.09 
  -3   9   3  873.44   54.89 
   3   9  -3 1034.14   46.77 
   3   9  -3 1088.13   50.66 
   2   9  -3  388.77   26.04 
   2   9  -3  308.47   27.19 
  -2   9   3  326.21   33.46 
   1   9  -3  255.02   24.76 
  -1   9   3  257.72   31.75 
   1   9  -3  269.61   23.05 
   0   9  -3  256.82   24.74 
   0   9   3  239.60   32.23 
   0   9  -3  304.47   24.04 
  -1   9  -3   58.76   15.79 
  -1   9  -3   72.16   15.38 
   1   9   3   60.98   21.71 
   2   9   3  314.04   35.57 
  -2   9  -3  390.02   29.35 
  -2   9  -3  317.17   27.84 
   3   9   3   14.09   19.76 
  -3   9  -3    8.42   14.28 
  -3   9  -3   19.26   15.99 
  -4   9  -3   84.52   21.43 
   4   9   3  116.02   27.12 
   5   9   3  142.53   29.58 
  -5   9  -3  187.16   30.91 
   6   9   3  305.17   35.99 
   7   9   3   33.68   21.17 
  -8   9  -3   18.13   24.09 
   8   9   3    3.24   23.70 
   9   9   3    6.28   23.96 
  -9   9  -3   -2.90   23.75 
 -10  10   3  -11.05   24.88 
  10  10  -3   60.53   20.61 
   9  10  -3  113.71   25.24 
  -9  10   3   76.59   30.59 
   8  10  -3   54.26   19.33 
  -8  10   3   59.42   27.62 
   7  10  -3   -3.31   21.67 
   7  10  -3   16.71   15.23 
  -7  10   3   13.24   22.60 
   6  10  -3  150.75   23.90 
  -6  10   3  242.10   36.13 
   6  10  -3  205.91   31.39 
  -5  10   3   80.25   24.33 
   5  10  -3   82.99   18.98 
   5  10  -3   73.26   21.93 
  -4  10   3  593.01   44.25 
   4  10  -3  546.48   34.73 
   4  10  -3  605.28   39.01 
  -3  10   3 1141.18   67.06 
   3  10  -3 1324.52   58.61 
   3  10  -3 1440.68   61.23 
   2  10  -3  221.27   25.12 
   2  10  -3  202.98   22.82 
  -2  10   3  231.28   32.33 
  -1  10   3  426.28   37.33 
   1  10  -3  406.09   31.18 
   1  10  -3  505.25   31.30 
   0  10  -3   98.72   16.89 
   0  10  -3   84.53   17.25 
   0  10   3  115.03   25.12 
   1  10   3   23.32   20.97 
  -1  10  -3   15.87   13.65 
  -1  10  -3    6.01   13.24 
   2  10   3   40.51   22.95 
  -2  10  -3  157.92   23.19 
  -2  10  -3  107.87   19.98 
  -3  10  -3  606.80   38.75 
   3  10   3  708.91   49.95 
  -3  10  -3  661.95   42.28 
   4  10   3  169.16   31.25 
  -4  10  -3  185.23   24.40 
  -4  10  -3  159.54   26.53 
  -5  10  -3  447.79   39.03 
   5  10   3  466.39   41.46 
   6  10   3    8.02   20.79 
   7  10   3  102.09   27.54 
   8  10   3   59.34   26.57 
   9  10   3  113.63   29.39 
  10  11  -3  110.41   26.18 
 -10  11   3  105.16   36.86 
   9  11  -3   95.15   24.10 
  -9  11   3   88.23   31.02 
  -8  11   3  154.84   32.17 
   8  11  -3  191.99   29.11 
   7  11  -3   61.59   17.96 
  -7  11   3   37.75   26.71 
   7  11  -3   52.74   26.02 
  -6  11   3  182.68   32.95 
   6  11  -3  149.20   23.47 
   6  11  -3  150.22   26.46 
   5  11  -3  -10.40   13.14 
   5  11  -3   -4.94   18.24 
  -5  11   3    9.00   20.91 
   4  11  -3  124.67   20.03 
  -4  11   3  114.64   28.36 
   4  11  -3  184.74   27.07 
   3  11  -3  600.89   37.53 
  -3  11   3  502.32   45.54 
   3  11  -3  655.69   39.97 
   2  11  -3  454.12   31.79 
   2  11  -3  420.13   30.98 
  -2  11   3  420.03   39.92 
  -1  11   3  186.47   29.54 
   1  11  -3  171.60   23.29 
   1  11  -3  165.26   22.50 
   0  11  -3  482.23   32.50 
   0  11   3  495.60   43.27 
   0  11  -3  526.12   34.00 
  -1  11  -3  726.91   39.97 
   1  11   3  789.63   52.19 
  -1  11  -3  745.60   43.29 
  -2  11  -3  521.60   37.10 
   2  11   3  469.42   44.09 
  -2  11  -3  529.63   34.19 
  -3  11  -3  180.18   26.49 
   3  11   3   65.43   27.21 
  -3  11  -3  116.40   20.55 
  -4  11  -3   24.63   18.43 
   4  11   3   -2.29   20.30 
   5  11   3  113.64   27.13 
  -5  11  -3  132.76   27.04 
  -6  11  -3   35.93   21.94 
   6  11   3   37.66   23.44 
  -7  11  -3  322.17   38.26 
   7  11   3  381.86   41.47 
   8  11   3  254.21   37.42 
  -8  11  -3  326.78   39.32 
  -9  11  -3   33.74   22.65 
   9  11   3   47.44   23.61 
 -10  12   3   92.56   35.47 
  10  12  -3  101.38   25.47 
   9  12  -3  -12.06   15.35 
  -9  12   3    2.38   26.61 
  -8  12   3   68.00   30.90 
   8  12  -3  139.40   25.49 
   7  12  -3   29.57   25.14 
  -7  12   3   93.64   29.68 
   7  12  -3   93.81   21.56 
   6  12  -3  315.75   34.98 
   6  12  -3  278.73   29.01 
  -6  12   3  285.95   40.12 
   5  12  -3  207.91   31.44 
   5  12  -3  152.06   24.48 
  -5  12   3  225.56   36.83 
   4  12  -3   66.85   18.86 
  -4  12   3   73.13   27.52 
   4  12  -3   84.21   21.38 
   3  12  -3   -2.11   15.95 
  -3  12   3   22.82   22.47 
   3  12  -3    6.38   15.98 
  -2  12   3  221.54   34.10 
   2  12  -3  170.93   24.18 
   2  12  -3  197.76   25.90 
   1  12  -3  106.10   21.80 
  -1  12   3   90.12   26.09 
   1  12  -3  140.02   20.67 
   0  12  -3  200.46   26.53 
   0  12  -3  241.95   25.94 
   0  12   3  279.48   37.44 
  -1  12  -3  396.70   34.01 
  -1  12  -3  405.24   29.64 
   1  12   3  365.39   42.72 
  -2  12  -3  291.29   31.45 
  -2  12  -3  280.80   26.66 
   2  12   3  250.59   39.21 
   3  12   3   85.49   26.97 
  -3  12  -3   21.97   18.99 
   4  12   3   47.47   23.88 
  -4  12  -3   84.82   23.77 
   5  12   3  213.52   35.01 
  -5  12  -3  182.33   31.69 
   6  12   3   71.54   25.56 
  -6  12  -3   96.77   27.61 
  -7  12  -3   43.75   22.90 
   7  12   3   13.76   21.40 
  -8  12  -3    3.77   22.67 
   8  12   3   25.84   22.89 
   9  13  -3   58.38   21.62 
  -9  13   3    6.91   29.52 
   8  13  -3   96.90   23.18 
  -8  13   3   36.91   27.75 
  -7  13   3   40.32   24.84 
   7  13  -3  -29.82   16.94 
   7  13  -3   18.32   24.99 
   6  13  -3  723.95   46.79 
   6  13  -3  819.24   52.16 
  -6  13   3  808.25   57.25 
   5  13  -3  715.47   46.41 
  -5  13   3  690.02   53.59 
   5  13  -3  652.51   43.00 
  -4  13   3   32.19   24.49 
   4  13  -3   72.08   19.03 
   4  13  -3   32.14   19.56 
   3  13  -3   64.98   19.86 
  -3  13   3   82.78   27.77 
   3  13  -3  112.82   22.79 
   2  13  -3  210.89   28.14 
   2  13  -3  214.34   27.91 
  -2  13   3  225.71   37.43 
  -1  13   3  443.65   42.29 
   1  13  -3  500.08   34.60 
   1  13  -3  475.70   36.89 
   0  13  -3  289.19   27.97 
   0  13  -3  341.50   32.63 
   0  13   3  302.50   39.46 
   1  13   3 1200.60   70.47 
  -1  13  -3 1170.92   54.47 
  -1  13  -3 1173.87   60.75 
  -2  13  -3  457.64   38.33 
  -2  13  -3  478.10   33.03 
   2  13   3  468.08   45.26 
   3  13   3   74.81   26.78 
  -3  13  -3   86.82   23.56 
   4  13   3   -7.63   21.90 
  -4  13  -3   13.81   20.20 
  -5  13  -3   93.02   27.42 
   5  13   3   49.22   27.48 
  -6  13  -3  175.35   33.14 
   6  13   3  176.34   34.97 
   7  13   3  149.62   31.33 
  -7  13  -3  184.96   33.67 
   8  13   3  345.96   42.90 
  -8  13  -3  363.49   43.44 
  -9  14   3   24.10   29.15 
   8  14  -3  142.01   26.75 
  -8  14   3   74.79   28.49 
   7  14  -3   81.06   27.30 
  -7  14   3   73.55   27.48 
   6  14  -3   43.55   23.94 
   6  14  -3   76.40   20.85 
  -6  14   3   62.96   27.78 
   5  14  -3  618.41   43.96 
  -5  14   3  649.31   53.56 
   5  14  -3  756.01   47.61 
   4  14  -3  355.51   32.89 
   4  14  -3  371.67   35.66 
  -4  14   3  281.80   40.25 
   3  14  -3  511.89   39.78 
   3  14  -3  585.14   39.21 
  -3  14   3  640.42   49.90 
   2  14  -3  209.81   30.51 
   2  14  -3  251.17   29.80 
  -2  14   3  296.29   40.67 
   1  14  -3  281.13   28.84 
   1  14  -3  279.85   32.21 
  -1  14   3  317.76   40.20 
   0  14   3  389.85   42.37 
   0  14  -3  365.10   30.17 
   0  14  -3  383.46   34.58 
  -1  14  -3   -4.35   18.72 
   1  14   3   10.04   24.31 
  -1  14  -3   -6.56   14.96 
   2  14   3  218.02   35.45 
  -2  14  -3  186.83   28.91 
   3  14   3  570.18   48.84 
  -3  14  -3  520.16   42.90 
  -4  14  -3  101.57   25.96 
   4  14   3   85.70   27.50 
  -5  14  -3  241.78   35.95 
   5  14   3  281.30   40.70 
   6  14   3  270.77   40.85 
  -6  14  -3  240.29   38.08 
  -7  14  -3  -35.92   18.50 
   7  14   3   38.88   24.25 
  -8  14  -3  100.70   33.54 
   8  14   3   44.50   25.46 
  -9  15   3  -15.53   22.11 
  -8  15   3   78.00   31.01 
   7  15  -3  247.41   30.09 
  -7  15   3  223.63   39.36 
  -6  15   3  432.74   46.97 
   6  15  -3  409.26   37.49 
   6  15  -3  458.52   43.29 
   5  15  -3   78.50   21.92 
   5  15  -3   80.18   24.64 
  -5  15   3   94.83   29.31 
  -4  15   3  268.52   40.08 
   4  15  -3  266.92   32.01 
   4  15  -3  254.26   32.66 
   3  15  -3  609.03   41.14 
   3  15  -3  559.36   42.31 
  -3  15   3  633.02   50.53 
  -2  15   3  655.22   50.67 
   2  15  -3  517.70   37.74 
   2  15  -3  507.46   39.88 
   1  15  -3  701.81   47.25 
   1  15  -3  765.04   43.48 
  -1  15   3  699.08   54.47 
   0  15  -3  438.37   38.18 
   0  15   3  447.56   45.73 
   0  15  -3  482.42   33.75 
  -1  15  -3  297.07   34.16 
   1  15   3  316.58   41.09 
   2  15   3  213.68   35.99 
  -2  15  -3  260.51   34.29 
  -3  15  -3  156.31   29.47 
   3  15   3   74.04   28.36 
   4  15   3   11.74   25.95 
  -4  15  -3   56.04   24.47 
  -5  15  -3   -0.14   21.66 
   5  15   3   67.20   28.19 
   6  15   3   90.03   29.73 
  -6  15  -3   82.44   29.45 
  -7  15  -3   61.60   28.98 
   7  15   3   20.33   21.82 
  -8  16   3  117.02   33.17 
  -7  16   3   70.47   30.21 
  -6  16   3   48.97   28.28 
   6  16  -3   21.90   24.96 
   6  16  -3   50.05   19.48 
   5  16  -3    9.84   22.42 
   5  16  -3   30.77   20.25 
  -5  16   3    6.87   24.50 
   4  16  -3   23.54   21.33 
   4  16  -3   82.86   22.84 
  -4  16   3   32.06   26.86 
  -3  16   3  288.11   39.56 
   3  16  -3  373.13   35.83 
   3  16  -3  377.02   35.02 
   2  16  -3  959.58   51.89 
  -2  16   3 1088.62   66.06 
   2  16  -3  950.20   56.78 
   1  16  -3  241.30   33.47 
  -1  16   3  317.12   41.85 
   1  16  -3  281.75   29.81 
   0  16   3  332.21   41.78 
   0  16  -3  284.41   33.38 
  -1  16  -3   43.78   21.08 
   1  16   3   89.56   28.31 
  -2  16  -3  151.23   28.54 
   2  16   3  131.45   30.14 
   3  16   3  403.40   46.74 
  -3  16  -3  485.23   42.69 
   4  16   3  504.26   49.59 
  -4  16  -3  554.46   47.58 
   5  16   3  300.01   40.38 
  -5  16  -3  228.99   36.70 
  -6  16  -3  230.54   38.29 
   6  16   3   62.40   27.15 
   7  16   3   20.63   24.76 
  -7  16  -3   28.24   26.34 
  -8  17   3  222.31   43.23 
  -7  17   3   51.71   28.35 
  -6  17   3  -17.28   25.50 
   6  17  -3   31.16   27.47 
   5  17  -3   43.09   21.62 
  -5  17   3   60.40   28.22 
   5  17  -3   25.53   22.81 
   4  17  -3   73.41   24.51 
   4  17  -3   68.46   22.46 
  -4  17   3   41.61   27.49 
   3  17  -3  206.74   32.27 
  -3  17   3  256.52   41.02 
   3  17  -3  250.97   32.74 
  -2  17   3  205.99   36.66 
   2  17  -3  122.39   27.49 
   2  17  -3  133.48   23.89 
  -1  17   3  309.39   40.52 
   1  17  -3  283.65   30.03 
   1  17  -3  289.56   34.66 
   0  17  -3   43.94   21.92 
   0  17   3   40.81   27.00 
  -1  17  -3  113.94   27.41 
   1  17   3  102.38   29.78 
   2  17   3   70.47   27.86 
  -2  17  -3   79.62   25.11 
   3  17   3  381.18   44.80 
  -3  17  -3  311.50   39.88 
   4  17   3   80.70   27.89 
  -4  17  -3   79.63   28.34 
  -5  17  -3  210.93   38.62 
   5  17   3  241.09   39.66 
   6  17   3   44.42   24.79 
  -6  17  -3   43.94   28.05 
  -7  18   3  160.54   39.87 
   6  18  -3  165.16   33.33 
  -6  18   3  192.40   39.97 
  -5  18   3  268.09   43.89 
   5  18  -3  312.20   39.88 
  -4  18   3  221.30   38.91 
   4  18  -3  127.22   28.17 
   3  18  -3   89.41   25.23 
   3  18  -3  151.29   27.07 
  -3  18   3  102.69   32.06 
  -2  18   3   52.07   26.65 
   2  18  -3    4.68   19.02 
   2  18  -3   -0.56   18.63 
  -1  18   3  107.10   31.82 
   1  18  -3   85.66   26.06 
   0  18  -3   57.96   24.74 
   0  18   3   91.27   30.84 
  -1  18  -3  220.38   35.41 
   1  18   3  234.90   39.03 
   2  18   3   39.25   25.65 
  -2  18  -3  -30.73   19.46 
   3  18   3   63.91   28.44 
  -3  18  -3  108.64   29.07 
   4  18   3  255.25   42.59 
  -4  18  -3  250.08   41.72 
  -5  18  -3   48.27   29.88 
   5  18   3  -12.35   21.81 
   6  18   3   62.85   26.45 
  -6  18  -3   42.55   27.86 
  -6  19   3  130.78   39.01 
  -5  19   3  145.99   38.02 
   5  19  -3   78.14   32.08 
  -4  19   3  -18.02   25.47 
   4  19  -3   -6.26   22.72 
   3  19  -3  110.89   26.18 
  -3  19   3   92.79   33.19 
  -2  19   3   52.23   26.28 
  -1  19   3   56.10   28.03 
   1  19  -3   62.65   26.35 
   0  19  -3  474.72   43.99 
   0  19   3  569.09   53.57 
   1  19   3  213.03   38.41 
   2  19   3   96.89   30.58 
  -2  19  -3  135.97   31.12 
  -3  19  -3  226.02   38.14 
   3  19   3  136.52   33.70 
  -4  19  -3   66.76   29.10 
   5  19   3   71.31   28.68 
  -5  19  -3   79.70   31.70 
  -6  20   3    6.71   30.62 
  -5  20   3   80.75   34.28 
   5  20  -3  123.62   31.30 
   4  20  -3   45.54   28.43 
  -4  20   3   57.49   30.17 
  -3  20   3  107.91   33.70 
  -2  20   3  248.30   41.71 
  -1  20   3   57.58   29.21 
   0  20   3   28.06   26.74 
   1  20   3  -12.58   25.43 
  -1  20  -3   22.55   22.94 
   2  20   3   39.74   26.09 
  -2  20  -3   41.96   25.92 
  -3  20  -3  110.85   33.31 
   3  20   3  175.44   36.79 
   4  20   3  -13.72   23.39 
  -4  20  -3   48.30   26.37 
  -5  21   3  120.76   38.80 
  -4  21   3   90.88   34.03 
  -3  21   3   97.26   32.48 
  -2  21   3   43.57   28.65 
  -1  21   3   28.14   24.57 
   0  21   3   28.89   27.16 
   1  21   3  286.94   42.84 
   2  21   3  112.85   35.29 
   3  21   3   47.23   28.34 
  -4  22   3   20.33   28.35 
  -3  22   3   95.43   33.66 
  -2  22   3  235.68   42.29 
  -1  22   3  116.20   35.81 
   0  22   3    1.22   25.57 
   1  22   3   23.56   27.30 
   2  22   3  185.67   37.02 
  -4 -18  -4  184.17   37.34 
  -5 -18  -4  286.98   45.56 
  -8 -17   4   56.11   30.76 
  -4 -17  -4   73.25   28.31 
  -5 -17  -4   44.10   29.91 
  -6 -17  -4    2.92   27.88 
  -2 -16  -4  223.67   37.68 
  -3 -16  -4  113.10   33.10 
  -4 -16  -4   94.30   31.51 
  -5 -16  -4   53.54   30.18 
  -6 -16  -4   65.79   31.30 
  -9 -15   4   45.70   30.80 
  -1 -15  -4  331.00   37.99 
  -2 -15  -4   35.38   23.80 
  -3 -15  -4  276.31   39.86 
  -4 -15  -4  203.32   36.02 
  -5 -15  -4   66.55   29.06 
  -6 -15  -4  151.04   35.41 
  -7 -15  -4  142.83   37.06 
  -9 -14   4   17.01   25.64 
  -1 -14  -4  475.42   41.10 
  -2 -14  -4  170.68   30.83 
  -3 -14  -4  135.91   31.96 
  -4 -14  -4   95.92   28.82 
  -5 -14  -4  202.81   36.50 
  -6 -14  -4   30.69   28.35 
  -7 -14  -4   29.35   30.30 
 -10 -13   4   45.87   38.08 
  -9 -13   4  165.17   37.19 
   0 -13  -4  823.46   47.64 
  -1 -13  -4  194.07   32.02 
  -2 -13  -4   56.15   24.91 
  -3 -13  -4   94.87   27.91 
  -4 -13  -4  185.90   33.31 
  -5 -13  -4  162.22   33.23 
  -6 -13  -4  160.58   35.21 
  -7 -13  -4  -36.98   24.95 
 -10 -12   4    4.62   32.49 
  -9 -12   4  244.11   43.99 
   1 -12  -4 1041.56   50.74 
   0 -12  -4  959.46   51.36 
  -1 -12  -4  493.08   40.38 
  -2 -12  -4   46.36   24.38 
  -3 -12  -4   49.23   24.77 
  -4 -12  -4  183.44   33.33 
  -5 -12  -4  267.08   40.00 
  -6 -12  -4  278.82   41.49 
  -7 -12  -4  173.00   35.69 
  -8 -12  -4    1.59   26.60 
 -10 -11   4  -18.95   30.17 
  -9 -11   4  128.43   37.72 
   1 -11  -4 1170.64   54.43 
   0 -11  -4  917.23   49.10 
  -1 -11  -4  181.62   30.82 
  -2 -11  -4  480.30   42.55 
  -3 -11  -4  220.30   36.12 
  -4 -11  -4   -3.02   21.97 
  -5 -11  -4   98.82   28.62 
  -6 -11  -4   67.60   28.53 
  -7 -11  -4    5.29   26.02 
  -8 -11  -4  178.49   38.74 
 -10 -10   4  214.42   43.92 
   2 -10  -4   90.46   13.69 
   1 -10  -4   72.75   17.94 
   0 -10  -4  189.17   26.96 
  -1 -10  -4  374.89   35.09 
  -2 -10  -4  618.17   44.94 
  -3 -10  -4  574.74   46.00 
  -4 -10  -4  478.67   45.51 
  -5 -10  -4  117.98   29.82 
  -6 -10  -4   97.32   29.78 
   6 -10   4  138.25   28.91 
   7 -10   4   11.33   23.68 
  -7 -10  -4    5.06   25.02 
   8 -10   4  -10.68   24.17 
  -8 -10  -4   19.53   27.17 
 -11  -9   4  -17.71   32.62 
 -10  -9   4   53.22   32.74 
   2  -9  -4   91.36   13.20 
   1  -9  -4  197.73   23.27 
   0  -9  -4  106.14   19.19 
  -1  -9  -4  899.45   49.18 
  -2  -9  -4  673.41   45.50 
  -3  -9  -4  941.61   57.19 
  -4  -9  -4  808.18   56.10 
   4  -9   4  870.17   50.16 
  -5  -9  -4  304.99   40.53 
   5  -9   4  346.95   34.35 
  -6  -9  -4    8.10   24.86 
   6  -9   4   30.06   21.27 
  -7  -9  -4  163.12   34.61 
   7  -9   4  184.92   32.16 
   8  -9   4  170.34   34.15 
  -8  -9  -4   85.81   32.97 
   9  -9   4   19.65   28.44 
  -9  -9  -4  -47.20   27.41 
 -11  -8   4  104.05   38.66 
 -10  -8   4  157.33   38.58 
   2  -8  -4 1407.62   53.60 
   1  -8  -4  452.32   29.96 
   0  -8  -4  953.75   47.55 
  -1  -8  -4 1277.84   60.22 
  -2  -8  -4  139.40   24.13 
  -3  -8  -4  342.35   36.50 
   3  -8   4  340.80   30.31 
  -4  -8  -4   23.19   23.85 
   4  -8   4    6.24   17.15 
  -5  -8  -4  481.97   45.50 
   5  -8   4  405.25   36.69 
  -6  -8  -4  302.14   41.58 
   6  -8   4  217.00   32.28 
   7  -8   4  132.32   29.54 
  -7  -8  -4  123.42   31.24 
   8  -8   4   10.23   23.27 
  -8  -8  -4   14.94   28.08 
  -9  -8  -4   22.34   32.14 
   9  -8   4   47.75   27.26 
 -11  -7   4   68.46   35.84 
 -10  -7   4   66.46   32.34 
   1  -7  -4  229.50   22.94 
   0  -7  -4  142.83   23.53 
  -1  -7  -4  880.33   46.56 
   2  -7   4  611.93   35.59 
  -2  -7  -4  717.93   42.34 
   3  -7   4   93.97   18.94 
  -3  -7  -4   55.80   22.22 
   4  -7   4  673.44   42.24 
  -4  -7  -4  686.11   50.09 
   5  -7   4   60.60   20.71 
  -5  -7  -4   87.42   27.76 
   6  -7   4   93.58   24.14 
  -6  -7  -4  100.11   28.54 
   7  -7   4   -2.71   20.65 
  -7  -7  -4   31.00   26.66 
  -8  -7  -4   17.48   28.21 
   8  -7   4   42.24   25.24 
   9  -7   4   13.78   25.55 
  -9  -7  -4  -16.62   28.79 
 -11  -6   4    7.96   30.07 
 -10  -6   4   39.95   29.92 
  -9  -6   4   28.38   27.98 
   5  -6  -4   20.96   10.08 
   4  -6  -4   34.17    8.18 
   3  -6  -4  429.37   21.10 
   2  -6  -4  433.85   23.40 
   1  -6  -4  839.82   39.58 
   0  -6  -4  330.85   27.99 
  -1  -6  -4  916.30   46.72 
   1  -6   4  909.35   40.87 
   2  -6   4  280.46   23.83 
  -2  -6  -4  320.37   31.17 
  -3  -6  -4   43.26   20.39 
   3  -6   4   42.35   16.07 
   4  -6   4  190.96   26.55 
  -4  -6  -4  210.68   33.62 
   5  -6   4 1009.68   56.65 
  -5  -6  -4 1080.80   63.01 
  -6  -6  -4  227.18   36.38 
   6  -6   4  245.32   32.20 
  -7  -6  -4  388.05   47.58 
   7  -6   4  432.78   41.70 
   8  -6   4   84.43   27.09 
  -8  -6  -4   21.99   27.81 
   9  -6   4   -6.78   23.90 
  -9  -6  -4   -0.52   30.27 
  11  -5  -4   33.63   21.77 
 -11  -5   4   33.65   31.13 
 -10  -5   4   81.60   31.26 
  10  -5  -4   97.28   24.85 
  -9  -5   4  274.75   40.85 
   9  -5  -4  167.34   28.39 
   8  -5  -4  150.32   25.36 
   5  -5  -4  528.44   27.72 
   3  -5  -4  186.93   15.29 
   2  -5  -4  370.25   21.66 
   1  -5  -4   14.07   11.70 
   0  -5  -4  309.57   27.12 
   1  -5   4 1219.71   49.35 
  -1  -5  -4 1165.14   55.79 
   2  -5   4 1214.51   53.55 
  -2  -5  -4 1286.51   59.41 
  -3  -5  -4  132.97   23.67 
   3  -5   4  175.45   22.19 
   4  -5   4  296.21   29.14 
  -4  -5  -4  270.03   34.94 
   5  -5   4   61.22   20.86 
  -5  -5  -4   19.29   24.94 
  -6  -5  -4  166.86   32.54 
   6  -5   4  203.39   30.34 
  -7  -5  -4  249.70   40.84 
   7  -5   4  273.97   34.65 
  -8  -5  -4  126.17   34.92 
   8  -5   4  136.42   30.71 
   9  -5   4   63.02   28.68 
  -9  -5  -4   98.76   35.75 
 -11  -4   4  194.87   39.49 
  11  -4  -4  153.82   28.98 
  10  -4  -4  225.54   30.81 
 -10  -4   4  366.01   44.33 
  -9  -4   4   82.69   27.92 
   9  -4  -4   94.86   22.91 
   8  -4  -4  150.63   24.90 
   7  -4  -4  180.10   25.62 
   6  -4  -4   45.24   14.31 
   5  -4  -4  108.58   16.20 
   4  -4  -4 1717.21   64.18 
   3  -4  -4 1310.39   51.19 
   2  -4  -4  619.84   29.72 
   1  -4  -4  551.08   30.96 
   0  -4   4   43.47    8.82 
   0  -4  -4   25.15   15.24 
   1  -4   4 1099.17   45.37 
  -1  -4  -4 1097.20   52.08 
  -2  -4  -4  406.83   31.70 
   2  -4   4  392.37   25.57 
   3  -4   4  718.08   38.95 
  -3  -4  -4  705.50   43.44 
   4  -4   4  440.45   33.15 
  -4  -4  -4  438.26   38.81 
  -5  -4  -4  100.09   28.02 
   5  -4   4  213.71   28.51 
  -6  -4  -4   91.87   28.46 
   6  -4   4   85.45   23.37 
  -7  -4  -4   -1.22   25.17 
   7  -4   4   36.35   22.56 
  -8  -4  -4  142.77   36.65 
   8  -4   4  131.96   31.35 
   9  -4   4   76.69   30.20 
  -9  -4  -4  121.65   37.00 
 -11  -3   4   24.92   27.54 
  11  -3  -4   55.63   21.88 
  10  -3  -4  107.31   25.93 
 -10  -3   4   84.39   30.74 
  -9  -3   4   31.79   25.24 
   9  -3  -4   14.16   18.56 
   8  -3  -4  404.39   33.49 
   7  -3  -4  200.89   24.97 
   6  -3  -4  125.42   20.17 
   6  -3  -4  103.20   16.76 
   5  -3  -4  970.81   42.19 
   4  -3  -4 1198.37   48.43 
   3  -3  -4  371.47   22.47 
   2  -3  -4  714.33   33.19 
   1  -3  -4 3149.26  113.80 
   0  -3  -4  347.02   27.41 
   0  -3   4  313.23   16.83 
   1  -3   4   70.53   11.81 
  -1  -3  -4   98.58   18.60 
  -2  -3  -4 1172.44   56.91 
   2  -3   4 1229.22   51.83 
  -3  -3  -4 1316.07   63.06 
   3  -3   4 1349.56   59.18 
   4  -3   4   89.74   19.63 
  -4  -3  -4   39.02   22.22 
  -5  -3  -4   58.15   24.55 
   5  -3   4   20.19   18.39 
   6  -3   4   63.04   22.44 
  -6  -3  -4   44.75   25.97 
   7  -3   4  256.18   34.68 
  -7  -3  -4  233.10   37.46 
  -8  -3  -4  340.25   46.36 
   8  -3   4  362.82   41.56 
   9  -3   4  489.26   49.28 
  -9  -3  -4  394.71   52.32 
  11  -2  -4   88.63   24.98 
 -11  -2   4  133.29   33.36 
 -10  -2   4  282.83   41.16 
  10  -2  -4  271.53   32.57 
  -9  -2   4  369.81   40.35 
   9  -2  -4  255.84   29.95 
   8  -2  -4   10.58   16.76 
   7  -2  -4   41.21   17.71 
   7  -2  -4   54.33   17.43 
   6  -2  -4   36.74   14.34 
   6  -2  -4   60.64   16.09 
   5  -2  -4  766.72   38.85 
   5  -2  -4  799.99   37.15 
   4  -2  -4  900.08   39.64 
   3  -2  -4 1059.43   44.83 
   2  -2  -4  417.27   25.03 
   1  -2  -4 1395.32   56.88 
   0  -2  -4 1005.46   46.70 
   0  -2   4 1019.59   38.89 
   1  -2   4  501.83   25.90 
  -1  -2  -4  505.99   33.68 
  -2  -2  -4  139.77   23.20 
   2  -2   4  116.99   17.99 
   3  -2   4  403.00   28.27 
  -3  -2  -4  355.96   33.31 
   4  -2   4  374.72   30.38 
  -4  -2  -4  308.45   35.53 
   5  -2   4  659.79   42.92 
  -5  -2  -4  607.50   47.44 
   6  -2   4  249.04   32.32 
  -6  -2  -4  289.41   40.03 
  -7  -2  -4   84.61   30.84 
   7  -2   4   58.45   24.36 
   8  -2   4  128.94   30.71 
  -8  -2  -4  182.65   39.38 
   9  -2   4   34.57   27.55 
  -9  -2  -4   59.77   32.79 
  12  -1  -4  132.50   29.06 
 -11  -1   4    8.67   27.52 
  11  -1  -4    5.04   19.40 
  10  -1  -4   27.70   19.52 
 -10  -1   4   64.90   27.81 
   9  -1  -4  137.26   24.13 
  -9  -1   4  146.58   28.99 
   8  -1  -4  377.74   32.46 
   7  -1  -4 1415.24   63.84 
   7  -1  -4 1373.61   63.96 
   6  -1  -4  848.23   42.75 
   6  -1  -4  814.62   42.63 
   5  -1  -4  125.43   17.57 
   5  -1  -4  118.90   18.04 
   4  -1  -4  296.51   22.06 
   4  -1  -4  266.45   20.10 
   3  -1  -4  243.06   20.88 
   2  -1  -4 4445.79  161.42 
  -2  -1   4 4701.48  157.26 
  -1  -1   4  431.53   18.79 
   1  -1  -4  389.83   26.78 
   0  -1  -4  739.42   38.96 
   0  -1   4  757.51   31.08 
   1  -1   4   93.51   14.18 
  -1  -1  -4  144.85   23.07 
   2  -1   4   10.58   11.48 
  -2  -1  -4   28.20   16.76 
  -3  -1  -4 2232.55   92.25 
   3  -1   4 2216.25   88.28 
   4  -1   4  271.01   28.00 
  -4  -1  -4  202.55   31.64 
   5  -1   4    2.00   16.60 
  -5  -1  -4    5.38   21.70 
  -6  -1  -4  362.78   41.34 
   6  -1   4  369.40   35.90 
  -7  -1  -4  149.93   32.12 
   7  -1   4  129.83   29.17 
  -8  -1  -4   -9.97   26.97 
   8  -1   4   41.14   22.92 
   9  -1   4   32.19   26.36 
  -9  -1  -4   35.90   30.11 
  12   0  -4    9.97   20.45 
 -11   0   4   11.21   26.20 
  11   0  -4   34.54   22.25 
  10   0  -4   34.03   21.15 
 -10   0   4  100.84   26.91 
   9   0  -4  161.86   25.65 
  -9   0   4  128.60   26.99 
   8   0  -4  872.26   49.79 
   7   0  -4 1480.32   66.50 
   7   0  -4 1444.70   66.34 
   6   0  -4   69.75   15.74 
   6   0  -4   76.81   17.51 
   5   0  -4   81.19   14.08 
   5   0  -4   25.10   14.55 
   4   0  -4  232.58   21.22 
   4   0  -4  243.43   18.32 
  -3   0   4    7.28    9.79 
   3   0  -4   38.48   11.98 
   2   0  -4    2.55   11.83 
  -2   0   4    2.96    9.72 
  -1   0   4  176.87   15.59 
   1   0  -4  144.83   19.66 
   0   0   4 1064.43   42.57 
   0   0  -4 1055.64   48.59 
  -1   0  -4 3109.65  116.97 
   1   0   4 3149.67  112.92 
   2   0   4  230.88   20.58 
  -2   0  -4  202.75   27.53 
  -3   0  -4   99.74   21.17 
   3   0   4  101.82   17.46 
  -4   0  -4  360.99   35.53 
   4   0   4  379.73   31.08 
   5   0   4  402.98   35.57 
  -5   0  -4  422.68   41.45 
   6   0   4  598.65   43.30 
  -6   0  -4  547.08   48.65 
   7   0   4  100.49   26.65 
  -7   0  -4  152.77   32.35 
   8   0   4   71.58   27.81 
  -8   0  -4   57.64   29.76 
  -9   0  -4    8.69   28.52 
   9   0   4   32.99   26.94 
  12   1  -4  136.26   31.68 
  11   1  -4   -2.30   17.96 
 -10   1   4   80.28   25.12 
  10   1  -4   79.88   22.52 
  -9   1   4   66.73   22.39 
   9   1  -4   82.33   21.20 
   8   1  -4  404.76   33.15 
  -8   1   4  397.59   35.14 
   7   1  -4 1405.87   62.77 
   7   1  -4 1293.52   62.56 
   6   1  -4  768.63   43.17 
   6   1  -4  835.47   41.43 
   5   1  -4  110.08   15.94 
   5   1  -4   97.50   16.77 
   4   1  -4  299.08   19.89 
   4   1  -4  335.23   24.35 
   3   1  -4  228.56   14.87 
  -3   1   4  211.01   18.84 
   3   1  -4  205.48   21.54 
   2   1  -4 4484.71  164.93 
  -2   1   4 4821.19  163.42 
   1   1  -4  507.76   30.58 
  -1   1   4  540.61   27.98 
   0   1   4  926.10   39.53 
   0   1  -4  933.16   37.77 
   0   1  -4  837.66   42.92 
   1   1   4  139.41   17.03 
  -1   1  -4  152.62   22.96 
   2   1   4   28.13   12.62 
  -2   1  -4   38.99   17.49 
   3   1   4 2284.35   90.43 
  -3   1  -4 2243.83   92.86 
  -4   1  -4  174.62   26.84 
   4   1   4  197.07   25.96 
   5   1   4   -1.40   16.34 
  -5   1  -4   15.48   22.30 
   6   1   4  328.17   36.06 
  -6   1  -4  331.76   41.49 
   7   1   4  152.85   28.53 
  -7   1  -4  100.44   30.35 
   8   1   4    5.13   23.66 
  -8   1  -4    2.38   27.65 
   9   1   4   47.73   28.95 
  -9   1  -4   49.61   32.74 
  11   2  -4  179.38   29.87 
  10   2  -4  258.59   31.97 
  -9   2   4  331.18   34.34 
   9   2  -4  302.97   31.01 
   8   2  -4   46.28   19.59 
   8   2  -4   22.93   15.89 
  -8   2   4   55.83   20.76 
   7   2  -4   32.57   17.87 
   7   2  -4   56.01   15.71 
   6   2  -4   12.26   15.42 
   6   2  -4   41.50   13.26 
   5   2  -4  893.39   40.10 
   5   2  -4  839.75   43.72 
   4   2  -4  960.93   40.94 
   4   2  -4 1040.81   46.70 
  -4   2   4 1006.08   46.22 
  -4   2   4  984.35   47.27 
   3   2  -4  971.19   38.26 
  -3   2   4 1021.10   44.74 
  -3   2   4 1014.88   43.51 
   3   2  -4  965.07   45.33 
  -2   2   4  524.55   29.39 
   2   2  -4  444.90   28.89 
  -1   2   4 1624.44   61.52 
   1   2  -4 1439.85   62.35 
   0   2  -4  904.87   44.33 
   0   2   4  930.66   41.47 
   1   2   4  491.07   29.38 
  -1   2  -4  498.37   28.02 
  -1   2  -4  528.06   33.69 
   2   2   4  119.90   20.23 
  -2   2  -4   77.37   18.11 
  -3   2  -4  345.84   33.46 
   3   2   4  381.22   29.55 
  -4   2  -4  430.81   38.29 
   4   2   4  437.31   34.02 
  -5   2  -4  662.37   48.25 
   5   2   4  689.17   45.18 
   6   2   4  320.28   34.40 
  -6   2  -4  255.52   37.73 
   7   2   4   30.26   22.79 
  -7   2  -4   60.98   29.41 
  -8   2  -4   99.87   31.32 
   8   2   4  118.59   30.06 
  -9   2  -4   85.66   34.26 
   9   2   4   90.10   30.31 
 -11   3   4   11.66   29.79 
  11   3  -4   50.73   21.25 
  10   3  -4  146.98   26.42 
 -10   3   4  135.65   37.34 
   9   3  -4   34.79   18.66 
  -9   3   4    5.22   19.33 
   8   3  -4  415.93   32.63 
   8   3  -4  407.81   36.60 
  -8   3   4  313.12   31.40 
   7   3  -4  256.52   29.68 
   7   3  -4  276.78   26.19 
  -6   3   4   97.26   22.45 
   6   3  -4   84.52   18.82 
   6   3  -4   75.18   15.41 
   5   3  -4 1119.54   47.45 
  -5   3   4 1113.21   54.97 
   5   3  -4 1063.05   51.89 
  -4   3   4 1334.06   59.73 
   4   3  -4 1330.66   52.29 
   4   3  -4 1375.72   58.34 
  -4   3   4 1315.81   58.53 
  -3   3   4  441.47   28.64 
   3   3  -4  424.37   28.61 
   3   3  -4  445.61   20.15 
   2   3  -4  741.28   37.85 
  -2   3   4  752.67   38.19 
   1   3  -4 3439.06  126.77 
  -1   3   4 3499.48  126.87 
   0   3   4  267.22   24.74 
   0   3  -4  252.23   24.77 
  -1   3  -4  114.47   18.24 
   1   3   4  123.06   17.84 
  -1   3  -4  115.07   15.75 
  -2   3  -4 1265.83   58.53 
   2   3   4 1292.70   57.65 
  -2   3  -4 1251.84   58.34 
  -3   3  -4 1337.74   61.92 
   3   3   4 1346.04   61.92 
  -4   3  -4   39.10   20.79 
   4   3   4   37.29   18.50 
  -5   3  -4   44.10   24.02 
   5   3   4   11.72   19.48 
  -6   3  -4   52.83   25.83 
   6   3   4   55.78   22.57 
  -7   3  -4  204.02   34.20 
   7   3   4  171.43   31.59 
  -8   3  -4  414.43   47.49 
   8   3   4  387.31   44.42 
  -9   3  -4  402.21   49.21 
   9   3   4  382.25   45.59 
  -9   3  -4  389.21   49.12 
  11   4  -4  206.97   30.62 
 -11   4   4  170.62   37.67 
 -10   4   4  301.11   42.01 
  10   4  -4  244.82   30.81 
   9   4  -4   93.72   21.27 
  -9   4   4  110.52   28.21 
   8   4  -4  171.79   27.93 
  -8   4   4  188.05   32.51 
  -8   4   4  171.43   25.73 
   8   4  -4  134.33   22.91 
  -7   4   4  202.27   26.03 
   7   4  -4  196.15   28.33 
  -7   4   4  179.96   30.61 
   7   4  -4  212.18   24.63 
   6   4  -4   15.93   12.52 
   6   4  -4   23.51   16.48 
  -6   4   4   27.26   16.92 
   5   4  -4   92.38   15.45 
  -5   4   4   88.19   19.54 
   5   4  -4  117.40   19.02 
  -5   4   4  107.62   19.37 
  -4   4   4 1589.51   72.32 
   4   4  -4 1674.30   63.38 
  -4   4   4 1768.80   71.36 
   4   4  -4 1638.58   69.41 
   3   4  -4 1223.32   55.12 
   3   4  -4 1253.28   46.43 
  -3   4   4 1255.55   56.06 
   2   4  -4  692.99   37.13 
  -2   4   4  721.95   39.05 
  -1   4   4  519.65   33.77 
   1   4  -4  585.64   32.59 
   0   4  -4   30.46   14.55 
   0   4   4   38.43   15.87 
  -1   4  -4 1130.25   52.54 
   1   4   4 1092.91   52.36 
  -2   4  -4  381.32   32.16 
   2   4   4  341.09   28.94 
  -2   4  -4  331.08   26.79 
  -3   4  -4  720.35   41.72 
   3   4   4  713.58   42.05 
  -3   4  -4  621.03   40.95 
  -4   4  -4  439.79   37.45 
  -4   4  -4  455.53   36.21 
   4   4   4  453.89   36.39 
  -5   4  -4  209.29   32.61 
  -5   4  -4  202.33   29.57 
   5   4   4  198.16   30.28 
   6   4   4   71.99   24.20 
  -6   4  -4   70.31   25.51 
  -6   4  -4   58.40   24.81 
  -7   4  -4   -4.65   24.60 
   7   4   4   15.77   22.33 
  -7   4  -4   25.22   23.69 
   8   4   4   99.00   29.32 
  -8   4  -4  121.13   32.96 
  -8   4  -4  109.12   30.86 
  -9   4  -4  125.14   30.83 
  -9   4  -4   63.64   32.78 
   9   4   4  119.26   32.23 
 -11   5   4   18.33   23.97 
  11   5  -4    2.08   19.00 
  10   5  -4   95.49   23.11 
 -10   5   4   47.83   25.95 
   9   5  -4  230.37   27.80 
  -9   5   4  211.54   34.38 
   8   5  -4  184.27   25.59 
   8   5  -4  183.58   30.06 
  -8   5   4  199.50   31.28 
   7   5  -4  731.36   46.91 
   7   5  -4  759.77   42.48 
  -7   5   4  777.34   40.33 
  -7   5   4  776.95   51.29 
   6   5  -4  140.06   20.03 
  -6   5   4  175.43   27.89 
  -6   5   4  202.06   27.54 
   6   5  -4  174.66   25.81 
   5   5  -4  428.45   32.80 
  -5   5   4  554.97   36.17 
   5   5  -4  441.83   26.64 
  -5   5   4  425.00   34.03 
   4   5  -4   86.65   13.29 
   4   5  -4   86.73   16.78 
  -4   5   4   68.21   18.64 
  -3   5   4  275.33   26.93 
   3   5  -4  255.30   14.97 
   3   5  -4  254.94   25.92 
   2   5  -4  397.93   28.40 
  -2   5   4  353.02   30.37 
   1   5  -4   -0.49   13.22 
  -1   5   4    7.72   15.62 
   0   5   4  320.72   30.92 
   0   5  -4  310.89   27.79 
   0   5  -4  339.38   18.41 
   1   5   4 1158.89   55.74 
  -1   5  -4 1138.74   52.82 
   2   5   4 1074.17   53.21 
  -2   5  -4 1059.00   52.94 
  -2   5  -4 1003.97   51.24 
  -3   5  -4  156.87   23.79 
   3   5   4  155.48   25.35 
  -3   5  -4  152.52   23.49 
  -4   5  -4  344.22   32.81 
  -4   5  -4  285.67   32.56 
   4   5   4  270.27   32.35 
  -5   5  -4   34.17   19.23 
  -5   5  -4   39.30   21.65 
   5   5   4   50.74   22.88 
  -6   5  -4  196.38   29.10 
  -6   5  -4  173.40   30.21 
   6   5   4  195.95   32.11 
   7   5   4  312.55   38.76 
  -7   5  -4  273.68   38.04 
  -7   5  -4  244.73   34.56 
  -8   5  -4  138.84   32.18 
  -8   5  -4   98.27   28.45 
   8   5   4  102.68   30.52 
   9   5   4   94.12   34.00 
  -9   5  -4   82.25   27.22 
 -11   6   4   21.27   23.46 
  11   6  -4   28.83   21.21 
  10   6  -4   32.87   18.15 
 -10   6   4   -2.60   22.19 
   9   6  -4   30.75   17.83 
  -9   6   4   17.46   20.77 
   8   6  -4   95.29   23.64 
  -8   6   4   65.93   22.42 
  -8   6   4   45.17   22.73 
   8   6  -4   68.64   18.75 
   7   6  -4  182.12   27.52 
   7   6  -4  154.34   23.04 
  -7   6   4  226.85   30.80 
  -7   6   4  155.76   27.89 
   6   6  -4   70.47   21.11 
   6   6  -4   84.63   16.16 
  -6   6   4   45.37   20.84 
  -6   6   4   61.66   21.92 
   5   6  -4   22.63   11.50 
  -5   6   4    8.91   16.94 
   5   6  -4    4.19   15.03 
  -4   6   4   58.70   19.13 
   4   6  -4   73.07   11.41 
   4   6  -4   30.29   15.37 
   3   6  -4  439.59   31.62 
  -3   6   4  395.45   32.97 
  -2   6   4  523.84   37.83 
   2   6  -4  562.85   24.35 
   2   6  -4  614.35   34.81 
   1   6  -4  924.01   36.32 
  -1   6   4  802.04   46.80 
   1   6  -4  938.68   44.36 
   0   6   4  280.33   31.95 
   0   6  -4  322.60   19.50 
   0   6  -4  315.90   27.62 
   1   6   4  797.62   46.17 
  -1   6  -4  802.50   42.65 
  -2   6  -4  261.99   28.46 
   2   6   4  256.28   29.99 
   3   6   4   41.75   20.58 
  -3   6  -4   73.68   19.96 
  -3   6  -4    1.88   16.86 
  -4   6  -4  182.91   28.01 
   4   6   4  213.67   32.42 
  -4   6  -4  222.67   32.64 
  -5   6  -4  901.48   51.73 
   5   6   4  906.23   55.57 
  -5   6  -4  803.71   54.65 
  -6   6  -4  240.90   33.54 
  -6   6  -4  241.10   34.07 
   6   6   4  208.11   33.73 
  -7   6  -4  370.18   40.56 
   7   6   4  365.14   41.39 
  -7   6  -4  320.45   38.37 
  -8   6  -4  109.61   28.57 
   8   6   4   94.23   28.95 
  -8   6  -4  138.94   30.02 
   9   6   4   21.29   26.42 
  -9   6  -4   10.18   21.41 
 -11   7   4  136.54   38.69 
  11   7  -4  109.65   26.45 
 -11   7   4   75.05   29.37 
 -10   7   4   87.25   28.77 
  10   7  -4  128.90   24.08 
 -10   7   4  102.60   31.98 
  -9   7   4  303.61   38.10 
   9   7  -4  286.09   30.83 
  -9   7   4  288.62   39.69 
  -8   7   4   89.41   25.48 
   8   7  -4   85.53   19.89 
  -8   7   4  115.44   27.36 
   8   7  -4   89.39   24.36 
   7   7  -4  194.41   24.39 
   7   7  -4  193.35   30.16 
  -7   7   4  222.51   33.09 
  -7   7   4  227.67   33.75 
  -6   7   4  465.79   40.29 
   6   7  -4  486.85   37.68 
   6   7  -4  490.03   31.29 
   5   7  -4   11.36   11.26 
  -5   7   4   49.14   20.69 
   5   7  -4   13.51   16.49 
   4   7  -4  137.83   15.76 
  -4   7   4  110.58   23.53 
   4   7  -4  126.71   20.28 
   3   7  -4 1043.57   42.15 
  -3   7   4  927.81   53.27 
   3   7  -4 1102.23   51.31 
   2   7  -4 2032.65   79.09 
  -2   7   4 1768.34   82.00 
   1   7  -4  284.71   19.37 
   1   7  -4  287.78   26.26 
  -1   7   4  269.50   30.69 
   0   7  -4  194.57   24.43 
   0   7  -4  210.38   17.36 
   0   7   4  233.88   30.52 
  -1   7  -4  758.92   41.68 
   1   7   4  767.20   47.02 
  -1   7  -4  802.73   37.53 
  -2   7  -4  606.04   38.67 
   2   7   4  602.54   42.60 
  -3   7  -4   70.95   20.91 
   3   7   4   49.65   21.64 
   4   7   4  584.63   44.36 
  -4   7  -4  679.32   46.55 
  -4   7  -4  598.36   42.48 
   5   7   4   53.81   22.16 
  -5   7  -4   69.95   24.39 
  -5   7  -4   79.65   24.14 
   6   7   4   37.17   22.96 
  -6   7  -4   99.17   24.70 
  -6   7  -4   79.67   25.67 
   7   7   4    9.80   22.59 
  -7   7  -4    0.50   19.29 
  -7   7  -4   22.28   22.07 
   8   7   4   17.04   24.72 
  -8   7  -4   30.68   23.75 
   9   7   4   57.78   28.68 
  -9   7  -4   15.42   21.18 
 -11   8   4   39.94   29.58 
  11   8  -4   44.83   22.74 
 -11   8   4   43.67   32.15 
 -10   8   4  150.33   34.55 
  10   8  -4  205.06   29.06 
 -10   8   4  159.97   36.61 
   9   8  -4  113.25   23.55 
  -9   8   4   49.66   25.54 
   8   8  -4  161.34   28.40 
  -8   8   4  210.61   34.52 
   8   8  -4  157.04   24.59 
  -7   8   4    5.97   21.73 
   7   8  -4   10.69   18.22 
   7   8  -4   17.07   13.93 
  -6   8   4  299.41   36.58 
   6   8  -4  305.33   33.99 
   6   8  -4  358.15   27.06 
   5   8  -4  266.54   29.89 
  -5   8   4  177.15   29.06 
   5   8  -4  183.25   19.91 
   4   8  -4  432.27   26.26 
   4   8  -4  475.73   34.59 
  -4   8   4  444.13   37.85 
  -3   8   4 1086.26   61.00 
   3   8  -4 1203.85   48.44 
   3   8  -4 1215.62   56.40 
   2   8  -4 2037.42   78.64 
  -2   8   4 1635.48   81.13 
   2   8  -4 1896.21   70.96 
  -1   8   4  357.25   34.47 
   1   8  -4  394.32   29.91 
   1   8  -4  388.64   23.88 
   0   8  -4  813.97   43.78 
   0   8  -4  838.58   38.86 
   0   8   4  878.75   51.34 
  -1   8  -4 1164.17   54.94 
   1   8   4 1220.37   61.93 
  -1   8  -4 1121.33   50.96 
   2   8   4   64.63   23.99 
  -2   8  -4  124.35   20.33 
  -2   8  -4  140.28   21.82 
  -3   8  -4  321.48   34.39 
   3   8   4  346.83   37.35 
  -4   8  -4   54.24   21.51 
   4   8   4   49.79   24.14 
  -5   8  -4  367.27   36.15 
   5   8   4  357.87   39.74 
   6   8   4  224.58   34.94 
  -6   8  -4  195.00   29.35 
  -6   8  -4  228.67   36.53 
  -7   8  -4   77.37   28.27 
   7   8   4   43.56   24.69 
   8   8   4   -3.74   19.97 
  -8   8  -4  -32.46   19.41 
  -9   8  -4   -9.48   23.29 
   9   8   4   -6.19   21.48 
 -11   9   4  -35.63   29.66 
  11   9  -4   18.34   19.58 
 -10   9   4   36.07   28.22 
  10   9  -4  100.42   23.83 
  -9   9   4   72.06   28.86 
   9   9  -4  138.57   24.66 
   8   9  -4   16.43   15.79 
   8   9  -4    6.94   19.19 
  -8   9   4  -14.75   20.99 
   7   9  -4   69.08   23.02 
  -7   9   4   58.46   25.05 
   7   9  -4   79.40   18.89 
   6   9  -4   84.88   17.45 
   6   9  -4   92.96   24.22 
  -6   9   4   72.84   25.72 
  -5   9   4  229.17   33.42 
   5   9  -4  216.74   29.52 
   5   9  -4  245.00   22.93 
   4   9  -4  672.46   41.67 
  -4   9   4  506.19   43.34 
   4   9  -4  596.22   32.46 
  -3   9   4  845.17   53.79 
   3   9  -4  890.01   48.40 
   3   9  -4  945.03   41.32 
   2   9  -4  146.70   24.40 
   2   9  -4  142.24   18.19 
  -2   9   4  168.42   27.04 
   1   9  -4  186.94   25.27 
  -1   9   4  193.70   30.59 
   1   9  -4  204.49   19.56 
   0   9  -4  105.85   18.70 
   0   9  -4  122.25   19.04 
   0   9   4   90.71   25.74 
  -1   9  -4  753.04   38.68 
  -1   9  -4  702.89   41.57 
   1   9   4  701.46   49.21 
  -2   9  -4  794.86   42.93 
   2   9   4  647.90   51.25 
  -2   9  -4  800.50   43.97 
  -3   9  -4  917.42   50.54 
   3   9   4  904.61   56.81 
  -3   9  -4  890.38   49.52 
   4   9   4  725.28   53.88 
  -4   9  -4  875.01   50.53 
  -5   9  -4  315.39   35.85 
   5   9   4  348.20   40.49 
   6   9   4    2.72   19.65 
   7   9   4  117.44   28.95 
   8   9   4  235.33   37.70 
   9   9   4   37.57   25.45 
 -10  10   4  220.51   42.45 
  10  10  -4  172.19   30.65 
  -9  10   4  315.90   43.18 
   9  10  -4  285.84   32.42 
   8  10  -4   64.96   18.85 
   8  10  -4  109.81   25.94 
  -8  10   4   69.52   28.80 
  -7  10   4   11.96   23.49 
   7  10  -4   44.72   16.70 
   7  10  -4   32.03   22.88 
  -6  10   4  275.17   37.62 
   6  10  -4  279.08   34.94 
   6  10  -4  338.72   27.38 
   5  10  -4  484.36   31.43 
  -5  10   4  432.80   42.76 
   5  10  -4  476.51   38.67 
   4  10  -4 2197.55   90.42 
   4  10  -4 2189.80   84.24 
  -4  10   4 1926.33   96.00 
  -3  10   4  645.05   48.48 
   3  10  -4  665.24   34.43 
   3  10  -4  548.03   38.67 
  -2  10   4   72.70   25.29 
   2  10  -4  112.52   19.16 
   2  10  -4  110.47   20.11 
   1  10  -4  148.61   24.31 
  -1  10   4  149.68   27.15 
   1  10  -4   82.57   16.54 
   0  10  -4  134.97   20.80 
   0  10   4  114.94   28.58 
   0  10  -4  125.95   18.70 
  -1  10  -4  325.01   30.88 
  -1  10  -4  300.04   27.12 
   1  10   4  318.42   38.95 
  -2  10  -4  664.05   40.00 
  -2  10  -4  613.10   40.33 
   2  10   4  605.65   48.69 
  -3  10  -4  713.65   43.18 
  -3  10  -4  564.06   39.85 
   3  10   4  474.16   46.73 
  -4  10  -4  470.65   38.01 
   4  10   4  439.33   43.12 
  -4  10  -4  507.53   38.71 
  -5  10  -4  138.92   27.12 
   5  10   4  142.52   30.44 
   6  10   4   75.08   24.48 
   7  10   4   25.55   23.72 
   8  10   4  -10.23   22.27 
 -10  11   4   29.05   29.12 
  -9  11   4   88.24   32.39 
   9  11  -4  126.50   24.83 
   8  11  -4  560.42   49.19 
   8  11  -4  577.35   40.31 
  -8  11   4  503.73   50.09 
  -7  11   4  206.03   36.02 
   7  11  -4  174.81   30.13 
   7  11  -4  192.27   25.00 
   6  11  -4  111.16   25.88 
  -6  11   4  111.57   30.16 
   6  11  -4  105.20   19.43 
   5  11  -4  528.29   40.33 
   5  11  -4  536.48   34.57 
  -5  11   4  540.90   47.24 
   4  11  -4 1003.73   55.47 
   4  11  -4 1003.51   48.37 
  -4  11   4  952.31   61.56 
  -3  11   4  245.14   38.58 
   3  11  -4  298.52   31.00 
   3  11  -4  328.14   26.40 
  -2  11   4  484.29   45.48 
   2  11  -4  520.28   31.91 
   2  11  -4  419.61   34.69 
   1  11  -4 1059.87   49.09 
  -1  11   4  976.42   58.85 
   1  11  -4  937.78   50.30 
   0  11   4  776.83   55.14 
   0  11  -4  684.73   41.83 
   0  11  -4  763.98   41.31 
  -1  11  -4  211.99   25.12 
  -1  11  -4  191.00   26.70 
   1  11   4  230.20   37.59 
  -2  11  -4  366.30   32.37 
  -2  11  -4  396.26   33.32 
   2  11   4  368.41   43.16 
  -3  11  -4  217.78   31.61 
   3  11   4  359.81   41.39 
  -3  11  -4  287.29   30.38 
  -4  11  -4   39.65   19.21 
   4  11   4  -33.14   18.71 
  -4  11  -4   25.51   19.83 
  -5  11  -4   -2.75   18.36 
   5  11   4   32.73   22.44 
  -6  11  -4   44.13   21.63 
   6  11   4  106.33   28.80 
   7  11   4   98.07   28.94 
   8  11   4  244.30   38.80 
 -10  12   4    2.22   30.98 
  -9  12   4  154.52   37.28 
   8  12  -4  -12.75   24.66 
  -8  12   4    5.91   25.23 
   8  12  -4   17.03   17.10 
   7  12  -4   34.26   17.84 
  -7  12   4   53.69   26.90 
   7  12  -4   58.73   23.97 
   6  12  -4  260.05   27.91 
  -6  12   4  325.23   40.29 
   6  12  -4  339.42   37.13 
   5  12  -4  484.98   39.31 
  -5  12   4  448.27   45.92 
   5  12  -4  484.25   33.91 
   4  12  -4  678.03   39.82 
   4  12  -4  746.44   47.00 
  -4  12   4  703.94   53.78 
   3  12  -4  238.00   26.66 
   3  12  -4  190.44   29.47 
  -3  12   4  184.04   33.61 
  -2  12   4  331.22   41.47 
   2  12  -4  341.68   33.04 
   2  12  -4  371.74   29.29 
   1  12  -4  844.39   46.93 
  -1  12   4  775.20   56.43 
   1  12  -4  835.35   45.39 
   0  12  -4  778.48   44.49 
   0  12   4  843.79   58.65 
   0  12  -4  814.17   44.74 
  -1  12  -4  453.60   34.93 
   1  12   4  430.02   46.43 
  -1  12  -4  493.59   35.15 
   2  12   4   73.01   28.36 
  -2  12  -4   37.16   19.29 
  -2  12  -4   58.20   18.93 
  -3  12  -4   66.79   21.94 
   3  12   4  108.29   28.93 
  -3  12  -4  111.76   22.50 
  -4  12  -4  153.55   28.52 
   4  12   4  161.82   31.89 
  -5  12  -4  330.28   36.87 
   5  12   4  249.79   38.66 
   6  12   4  251.93   37.85 
  -6  12  -4  296.52   35.27 
   7  12   4  189.00   35.48 
  -7  12  -4  245.17   35.08 
   8  12   4   57.88   27.52 
  -8  12  -4   69.73   25.36 
 -10  13   4   68.95   36.56 
  -9  13   4  149.41   37.11 
   8  13  -4  196.38   37.59 
  -8  13   4  239.40   41.99 
  -7  13   4  253.03   40.87 
   7  13  -4  244.27   37.31 
   6  13  -4  146.58   24.58 
   6  13  -4  204.15   33.34 
  -6  13   4  159.06   34.13 
   5  13  -4   75.04   23.71 
  -5  13   4   88.60   30.21 
   5  13  -4   82.36   19.14 
  -4  13   4  275.84   41.07 
   4  13  -4  298.30   32.54 
   4  13  -4  269.13   27.35 
  -3  13   4  238.02   39.15 
   3  13  -4  205.05   27.39 
   3  13  -4  194.16   30.29 
   2  13  -4  228.66   29.39 
   2  13  -4  255.53   27.78 
  -2  13   4  190.20   34.89 
   1  13  -4  850.01   47.16 
   1  13  -4  814.49   46.68 
  -1  13   4  718.94   56.94 
   0  13  -4  680.41   40.67 
   0  13   4  574.48   52.43 
   0  13  -4  577.38   40.32 
  -1  13  -4  175.93   26.98 
   1  13   4  229.27   37.20 
  -1  13  -4  182.00   28.74 
   2  13   4    4.97   21.53 
  -2  13  -4   69.09   20.55 
  -2  13  -4   37.24   17.67 
   3  13   4   33.08   24.73 
  -3  13  -4   48.01   20.80 
   4  13   4  150.35   32.99 
  -4  13  -4  125.85   27.81 
  -5  13  -4  214.35   33.44 
   5  13   4  133.68   32.54 
  -6  13  -4  138.35   30.85 
   6  13   4  106.04   31.48 
  -7  13  -4   31.01   22.97 
   7  13   4    8.67   23.11 
  -9  14   4   41.56   30.50 
   8  14  -4   24.83   27.39 
  -8  14   4    5.52   28.39 
  -7  14   4  112.56   35.04 
   7  14  -4  100.58   28.80 
  -6  14   4  280.02   44.01 
   6  14  -4  305.09   37.88 
  -5  14   4  286.90   43.39 
   5  14  -4  272.15   34.41 
   5  14  -4  276.76   29.20 
   4  14  -4  -10.24   18.37 
  -4  14   4   -7.57   23.86 
   4  14  -4   20.63   14.36 
  -3  14   4   19.46   25.33 
   3  14  -4   50.85   20.14 
   3  14  -4   48.30   19.86 
   2  14  -4  123.82   22.33 
  -2  14   4  117.21   30.28 
   2  14  -4  130.92   22.73 
   1  14  -4   17.23   17.88 
   1  14  -4   33.00   18.51 
  -1  14   4   39.10   26.11 
   0  14  -4  573.59   38.38 
   0  14   4  544.98   50.57 
   0  14  -4  471.86   38.45 
  -1  14  -4  405.90   32.82 
  -1  14  -4  411.82   35.22 
   1  14   4  482.64   47.15 
   2  14   4   77.89   28.27 
  -2  14  -4  123.43   25.57 
  -3  14  -4  106.81   25.50 
   3  14   4  137.72   32.98 
  -4  14  -4   91.03   25.35 
   4  14   4   54.14   27.17 
   5  14   4  313.76   41.54 
  -5  14  -4  230.52   35.55 
  -6  14  -4   72.27   25.92 
   6  14   4   55.31   28.26 
   7  14   4   58.70   27.66 
  -7  14  -4   55.85   27.30 
  -9  15   4   52.30   31.77 
  -8  15   4  -27.35   27.38 
   8  15  -4   14.09   26.25 
  -7  15   4   86.16   33.10 
   7  15  -4   32.88   25.53 
  -6  15   4   53.56   30.23 
   6  15  -4   72.72   25.71 
  -5  15   4   48.42   28.09 
   5  15  -4   23.76   22.09 
  -4  15   4  104.72   29.68 
   4  15  -4   29.39   20.68 
   3  15  -4   68.47   20.95 
   3  15  -4   69.45   21.60 
  -3  15   4   13.82   24.91 
  -2  15   4  127.72   30.03 
   2  15  -4   95.82   22.10 
   2  15  -4  140.20   24.61 
  -1  15   4  412.06   45.03 
   1  15  -4  409.41   35.68 
   1  15  -4  504.25   36.26 
   0  15   4  239.82   38.69 
   0  15  -4  236.22   27.21 
   0  15  -4  226.79   29.94 
  -1  15  -4  251.81   31.95 
   1  15   4  256.03   40.22 
   2  15   4   54.86   26.31 
  -2  15  -4   73.87   23.14 
  -3  15  -4  263.08   34.06 
   3  15   4  235.19   39.93 
  -4  15  -4  124.23   30.03 
   4  15   4   79.32   28.85 
  -5  15  -4   25.95   23.57 
   5  15   4  -16.94   24.67 
   6  15   4   63.02   27.02 
  -6  15  -4  100.80   29.84 
   7  15   4  125.75   32.94 
  -7  15  -4  169.21   34.61 
  -8  16   4   27.13   32.51 
   7  16  -4   16.37   28.62 
  -7  16   4   36.40   31.52 
  -6  16   4  169.24   36.12 
   6  16  -4  116.84   29.20 
  -5  16   4  292.70   41.35 
   5  16  -4  154.96   29.45 
  -4  16   4  385.85   46.68 
   4  16  -4  428.65   39.52 
  -3  16   4   99.46   30.73 
   3  16  -4   71.44   21.63 
   2  16  -4   96.87   22.63 
  -2  16   4  102.69   29.85 
   1  16  -4   61.68   19.48 
   1  16  -4   57.17   20.87 
  -1  16   4   64.58   26.33 
   0  16  -4   70.64   22.28 
   0  16  -4  124.69   25.99 
   0  16   4  118.98   31.44 
  -1  16  -4  236.97   33.36 
   1  16   4  262.82   41.58 
  -2  16  -4  224.21   32.93 
   2  16   4  169.44   33.83 
  -3  16  -4  225.01   34.72 
   3  16   4  154.66   34.14 
  -4  16  -4  113.97   29.88 
   4  16   4   30.19   26.04 
  -5  16  -4   37.69   24.95 
   5  16   4   -3.72   23.40 
   6  16   4   37.47   27.08 
  -6  16  -4   68.79   28.17 
  -8  17   4   89.75   35.01 
  -7  17   4   58.04   29.48 
   7  17  -4   42.70   31.30 
   6  17  -4   97.91   28.62 
  -6  17   4  132.50   34.82 
  -5  17   4  213.71   39.89 
   5  17  -4  169.51   30.54 
  -4  17   4   42.52   28.66 
   4  17  -4   16.59   21.39 
  -3  17   4   98.57   31.65 
   3  17  -4   87.90   23.59 
  -2  17   4  144.08   32.12 
   2  17  -4  182.73   29.96 
   1  17  -4  209.76   30.13 
  -1  17   4   89.49   30.68 
   0  17  -4   87.71   24.07 
   0  17   4   72.60   29.77 
   1  17   4  -34.23   21.39 
  -1  17  -4   12.86   19.86 
  -2  17  -4  205.64   32.39 
   2  17   4  151.50   33.65 
   3  17   4  293.09   42.06 
   4  17   4   60.68   27.45 
  -4  17  -4   22.65   24.12 
   5  17   4    5.92   26.95 
  -5  17  -4   -9.06   20.42 
  -6  17  -4    8.64   22.04 
   6  17   4   -0.31   22.97 
   7  18  -4   49.84   30.28 
  -7  18   4   36.71   31.00 
  -6  18   4   26.97   29.17 
   6  18  -4   25.71   25.31 
  -5  18   4   31.87   29.62 
   5  18  -4   63.59   25.94 
  -4  18   4   54.98   29.58 
   4  18  -4  144.84   26.99 
   3  18  -4   70.13   23.59 
  -3  18   4   79.58   30.69 
   2  18  -4  366.09   35.62 
  -2  18   4  390.20   46.09 
  -1  18   4  374.26   45.26 
   0  18   4   22.74   26.45 
   1  18   4   37.14   26.99 
   2  18   4   19.60   24.62 
  -2  18  -4   31.56   23.64 
   3  18   4   69.46   31.56 
  -3  18  -4   69.74   26.61 
  -4  18  -4  142.00   33.10 
   4  18   4  107.93   33.44 
  -5  18  -4  259.39   42.24 
   5  18   4  288.67   44.07 
  -7  19   4  118.48   37.96 
  -6  19   4  375.62   49.55 
   6  19  -4  369.66   46.79 
  -5  19   4   39.76   30.81 
   5  19  -4  101.39   28.63 
  -4  19   4  -22.75   24.69 
   4  19  -4    7.89   22.34 
  -3  19   4  145.15   35.70 
   3  19  -4  151.37   28.86 
  -2  19   4  133.79   34.98 
  -1  19   4   85.69   30.11 
   0  19   4  167.08   37.87 
   1  19   4   16.93   25.48 
   2  19   4  162.76   34.91 
   3  19   4  121.65   32.79 
   4  19   4   40.17   26.88 
  -6  20   4  217.39   44.64 
   6  20  -4  210.77   40.30 
   5  20  -4   83.82   28.98 
  -5  20   4   65.69   36.42 
   4  20  -4   57.28   26.88 
  -4  20   4   58.66   31.69 
  -3  20   4   40.99   26.27 
  -2  20   4   37.86   27.55 
  -1  20   4   29.95   27.38 
   0  20   4  151.88   35.49 
   1  20   4  141.07   33.24 
   2  20   4   49.79   27.88 
   3  20   4   54.05   28.70 
   4  20   4  245.81   41.73 
   5  21  -4  107.58   34.63 
  -4  21   4   25.63   28.05 
  -3  21   4  321.56   46.82 
  -2  21   4  187.45   38.79 
  -1  21   4   64.25   31.89 
   0  21   4  -26.75   23.50 
   1  21   4   22.97   25.78 
   2  21   4  194.02   39.36 
   3  21   4  173.75   35.58 
  -3  22   4  220.52   44.38 
  -2  22   4  129.56   36.23 
  -1  22   4   40.77   28.49 
   0  22   4   47.11   28.34 
   1  22   4   20.61   26.01 
  -4 -18  -5  300.17   47.10 
  -5 -18  -5  136.44   38.56 
  -3 -17  -5   -0.92   25.62 
  -4 -17  -5  -33.49   27.33 
  -5 -17  -5  184.13   39.49 
  -2 -16  -5  129.88   32.97 
  -3 -16  -5  165.89   34.56 
  -4 -16  -5   86.73   32.12 
  -5 -16  -5   92.27   34.07 
  -6 -16  -5   91.71   33.27 
  -2 -15  -5  139.41   32.29 
  -3 -15  -5   86.55   33.26 
  -4 -15  -5   45.65   29.95 
  -5 -15  -5  -39.24   24.51 
  -6 -15  -5  171.62   37.77 
  -1 -14  -5  175.90   30.27 
  -2 -14  -5  294.55   39.51 
  -3 -14  -5  481.86   48.88 
  -4 -14  -5   94.46   31.20 
  -5 -14  -5  129.81   34.58 
  -6 -14  -5   19.09   29.67 
  -7 -14  -5   32.62   29.20 
 -10 -13   5   -4.09   35.90 
   0 -13  -5  151.89   27.79 
  -1 -13  -5  204.60   30.77 
  -2 -13  -5  158.90   30.39 
  -3 -13  -5  199.70   35.28 
  -4 -13  -5  122.92   32.40 
  -5 -13  -5  138.96   34.54 
  -6 -13  -5   22.89   27.24 
  -7 -13  -5   44.99   29.60 
 -10 -12   5  191.46   46.58 
   1 -12  -5 1192.60   58.44 
   0 -12  -5   90.57   24.50 
  -1 -12  -5  108.81   26.95 
  -2 -12  -5  317.16   38.02 
  -3 -12  -5  129.15   29.91 
  -4 -12  -5  275.51   41.38 
  -5 -12  -5   83.53   31.20 
  -6 -12  -5   -3.16   27.13 
  -7 -12  -5   77.04   31.64 
 -10 -11   5   76.89   39.20 
   1 -11  -5  354.25   32.75 
   0 -11  -5  449.37   39.27 
  -1 -11  -5  687.12   47.87 
  -2 -11  -5  453.78   43.27 
  -3 -11  -5  415.43   43.62 
  -4 -11  -5  371.93   44.12 
  -5 -11  -5  138.46   33.37 
  -6 -11  -5   65.90   30.10 
  -7 -11  -5   45.09   28.58 
  -8 -11  -5  -26.25   24.77 
 -10 -10   5    9.55   35.21 
   2 -10  -5    4.18   11.30 
   1 -10  -5  550.62   37.30 
   0 -10  -5  270.23   33.22 
  -1 -10  -5 1140.99   62.01 
  -2 -10  -5  217.47   34.61 
  -3 -10  -5   21.02   22.93 
  -4 -10  -5   19.45   24.39 
   5 -10   5   55.19   22.82 
  -5 -10  -5   37.09   27.45 
   6 -10   5  119.42   29.42 
  -6 -10  -5  174.14   35.31 
   7 -10   5  409.64   44.59 
  -7 -10  -5  512.24   49.45 
   8 -10   5   33.23   28.17 
  -8 -10  -5   36.08   30.76 
 -11  -9   5  383.20   57.90 
 -10  -9   5   66.05   37.21 
   2  -9  -5  138.28   19.11 
   1  -9  -5 1129.78   54.20 
   0  -9  -5 1387.10   66.57 
  -1  -9  -5  874.69   52.06 
  -2  -9  -5  210.24   34.29 
  -3  -9  -5  298.40   37.63 
   4  -9   5  301.12   32.07 
  -4  -9  -5  286.83   40.33 
  -5  -9  -5   75.47   28.59 
   5  -9   5  119.67   25.63 
   6  -9   5  188.65   31.23 
  -6  -9  -5  246.85   39.48 
   7  -9   5   95.53   28.46 
  -7  -9  -5  105.59   30.96 
  -8  -9  -5   71.29   31.44 
   8  -9   5   86.89   28.75 
 -11  -8   5  110.20   39.91 
 -10  -8   5  393.97   54.23 
   3  -8  -5  817.44   35.24 
   2  -8  -5  395.64   25.32 
   1  -8  -5  370.82   29.48 
   0  -8  -5  380.88   34.92 
  -1  -8  -5   52.12   20.69 
  -2  -8  -5  321.87   35.40 
  -3  -8  -5  264.47   35.54 
   3  -8   5  286.15   28.71 
  -4  -8  -5  142.59   30.16 
   4  -8   5  122.35   23.58 
   5  -8   5  303.62   33.44 
  -5  -8  -5  255.59   39.64 
  -6  -8  -5  137.84   32.42 
   6  -8   5  217.61   33.06 
   7  -8   5   87.45   27.67 
  -7  -8  -5  147.30   34.29 
   8  -8   5  101.58   29.69 
  -8  -8  -5  108.95   36.32 
 -11  -7   5   51.56   36.10 
 -10  -7   5   -7.76   29.29 
   4  -7  -5  207.10   15.09 
   3  -7  -5   96.45   14.94 
   2  -7  -5   41.24   12.61 
   1  -7  -5  751.18   39.89 
   0  -7  -5  748.88   44.57 
  -1  -7  -5 2135.80   91.51 
   2  -7   5  956.31   46.67 
  -2  -7  -5  985.78   56.42 
   3  -7   5  124.10   21.52 
  -3  -7  -5   84.12   25.43 
  -4  -7  -5  345.52   40.60 
   4  -7   5  309.22   31.28 
  -5  -7  -5  911.21   58.56 
   5  -7   5  813.88   51.13 
  -6  -7  -5  260.73   40.58 
   6  -7   5  272.38   34.70 
  -7  -7  -5   45.85   28.64 
   7  -7   5   95.21   27.48 
  -8  -7  -5  125.13   37.73 
   8  -7   5  117.99   31.33 
 -11  -6   5  247.26   45.90 
 -10  -6   5  398.43   51.44 
   5  -6  -5   79.37   13.28 
   4  -6  -5  413.25   22.65 
   3  -6  -5 2108.18   78.81 
   2  -6  -5  993.88   43.59 
   1  -6  -5  377.40   28.33 
   0  -6  -5 1588.42   70.23 
   1  -6   5   70.06   13.54 
  -1  -6  -5   47.69   19.91 
   2  -6   5 1137.23   51.07 
  -2  -6  -5 1066.31   58.50 
  -3  -6  -5  719.50   48.98 
   3  -6   5  775.34   42.71 
  -4  -6  -5  276.80   38.60 
   4  -6   5  270.24   30.28 
  -5  -6  -5  399.73   42.68 
   5  -6   5  374.56   35.59 
  -6  -6  -5  145.15   32.85 
   6  -6   5  174.84   30.17 
   7  -6   5    5.99   21.82 
  -7  -6  -5   25.32   27.79 
  -8  -6  -5  -16.96   29.72 
   8  -6   5   -9.05   21.41 
  -9  -6  -5   40.57   36.79 
   9  -6   5   16.60   28.32 
 -11  -5   5  111.86   38.57 
 -10  -5   5  138.51   35.89 
   6  -5  -5  449.01   27.78 
   5  -5  -5   57.87   11.15 
   4  -5  -5  124.17   15.52 
   3  -5  -5  734.55   34.84 
   2  -5  -5  629.97   32.71 
   1  -5  -5 1365.72   59.48 
   0  -5   5   30.14    9.78 
   0  -5  -5   41.99   18.78 
   1  -5   5  174.78   17.89 
  -1  -5  -5  180.59   28.66 
  -2  -5  -5   86.55   21.53 
   2  -5   5   99.25   16.73 
  -3  -5  -5  177.48   27.89 
   3  -5   5  188.76   24.72 
  -4  -5  -5  997.79   59.58 
   4  -5   5  968.89   52.33 
   5  -5   5   50.75   22.00 
  -5  -5  -5   66.79   26.59 
  -6  -5  -5   27.32   26.92 
   6  -5   5   -6.90   19.37 
  -7  -5  -5  128.47   34.78 
   7  -5   5  100.29   27.10 
   8  -5   5  110.28   29.05 
  -8  -5  -5   70.28   33.42 
   9  -5   5   55.59   29.58 
  -9  -5  -5   62.52   35.27 
 -11  -4   5   53.91   36.21 
  11  -4  -5   46.54   23.60 
 -10  -4   5  161.74   35.90 
  10  -4  -5  137.55   26.84 
   9  -4  -5  277.08   31.04 
   7  -4  -5   33.06   15.47 
   6  -4  -5  147.52   19.64 
   5  -4  -5  127.08   17.29 
   4  -4  -5  308.47   21.96 
   3  -4  -5  825.44   38.49 
   2  -4  -5  346.23   24.29 
   1  -4  -5  463.21   31.04 
   0  -4  -5   30.35   17.49 
   0  -4   5   64.73   10.01 
   1  -4   5  586.97   29.57 
  -1  -4  -5  590.32   39.23 
   2  -4   5 1119.90   49.68 
  -2  -4  -5 1118.74   57.91 
  -3  -4  -5   39.25   21.19 
   3  -4   5   47.99   16.16 
   4  -4   5  143.70   23.33 
  -4  -4  -5  104.11   26.44 
  -5  -4  -5  141.62   31.39 
   5  -4   5   67.24   21.82 
  -6  -4  -5  274.14   42.07 
   6  -4   5  293.70   33.84 
   7  -4   5  118.59   29.24 
  -7  -4  -5   91.24   31.79 
  -8  -4  -5   58.72   33.20 
   8  -4   5   94.91   30.02 
  -9  -4  -5   28.28   33.77 
   9  -4   5   29.28   27.54 
  11  -3  -5  203.81   33.70 
 -11  -3   5  338.29   47.31 
  10  -3  -5   99.80   23.90 
 -10  -3   5  210.62   37.56 
   9  -3  -5    9.53   16.90 
   8  -3  -5  473.39   35.75 
   7  -3  -5  645.08   37.31 
   7  -3  -5  655.39   40.64 
   6  -3  -5 1777.97   71.26 
   5  -3  -5 1271.53   52.79 
   4  -3  -5  390.64   24.78 
   3  -3  -5  103.31   15.02 
   2  -3  -5  497.34   28.87 
   1  -3  -5  296.54   25.48 
   0  -3   5 1285.34   48.79 
   0  -3  -5 1264.98   57.86 
  -1  -3  -5  508.82   36.72 
   1  -3   5  484.14   26.29 
   2  -3   5  182.32   19.77 
  -2  -3  -5  165.59   24.52 
   3  -3   5  131.00   21.90 
  -3  -3  -5  177.39   30.04 
   4  -3   5  117.20   22.54 
  -4  -3  -5   91.11   26.35 
   5  -3   5  338.18   33.24 
  -5  -3  -5  327.25   42.78 
   6  -3   5  120.54   26.96 
  -6  -3  -5  156.98   34.10 
  -7  -3  -5  126.51   34.07 
   7  -3   5  146.47   30.44 
  -8  -3  -5  137.03   37.82 
   8  -3   5  126.27   31.39 
  -9  -3  -5   73.77   32.74 
   9  -3   5   80.73   31.70 
  12  -2  -5   41.39   26.54 
 -12  -2   5   65.36   32.01 
  11  -2  -5  114.58   25.37 
 -11  -2   5   35.66   30.39 
 -10  -2   5   11.40   27.24 
  10  -2  -5  -28.29   14.85 
   9  -2  -5  224.84   27.98 
   8  -2  -5  207.54   27.41 
   8  -2  -5  211.62   26.64 
   7  -2  -5  579.98   37.16 
   7  -2  -5  606.46   36.74 
   6  -2  -5   24.92   13.47 
   6  -2  -5   37.27   13.73 
   5  -2  -5  413.31   26.54 
   4  -2  -5  646.54   33.83 
  -3  -2   5 1598.88   58.62 
   3  -2  -5 1601.14   64.32 
   2  -2  -5  846.55   39.95 
   1  -2  -5  565.59   33.39 
   0  -2   5  664.77   28.60 
   0  -2  -5  632.78   38.34 
  -1  -2  -5  192.45   26.58 
   1  -2   5  146.78   16.36 
   2  -2   5  380.16   26.41 
  -2  -2  -5  363.15   33.22 
   3  -2   5   -5.25   13.36 
  -3  -2  -5    4.53   20.06 
  -4  -2  -5  134.68   27.31 
   4  -2   5  104.68   21.06 
   5  -2   5  252.10   30.86 
  -5  -2  -5  274.42   39.16 
   6  -2   5  210.61   31.62 
  -6  -2  -5  221.12   35.22 
  -7  -2  -5  479.23   50.77 
   7  -2   5  485.73   43.52 
   8  -2   5  145.91   31.75 
  -8  -2  -5  158.99   37.22 
  -9  -2  -5  119.10   39.22 
   9  -2   5   75.85   31.24 
  12  -1  -5   46.97   22.62 
  11  -1  -5  168.69   28.46 
 -11  -1   5  128.93   34.95 
 -10  -1   5   62.03   28.55 
  10  -1  -5   65.78   21.14 
   9  -1  -5   26.79   17.89 
   8  -1  -5  337.52   29.76 
   8  -1  -5  212.70   28.47 
   7  -1  -5  731.93   42.53 
   7  -1  -5  813.91   44.27 
   6  -1  -5  179.13   21.71 
   6  -1  -5  231.21   22.24 
   5  -1  -5  126.81   19.51 
   5  -1  -5  132.46   17.41 
   4  -1  -5  519.59   31.54 
  -3  -1   5  385.22   21.39 
   3  -1  -5  356.26   25.81 
   2  -1  -5  263.30   23.93 
  -2  -1   5  291.84   16.84 
  -1  -1   5  239.90   14.30 
   1  -1  -5  195.19   22.61 
   0  -1  -5 1064.34   51.27 
   0  -1   5 1061.91   42.45 
  -1  -1  -5   66.26   18.19 
   1  -1   5   30.82   11.72 
   2  -1   5  110.92   18.15 
  -2  -1  -5  128.50   23.13 
   3  -1   5  172.40   22.58 
  -3  -1  -5  245.64   32.76 
   4  -1   5  456.81   35.62 
  -4  -1  -5  522.93   43.69 
   5  -1   5  158.52   26.77 
  -5  -1  -5  140.34   30.37 
   6  -1   5  128.35   26.42 
  -6  -1  -5   88.82   29.74 
  -7  -1  -5   73.38   31.03 
   7  -1   5   49.36   24.61 
  -8  -1  -5  110.32   33.58 
   8  -1   5   51.73   26.19 
  -9  -1  -5  261.77   45.82 
   9  -1   5  302.90   42.66 
  12   0  -5   46.51   20.65 
 -11   0   5  236.26   36.89 
  11   0  -5  181.95   30.66 
 -10   0   5   49.48   26.62 
  10   0  -5   54.50   21.68 
   9   0  -5   35.47   18.09 
   8   0  -5  556.97   37.70 
   8   0  -5  559.20   38.85 
   7   0  -5 1454.86   65.17 
   7   0  -5 1463.64   66.31 
   6   0  -5   95.76   17.64 
   6   0  -5  117.30   18.04 
   5   0  -5   50.63   12.53 
   5   0  -5   41.03   14.43 
   4   0  -5  683.94   36.74 
  -4   0   5  635.18   32.68 
  -3   0   5 1727.18   65.55 
   3   0  -5 1697.65   69.38 
  -2   0   5  767.27   33.33 
   2   0  -5  725.90   38.68 
   1   0  -5  921.59   45.10 
  -1   0   5  964.92   38.73 
   0   0  -5  541.85   35.11 
   0   0   5  605.54   28.44 
   1   0   5   13.15   10.37 
  -1   0  -5   -4.99   14.45 
   2   0   5 1131.48   50.59 
  -2   0  -5 1127.93   56.64 
  -3   0  -5 1747.25   79.13 
   3   0   5 1696.74   73.59 
  -4   0  -5  313.05   39.05 
   4   0   5  344.90   31.21 
  -5   0  -5  236.63   39.54 
   5   0   5  310.75   33.33 
   6   0   5  187.01   30.71 
  -6   0  -5  177.23   33.63 
  -7   0  -5  -18.36   23.94 
   7   0   5   11.88   20.42 
  -8   0  -5   49.36   32.79 
   8   0   5  106.08   30.74 
   9   0   5   83.41   30.30 
  -9   0  -5   29.60   34.89 
  12   1  -5   97.71   27.84 
  11   1  -5  131.86   26.72 
 -10   1   5   80.45   25.84 
  10   1  -5   68.09   21.66 
   9   1  -5   14.11   17.42 
  -9   1   5   43.27   21.45 
   8   1  -5  318.77   31.23 
   8   1  -5  295.84   28.90 
   7   1  -5  813.90   42.29 
   7   1  -5  681.40   43.24 
   6   1  -5  129.05   20.14 
   6   1  -5  184.00   19.80 
   5   1  -5  147.35   21.51 
   5   1  -5  137.83   16.14 
   4   1  -5  478.63   24.66 
  -4   1   5  477.24   28.94 
   4   1  -5  467.91   31.15 
  -3   1   5  405.53   21.65 
  -3   1   5  428.18   26.57 
   3   1  -5  422.21   29.11 
   2   1  -5  320.65   26.39 
  -2   1   5  377.88   24.14 
   1   1  -5  217.71   23.31 
  -1   1   5  233.92   20.17 
   0   1   5  982.88   42.91 
   0   1  -5 1036.16   41.64 
   0   1  -5  938.04   48.24 
  -1   1  -5   59.41   19.38 
   1   1   5   54.55   13.13 
   2   1   5  117.86   19.60 
  -2   1  -5   78.59   20.22 
   3   1   5  191.33   23.81 
  -3   1  -5  147.50   25.39 
  -4   1  -5  481.37   41.75 
   4   1   5  409.85   34.49 
   5   1   5  109.61   24.77 
  -5   1  -5  120.26   28.85 
  -6   1  -5   83.29   29.12 
   6   1   5  144.67   28.44 
  -7   1  -5   63.28   29.40 
   7   1   5  102.11   27.36 
  -8   1  -5   56.54   33.18 
   8   1   5   74.55   27.81 
  -9   1  -5  204.22   41.54 
   9   1   5  255.10   42.03 
  12   2  -5   96.41   25.37 
 -12   2   5   30.43   40.01 
  11   2  -5   86.20   24.28 
  10   2  -5    3.09   17.33 
   9   2  -5  249.80   28.68 
   9   2  -5  274.98   32.12 
  -9   2   5  328.15   33.73 
   8   2  -5  189.91   24.31 
   8   2  -5  151.61   25.03 
   7   2  -5  606.40   40.03 
   7   2  -5  579.39   35.76 
   6   2  -5   25.90   12.67 
   6   2  -5  -21.00   14.06 
   5   2  -5  426.19   30.99 
  -5   2   5  384.78   29.83 
   5   2  -5  414.06   24.29 
  -5   2   5  393.46   29.66 
   4   2  -5  608.58   36.37 
   4   2  -5  593.23   27.34 
  -4   2   5  576.01   31.63 
  -4   2   5  600.75   33.59 
   3   2  -5 1572.85   68.56 
  -3   2   5 1740.69   67.65 
   2   2  -5  994.06   46.92 
  -2   2   5 1014.42   45.67 
   1   2  -5  583.49   34.85 
  -1   2   5  644.64   33.74 
   0   2   5  585.81   31.64 
   0   2  -5  526.12   35.07 
   1   2   5  188.03   21.27 
  -1   2  -5  167.13   26.08 
  -1   2  -5  147.24   17.35 
   2   2   5  381.61   28.47 
  -2   2  -5  294.24   31.18 
   3   2   5   -1.43   15.34 
  -3   2  -5   -7.27   17.69 
   4   2   5  113.35   22.89 
  -4   2  -5  131.54   26.35 
   5   2   5  286.12   32.97 
  -5   2  -5  275.71   37.98 
  -6   2  -5  177.92   33.12 
   6   2   5  208.46   31.54 
  -7   2  -5  596.86   52.74 
   7   2   5  550.65   48.08 
   8   2   5  263.25   38.74 
  -8   2  -5  134.01   35.71 
   9   2   5  164.23   36.88 
  -9   2  -5   93.66   37.96 
 -11   3   5  294.48   47.70 
  11   3  -5  341.02   34.83 
  10   3  -5  146.25   26.17 
 -10   3   5   97.12   31.89 
   9   3  -5   22.48   18.27 
  -9   3   5   64.05   26.32 
   9   3  -5   13.86   21.24 
   8   3  -5  481.20   35.00 
  -8   3   5  425.50   42.12 
   8   3  -5  461.86   38.10 
  -7   3   5  539.92   42.39 
   7   3  -5  553.70   34.71 
   7   3  -5  549.01   39.76 
  -6   3   5 1886.06   82.92 
   6   3  -5 1889.95   73.94 
   6   3  -5 1752.67   78.51 
  -6   3   5 1750.54   79.21 
  -5   3   5 1204.66   56.79 
  -5   3   5 1240.04   57.32 
   5   3  -5 1169.14   55.92 
   5   3  -5 1195.87   49.92 
   4   3  -5  312.89   18.46 
   4   3  -5  323.14   28.48 
  -4   3   5  345.63   27.42 
  -4   3   5  325.98   24.30 
  -3   3   5  106.22   18.19 
   3   3  -5   86.39   17.28 
  -2   3   5  494.63   31.21 
   2   3  -5  475.25   31.66 
  -1   3   5  360.01   28.38 
   1   3  -5  345.05   28.98 
   0   3   5 1262.43   54.93 
   0   3  -5 1238.50   57.10 
  -1   3  -5  450.88   27.47 
   1   3   5  456.39   30.77 
  -1   3  -5  522.97   36.07 
  -2   3  -5  146.99   20.52 
   2   3   5  186.59   23.47 
  -2   3  -5  209.94   30.01 
  -3   3  -5  155.65   24.67 
   3   3   5  130.64   22.15 
  -4   3  -5  114.53   25.60 
   4   3   5  100.14   22.69 
  -5   3  -5  355.11   40.42 
   5   3   5  372.32   37.40 
  -6   3  -5   56.88   27.53 
   6   3   5   66.04   24.20 
   7   3   5  133.88   30.01 
  -7   3  -5  124.79   32.73 
   8   3   5  122.63   33.03 
  -8   3  -5  160.30   37.07 
  -9   3  -5   70.15   31.05 
   9   3   5   83.43   31.49 
  -9   3  -5   85.59   34.48 
 -11   4   5   73.17   28.95 
  11   4  -5  119.02   25.11 
 -10   4   5  232.63   36.26 
  10   4  -5  163.35   27.68 
  -9   4   5  248.94   35.00 
   9   4  -5  237.02   33.61 
   9   4  -5  267.94   29.40 
   8   4  -5  121.67   23.77 
   8   4  -5   96.90   19.24 
  -8   4   5   89.64   22.89 
  -7   4   5   24.74   20.12 
   7   4  -5   41.18   19.68 
  -7   4   5   23.16   18.05 
   7   4  -5    9.58   14.16 
   6   4  -5  121.49   18.44 
  -6   4   5  154.24   24.85 
   6   4  -5  142.92   23.01 
  -6   4   5  173.45   26.43 
  -5   4   5  121.43   21.51 
  -5   4   5  170.99   21.67 
   5   4  -5   98.73   19.28 
   5   4  -5  125.74   15.97 
   4   4  -5  248.46   27.27 
  -4   4   5  262.04   26.05 
   4   4  -5  258.86   16.04 
  -3   4   5  815.55   43.16 
   3   4  -5  768.64   41.67 
   2   4  -5  433.01   30.90 
  -2   4   5  483.60   32.55 
  -1   4   5  353.11   30.06 
   1   4  -5  343.02   29.35 
   0   4   5   54.06   17.38 
   0   4  -5   15.76   15.48 
   1   4   5  512.37   34.86 
  -1   4  -5  537.24   37.27 
  -2   4  -5 1189.78   56.97 
   2   4   5 1306.53   59.37 
  -2   4  -5 1103.89   58.20 
  -3   4  -5   52.67   22.52 
   3   4   5   23.50   18.55 
  -3   4  -5   29.61   15.65 
  -4   4  -5  126.21   25.55 
  -4   4  -5  142.41   24.42 
   4   4   5  158.34   26.45 
  -5   4  -5  177.10   29.44 
  -5   4  -5  176.20   30.13 
   5   4   5  185.46   29.55 
  -6   4  -5  338.77   38.38 
  -6   4  -5  259.51   38.03 
   6   4   5  292.49   36.33 
  -7   4  -5  170.41   31.54 
  -7   4  -5   86.09   29.72 
   7   4   5  129.48   29.53 
  -8   4  -5   95.69   27.68 
   8   4   5  110.20   30.77 
  -8   4  -5  124.99   32.58 
  -9   4  -5   24.58   24.43 
  -9   4  -5   43.21   31.65 
   9   4   5   79.31   31.67 
 -11   5   5  138.16   32.48 
  11   5  -5  101.20   24.10 
  10   5  -5  106.50   23.48 
 -10   5   5   64.69   25.58 
   9   5  -5   19.50   16.74 
   9   5  -5   21.46   22.48 
  -9   5   5   29.54   24.01 
  -9   5   5   11.34   19.73 
   8   5  -5  166.67   28.32 
   8   5  -5  225.96   25.54 
  -8   5   5  231.41   31.33 
  -8   5   5  168.05   29.62 
  -7   5   5  141.71   26.79 
   7   5  -5  156.22   26.33 
  -7   5   5  150.33   26.77 
   7   5  -5  192.98   22.49 
   6   5  -5  474.82   29.80 
   6   5  -5  459.38   36.17 
  -6   5   5  492.72   38.36 
  -6   5   5  541.82   38.70 
   5   5  -5   41.20   16.91 
   5   5  -5   48.57   11.80 
  -5   5   5   66.64   21.23 
   4   5  -5  178.52   13.93 
  -4   5   5  192.45   26.88 
   4   5  -5  163.48   23.69 
  -3   5   5  711.65   42.70 
   3   5  -5  721.09   40.77 
  -2   5   5  781.28   44.96 
   2   5  -5  862.05   44.28 
   1   5  -5 1491.12   64.05 
  -1   5   5 1432.63   65.76 
   0   5  -5   61.74   17.30 
   0   5   5   49.46   19.38 
  -1   5  -5  135.82   20.98 
   1   5   5  133.15   22.17 
  -2   5  -5   46.31   19.30 
   2   5   5   71.19   20.26 
  -3   5  -5  151.15   22.83 
  -3   5  -5  166.47   25.65 
   3   5   5  127.16   24.50 
  -4   5  -5  909.70   56.96 
  -4   5  -5 1047.53   58.31 
   4   5   5 1007.65   56.60 
   5   5   5   88.24   24.43 
  -5   5  -5   82.05   23.74 
  -5   5  -5  137.64   26.17 
   6   5   5   33.95   23.49 
  -6   5  -5   40.23   21.36 
  -6   5  -5   36.55   24.58 
  -7   5  -5  105.97   29.52 
   7   5   5  140.81   31.78 
  -7   5  -5  112.53   28.20 
  -8   5  -5  149.29   30.87 
   8   5   5  120.20   31.70 
  -8   5  -5  102.23   31.70 
   9   5   5   65.41   32.91 
  -9   5  -5   77.24   28.14 
 -11   6   5  165.56   40.45 
 -11   6   5  181.53   37.40 
  11   6  -5  265.68   32.70 
  10   6  -5  440.79   37.26 
 -10   6   5  346.30   42.22 
 -10   6   5  431.20   47.30 
   9   6  -5  215.10   28.79 
   9   6  -5  254.47   35.32 
  -9   6   5  262.09   34.91 
  -9   6   5  234.22   36.70 
  -8   6   5  211.68   32.28 
   8   6  -5  236.40   26.43 
  -8   6   5  260.55   32.66 
   8   6  -5  221.37   32.16 
  -7   6   5  146.25   28.23 
  -7   6   5  160.49   28.19 
   7   6  -5  192.96   22.33 
   7   6  -5  201.99   30.22 
   6   6  -5  278.90   31.12 
   6   6  -5  292.69   24.04 
  -6   6   5  269.07   32.69 
  -5   6   5  167.89   26.42 
   5   6  -5  126.15   21.68 
   5   6  -5  106.93   15.38 
   4   6  -5  469.52   22.94 
   4   6  -5  429.25   34.56 
  -4   6   5  543.17   37.65 
  -3   6   5 2111.14   91.25 
   3   6  -5 2311.68   89.86 
   3   6  -5 2152.96   76.64 
   2   6  -5 1181.67   54.30 
  -2   6   5 1094.29   57.05 
   1   6  -5  474.86   32.70 
  -1   6   5  400.69   35.16 
   0   6  -5 1491.34   66.34 
   0   6   5 1399.30   68.85 
   0   6  -5 1530.40   57.29 
  -1   6  -5   55.74   18.29 
   1   6   5   73.77   21.66 
  -2   6  -5 1093.82   56.60 
   2   6   5 1102.37   57.59 
  -3   6  -5  753.39   49.01 
  -3   6  -5  864.97   50.03 
   3   6   5  737.80   49.36 
   4   6   5  305.31   35.95 
  -4   6  -5  330.27   33.90 
  -4   6  -5  311.90   37.32 
  -5   6  -5  472.41   42.29 
   5   6   5  447.65   41.53 
  -5   6  -5  422.36   40.52 
  -6   6  -5  116.59   27.98 
  -6   6  -5  140.34   28.22 
   6   6   5   75.73   25.99 
  -7   6  -5   63.23   23.38 
   7   6   5   -1.06   23.02 
  -7   6  -5  -21.99   20.51 
  -8   6  -5   60.06   27.22 
  -8   6  -5   33.49   22.22 
   8   6   5   18.71   25.63 
  -9   6  -5   33.61   23.33 
   9   6   5   22.06   30.82 
 -11   7   5   10.01   24.27 
 -11   7   5   36.38   30.33 
 -10   7   5   -5.40   23.18 
  10   7  -5   23.11   17.58 
 -10   7   5  -35.08   21.07 
  -9   7   5  137.59   32.05 
   9   7  -5  112.38   27.17 
   9   7  -5  157.20   25.09 
  -9   7   5  159.33   33.36 
   8   7  -5  133.58   22.20 
   8   7  -5  144.66   26.91 
  -8   7   5  117.87   28.57 
   7   7  -5   40.19   22.04 
   7   7  -5   52.02   16.56 
  -7   7   5   35.14   22.42 
  -6   7   5   95.62   25.44 
   6   7  -5  102.47   16.82 
   6   7  -5   76.77   22.01 
   5   7  -5   65.49   12.87 
  -5   7   5   76.10   23.38 
   5   7  -5   74.73   20.21 
  -4   7   5  251.28   31.83 
   4   7  -5  201.64   28.30 
   4   7  -5  225.17   17.18 
   3   7  -5  103.29   10.51 
  -3   7   5  101.94   23.60 
   3   7  -5   88.50   20.48 
  -2   7   5   11.61   20.29 
   2   7  -5   34.51   16.54 
   1   7  -5  820.51   42.92 
  -1   7   5  797.99   47.84 
   1   7  -5  748.72   33.04 
   0   7  -5  744.76   42.79 
   0   7   5  754.54   47.70 
   0   7  -5  684.05   32.67 
  -1   7  -5 1831.34   72.54 
   1   7   5 1833.71   82.72 
  -1   7  -5 1813.00   78.46 
   2   7   5  932.27   55.08 
  -2   7  -5  903.16   51.24 
  -3   7  -5  141.95   25.89 
   3   7   5  133.22   27.94 
  -4   7  -5  432.86   40.24 
   4   7   5  302.20   38.66 
   5   7   5  877.24   55.16 
  -5   7  -5  789.42   52.67 
  -5   7  -5  819.46   55.90 
  -6   7  -5  275.09   39.59 
  -6   7  -5  370.90   39.61 
   6   7   5  345.63   40.07 
   7   7   5   65.52   28.69 
  -7   7  -5   36.15   22.40 
  -7   7  -5   36.18   26.94 
  -8   7  -5  149.77   32.24 
   8   7   5   83.43   32.48 
 -11   8   5  101.65   35.33 
 -10   8   5  393.70   48.77 
   9   8  -5  173.73   26.74 
   9   8  -5  170.55   30.72 
  -9   8   5  157.13   34.05 
  -8   8   5  337.96   39.85 
   8   8  -5  323.47   35.77 
   8   8  -5  369.39   31.33 
  -7   8   5  152.29   30.25 
   7   8  -5  125.35   19.46 
   7   8  -5  155.19   27.66 
   6   8  -5   56.58   21.70 
  -6   8   5   52.10   23.96 
   6   8  -5   58.98   14.53 
   5   8  -5  209.74   30.66 
  -5   8   5  141.68   27.79 
   5   8  -5  136.37   17.21 
  -4   8   5  485.61   41.96 
   4   8  -5  527.59   26.42 
   4   8  -5  500.18   38.43 
   3   8  -5  918.01   48.53 
   3   8  -5  840.28   34.57 
  -3   8   5  688.05   49.35 
   2   8  -5  523.05   35.14 
  -2   8   5  429.37   39.00 
   2   8  -5  468.08   23.29 
  -1   8   5  421.05   38.70 
   1   8  -5  401.17   23.08 
   1   8  -5  427.12   31.75 
   0   8  -5  315.55   22.13 
   0   8  -5  338.16   30.66 
   0   8   5  304.75   38.07 
  -1   8  -5   21.55   12.44 
  -1   8  -5    1.61   18.44 
   1   8   5    0.60   21.16 
   2   8   5  389.78   39.99 
  -2   8  -5  452.34   37.60 
   3   8   5  318.33   37.99 
  -3   8  -5  254.75   34.76 
   4   8   5  152.12   29.90 
  -4   8  -5  115.44   26.30 
   5   8   5  247.70   36.14 
  -5   8  -5  201.35   34.16 
  -6   8  -5  151.97   29.11 
  -6   8  -5  149.02   33.16 
   6   8   5  134.74   29.83 
   7   8   5  122.44   32.89 
  -7   8  -5  196.05   35.17 
  -8   8  -5  124.64   31.41 
   8   8   5   48.14   31.16 
 -11   9   5  254.04   47.97 
 -10   9   5   79.27   33.16 
  -9   9   5   16.90   24.14 
   9   9  -5   14.30   21.98 
   8   9  -5   96.22   21.38 
  -8   9   5   44.17   26.26 
   8   9  -5   61.44   23.16 
  -7   9   5  164.47   31.59 
   7   9  -5   79.68   24.25 
   7   9  -5   81.25   18.29 
   6   9  -5  521.44   40.68 
  -6   9   5  478.32   44.41 
   6   9  -5  496.60   31.21 
   5   9  -5 1106.09   49.58 
   5   9  -5 1197.83   61.14 
  -5   9   5 1150.83   65.01 
   4   9  -5  656.76   41.87 
   4   9  -5  587.70   29.99 
  -4   9   5  480.04   44.88 
   3   9  -5  638.53   40.85 
   3   9  -5  562.46   28.17 
  -3   9   5  512.63   44.60 
  -2   9   5  165.26   28.58 
   2   9  -5  206.77   27.68 
   2   9  -5  185.37   17.37 
   1   9  -5  979.54   50.30 
   1   9  -5  947.42   42.06 
  -1   9   5  876.49   55.46 
   0   9  -5 1206.84   58.50 
   0   9   5 1168.14   66.32 
   0   9  -5 1157.64   51.14 
  -1   9  -5  554.99   33.88 
   1   9   5  607.61   46.53 
  -1   9  -5  559.16   39.99 
  -2   9  -5  189.42   31.15 
  -2   9  -5  215.02   23.99 
   2   9   5  212.45   35.54 
  -3   9  -5  360.60   37.35 
   3   9   5  364.41   40.60 
   4   9   5  275.49   37.77 
  -4   9  -5  256.49   35.73 
  -5   9  -5  190.83   29.66 
   5   9   5  146.11   31.76 
   6   9   5  207.85   36.07 
  -6   9  -5  152.10   30.92 
   7   9   5  111.00   31.11 
   8   9   5   83.29   33.38 
 -10  10   5   -3.66   27.24 
  -9  10   5   52.89   30.05 
   9  10  -5   20.65   25.04 
   8  10  -5   60.44   23.71 
  -8  10   5  100.51   31.34 
   7  10  -5  -23.61   20.13 
  -7  10   5   -2.97   21.46 
   6  10  -5  132.77   20.39 
   6  10  -5  134.62   25.91 
  -6  10   5  167.43   31.37 
   5  10  -5   32.54   12.76 
  -5  10   5   34.60   24.81 
   5  10  -5   63.60   21.95 
   4  10  -5   12.00   11.50 
   4  10  -5   -8.92   18.03 
  -4  10   5   67.30   25.64 
   3  10  -5  -15.02   15.97 
  -3  10   5  -12.37   22.35 
   3  10  -5   10.51   10.62 
  -2  10   5   17.10   22.67 
   2  10  -5   30.98   12.32 
   2  10  -5   16.69   17.92 
   1  10  -5  512.46   37.30 
  -1  10   5  529.23   45.61 
   1  10  -5  508.75   30.04 
   0  10  -5  215.34   28.30 
   0  10  -5  240.83   23.67 
   0  10   5  205.34   35.25 
  -1  10  -5  908.42   50.28 
   1  10   5  825.61   57.43 
  -1  10  -5  870.80   44.60 
  -2  10  -5  215.08   26.04 
  -2  10  -5  216.71   31.77 
   2  10   5  206.82   34.92 
  -3  10  -5    0.03   18.60 
   3  10   5   -0.66   22.74 
  -3  10  -5   12.28   17.76 
   4  10   5   -7.12   23.38 
  -4  10  -5   54.26   20.32 
  -5  10  -5   44.79   23.72 
   5  10   5   78.48   30.16 
   6  10   5  139.09   32.83 
   7  10   5  450.00   49.58 
   8  10   5   34.81   30.83 
 -10  11   5   84.73   33.58 
   9  11  -5   24.79   23.27 
  -9  11   5   13.03   24.30 
  -8  11   5   40.30   25.40 
   8  11  -5   51.57   25.68 
   7  11  -5  115.01   28.31 
  -7  11   5   70.44   28.66 
   6  11  -5  194.23   31.28 
  -6  11   5  159.11   33.03 
  -5  11   5 1006.92   64.63 
   5  11  -5 1111.65   60.07 
  -4  11   5  735.40   57.37 
   4  11  -5  931.13   51.25 
   3  11  -5  122.07   23.72 
   3  11  -5  125.59   17.25 
  -3  11   5   91.21   29.15 
   2  11  -5  205.78   29.89 
  -2  11   5  190.15   32.41 
   2  11  -5  143.22   20.45 
   1  11  -5  327.25   32.15 
   1  11  -5  317.52   26.79 
  -1  11   5  317.96   41.16 
   0  11   5  501.99   48.57 
   0  11  -5  397.05   29.69 
   0  11  -5  396.67   34.87 
  -1  11  -5  524.71   35.30 
   1  11   5  582.58   49.52 
  -1  11  -5  559.30   41.05 
   2  11   5  430.11   46.85 
  -2  11  -5  438.49   39.31 
  -2  11  -5  442.38   33.30 
  -3  11  -5  411.75   38.24 
  -3  11  -5  330.93   33.10 
   3  11   5  416.71   43.78 
   4  11   5  449.03   47.91 
  -4  11  -5  504.14   42.71 
  -4  11  -5  509.73   39.66 
   5  11   5  160.72   35.22 
  -5  11  -5  276.41   32.67 
   6  11   5   48.66   26.90 
   7  11   5   -0.15   25.24 
   8  11   5   54.11   26.56 
 -10  12   5  184.99   42.47 
  -9  12   5  184.73   38.04 
   9  12  -5  186.69   35.43 
   8  12  -5  279.11   40.15 
  -8  12   5  349.18   44.69 
   7  12  -5   33.97   24.05 
  -7  12   5   19.58   25.53 
  -6  12   5   50.33   28.74 
   6  12  -5   67.11   23.84 
   5  12  -5   69.99   23.46 
  -5  12   5   29.18   26.43 
  -4  12   5   18.58   25.48 
   4  12  -5    7.95   20.10 
  -3  12   5  274.22   41.99 
   3  12  -5  311.66   34.27 
  -2  12   5  717.79   55.20 
   2  12  -5  861.92   42.76 
   2  12  -5  806.09   49.39 
   1  12  -5  993.05   49.33 
  -1  12   5  977.25   63.32 
   1  12  -5 1007.83   54.03 
   0  12  -5  142.85   21.40 
   0  12  -5  109.95   22.58 
   0  12   5   93.18   33.03 
  -1  12  -5   85.15   21.74 
  -1  12  -5   97.23   20.27 
   1  12   5   47.94   29.55 
  -2  12  -5  327.94   33.94 
  -2  12  -5  315.56   30.74 
   2  12   5  281.12   41.10 
  -3  12  -5  124.19   24.60 
   3  12   5   91.37   29.89 
  -3  12  -5  144.59   25.84 
   4  12   5  286.69   41.69 
  -4  12  -5  324.68   35.33 
   5  12   5  126.75   32.19 
  -5  12  -5  155.44   29.20 
  -6  12  -5  115.72   26.79 
   6  12   5   82.87   29.04 
   7  12   5    4.92   22.52 
  -7  12  -5   43.09   23.35 
 -10  13   5   25.04   32.36 
   9  13  -5   21.52   29.48 
  -9  13   5   25.08   30.16 
  -8  13   5   45.62   29.85 
   8  13  -5   26.42   26.89 
   7  13  -5   50.09   26.19 
  -7  13   5   68.75   28.39 
  -6  13   5   -8.05   25.36 
   6  13  -5   47.00   24.30 
   5  13  -5   89.66   24.05 
  -5  13   5   32.32   28.35 
  -4  13   5   24.99   25.29 
   4  13  -5    5.15   19.88 
   3  13  -5   21.27   18.51 
  -3  13   5   41.49   28.52 
   2  13  -5   58.33   21.19 
  -2  13   5   75.24   28.81 
   1  13  -5  380.33   35.46 
  -1  13   5  392.95   46.16 
   0  13   5  122.51   34.00 
   0  13  -5  146.11   23.46 
   0  13  -5  118.48   21.75 
   1  13   5  122.28   32.82 
  -1  13  -5  184.37   25.92 
  -1  13  -5  164.87   27.23 
  -2  13  -5  191.43   27.53 
  -2  13  -5  147.23   23.82 
   2  13   5  151.55   34.59 
   3  13   5  149.21   33.97 
  -3  13  -5  134.20   26.32 
  -4  13  -5  136.03   29.15 
   4  13   5  118.13   31.29 
   5  13   5  119.99   32.31 
  -5  13  -5  197.15   33.14 
  -6  13  -5   75.67   23.94 
   6  13   5   54.92   26.73 
  -7  13  -5   96.88   27.83 
   7  13   5   69.36   28.46 
   9  14  -5   70.75   32.42 
  -9  14   5   26.24   29.81 
   8  14  -5  161.60   33.90 
  -8  14   5  163.49   38.08 
  -7  14   5  135.31   36.06 
   7  14  -5  118.76   30.35 
   6  14  -5   47.62   25.56 
  -6  14   5   70.11   31.51 
   5  14  -5  301.25   35.14 
  -5  14   5  226.77   40.08 
  -4  14   5  120.91   33.08 
   4  14  -5  177.31   28.35 
  -3  14   5  119.18   33.11 
   3  14  -5   99.70   22.70 
   2  14  -5   84.12   21.95 
  -2  14   5  113.49   30.10 
  -1  14   5  233.16   38.24 
   1  14  -5  260.98   32.25 
   0  14  -5  274.24   31.37 
   0  14   5  267.52   44.62 
   1  14   5  177.08   36.81 
  -1  14  -5  183.73   28.05 
  -1  14  -5  185.71   29.49 
   2  14   5  327.05   45.09 
  -2  14  -5  332.57   33.83 
   3  14   5  438.48   46.63 
  -3  14  -5  344.32   36.38 
  -4  14  -5  104.14   27.40 
   4  14   5   61.57   29.06 
   5  14   5  126.47   32.05 
  -5  14  -5  142.17   31.92 
  -6  14  -5   43.13   25.91 
   6  14   5   15.73   26.46 
  -7  14  -5   19.68   23.62 
   7  14   5   21.95   24.53 
  -9  15   5   32.46   31.85 
   9  15  -5   15.06   29.88 
  -8  15   5  132.22   39.05 
   8  15  -5  133.49   32.92 
  -7  15   5  298.32   47.89 
   7  15  -5  326.37   41.62 
   6  15  -5  452.54   44.46 
  -6  15   5  345.82   48.85 
   5  15  -5   96.07   25.51 
  -5  15   5  103.89   32.72 
   4  15  -5  271.58   34.93 
  -4  15   5  190.88   38.55 
  -3  15   5  199.05   37.22 
   3  15  -5  216.66   32.64 
   2  15  -5   67.60   21.77 
  -2  15   5   67.23   29.16 
  -1  15   5  267.06   42.99 
   1  15  -5  201.23   29.68 
   0  15  -5  220.63   30.01 
   0  15   5  247.10   41.58 
   1  15   5   92.32   29.71 
  -1  15  -5  110.26   22.21 
  -2  15  -5  107.50   25.75 
   2  15   5  164.39   34.90 
   3  15   5   84.89   31.08 
  -3  15  -5   60.83   22.96 
   4  15   5  107.60   32.38 
  -5  15  -5  -16.19   20.29 
   5  15   5   -0.54   25.87 
   6  15   5  251.66   41.06 
  -6  15  -5  152.73   34.27 
   8  16  -5   31.42   29.21 
  -8  16   5   89.42   38.37 
   7  16  -5    3.96   25.01 
  -7  16   5   13.82   29.79 
   6  16  -5  177.34   32.79 
  -6  16   5   88.81   36.20 
  -5  16   5  121.76   35.26 
   5  16  -5  246.47   35.16 
   4  16  -5   13.71   21.25 
  -4  16   5   32.90   30.06 
   3  16  -5   20.69   20.00 
  -3  16   5   19.84   27.82 
  -2  16   5   59.13   30.46 
   2  16  -5   32.52   20.57 
  -1  16   5  100.10   30.30 
   1  16  -5   75.25   22.02 
   0  16   5  269.97   42.91 
   0  16  -5  233.99   30.78 
   1  16   5  249.42   41.20 
   2  16   5   87.61   32.03 
   3  16   5   84.16   34.30 
  -4  16  -5  137.44   30.60 
   4  16   5   39.90   25.66 
  -5  16  -5  178.97   33.82 
   5  16   5   68.15   29.84 
  -6  16  -5  113.77   31.41 
   6  16   5  114.58   32.51 
  -8  17   5   84.43   38.97 
   8  17  -5   27.78   31.86 
   7  17  -5   76.90   29.16 
  -7  17   5   28.36   36.32 
  -6  17   5  225.58   44.59 
   6  17  -5  168.85   32.80 
   5  17  -5  486.86   45.21 
  -5  17   5  429.33   52.61 
  -4  17   5   85.02   33.59 
   4  17  -5   80.70   25.78 
   3  17  -5   -8.25   20.75 
  -3  17   5   14.43   28.01 
   2  17  -5   76.90   25.01 
  -2  17   5   82.38   30.73 
  -1  17   5   12.99   25.11 
   1  17  -5   64.76   23.04 
   0  17   5  214.18   39.85 
   1  17   5  508.35   51.75 
   2  17   5  107.08   34.10 
   3  17   5   34.93   29.56 
   4  17   5  -27.14   22.35 
   5  17   5   75.10   30.89 
   7  18  -5  -33.71   25.31 
  -7  18   5   23.84   34.78 
  -6  18   5   80.97   37.97 
   6  18  -5  135.79   31.99 
   5  18  -5   35.40   26.76 
  -5  18   5   40.13   31.66 
   4  18  -5  132.19   27.64 
  -4  18   5   69.25   30.77 
  -3  18   5  209.70   39.19 
   3  18  -5  159.68   29.18 
  -2  18   5  506.53   50.62 
   2  18  -5  534.07   42.55 
  -1  18   5  271.79   44.14 
   0  18   5   59.90   28.40 
   1  18   5   71.92   28.59 
   2  18   5  -20.23   24.12 
   3  18   5   42.45   27.71 
   4  18   5  206.44   41.16 
   6  19  -5   16.31   26.28 
  -6  19   5   53.83   31.65 
   5  19  -5  103.91   31.42 
  -5  19   5  143.70   39.30 
  -4  19   5    7.40   24.28 
   4  19  -5   -5.90   22.68 
  -3  19   5  161.58   36.24 
   3  19  -5  151.07   28.99 
  -2  19   5  146.97   35.76 
  -1  19   5  -41.33   23.64 
   0  19   5    4.09   24.26 
   1  19   5   99.85   32.46 
   2  19   5   43.88   29.99 
   3  19   5  130.48   36.64 
   4  19   5  187.86   40.13 
  -5  20   5  -12.64   29.47 
   5  20  -5   33.42   26.85 
   4  20  -5  543.12   47.28 
  -4  20   5  426.34   52.92 
  -3  20   5  473.54   53.79 
  -2  20   5  251.12   42.42 
  -1  20   5  111.90   33.60 
   0  20   5   20.96   26.65 
   1  20   5   60.39   30.35 
   2  20   5   19.58   28.33 
   3  20   5  134.70   37.06 
  -4  21   5   58.11   32.08 
  -3  21   5  103.14   35.13 
  -2  21   5   94.65   34.40 
  -1  21   5  110.20   35.21 
   0  21   5   82.32   30.75 
   1  21   5  188.25   38.10 
   2  21   5   68.79   30.11 
  -1  22   5    7.33   28.88 
   0  22   5  112.33   35.33 
  -4 -17  -6  -34.93   27.28 
  -3 -16  -6  279.16   45.74 
  -4 -16  -6  186.68   37.06 
  -5 -16  -6  169.00   37.99 
  -2 -15  -6   72.22   30.69 
  -3 -15  -6   80.87   30.78 
  -4 -15  -6  223.33   40.16 
  -5 -15  -6  234.98   41.98 
  -6 -15  -6  -38.29   28.23 
  -1 -14  -6   20.29   24.05 
  -2 -14  -6   38.04   28.24 
  -3 -14  -6  108.88   32.99 
  -4 -14  -6  104.33   33.37 
  -5 -14  -6   46.82   33.43 
  -6 -14  -6   22.27   28.76 
   0 -13  -6  408.31   41.27 
  -1 -13  -6 1865.05   91.29 
  -2 -13  -6  400.84   46.39 
  -3 -13  -6  333.10   45.41 
  -4 -13  -6   89.97   31.31 
  -5 -13  -6   85.87   32.48 
  -6 -13  -6   36.83   30.86 
   0 -12  -6  112.44   27.37 
  -1 -12  -6  186.68   31.93 
  -2 -12  -6  333.23   42.12 
  -3 -12  -6  172.86   35.16 
  -4 -12  -6   53.92   27.60 
  -5 -12  -6   43.89   29.15 
  -6 -12  -6   69.07   32.09 
  -7 -12  -6   40.96   31.19 
   1 -11  -6   61.86   20.61 
   0 -11  -6   55.00   25.37 
  -1 -11  -6  410.50   44.76 
  -2 -11  -6  310.98   40.36 
  -3 -11  -6  653.05   52.98 
  -4 -11  -6   84.38   31.76 
  -5 -11  -6  136.03   33.78 
  -6 -11  -6   50.30   30.54 
  -7 -11  -6   41.18   31.95 
   2 -10  -6  591.04   34.99 
   1 -10  -6 1212.10   59.60 
   0 -10  -6  849.96   53.44 
  -1 -10  -6  299.35   39.92 
  -2 -10  -6   40.21   23.82 
  -3 -10  -6   58.52   28.12 
  -4 -10  -6  448.29   47.33 
   5 -10   6  198.01   31.95 
  -5 -10  -6  250.61   41.17 
   6 -10   6  466.15   44.26 
  -6 -10  -6  422.81   50.43 
   7 -10   6   63.67   28.62 
  -7 -10  -6   -1.92   30.09 
 -11  -9   6  206.31   50.90 
   2  -9  -6   75.10   16.34 
   1  -9  -6  541.65   38.07 
   0  -9  -6  404.39   40.01 
  -1  -9  -6   33.06   24.51 
  -2  -9  -6   89.08   28.40 
  -3  -9  -6  406.45   44.67 
   3  -9   6  408.55   33.66 
  -4  -9  -6  151.62   33.81 
   4  -9   6  193.68   28.83 
   5  -9   6  189.70   30.94 
  -5  -9  -6  204.59   37.99 
   6  -9   6  362.19   38.80 
  -6  -9  -6  322.80   47.30 
   7  -9   6  111.49   28.53 
  -7  -9  -6  103.90   32.85 
  -8  -9  -6   20.52   29.46 
   8  -9   6   44.57   26.33 
 -11  -8   6   39.78   37.46 
   3  -8  -6   52.00   14.18 
   2  -8  -6  599.67   34.64 
   1  -8  -6  434.11   34.00 
   0  -8  -6 1048.26   58.45 
  -1  -8  -6  779.27   52.05 
   2  -8   6   62.99   18.35 
  -2  -8  -6   53.78   24.82 
   3  -8   6  310.53   29.85 
  -3  -8  -6  290.83   41.49 
   4  -8   6  513.46   38.98 
  -4  -8  -6  563.03   49.93 
  -5  -8  -6  776.61   57.50 
   5  -8   6  677.25   48.06 
   6  -8   6  287.63   37.22 
  -6  -8  -6  235.04   38.85 
   7  -8   6   73.64   28.58 
  -7  -8  -6   49.56   29.12 
   8  -8   6   82.78   30.15 
  -8  -8  -6   36.25   34.16 
 -11  -7   6  519.45   62.75 
   4  -7  -6  802.99   37.13 
   3  -7  -6  191.94   20.84 
   2  -7  -6   75.20   16.61 
   1  -7  -6  175.45   24.53 
   0  -7  -6  216.53   32.96 
  -1  -7  -6  724.02   49.73 
   1  -7   6  723.41   37.12 
   2  -7   6  757.32   41.81 
  -2  -7  -6  853.34   55.08 
   3  -7   6   74.56   20.26 
  -3  -7  -6   60.78   26.38 
   4  -7   6   33.67   19.40 
  -4  -7  -6   28.89   24.60 
  -5  -7  -6   12.25   25.26 
   5  -7   6   29.60   21.12 
   6  -7   6  183.93   31.74 
  -6  -7  -6  162.74   35.51 
  -7  -7  -6   12.27   27.58 
   7  -7   6  -16.99   23.10 
   8  -7   6  170.20   34.22 
  -8  -7  -6  137.51   40.53 
 -11  -6   6   35.46   36.75 
   5  -6  -6   58.13   12.61 
   4  -6  -6  181.53   19.51 
   3  -6  -6  202.69   21.60 
   2  -6  -6  587.16   33.48 
   1  -6  -6  416.99   34.37 
   0  -6  -6  614.30   42.49 
   1  -6   6  400.30   26.84 
  -1  -6  -6  445.90   40.73 
  -2  -6  -6   -2.41   22.37 
   2  -6   6    7.56   13.91 
  -3  -6  -6  478.55   45.06 
   3  -6   6  498.60   35.77 
  -4  -6  -6   26.70   25.19 
   4  -6   6   34.45   18.57 
  -5  -6  -6   -7.53   23.32 
   5  -6   6   80.54   22.86 
   6  -6   6   81.80   26.25 
  -6  -6  -6   80.49   29.97 
   7  -6   6  271.79   37.54 
  -7  -6  -6  164.80   38.51 
  -8  -6  -6  -26.20   30.54 
   8  -6   6   84.30   29.13 
 -11  -5   6  400.71   56.20 
   6  -5  -6    7.68   11.72 
   5  -5  -6  256.30   22.41 
   4  -5  -6  472.65   29.00 
   3  -5  -6  882.44   42.58 
   2  -5  -6  297.41   25.25 
   1  -5  -6  583.47   37.79 
   0  -5   6  299.52   19.21 
   0  -5  -6  281.85   31.14 
   1  -5   6  116.35   17.91 
  -1  -5  -6  103.63   24.87 
   2  -5   6  133.47   21.49 
  -2  -5  -6  164.48   28.47 
   3  -5   6  480.98   35.20 
  -3  -5  -6  573.97   46.24 
   4  -5   6  269.61   30.46 
  -4  -5  -6  273.89   39.78 
   5  -5   6  387.07   36.00 
  -5  -5  -6  353.20   43.17 
  -6  -5  -6  280.62   43.99 
   6  -5   6  283.87   35.99 
  -7  -5  -6   20.83   30.07 
   7  -5   6    9.39   23.15 
   8  -5   6   60.04   27.48 
  -8  -5  -6    6.02   33.25 
 -11  -4   6   36.95   36.22 
   7  -4  -6  558.33   33.64 
   6  -4  -6  936.24   44.14 
   5  -4  -6   28.94   13.13 
   4  -4  -6   92.58   16.29 
   3  -4  -6  307.36   25.89 
   2  -4  -6 1922.03   76.84 
   1  -4  -6 1573.98   68.03 
   0  -4  -6 1005.10   52.74 
   0  -4   6 1023.10   41.34 
  -1  -4  -6   50.58   20.90 
   1  -4   6   56.36   13.00 
  -2  -4  -6  168.10   28.66 
   2  -4   6  192.23   21.85 
  -3  -4  -6  852.85   54.70 
   3  -4   6  828.81   45.38 
   4  -4   6  150.23   24.81 
  -4  -4  -6  151.36   32.14 
   5  -4   6  107.82   24.33 
  -5  -4  -6  111.13   31.15 
   6  -4   6  198.44   32.08 
  -6  -4  -6  159.45   34.90 
   7  -4   6  136.60   30.62 
  -7  -4  -6  130.41   35.91 
   8  -4   6   31.64   26.64 
  -8  -4  -6  -20.39   31.16 
 -11  -3   6   36.28   34.79 
   8  -3  -6  140.28   22.34 
   7  -3  -6  151.29   21.05 
   6  -3  -6  115.93   18.28 
   5  -3  -6  161.72   21.62 
   4  -3  -6  331.66   25.25 
  -4  -3   6  234.52   16.72 
   3  -3  -6  102.83   16.61 
   2  -3  -6 1362.15   59.07 
   1  -3  -6  480.08   34.28 
   0  -3   6   79.82   13.02 
   0  -3  -6   57.48   19.56 
   1  -3   6  639.16   33.05 
  -1  -3  -6  700.37   44.07 
   2  -3   6    2.48   12.83 
  -2  -3  -6   17.04   20.68 
   3  -3   6   98.64   19.61 
  -3  -3  -6   81.05   25.82 
  -4  -3  -6   66.28   27.36 
   4  -3   6  120.05   24.46 
  -5  -3  -6  118.74   32.01 
   5  -3   6   99.52   23.82 
   6  -3   6  394.01   38.71 
  -6  -3  -6  287.25   44.15 
   7  -3   6    6.75   21.94 
  -7  -3  -6   29.88   31.66 
  -8  -3  -6    5.62   32.74 
   8  -3   6   10.24   23.94 
 -12  -2   6   36.10   34.18 
  12  -2  -6   35.96   23.38 
 -11  -2   6   11.02   32.29 
  11  -2  -6   74.02   21.41 
  10  -2  -6   91.48   24.35 
   9  -2  -6  310.44   31.53 
   9  -2  -6  314.54   32.36 
   8  -2  -6  143.51   23.25 
   8  -2  -6  159.43   23.67 
   7  -2  -6  709.49   39.90 
   6  -2  -6  657.02   38.17 
   5  -2  -6  518.93   32.80 
   4  -2  -6   37.03   14.74 
  -4  -2   6   43.78   10.86 
   3  -2  -6  124.22   20.99 
   2  -2  -6  872.41   44.05 
  -1  -2   6  702.51   28.22 
   1  -2  -6  689.51   39.72 
   0  -2   6  479.38   24.03 
   0  -2  -6  433.36   35.63 
   1  -2   6   66.79   13.34 
  -1  -2  -6   68.10   20.63 
   2  -2   6  120.69   18.42 
  -2  -2  -6  144.68   25.79 
  -3  -2  -6  399.67   40.56 
   3  -2   6  379.39   32.12 
  -4  -2  -6  353.50   43.31 
   4  -2   6  408.22   34.76 
  -5  -2  -6   97.47   30.56 
   5  -2   6   80.00   22.67 
  -6  -2  -6  266.99   43.10 
   6  -2   6  245.02   33.79 
   7  -2   6   42.15   24.08 
  -7  -2  -6   82.84   33.78 
   8  -2   6  107.02   31.79 
  -8  -2  -6  104.59   38.01 
  12  -1  -6  260.91   35.04 
  11  -1  -6  202.05   30.50 
 -11  -1   6  252.23   41.54 
  10  -1  -6  258.50   30.21 
   9  -1  -6   17.70   19.20 
   9  -1  -6   34.60   18.09 
   8  -1  -6  131.58   22.33 
   8  -1  -6  147.76   22.07 
   7  -1  -6  186.98   24.51 
   7  -1  -6  216.57   24.28 
   6  -1  -6  442.76   31.41 
   5  -1  -6  879.64   44.94 
   4  -1  -6 2534.35   98.00 
  -4  -1   6 2507.90   92.87 
  -3  -1   6 2670.64   93.96 
   3  -1  -6 2520.05  100.12 
  -2  -1   6  113.87   12.53 
   2  -1  -6   97.48   17.10 
   1  -1  -6  594.54   37.22 
  -1  -1   6  594.45   26.44 
   0  -1   6  624.99   30.27 
   0  -1  -6  642.24   40.16 
  -1  -1  -6 2288.34   93.99 
   1  -1   6 2251.09   86.29 
   2  -1   6  623.91   35.32 
  -2  -1  -6  594.31   42.89 
   3  -1   6  311.13   28.72 
  -3  -1  -6  324.16   38.70 
  -4  -1  -6  531.50   47.24 
   4  -1   6  487.71   38.31 
  -5  -1  -6   27.84   25.57 
   5  -1   6   12.23   18.73 
  -6  -1  -6   91.77   31.96 
   6  -1   6   72.76   23.68 
  -7  -1  -6  143.85   37.05 
   7  -1   6  205.54   34.70 
  -8  -1  -6  245.46   44.90 
   8  -1   6  308.51   41.05 
  12   0  -6   56.78   21.06 
  11   0  -6   48.81   21.58 
 -10   0   6    1.04   24.90 
  10   0  -6   -4.76   15.94 
   9   0  -6   -2.65   16.50 
   9   0  -6    5.81   16.68 
   8   0  -6  294.93   29.17 
   8   0  -6  332.06   31.61 
   7   0  -6  279.20   27.76 
   7   0  -6  316.52   27.07 
   6   0  -6   16.92   14.82 
   6   0  -6   -4.07   11.82 
  -5   0   6   46.28   14.30 
   5   0  -6   28.53   15.54 
  -4   0   6   14.64   12.42 
   4   0  -6   18.91   15.18 
   3   0  -6   95.52   17.10 
  -3   0   6  101.03   17.16 
   2   0  -6    2.47   13.85 
  -2   0   6   23.75   11.07 
   1   0  -6  320.65   28.64 
  -1   0   6  319.09   20.52 
   0   0  -6 1085.23   54.46 
   0   0   6 1097.75   45.87 
  -1   0  -6   39.14   19.02 
   1   0   6   23.31   12.46 
  -2   0  -6  275.66   33.95 
   2   0   6  304.97   25.40 
  -3   0  -6  352.26   38.22 
   3   0   6  332.44   29.58 
   4   0   6   87.68   21.64 
  -4   0  -6   74.66   28.48 
  -5   0  -6  -20.06   23.75 
   5   0   6  -47.09   15.29 
   6   0   6   34.84   21.83 
  -6   0  -6   18.08   26.97 
  -7   0  -6  175.94   37.26 
   7   0   6  150.26   30.85 
  -8   0  -6  320.39   50.64 
   8   0   6  377.12   44.11 
  12   1  -6  238.43   33.73 
 -12   1   6  305.45   61.69 
  11   1  -6  213.10   29.24 
 -10   1   6  232.13   37.42 
  10   1  -6  250.51   30.56 
   9   1  -6    4.43   19.28 
   9   1  -6   25.67   16.08 
   8   1  -6  127.36   21.50 
   8   1  -6  102.19   21.79 
   7   1  -6  211.51   26.91 
   7   1  -6  220.12   23.80 
  -6   1   6  506.72   34.60 
   6   1  -6  540.77   36.46 
   6   1  -6  523.71   30.64 
  -5   1   6  850.66   42.89 
   5   1  -6  856.15   46.14 
  -4   1   6 2354.43   93.05 
   4   1  -6 2470.96   95.20 
  -4   1   6 2376.61   91.77 
  -3   1   6 2810.54   99.54 
   3   1  -6 2473.68  101.43 
  -2   1   6  121.96   16.40 
   2   1  -6   97.75   18.38 
   1   1  -6  545.81   35.42 
  -1   1   6  551.00   29.42 
   0   1  -6  665.72   40.14 
   0   1   6  616.59   32.54 
   1   1   6 2188.54   86.42 
  -1   1  -6 2219.50   92.90 
  -2   1  -6  608.58   42.76 
   2   1   6  530.43   34.48 
   3   1   6  356.39   30.56 
  -3   1  -6  335.36   37.51 
  -4   1  -6  462.32   42.86 
   4   1   6  436.99   35.88 
  -5   1  -6    7.24   22.86 
   5   1   6  -35.58   15.28 
  -6   1  -6   66.08   28.73 
   6   1   6   81.96   24.56 
  -7   1  -6  211.07   38.21 
   7   1   6  229.84   35.69 
   8   1   6  197.79   36.53 
  -8   1  -6  255.41   43.82 
 -12   2   6   71.44   37.11 
  12   2  -6   65.89   23.50 
 -11   2   6   47.72   34.89 
  11   2  -6   17.08   18.46 
 -10   2   6   94.65   36.71 
  10   2  -6  118.11   23.87 
   9   2  -6  402.37   34.39 
   9   2  -6  378.34   36.48 
   8   2  -6  230.20   25.92 
   8   2  -6  219.75   29.59 
   7   2  -6  922.00   45.16 
   7   2  -6  837.30   49.33 
  -7   2   6  897.70   50.91 
   6   2  -6  566.39   38.69 
  -6   2   6  660.85   39.70 
   6   2  -6  622.83   33.11 
  -6   2   6  568.34   37.62 
  -5   2   6  443.88   30.67 
   5   2  -6  399.33   24.05 
  -5   2   6  400.79   28.23 
   5   2  -6  451.34   33.48 
   4   2  -6   31.42   16.07 
  -4   2   6   52.69   16.40 
  -3   2   6  105.99   18.05 
   3   2  -6  118.77   18.69 
  -2   2   6  868.86   41.51 
   2   2  -6  794.07   44.15 
  -1   2   6  658.17   35.37 
   1   2  -6  637.04   38.76 
   0   2   6  467.40   29.52 
   0   2  -6  456.10   35.09 
   1   2   6   94.51   17.33 
  -1   2  -6   71.04   20.47 
  -1   2  -6   88.58   13.90 
   2   2   6  114.82   19.81 
  -2   2  -6  107.11   25.38 
  -3   2  -6  384.64   38.32 
   3   2   6  398.24   33.16 
   4   2   6  337.24   33.48 
  -4   2  -6  342.05   38.76 
  -5   2  -6   73.66   26.41 
   5   2   6   76.86   22.74 
  -6   2  -6  302.00   40.99 
   6   2   6  279.57   35.68 
   7   2   6    6.84   24.21 
  -7   2  -6   78.50   29.54 
   8   2   6  101.36   30.26 
  -8   2  -6   78.98   32.32 
  11   3  -6   74.38   20.78 
 -11   3   6   20.43   27.12 
  10   3  -6   14.35   18.56 
 -10   3   6   15.44   23.68 
  10   3  -6   -7.14   20.78 
   9   3  -6  127.91   25.75 
   9   3  -6  151.28   24.58 
  -9   3   6  177.45   32.05 
  -8   3   6  165.22   27.26 
   8   3  -6  166.72   27.71 
  -8   3   6   85.59   23.86 
   8   3  -6  141.80   22.12 
   7   3  -6  113.87   23.52 
  -7   3   6  188.94   27.37 
  -7   3   6  129.58   25.16 
   7   3  -6  189.34   22.50 
   6   3  -6   98.68   15.30 
  -6   3   6   85.49   20.76 
   6   3  -6  100.70   20.69 
  -6   3   6   84.58   18.60 
  -5   3   6  137.89   22.14 
   5   3  -6  173.97   25.80 
  -5   3   6  209.99   21.86 
   5   3  -6  202.99   16.46 
   4   3  -6  284.30   27.63 
  -4   3   6  232.78   25.43 
   3   3  -6   76.61   18.20 
  -3   3   6  120.21   20.12 
   2   3  -6 1378.54   61.75 
  -2   3   6 1395.11   60.16 
   1   3  -6  504.94   34.85 
  -1   3   6  549.84   33.70 
   0   3   6   74.57   17.32 
   0   3  -6  107.14   20.69 
   1   3   6  598.68   35.96 
  -1   3  -6  569.84   32.04 
  -1   3  -6  557.68   40.76 
   2   3   6   18.30   16.06 
  -2   3  -6   39.57   14.95 
  -2   3  -6   41.42   20.47 
  -3   3  -6   60.50   24.52 
  -3   3  -6   67.95   19.65 
   3   3   6   67.35   19.86 
   4   3   6   96.52   23.35 
  -4   3  -6   87.98   24.83 
  -5   3  -6   82.36   26.73 
   5   3   6   93.81   25.10 
  -6   3  -6  353.57   42.05 
   6   3   6  308.01   37.58 
  -7   3  -6   46.20   28.94 
  -7   3  -6   39.65   25.60 
   7   3   6   54.98   25.84 
  -8   3  -6   32.35   26.14 
   8   3   6    4.22   25.42 
  -8   3  -6   -4.84   26.59 
 -11   4   6   51.56   26.05 
 -11   4   6   47.97   31.28 
  11   4  -6   33.20   19.44 
  10   4  -6  -30.83   21.24 
 -10   4   6   23.86   25.58 
 -10   4   6   14.47   21.53 
   9   4  -6  240.63   28.92 
   9   4  -6  215.06   32.61 
  -9   4   6  198.02   32.16 
  -9   4   6  268.31   36.97 
  -8   4   6  240.38   30.57 
  -8   4   6  331.68   35.68 
   8   4  -6  247.50   26.14 
   8   4  -6  291.01   33.04 
  -7   4   6  531.82   40.48 
   7   4  -6  464.61   31.84 
   7   4  -6  459.82   38.69 
  -7   4   6  605.51   40.55 
   6   4  -6  872.59   50.47 
  -6   4   6  875.97   50.74 
  -6   4   6  918.91   49.88 
   6   4  -6  930.86   42.17 
   5   4  -6   40.34   18.32 
   5   4  -6   59.42   11.01 
  -5   4   6   23.90   17.93 
  -4   4   6  133.89   21.65 
   4   4  -6  107.40   10.22 
   4   4  -6  100.53   20.10 
   3   4  -6  259.08   26.55 
  -3   4   6  245.42   28.63 
  -2   4   6 2166.61   86.77 
   2   4  -6 2119.89   87.41 
  -1   4   6 1705.92   75.17 
   1   4  -6 1788.90   75.69 
   0   4   6 1057.43   51.00 
   0   4  -6  936.92   51.99 
   1   4   6   51.18   17.79 
  -1   4  -6   14.42   18.72 
   2   4   6  140.36   23.66 
  -2   4  -6  210.27   23.03 
  -2   4  -6  147.18   26.00 
  -3   4  -6  718.29   44.44 
  -3   4  -6  702.74   49.44 
   3   4   6  733.67   46.03 
   4   4   6  104.58   24.38 
  -4   4  -6  198.81   27.93 
  -4   4  -6  160.19   29.85 
  -5   4  -6  163.94   28.64 
   5   4   6  120.65   26.67 
  -5   4  -6  151.80   28.19 
  -6   4  -6  171.32   30.66 
   6   4   6  164.50   31.30 
  -6   4  -6  181.78   32.25 
  -7   4  -6   57.78   28.74 
   7   4   6   98.68   28.47 
  -7   4  -6   52.95   23.44 
   8   4   6   24.98   27.59 
  -8   4  -6   19.90   27.59 
  -8   4  -6  -25.66   18.77 
 -11   5   6  185.79   40.12 
 -11   5   6  225.21   37.03 
  10   5  -6  433.26   36.94 
 -10   5   6  368.53   40.92 
 -10   5   6  444.01   45.92 
  10   5  -6  379.99   41.57 
   9   5  -6  191.14   32.42 
  -9   5   6  198.63   33.64 
   9   5  -6  214.34   27.45 
  -9   5   6  176.02   31.12 
   8   5  -6   32.43   15.96 
   8   5  -6    1.46   19.05 
  -8   5   6   20.19   17.77 
  -8   5   6   21.57   21.75 
  -7   5   6  122.21   26.13 
   7   5  -6  102.01   17.68 
   7   5  -6  106.52   24.31 
  -7   5   6  155.99   27.35 
   6   5  -6   29.06   12.65 
  -6   5   6   30.15   20.93 
   6   5  -6   15.63   19.84 
   5   5  -6  285.29   19.30 
  -5   5   6  326.65   31.92 
   5   5  -6  282.67   30.66 
   4   5  -6  439.91   19.71 
   4   5  -6  483.02   35.35 
  -4   5   6  353.95   34.56 
  -3   5   6  889.67   49.32 
   3   5  -6  862.76   47.36 
  -2   5   6  245.49   29.63 
   2   5  -6  269.35   27.84 
   1   5  -6  569.18   39.77 
  -1   5   6  642.08   41.22 
   0   5   6  252.31   29.14 
   0   5  -6  239.92   30.70 
   1   5   6  194.76   27.39 
  -1   5  -6  128.04   23.65 
   2   5   6  102.28   23.60 
  -2   5  -6  142.40   25.46 
  -3   5  -6  472.52   42.14 
  -3   5  -6  506.08   37.05 
   3   5   6  478.02   40.13 
  -4   5  -6  205.90   35.23 
   4   5   6  235.58   32.30 
  -4   5  -6  293.82   31.64 
  -5   5  -6  319.84   35.47 
   5   5   6  259.20   33.91 
  -5   5  -6  382.88   42.20 
  -6   5  -6  303.33   36.82 
   6   5   6  264.44   38.60 
  -6   5  -6  313.98   41.51 
   7   5   6   35.83   25.71 
  -7   5  -6   62.89   27.40 
  -7   5  -6   43.21   21.07 
  -8   5  -6   14.36   26.18 
  -8   5  -6   24.44   21.37 
   8   5   6   -9.99   25.75 
 -11   6   6   44.23   29.74 
 -11   6   6   29.62   24.42 
 -10   6   6   15.92   20.04 
 -10   6   6   -1.40   24.95 
  10   6  -6   15.70   22.52 
   9   6  -6    1.72   19.40 
  -9   6   6   14.44   20.17 
  -9   6   6   25.64   23.26 
   8   6  -6   78.20   24.43 
  -8   6   6   86.07   24.83 
  -8   6   6   62.52   25.13 
   8   6  -6  114.30   20.23 
   7   6  -6   77.70   23.12 
   7   6  -6   27.00   13.63 
  -7   6   6   46.88   22.96 
   6   6  -6   13.95   11.52 
  -6   6   6   13.40   20.87 
   6   6  -6   42.65   20.09 
   5   6  -6   79.62   11.69 
  -5   6   6   57.79   21.88 
   5   6  -6   83.30   20.66 
   4   6  -6  149.23   11.71 
   4   6  -6  130.55   23.33 
  -4   6   6  160.72   26.47 
   3   6  -6  186.98   28.59 
  -3   6   6  198.51   27.82 
   2   6  -6  668.85   40.64 
  -2   6   6  621.08   42.56 
   1   6  -6  445.07   34.96 
  -1   6   6  412.92   38.03 
   0   6   6  500.88   39.30 
   0   6  -6  582.04   39.38 
   0   6  -6  553.53   26.55 
  -1   6  -6  403.68   37.36 
   1   6   6  470.41   38.58 
   2   6   6   38.50   20.68 
  -2   6  -6   44.04   22.12 
   3   6   6  419.23   39.02 
  -3   6  -6  465.59   43.18 
  -4   6  -6   66.42   19.97 
   4   6   6   40.50   22.51 
  -4   6  -6   47.42   23.34 
   5   6   6   50.35   23.26 
  -5   6  -6   49.19   24.52 
  -5   6  -6   71.51   23.08 
  -6   6  -6   66.60   28.59 
   6   6   6   83.04   26.32 
  -6   6  -6   33.63   22.42 
  -7   6  -6  184.03   32.29 
  -7   6  -6  191.07   36.72 
   7   6   6  167.63   33.34 
   8   6   6   39.33   27.14 
  -8   6  -6   75.87   32.68 
  -8   6  -6  -28.60   19.30 
 -11   7   6  338.21   49.21 
  10   7  -6  127.11   31.04 
 -10   7   6  157.15   35.53 
  -9   7   6  231.40   37.43 
   9   7  -6  247.65   34.30 
   8   7  -6   71.58   25.16 
  -8   7   6   45.58   24.92 
  -7   7   6  165.36   30.07 
   7   7  -6  144.79   26.57 
   6   7  -6  594.78   44.21 
  -6   7   6  645.86   46.73 
  -5   7   6 1060.83   57.77 
   5   7  -6  921.01   53.92 
   4   7  -6  849.93   50.65 
  -4   7   6  874.92   53.42 
  -3   7   6  188.67   31.78 
   3   7  -6  163.17   27.29 
  -2   7   6  122.14   24.46 
   2   7  -6   83.22   20.35 
   1   7  -6  266.50   29.72 
  -1   7   6  179.07   29.07 
   0   7  -6  173.92   16.41 
   0   7  -6  203.31   29.43 
   0   7   6  230.82   33.45 
   1   7   6  671.50   48.46 
  -1   7  -6  732.97   46.57 
  -2   7  -6  653.82   46.56 
   2   7   6  713.80   48.15 
   3   7   6   89.89   25.62 
  -3   7  -6   34.30   22.90 
  -4   7  -6   41.05   24.24 
   4   7   6   54.19   25.02 
   5   7   6   25.34   22.59 
  -5   7  -6   26.50   21.68 
  -5   7  -6    2.03   22.48 
  -6   7  -6  175.61   32.73 
   6   7   6  227.06   35.85 
  -6   7  -6  203.20   35.12 
   7   7   6  -10.53   23.71 
  -7   7  -6   48.93   26.60 
  -7   7  -6   24.23   22.54 
  -8   7  -6  110.94   29.25 
   8   7   6  116.17   34.11 
 -11   8   6   16.79   31.31 
  10   8  -6   59.90   27.01 
 -10   8   6   52.95   28.99 
   9   8  -6  192.76   32.41 
  -9   8   6  201.85   36.93 
  -8   8   6  147.48   31.89 
   8   8  -6  154.64   27.61 
   7   8  -6   49.05   20.50 
  -7   8   6   58.20   25.40 
  -6   8   6   86.01   26.62 
   6   8  -6   29.23   21.11 
  -5   8   6  597.88   45.64 
   5   8  -6  500.40   41.17 
   4   8  -6  287.60   32.74 
  -4   8   6  234.06   35.06 
   3   8  -6   36.94   18.67 
  -3   8   6   30.30   23.00 
   2   8  -6  716.26   42.61 
  -2   8   6  516.20   44.39 
   1   8  -6  457.11   36.12 
   1   8  -6  475.86   24.59 
  -1   8   6  539.14   44.25 
   0   8  -6  846.87   39.53 
   0   8   6  917.27   56.89 
   0   8  -6  968.85   52.06 
   1   8   6  676.87   50.04 
  -1   8  -6  676.46   45.13 
  -1   8  -6  651.32   35.30 
   2   8   6   64.31   25.13 
  -2   8  -6   87.96   23.54 
  -3   8  -6  224.79   31.72 
   3   8   6  289.37   37.57 
   4   8   6  477.85   44.20 
  -4   8  -6  415.88   41.78 
   5   8   6  625.48   51.04 
  -5   8  -6  730.20   52.81 
  -6   8  -6  327.43   41.85 
   6   8   6  255.14   39.16 
   7   8   6   48.54   27.55 
   8   8   6  100.15   33.68 
  -8   8  -6  132.85   34.58 
 -11   9   6   89.79   36.63 
 -10   9   6   76.35   32.34 
  10   9  -6   19.79   25.11 
  -9   9   6   31.07   26.56 
   9   9  -6    7.37   21.33 
   8   9  -6    7.56   22.51 
  -8   9   6   89.28   29.46 
  -7   9   6   15.01   22.53 
   7   9  -6  -25.69   17.45 
  -6   9   6   12.86   24.05 
   6   9  -6   66.26   23.45 
  -5   9   6  108.12   28.83 
   5   9  -6   29.41   20.96 
   4   9  -6  522.22   41.40 
  -4   9   6  629.65   48.61 
   3   9  -6   -0.35   18.62 
  -3   9   6  -21.84   21.63 
  -2   9   6  132.28   27.56 
   2   9  -6  194.92   29.99 
   1   9  -6  543.99   39.07 
  -1   9   6  572.86   47.25 
   0   9   6  304.01   40.94 
   0   9  -6  319.43   33.09 
   0   9  -6  291.73   22.92 
  -1   9  -6   36.47   13.72 
   1   9   6   45.27   27.11 
  -1   9  -6   22.42   20.81 
   2   9   6   88.03   28.44 
  -2   9  -6   69.87   23.08 
  -2   9  -6   65.15   16.78 
  -3   9  -6  464.38   41.85 
   3   9   6  438.52   43.68 
   4   9   6  132.05   30.57 
  -4   9  -6  101.55   27.33 
   5   9   6  232.99   37.78 
  -5   9  -6  175.43   32.47 
  -6   9  -6  470.94   46.75 
   6   9   6  410.52   46.45 
   7   9   6   41.87   28.62 
   8   9   6  -19.84   26.65 
  10  10  -6   20.96   26.01 
 -10  10   6   40.08   30.58 
  -9  10   6  178.44   34.73 
   9  10  -6   86.03   28.13 
  -8  10   6  341.30   43.23 
   8  10  -6  298.66   37.22 
   7  10  -6  326.09   35.85 
  -7  10   6  258.16   38.80 
  -6  10   6  383.02   43.34 
   6  10  -6  419.94   40.48 
  -5  10   6   65.12   28.86 
   5  10  -6   67.60   22.32 
   4  10  -6  450.71   39.09 
  -4  10   6  430.38   45.32 
  -3  10   6  231.10   39.06 
   3  10  -6  385.07   37.27 
   2  10  -6  607.81   42.74 
  -2  10   6  627.25   48.42 
  -1  10   6 1234.54   70.14 
   1  10  -6 1221.99   62.54 
   0  10   6  701.61   53.53 
   0  10  -6  634.99   44.66 
  -1  10  -6  235.84   24.27 
   1  10   6  307.00   41.43 
  -1  10  -6  303.69   35.46 
  -2  10  -6   29.14   16.24 
  -2  10  -6   60.03   23.82 
   2  10   6   36.65   25.95 
   3  10   6   59.86   27.28 
  -3  10  -6  105.52   25.38 
  -3  10  -6  115.96   22.02 
   4  10   6  421.73   44.16 
  -4  10  -6  361.55   38.54 
  -5  10  -6  280.81   39.18 
   5  10   6  254.03   40.16 
   6  10   6  473.59   49.28 
   7  10   6   48.56   31.16 
  10  11  -6  238.26   40.38 
 -10  11   6  225.93   42.10 
   9  11  -6   93.14   26.62 
  -9  11   6   84.93   31.30 
   8  11  -6   -9.67   20.70 
  -8  11   6   21.54   24.93 
   7  11  -6  166.45   31.08 
  -7  11   6  163.73   34.92 
  -6  11   6  543.11   49.56 
   6  11  -6  479.44   43.77 
   5  11  -6  137.09   27.24 
  -5  11   6  154.97   33.46 
   4  11  -6  386.02   36.61 
  -4  11   6  210.82   37.08 
   3  11  -6  311.06   35.00 
  -3  11   6  221.03   36.91 
   2  11  -6  573.09   42.42 
  -2  11   6  531.61   48.37 
   1  11  -6  137.72   25.20 
  -1  11   6   67.06   29.44 
   0  11  -6   39.31   21.35 
   0  11   6   49.87   29.12 
   1  11   6  243.80   40.67 
  -1  11  -6  269.41   33.55 
  -1  11  -6  255.31   26.07 
   2  11   6  197.50   36.78 
  -2  11  -6  222.17   30.19 
  -2  11  -6  259.59   27.76 
  -3  11  -6  686.18   45.16 
   3  11   6  725.18   55.99 
  -3  11  -6  678.52   48.22 
  -4  11  -6  133.90   25.80 
  -4  11  -6   99.85   27.85 
   4  11   6   94.83   30.82 
  -5  11  -6  219.14   29.69 
   5  11   6  126.35   33.94 
   6  11   6   85.62   31.34 
   7  11   6   39.72   31.26 
  10  12  -6  139.90   32.36 
 -10  12   6   86.29   33.29 
  -9  12   6   21.98   28.09 
   9  12  -6   15.86   23.02 
   8  12  -6   59.53   27.45 
  -8  12   6   27.33   27.86 
   7  12  -6   30.62   24.17 
  -7  12   6   15.11   28.24 
   6  12  -6   12.64   22.05 
  -6  12   6   35.34   26.84 
  -5  12   6  149.22   34.41 
   5  12  -6  144.50   28.59 
  -4  12   6   85.75   29.97 
   4  12  -6  112.26   24.68 
  -3  12   6   84.12   30.23 
   3  12  -6   73.67   23.17 
   2  12  -6  209.73   32.33 
  -2  12   6  277.04   42.33 
   1  12  -6  178.74   30.25 
  -1  12   6  153.83   35.33 
   0  12   6   57.49   29.07 
   0  12  -6   84.22   23.69 
  -1  12  -6  193.36   27.84 
   1  12   6  195.02   36.56 
  -2  12  -6  272.70   33.15 
  -2  12  -6  225.45   27.71 
   2  12   6  230.52   38.93 
  -3  12  -6  166.39   27.00 
  -3  12  -6  220.29   34.34 
   3  12   6  153.01   33.29 
  -4  12  -6   43.18   22.06 
   4  12   6   38.01   29.23 
   5  12   6   81.69   32.89 
  -5  12  -6   98.71   24.38 
  -6  12  -6  125.78   27.22 
   6  12   6   52.38   30.08 
  -7  12  -6  167.91   31.75 
   7  12   6   41.11   31.49 
  -9  13   6  153.90   40.60 
   9  13  -6  205.96   38.64 
  -8  13   6   36.66   28.91 
   8  13  -6   66.19   27.34 
  -7  13   6  129.47   36.52 
   7  13  -6  134.78   29.74 
  -6  13   6  567.14   54.95 
   6  13  -6  549.89   45.88 
   5  13  -6  567.94   44.94 
  -5  13   6  493.80   50.70 
  -4  13   6  644.00   56.53 
   4  13  -6  839.09   50.73 
  -3  13   6  179.38   34.75 
   3  13  -6  242.92   31.92 
   2  13  -6  116.44   24.78 
  -2  13   6  181.65   36.36 
  -1  13   6   22.71   27.36 
   1  13  -6   35.68   20.06 
   0  13   6  276.15   43.15 
   0  13  -6  266.88   33.34 
  -1  13  -6 1630.46   76.33 
   1  13   6 1647.24   89.16 
   2  13   6  354.43   46.02 
  -2  13  -6  384.64   38.59 
   3  13   6  242.40   41.64 
  -3  13  -6  314.16   37.45 
  -4  13  -6   74.66   27.06 
   4  13   6   72.78   31.56 
   5  13   6   20.46   27.08 
  -5  13  -6   57.43   23.93 
  -6  13  -6   77.88   25.28 
   6  13   6    1.38   27.78 
   9  14  -6   48.28   29.66 
  -9  14   6   81.73   34.96 
   8  14  -6  145.68   34.05 
  -8  14   6  210.77   41.86 
  -7  14   6   32.97   31.69 
   7  14  -6   69.20   29.25 
  -6  14   6   53.61   30.02 
   6  14  -6   -6.46   21.53 
   5  14  -6   34.79   23.21 
  -5  14   6    6.60   26.90 
   4  14  -6  112.78   25.34 
  -4  14   6   55.95   31.36 
   3  14  -6  594.04   45.17 
  -3  14   6  569.29   51.45 
   2  14  -6  198.76   31.30 
  -2  14   6  202.76   37.37 
  -1  14   6  116.77   34.12 
   1  14  -6  142.82   25.67 
   0  14  -6  183.88   30.02 
   0  14   6  197.55   38.12 
  -1  14  -6   16.66   20.25 
   1  14   6   10.11   27.77 
  -2  14  -6   56.27   22.88 
   2  14   6  -12.95   27.28 
   3  14   6  185.61   37.75 
   4  14   6  107.38   33.76 
   5  14   6   29.59   30.28 
   6  14   6  -31.52   28.17 
   9  15  -6   81.51   33.25 
  -9  15   6   73.19   37.57 
   8  15  -6   56.29   29.02 
  -8  15   6   26.04   31.86 
   7  15  -6  127.16   32.28 
  -7  15   6  222.72   44.39 
  -6  15   6  229.68   42.47 
   6  15  -6  264.18   37.53 
  -5  15   6  104.94   35.50 
   5  15  -6  231.94   35.05 
  -4  15   6  241.51   41.86 
   4  15  -6  271.54   36.93 
   3  15  -6   14.89   20.80 
  -3  15   6   47.15   29.81 
  -2  15   6    9.27   26.57 
   2  15  -6   -8.55   20.25 
  -1  15   6   58.00   31.48 
   1  15  -6   63.29   22.95 
   0  15   6   19.67   28.07 
   0  15  -6   49.00   20.25 
  -1  15  -6  159.88   27.61 
   1  15   6  155.79   36.99 
   2  15   6   -0.57   27.30 
   3  15   6   38.20   29.78 
   4  15   6  109.61   34.29 
   5  15   6  192.03   41.29 
   6  15   6   23.47   28.15 
  -8  16   6  267.23   51.03 
   8  16  -6  264.75   43.00 
  -7  16   6  296.19   50.45 
   7  16  -6  338.04   43.15 
   6  16  -6  359.87   41.53 
  -6  16   6  319.04   49.17 
  -5  16   6   17.99   30.12 
   5  16  -6   52.19   24.63 
   4  16  -6   23.47   22.64 
  -4  16   6   83.57   32.58 
   3  16  -6  258.74   33.34 
  -3  16   6  165.76   38.25 
   2  16  -6  283.00   35.60 
  -2  16   6  273.20   43.85 
  -1  16   6  318.09   47.61 
   1  16  -6  340.13   36.36 
   0  16  -6   60.28   23.43 
   0  16   6   86.92   33.30 
   1  16   6   70.24   31.04 
   2  16   6   33.01   30.40 
   3  16   6  151.27   36.66 
   4  16   6   75.77   31.19 
   5  16   6   79.92   30.14 
   8  17  -6   24.56   28.49 
  -8  17   6  -18.10   32.41 
   7  17  -6   53.19   29.12 
  -7  17   6   44.32   33.94 
   6  17  -6   48.39   27.94 
  -6  17   6   29.06   32.85 
   5  17  -6  263.71   37.35 
  -5  17   6  210.76   45.02 
   4  17  -6   79.38   26.42 
  -4  17   6   33.81   31.40 
  -3  17   6   21.64   30.07 
   3  17  -6   83.14   27.17 
  -2  17   6  290.94   44.71 
   2  17  -6  311.22   35.34 
  -1  17   6  197.34   40.74 
   1  17  -6  159.33   28.85 
   0  17   6  143.40   38.41 
   1  17   6   25.07   30.30 
   2  17   6   17.63   28.06 
   3  17   6  104.11   33.49 
   4  17   6   15.39   28.44 
   7  18  -6  100.43   33.12 
  -7  18   6  101.92   41.36 
   6  18  -6   88.83   30.68 
  -6  18   6  108.22   40.93 
   5  18  -6   55.52   27.15 
  -5  18   6   44.74   35.15 
   4  18  -6   80.12   26.74 
  -4  18   6   37.76   33.55 
  -3  18   6  -10.44   27.43 
   3  18  -6  -20.46   20.90 
   2  18  -6   88.86   24.40 
  -2  18   6   41.39   31.45 
  -1  18   6  238.75   45.91 
   0  18   6  127.17   36.27 
   1  18   6  275.42   42.26 
   2  18   6   72.19   32.38 
   3  18   6  137.77   37.02 
   4  18   6   82.07   33.86 
   6  19  -6   58.14   30.80 
  -6  19   6   44.33   36.66 
  -5  19   6  276.88   49.18 
   5  19  -6  286.37   42.30 
  -4  19   6  232.76   45.61 
   4  19  -6  301.21   40.50 
   3  19  -6  136.64   31.42 
  -3  19   6  171.34   43.62 
  -2  19   6   28.54   32.04 
  -1  19   6    0.30   27.89 
   0  19   6   28.39   28.10 
   1  19   6   80.16   31.56 
   2  19   6  217.87   41.24 
   3  19   6  254.99   43.47 
   5  20  -6   26.27   25.64 
  -5  20   6    4.23   35.65 
  -4  20   6    9.05   31.19 
   4  20  -6   58.19   26.90 
  -3  20   6   48.46   32.72 
  -2  20   6   17.65   26.62 
  -1  20   6   99.32   36.49 
   0  20   6  225.34   40.19 
   1  20   6   38.15   28.28 
   2  20   6   -1.66   26.36 
  -4  21   6   65.01   34.71 
  -3  21   6   29.29   28.81 
  -2  21   6   17.00   29.85 
  -1  21   6   -4.49   26.46 
   0  21   6  -28.52   24.63 
   1  21   6   30.61   29.84 
  -4 -17  -7  258.70   45.88 
  -3 -16  -7    4.77   29.40 
  -4 -16  -7  103.64   36.03 
  -3 -15  -7  601.67   58.13 
  -4 -15  -7  297.87   49.36 
  -5 -15  -7    8.07   31.58 
  -1 -14  -7  349.43   49.52 
  -2 -14  -7   45.18   30.38 
  -3 -14  -7    0.20   27.80 
  -4 -14  -7   55.61   33.53 
  -5 -14  -7   87.54   34.05 
   0 -13  -7   35.72   25.81 
  -1 -13  -7  141.59   33.99 
  -2 -13  -7   89.03   33.92 
  -3 -13  -7   27.59   29.83 
  -4 -13  -7  151.77   36.62 
  -5 -13  -7   85.53   33.83 
  -6 -13  -7   54.72   32.20 
   0 -12  -7  693.56   51.55 
  -1 -12  -7  653.23   54.18 
  -2 -12  -7  308.17   46.93 
  -3 -12  -7   15.47   28.66 
  -4 -12  -7   72.74   30.30 
  -5 -12  -7  267.86   45.08 
  -6 -12  -7  157.57   39.19 
   1 -11  -7  150.16   26.79 
   0 -11  -7  194.04   31.78 
  -1 -11  -7  100.22   31.19 
  -3 -11  -7  350.36   47.12 
  -4 -11  -7  106.80   33.43 
  -5 -11  -7  225.74   40.83 
  -6 -11  -7   63.07   31.58 
   2 -10  -7   35.59   17.16 
   1 -10  -7   86.44   25.62 
   0 -10  -7  131.75   29.40 
  -1 -10  -7  420.88   46.74 
  -2 -10  -7   75.52   30.51 
  -3 -10  -7   71.82   30.85 
  -4 -10  -7   47.38   30.11 
   5 -10   7   69.54   26.92 
  -5 -10  -7   93.25   32.52 
   6 -10   7   64.57   28.54 
  -6 -10  -7   70.91   31.99 
  -7 -10  -7  109.14   35.06 
   7 -10   7  111.96   32.83 
   2  -9  -7  134.14   21.39 
   1  -9  -7  118.11   26.37 
   0  -9  -7   90.91   27.08 
  -1  -9  -7   81.81   28.98 
  -2  -9  -7  351.28   46.80 
   3  -9   7  345.82   33.95 
  -3  -9  -7  336.56   44.57 
   4  -9   7  198.49   31.12 
  -4  -9  -7  280.98   43.78 
  -5  -9  -7  424.85   49.25 
   5  -9   7  454.72   39.92 
   6  -9   7   94.28   27.81 
  -6  -9  -7   26.98   27.67 
  -7  -9  -7   45.53   30.44 
   7  -9   7   58.53   26.96 
   3  -8  -7    9.76   13.83 
   2  -8  -7   83.94   19.96 
   1  -8  -7  924.28   53.80 
   0  -8  -7  749.20   51.17 
  -1  -8  -7  532.07   49.03 
   2  -8   7  781.26   43.07 
  -2  -8  -7  743.70   56.92 
   3  -8   7  463.61   36.04 
  -3  -8  -7  574.53   50.66 
  -4  -8  -7  183.15   36.73 
   4  -8   7  133.06   25.71 
   5  -8   7  299.01   35.60 
  -5  -8  -7  295.86   43.20 
   6  -8   7  189.63   33.39 
  -6  -8  -7  157.89   37.57 
   7  -8   7   58.04   28.44 
  -7  -8  -7   53.95   31.46 
   4  -7  -7  118.63   20.13 
   3  -7  -7  431.15   29.70 
   2  -7  -7   -0.55   16.03 
   1  -7  -7  336.81   35.46 
   0  -7  -7   29.39   22.89 
   1  -7   7    6.95   13.68 
  -1  -7  -7    0.69   24.16 
   2  -7   7  148.25   21.14 
  -2  -7  -7   88.03   30.20 
  -3  -7  -7   38.25   28.36 
   3  -7   7  102.28   21.52 
  -4  -7  -7   79.74   29.97 
   4  -7   7  106.68   24.23 
  -5  -7  -7  164.49   34.79 
   5  -7   7   70.48   24.61 
   6  -7   7  184.58   33.62 
  -6  -7  -7  143.12   36.46 
   7  -7   7   58.95   28.26 
  -7  -7  -7   57.62   32.20 
   5  -6  -7 1132.95   50.70 
   4  -6  -7  388.34   27.93 
   3  -6  -7  236.63   24.95 
   2  -6  -7  293.67   28.83 
   1  -6  -7  907.97   50.76 
   0  -6  -7 2211.56   96.50 
  -1  -6  -7  728.07   51.58 
   1  -6   7  682.76   36.46 
  -2  -6  -7  345.43   42.39 
   2  -6   7  332.02   29.05 
  -3  -6  -7  234.68   37.05 
   3  -6   7  181.52   26.97 
  -4  -6  -7  145.58   33.55 
   4  -6   7  140.59   25.43 
  -5  -6  -7  405.64   48.33 
   5  -6   7  417.23   39.54 
  -6  -6  -7  321.38   45.65 
   6  -6   7  329.82   38.34 
   7  -6   7  291.55   39.61 
  -7  -6  -7  190.44   43.27 
   6  -5  -7   28.95   13.90 
   5  -5  -7  276.28   24.61 
   4  -5  -7  559.73   34.10 
   3  -5  -7  897.98   45.56 
   2  -5  -7 1143.08   54.53 
   1  -5  -7  100.67   21.29 
   0  -5   7  215.94   17.72 
   0  -5  -7  203.01   33.45 
  -1  -5  -7  218.32   35.40 
   1  -5   7  282.77   23.60 
   2  -5   7  910.37   45.71 
  -2  -5  -7  798.26   57.10 
   3  -5   7  645.60   40.54 
  -3  -5  -7  587.91   52.40 
  -4  -5  -7   69.74   29.01 
   4  -5   7   57.60   20.61 
   5  -5   7   71.85   23.72 
  -5  -5  -7   21.91   27.57 
  -6  -5  -7  115.19   34.12 
   6  -5   7  112.30   28.38 
  -7  -5  -7  192.86   42.98 
   7  -5   7  186.97   33.46 
   8  -5   7   81.53   30.57 
  -8  -5  -7  119.73   42.53 
   7  -4  -7  154.42   22.05 
   6  -4  -7  813.11   42.51 
   5  -4  -7  206.32   23.07 
   4  -4  -7  351.52   28.49 
   3  -4  -7  657.34   38.03 
   2  -4  -7  130.45   20.14 
   1  -4  -7   52.12   19.90 
   0  -4  -7  256.45   36.15 
   0  -4   7  301.28   20.14 
  -1  -4  -7  258.27   36.25 
   1  -4   7  194.91   21.07 
   2  -4   7  558.52   34.46 
  -2  -4  -7  536.89   46.65 
   3  -4   7    5.36   16.15 
  -3  -4  -7   64.17   28.47 
   4  -4   7   78.84   21.19 
  -4  -4  -7  120.41   31.77 
   5  -4   7  279.84   34.43 
  -5  -4  -7  196.42   38.03 
   6  -4   7   75.56   26.07 
  -6  -4  -7   48.10   32.16 
   7  -4   7   53.25   26.50 
  -7  -4  -7   42.15   33.53 
  -8  -4  -7   11.13   36.42 
   8  -4   7  -30.35   22.55 
   8  -3  -7  380.85   30.68 
   7  -3  -7  479.07   32.90 
   6  -3  -7  628.21   37.60 
   5  -3  -7  666.04   38.39 
  -5  -3   7  649.32   31.88 
   4  -3  -7  864.73   44.37 
   3  -3  -7 1283.53   58.59 
   2  -3  -7  478.24   33.86 
   1  -3  -7  366.00   33.18 
   0  -3   7  197.90   17.55 
   0  -3  -7  203.83   31.42 
  -1  -3  -7  368.26   36.84 
   1  -3   7  316.57   24.70 
  -2  -3  -7  679.44   49.22 
   2  -3   7  626.56   36.84 
   3  -3   7  714.63   42.66 
  -3  -3  -7  734.77   54.74 
   4  -3   7  205.51   28.96 
  -4  -3  -7  250.22   39.66 
   5  -3   7  384.88   36.21 
  -5  -3  -7  338.96   45.88 
  -6  -3  -7   54.88   30.94 
   6  -3   7   55.08   24.62 
  -7  -3  -7  162.86   39.93 
   7  -3   7  168.86   33.86 
   8  -3   7  110.65   31.84 
  -8  -3  -7   23.47   36.36 
   9  -2  -7  142.11   23.34 
   8  -2  -7   80.15   19.66 
   7  -2  -7  130.00   21.20 
   6  -2  -7   73.72   17.99 
   5  -2  -7  187.90   24.91 
  -5  -2   7  176.90   19.29 
  -4  -2   7   30.69   11.33 
   4  -2  -7   53.91   16.19 
   3  -2  -7  151.17   23.75 
   2  -2  -7  403.76   31.30 
  -1  -2   7  351.06   18.95 
   1  -2  -7  338.60   32.39 
   0  -2   7  207.79   17.76 
   0  -2  -7  193.57   30.93 
  -1  -2  -7  211.60   34.62 
   1  -2   7  165.42   19.72 
   2  -2   7  425.02   29.88 
  -2  -2  -7  290.96   38.64 
  -3  -2  -7  232.36   38.04 
   3  -2   7  199.50   27.19 
  -4  -2  -7  169.54   32.63 
   4  -2   7   91.79   22.43 
   5  -2   7  112.52   25.84 
  -5  -2  -7   66.03   30.26 
  -6  -2  -7  -22.33   26.57 
   6  -2   7   21.16   21.30 
  -7  -2  -7   -6.24   29.31 
   7  -2   7  -16.61   22.22 
  -8  -2  -7   97.23   39.11 
   8  -2   7  135.52   33.94 
  11  -1  -7   82.45   23.45 
 -11  -1   7   95.28   35.12 
  10  -1  -7   43.86   20.27 
  10  -1  -7   41.51   21.39 
   9  -1  -7   -6.21   16.06 
   8  -1  -7   84.47   19.88 
   7  -1  -7   -5.82   15.11 
   6  -1  -7   28.52   16.01 
  -6  -1   7    0.24   14.42 
   5  -1  -7  479.01   33.56 
  -5  -1   7  422.09   28.16 
   4  -1  -7  616.85   37.41 
  -4  -1   7  559.09   30.23 
   3  -1  -7 1125.09   54.13 
  -3  -1   7 1148.61   45.06 
  -2  -1   7  181.62   14.47 
   2  -1  -7  159.91   24.06 
  -1  -1   7  207.94   16.57 
   1  -1  -7  174.85   27.83 
   0  -1   7   50.73   11.96 
   0  -1  -7   52.75   20.09 
   1  -1   7   44.52   14.12 
  -1  -1  -7   81.65   24.20 
   2  -1   7  382.50   29.72 
  -2  -1  -7  399.42   39.23 
  -3  -1  -7   86.05   28.01 
   3  -1   7  104.54   20.98 
  -4  -1  -7  240.92   39.05 
   4  -1   7  185.30   28.97 
   5  -1   7   40.45   20.93 
  -5  -1  -7   18.50   26.32 
  -6  -1  -7   35.58   29.57 
   6  -1   7   35.12   22.49 
  -7  -1  -7  133.80   37.09 
   7  -1   7  156.91   32.77 
  -8  -1  -7   79.95   34.31 
   8  -1   7   -2.46   26.77 
  11   0  -7  137.90   27.90 
  10   0  -7    8.71   19.16 
  10   0  -7   58.89   21.89 
   9   0  -7  -38.41   16.26 
   9   0  -7   17.95   16.88 
   8   0  -7  105.09   21.79 
   8   0  -7  129.00   21.50 
  -7   0   7  549.83   38.03 
   7   0  -7  582.01   39.15 
   6   0  -7  859.18   47.68 
  -6   0   7  835.86   43.89 
  -5   0   7  270.33   25.24 
   5   0  -7  319.53   29.90 
   4   0  -7  200.98   24.81 
  -4   0   7  180.59   13.91 
  -4   0   7  210.99   21.93 
  -3   0   7   10.06   11.81 
   3   0  -7  -22.07   13.20 
   2   0  -7  179.51   25.46 
  -2   0   7  209.79   17.30 
  -1   0   7  765.61   34.92 
   1   0  -7  775.12   45.08 
   0   0   7 1271.62   54.29 
   0   0  -7 1326.28   64.40 
  -1   0  -7  338.87   36.82 
   1   0   7  367.70   26.50 
  -2   0  -7   62.64   25.01 
   2   0   7   69.67   17.76 
   3   0   7  127.18   22.48 
  -3   0  -7   90.84   27.94 
  -4   0  -7   44.18   25.54 
   4   0   7   30.85   18.90 
  -5   0  -7  170.16   32.61 
   5   0   7   97.33   25.93 
   6   0   7  163.61   30.72 
  -6   0  -7  142.85   33.95 
  -7   0  -7  453.22   51.85 
   7   0   7  398.87   42.75 
  -8   0  -7   94.72   37.73 
   8   0   7   76.81   29.32 
  11   1  -7   78.56   21.72 
 -11   1   7   97.85   38.77 
  10   1  -7    2.06   19.57 
   9   1  -7  -36.56   18.22 
   9   1  -7   32.03   17.32 
   8   1  -7   49.61   16.97 
  -8   1   7   89.66   22.58 
   8   1  -7   49.95   20.95 
   7   1  -7   69.53   20.11 
   7   1  -7  -10.14   13.14 
  -7   1   7   10.27   17.52 
  -6   1   7    4.35   15.09 
   6   1  -7   -2.05   16.34 
  -6   1   7    0.85   14.81 
  -5   1   7  504.52   31.99 
  -5   1   7  435.98   27.68 
   5   1  -7  469.03   35.68 
  -4   1   7  564.96   33.96 
   4   1  -7  573.60   37.53 
  -3   1   7 1127.63   49.38 
   3   1  -7 1098.35   54.67 
   2   1  -7  169.46   25.99 
  -2   1   7  258.43   22.28 
   1   1  -7  197.75   26.26 
  -1   1   7  140.74   19.02 
   0   1  -7   52.65    9.15 
   0   1   7   61.80   14.87 
   0   1  -7   71.41   21.52 
   1   1   7   37.65   15.67 
  -1   1  -7   53.87   22.21 
   2   1   7  365.56   30.28 
  -2   1  -7  416.86   41.96 
   3   1   7  127.76   22.56 
  -3   1  -7   59.60   25.19 
   4   1   7  161.99   27.52 
  -4   1  -7  184.99   31.42 
   5   1   7  -12.79   18.33 
  -5   1  -7  -13.02   23.39 
  -6   1  -7  -13.78   25.89 
   6   1   7   43.46   24.20 
   7   1   7   87.33   29.43 
  -7   1  -7  136.47   36.40 
   8   1   7   70.31   30.20 
  -8   1  -7  -21.31   28.73 
 -11   2   7   20.09   26.77 
  10   2  -7   46.47   22.22 
 -10   2   7   24.44   25.48 
  10   2  -7   13.18   17.61 
 -10   2   7   13.12   22.32 
  -9   2   7  197.11   34.18 
   9   2  -7  146.17   25.05 
  -9   2   7  197.94   31.89 
   9   2  -7  178.40   29.97 
  -8   2   7   56.29   21.13 
   8   2  -7   76.91   17.37 
  -8   2   7   93.24   24.22 
   8   2  -7   85.06   21.51 
  -7   2   7  138.37   22.23 
  -7   2   7   90.52   22.88 
   7   2  -7  103.63   23.15 
   7   2  -7  112.98   18.00 
  -6   2   7   55.70   16.57 
   6   2  -7   63.80   19.44 
  -6   2   7   84.97   20.58 
  -5   2   7  189.99   20.63 
  -5   2   7  197.41   25.28 
   5   2  -7  146.42   24.40 
  -4   2   7   39.21   16.87 
   4   2  -7   49.98   17.50 
   3   2  -7  125.59   20.17 
  -3   2   7  165.53   23.04 
  -2   2   7  369.27   28.33 
   2   2  -7  392.69   32.33 
  -1   2   7  424.88   28.95 
   1   2  -7  382.84   33.70 
   0   2   7  207.00   22.55 
   0   2  -7  197.12   26.93 
  -1   2  -7  150.35   26.68 
  -1   2  -7  145.38   18.19 
   1   2   7  127.60   19.78 
   2   2   7  299.26   28.63 
  -2   2  -7  275.80   26.90 
  -2   2  -7  321.26   39.63 
  -3   2  -7  216.51   33.71 
   3   2   7  230.71   28.32 
   4   2   7  128.51   25.74 
  -4   2  -7  126.52   27.68 
   5   2   7   25.06   21.00 
  -5   2  -7   15.07   24.73 
   6   2   7   11.29   20.91 
  -6   2  -7  -25.37   24.27 
  -7   2  -7   -9.65   27.10 
   7   2   7   -8.04   23.23 
   8   2   7  101.52   32.21 
  -8   2  -7  124.21   33.86 
  -8   2  -7  186.77   39.27 
 -11   3   7   85.78   32.95 
 -11   3   7   53.99   26.31 
 -10   3   7  492.00   46.92 
 -10   3   7  505.87   45.21 
  10   3  -7  387.42   40.40 
  -9   3   7  603.93   45.19 
   9   3  -7  443.54   40.93 
  -9   3   7  465.40   42.16 
  -8   3   7  471.86   39.53 
  -8   3   7  442.83   37.63 
   8   3  -7  466.21   38.68 
   8   3  -7  476.14   33.34 
   7   3  -7  479.15   40.13 
   7   3  -7  517.37   31.44 
  -7   3   7  510.97   39.32 
  -7   3   7  499.52   37.14 
   6   3  -7  641.12   33.19 
  -6   3   7  668.53   42.94 
  -6   3   7  648.69   39.87 
   6   3  -7  703.10   44.66 
  -5   3   7  657.65   41.20 
   5   3  -7  716.83   44.93 
   4   3  -7  707.46   43.64 
  -4   3   7  730.02   41.75 
   3   3  -7 1206.23   57.60 
  -3   3   7 1179.59   55.92 
  -2   3   7  410.68   32.15 
   2   3  -7  460.41   34.78 
  -1   3   7  422.68   30.21 
   1   3  -7  395.70   34.29 
   0   3  -7  141.48   25.46 
   0   3   7  158.72   22.29 
   1   3   7  297.24   28.78 
  -1   3  -7  308.94   36.34 
  -1   3  -7  233.50   23.03 
  -2   3  -7  655.15   48.72 
   2   3   7  637.98   42.07 
  -2   3  -7  684.92   39.83 
  -3   3  -7  609.37   41.05 
  -3   3  -7  588.47   49.46 
   3   3   7  606.56   41.95 
   4   3   7  187.12   29.02 
  -4   3  -7  125.62   30.33 
  -4   3  -7  171.41   29.39 
  -5   3  -7  350.40   41.82 
  -5   3  -7  372.10   39.43 
   5   3   7  349.68   37.25 
  -6   3  -7   35.06   23.58 
  -6   3  -7   37.09   26.57 
   6   3   7    8.72   20.66 
   7   3   7  174.27   35.97 
  -7   3  -7  161.99   35.93 
  -7   3  -7  159.02   33.24 
  -8   3  -7   29.17   22.85 
  -8   3  -7   78.50   33.01 
   8   3   7   73.75   28.46 
 -11   4   7   20.05   22.14 
 -11   4   7    1.83   26.95 
 -10   4   7  143.41   32.70 
 -10   4   7  184.51   31.81 
  10   4  -7  151.24   28.16 
   9   4  -7   33.35   21.41 
  -9   4   7   -6.87   20.46 
  -9   4   7    8.03   17.80 
  -8   4   7   26.74   18.26 
  -8   4   7   14.19   21.00 
   8   4  -7   73.67   22.71 
   7   4  -7  241.75   31.30 
  -7   4   7  229.36   31.29 
  -7   4   7  171.73   26.87 
  -6   4   7  819.48   48.23 
   6   4  -7  762.79   48.60 
   5   4  -7  223.21   31.69 
  -5   4   7  207.07   29.10 
  -4   4   7  344.39   32.99 
   4   4  -7  350.96   32.38 
  -3   4   7  659.66   40.17 
   3   4  -7  592.30   39.38 
   2   4  -7   93.28   20.26 
  -2   4   7  157.65   26.61 
   1   4  -7   58.68   21.22 
  -1   4   7   62.16   19.35 
   0   4   7  260.84   29.17 
   0   4  -7  235.49   32.13 
  -1   4  -7  242.51   34.43 
   1   4   7  203.36   27.42 
  -2   4  -7  537.26   35.47 
  -2   4  -7  515.30   45.92 
   2   4   7  526.13   38.27 
  -3   4  -7    7.78   22.67 
   3   4   7   -2.47   18.25 
  -3   4  -7   15.34   15.77 
   4   4   7   54.88   21.05 
  -4   4  -7  102.43   28.06 
  -4   4  -7   79.51   20.79 
  -5   4  -7  216.53   32.07 
   5   4   7  221.89   34.19 
  -5   4  -7  192.08   35.04 
  -6   4  -7   39.50   27.50 
   6   4   7   62.89   25.06 
  -6   4  -7   10.39   20.73 
   7   4   7   18.86   24.18 
  -7   4  -7   10.51   20.20 
  -7   4  -7   23.44   29.42 
   8   4   7  -39.69   23.95 
  -8   4  -7   -7.38   29.98 
  -8   4  -7   41.79   20.90 
 -11   5   7  182.75   38.44 
  11   5  -7  147.58   31.46 
 -10   5   7  193.59   36.71 
 -10   5   7  175.38   30.66 
  10   5  -7  177.62   30.93 
  -9   5   7  117.04   30.54 
  -9   5   7  204.30   30.48 
   9   5  -7  138.92   29.18 
   8   5  -7  385.50   37.30 
  -8   5   7  370.53   36.84 
  -8   5   7  455.88   41.14 
   7   5  -7  331.60   35.82 
  -7   5   7  307.69   35.01 
   6   5  -7   16.81   19.52 
  -6   5   7   35.98   21.51 
   5   5  -7  273.09   34.24 
  -5   5   7  313.82   34.08 
  -4   5   7  518.49   40.21 
   4   5  -7  567.06   39.69 
   3   5  -7  743.67   45.76 
  -3   5   7  849.75   48.16 
  -2   5   7 1188.03   59.81 
   2   5  -7 1203.68   60.22 
  -1   5   7  111.10   23.57 
   1   5  -7   66.34   21.25 
   0   5  -7  259.34   33.29 
   0   5   7  204.60   30.31 
  -1   5  -7  176.69   28.29 
   1   5   7  226.10   30.04 
  -2   5  -7  806.87   53.42 
   2   5   7  799.15   50.08 
  -3   5  -7  607.14   41.24 
  -3   5  -7  505.29   46.78 
   3   5   7  571.67   43.10 
  -4   5  -7   80.59   26.38 
  -4   5  -7   71.36   20.42 
   4   5   7   59.23   23.07 
  -5   5  -7   15.30   20.42 
   5   5   7    5.38   19.27 
  -5   5  -7   59.60   26.75 
   6   5   7   80.24   27.95 
  -6   5  -7   77.51   30.57 
  -6   5  -7  110.73   26.99 
  -7   5  -7  216.48   39.55 
  -7   5  -7  190.64   32.84 
   7   5   7  263.51   39.82 
  -8   5  -7  159.78   37.51 
   8   5   7   77.07   32.01 
  -8   5  -7   87.65   27.62 
  11   6  -7  109.79   30.12 
 -11   6   7  118.68   38.72 
  10   6  -7   70.45   24.64 
 -10   6   7   80.13   30.39 
 -10   6   7   57.22   26.32 
  -9   6   7  -20.44   20.67 
   9   6  -7  -24.78   20.58 
  -8   6   7  461.09   44.22 
   8   6  -7  577.56   44.19 
   7   6  -7  266.93   34.29 
  -7   6   7  276.22   34.61 
   6   6  -7  534.02   41.91 
  -6   6   7  425.53   40.22 
  -5   6   7 1016.35   58.84 
   5   6  -7 1083.71   58.35 
  -4   6   7  450.35   39.80 
   4   6  -7  356.40   35.35 
   3   6  -7  237.14   30.07 
  -3   6   7  204.04   31.11 
   2   6  -7  271.36   31.75 
  -2   6   7  370.94   35.26 
  -1   6   7  850.82   51.69 
   1   6  -7  900.29   52.35 
   0   6  -7 1972.51   87.55 
   0   6   7 2033.92   88.69 
   1   6   7  557.94   42.11 
  -1   6  -7  496.72   42.55 
  -2   6  -7  347.05   39.98 
   2   6   7  315.19   35.95 
   3   6   7  254.89   32.79 
  -3   6  -7  210.09   31.80 
  -4   6  -7  139.46   30.53 
  -4   6  -7  144.79   27.48 
   4   6   7  151.90   28.02 
  -5   6  -7  457.90   41.45 
   5   6   7  430.93   42.70 
  -5   6  -7  420.21   43.75 
   6   6   7  222.67   36.38 
  -6   6  -7  242.82   39.29 
  -6   6  -7  263.68   35.23 
  -7   6  -7  252.65   36.65 
   7   6   7  250.68   39.41 
  -7   6  -7  291.21   45.07 
  11   7  -7   32.16   25.07 
 -11   7   7  -12.02   27.30 
 -10   7   7  109.40   33.23 
  10   7  -7   77.90   25.21 
   9   7  -7  149.29   30.09 
  -9   7   7  117.39   30.47 
  -8   7   7   35.71   22.61 
   8   7  -7   17.80   21.03 
   7   7  -7  161.69   28.82 
  -7   7   7  202.70   33.95 
   6   7  -7   76.14   23.09 
  -6   7   7  119.02   27.72 
   5   7  -7   52.95   21.88 
  -5   7   7   61.76   25.51 
   4   7  -7  128.76   24.67 
  -4   7   7  108.66   27.71 
  -3   7   7  433.50   41.79 
   3   7  -7  553.34   39.98 
  -2   7   7   17.81   21.56 
   2   7  -7  -14.04   16.78 
   1   7  -7  301.58   34.56 
  -1   7   7  370.25   40.12 
   0   7   7   12.92   21.74 
   0   7  -7   22.87   20.41 
   1   7   7    9.43   22.07 
  -1   7  -7   16.92   21.60 
  -2   7  -7  152.55   28.98 
   2   7   7  103.29   27.44 
  -3   7  -7  117.60   27.34 
   3   7   7  103.10   26.29 
   4   7   7   57.01   24.59 
  -4   7  -7   95.23   28.22 
   5   7   7  104.13   28.79 
  -5   7  -7  152.02   31.78 
  -6   7  -7  128.28   31.50 
  -6   7  -7  199.23   35.46 
   6   7   7  145.39   33.14 
  -7   7  -7   61.61   29.30 
  -7   7  -7  140.26   31.01 
   7   7   7  107.67   32.73 
 -11   8   7   -7.25   30.76 
  11   8  -7   57.14   28.98 
  10   8  -7   26.92   22.60 
 -10   8   7   10.56   27.68 
   9   8  -7   63.37   25.74 
  -9   8   7   58.32   28.76 
  -8   8   7  249.03   38.12 
   8   8  -7  295.41   37.11 
  -7   8   7    1.41   22.11 
   7   8  -7   16.48   19.75 
  -6   8   7  170.10   31.56 
   6   8  -7  132.02   25.50 
   5   8  -7  480.82   41.01 
  -5   8   7  433.92   44.29 
  -4   8   7  332.78   40.51 
   4   8  -7  353.68   36.63 
   3   8  -7   21.05   20.57 
  -3   8   7   40.16   24.06 
  -2   8   7   59.76   26.15 
   2   8  -7   86.75   22.75 
  -1   8   7  775.59   55.56 
   1   8  -7  845.13   51.45 
   0   8  -7  621.48   46.76 
   0   8   7  634.64   48.54 
   1   8   7  474.66   44.88 
  -1   8  -7  409.50   38.84 
  -2   8  -7  770.35   52.63 
   2   8   7  754.36   52.30 
   3   8   7  328.68   39.47 
  -3   8  -7  376.77   40.49 
   4   8   7   95.86   29.24 
  -4   8  -7   90.85   27.23 
   5   8   7  300.48   38.79 
  -5   8  -7  288.32   42.57 
   6   8   7  110.07   30.87 
  -6   8  -7  174.92   34.00 
   7   8   7   59.63   31.94 
 -11   9   7  230.10   45.14 
 -10   9   7  271.40   44.21 
  10   9  -7  227.74   36.90 
   9   9  -7  433.68   43.12 
  -9   9   7  383.33   45.05 
   8   9  -7  185.67   31.64 
  -8   9   7  219.98   37.06 
   7   9  -7   86.97   24.83 
  -7   9   7   35.94   26.39 
  -6   9   7  260.81   38.60 
   6   9  -7  254.72   33.23 
  -5   9   7  408.38   42.87 
   5   9  -7  361.40   38.31 
  -4   9   7  566.92   49.20 
   4   9  -7  632.10   46.44 
  -3   9   7 1344.65   75.57 
   3   9  -7 1562.71   72.58 
  -2   9   7  239.12   37.35 
   2   9  -7  166.51   27.12 
   1   9  -7  136.86   24.99 
  -1   9   7  117.32   30.81 
   0   9  -7   36.98   21.75 
   0   9   7   51.05   27.28 
  -1   9  -7  143.19   27.87 
   1   9   7   81.55   29.40 
  -2   9  -7  265.97   37.58 
   2   9   7  265.70   36.85 
  -3   9  -7  283.68   38.41 
   3   9   7  293.10   39.32 
  -4   9  -7  203.53   33.00 
   4   9   7  299.07   38.96 
  -5   9  -7  370.52   43.34 
   5   9   7  334.48   41.65 
   6   9   7   61.74   28.06 
  -6   9  -7   23.40   27.99 
   7   9   7   90.59   33.12 
  10  10  -7    0.22   25.26 
 -10  10   7   12.17   26.98 
  -9  10   7   -8.20   25.61 
   9  10  -7  -13.71   22.49 
   8  10  -7  -37.08   20.31 
  -8  10   7   13.35   24.75 
  -7  10   7  112.05   32.43 
   7  10  -7   91.49   25.28 
  -6  10   7   45.62   25.95 
   6  10  -7   12.62   22.54 
  -5  10   7  135.56   31.99 
   5  10  -7  112.58   26.37 
  -4  10   7   38.58   27.23 
   4  10  -7  -11.30   20.24 
  -3  10   7  166.10   33.37 
   3  10  -7  148.11   27.12 
   2  10  -7   41.76   22.31 
  -2  10   7   65.83   27.76 
   1  10  -7   73.39   22.96 
  -1  10   7   74.99   29.26 
   0  10   7  107.71   31.79 
   0  10  -7  117.44   25.81 
  -1  10  -7  342.72   38.06 
   1  10   7  320.31   42.56 
  -2  10  -7   25.14   22.58 
   2  10   7   16.06   24.07 
   3  10   7   58.66   26.88 
  -3  10  -7   92.16   26.87 
  -4  10  -7   40.63   24.33 
   4  10   7   38.85   25.84 
  -5  10  -7   47.89   25.75 
   5  10   7   91.27   31.47 
   6  10   7    4.84   25.97 
   7  10   7   68.25   34.50 
  10  11  -7  312.49   41.38 
 -10  11   7  271.81   46.53 
   9  11  -7  160.24   31.98 
  -9  11   7  148.89   36.56 
   8  11  -7  136.41   31.16 
  -8  11   7   87.80   30.59 
   7  11  -7   87.28   27.46 
  -7  11   7  109.86   32.60 
  -6  11   7  103.14   32.50 
   6  11  -7  115.53   28.87 
  -5  11   7  122.20   32.37 
   5  11  -7  147.80   28.12 
  -4  11   7  229.46   37.62 
   4  11  -7  310.23   35.12 
  -3  11   7  148.94   32.50 
   3  11  -7  161.31   27.75 
  -2  11   7  441.29   45.26 
   2  11  -7  386.35   38.50 
  -1  11   7   79.63   31.42 
   1  11  -7  104.13   25.49 
   0  11  -7  102.29   24.89 
   0  11   7  124.11   32.10 
   1  11   7   77.57   29.58 
  -1  11  -7   72.25   23.90 
   2  11   7  270.92   41.57 
  -2  11  -7  236.00   35.82 
   3  11   7  277.88   42.92 
  -3  11  -7  341.78   40.09 
  -4  11  -7  189.64   32.74 
   4  11   7  161.99   34.99 
   5  11   7  210.22   39.71 
   6  11   7   56.64   30.60 
  10  12  -7   30.84   25.57 
 -10  12   7   11.90   30.67 
   9  12  -7   33.18   24.29 
  -9  12   7   15.04   31.05 
   8  12  -7   67.89   29.68 
  -8  12   7   92.82   32.62 
   7  12  -7  235.27   36.71 
  -7  12   7  272.34   42.83 
  -6  12   7  602.03   54.19 
   6  12  -7  633.51   49.50 
  -5  12   7  278.37   43.63 
   5  12  -7  362.78   38.61 
  -4  12   7  215.05   38.16 
   4  12  -7  222.18   34.21 
  -3  12   7   80.03   28.86 
   3  12  -7  118.61   25.94 
  -2  12   7  178.83   35.41 
   2  12  -7  145.92   26.32 
   1  12  -7  244.51   34.72 
  -1  12   7  372.26   46.52 
   0  12  -7  522.38   42.29 
   0  12   7  591.72   52.79 
   1  12   7  411.86   47.66 
  -1  12  -7  480.11   42.79 
  -2  12  -7  269.71   37.36 
   2  12   7  197.54   37.66 
   3  12   7   26.50   26.77 
  -3  12  -7  -18.93   21.95 
   4  12   7   46.87   29.83 
   5  12   7  148.50   36.86 
   6  12   7  128.88   36.93 
   9  13  -7   84.75   32.46 
  -9  13   7   94.09   35.92 
  -8  13   7   10.83   30.47 
   8  13  -7   51.04   28.15 
   7  13  -7   29.61   25.35 
  -7  13   7   28.81   30.43 
   6  13  -7   11.52   24.42 
  -6  13   7    6.32   27.62 
  -5  13   7   69.38   31.80 
   5  13  -7   62.29   24.52 
   4  13  -7  100.22   25.75 
  -4  13   7   90.80   32.52 
   3  13  -7  -10.99   19.46 
  -3  13   7   47.63   27.77 
   2  13  -7   32.58   21.63 
  -2  13   7  -15.64   25.82 
   1  13  -7  113.27   25.89 
  -1  13   7  103.33   34.38 
   0  13   7    3.19   27.69 
   0  13  -7   41.02   23.52 
  -1  13  -7  151.99   27.07 
   1  13   7  104.36   33.43 
  -2  13  -7   40.00   23.93 
   2  13   7   62.30   31.35 
  -3  13  -7   34.80   24.91 
   3  13   7   49.15   30.17 
   4  13   7   76.26   32.33 
   5  13   7   90.20   33.74 
   6  13   7   39.69   33.64 
  -9  14   7   44.43   33.86 
   9  14  -7   52.55   28.79 
  -8  14   7  204.55   43.54 
   8  14  -7  156.16   34.83 
   7  14  -7  435.86   45.34 
  -7  14   7  415.40   51.64 
   6  14  -7  185.73   33.15 
  -6  14   7   85.56   34.05 
   5  14  -7  394.97   41.88 
  -5  14   7  288.43   45.61 
  -4  14   7   36.30   30.20 
   4  14  -7   24.83   24.18 
  -3  14   7   -3.33   27.35 
   3  14  -7   36.57   22.96 
  -2  14   7    5.63   27.24 
   2  14  -7   70.77   23.41 
  -1  14   7   77.94   33.02 
   1  14  -7  129.00   26.93 
   0  14  -7  388.47   38.88 
   0  14   7  440.00   50.00 
   1  14   7  287.24   44.00 
  -1  14  -7  302.16   37.15 
  -2  14  -7   16.79   21.88 
   2  14   7   67.08   30.89 
   3  14   7   26.41   27.60 
   4  14   7  -20.66   26.95 
   5  14   7   37.39   30.33 
  -8  15   7  126.65   39.92 
   8  15  -7  102.00   31.89 
  -7  15   7    1.75   30.16 
   7  15  -7   36.65   26.69 
  -6  15   7    6.07   30.75 
   6  15  -7   42.55   25.69 
  -5  15   7   41.49   30.18 
   5  15  -7   79.76   27.57 
  -4  15   7  357.50   47.91 
   4  15  -7  449.53   41.22 
   3  15  -7  231.03   34.54 
  -3  15   7  186.18   39.03 
  -2  15   7  390.27   47.46 
   2  15  -7  377.21   39.56 
  -1  15   7   53.01   32.95 
   1  15  -7   52.21   24.41 
   0  15   7   36.93   31.82 
   0  15  -7   78.29   24.58 
  -1  15  -7    6.31   19.88 
   1  15   7   -9.68   27.92 
   2  15   7  238.40   43.30 
   3  15   7  398.63   49.76 
   4  15   7  371.78   53.61 
   5  15   7   43.84   33.00 
  -8  16   7   21.96   34.43 
   8  16  -7   -9.09   27.19 
  -7  16   7   36.33   35.31 
   7  16  -7   -4.82   26.08 
   6  16  -7   -5.62   23.36 
  -6  16   7   -5.84   30.47 
   5  16  -7   59.77   27.01 
  -5  16   7   16.74   31.46 
   4  16  -7   85.60   25.93 
  -4  16   7  135.63   38.24 
  -3  16   7   85.11   34.48 
   3  16  -7  140.04   28.55 
   2  16  -7   -6.83   20.29 
  -2  16   7  -28.53   26.83 
   1  16  -7   94.63   26.35 
  -1  16   7   84.70   35.22 
   0  16   7   31.40   31.25 
   0  16  -7   32.80   21.50 
   1  16   7   15.29   29.10 
   2  16   7   18.00   30.13 
   3  16   7   13.70   29.31 
   4  16   7   91.05   37.80 
  -7  17   7   31.65   36.35 
   7  17  -7   42.97   28.37 
   6  17  -7   -8.26   23.57 
  -6  17   7    8.02   32.35 
  -5  17   7   82.26   35.86 
   5  17  -7  136.33   31.92 
  -4  17   7  194.84   40.55 
   4  17  -7  230.38   38.07 
  -3  17   7  233.29   44.00 
   3  17  -7  329.47   37.35 
  -2  17   7  468.33   54.47 
   2  17  -7  468.62   42.79 
  -1  17   7  142.92   40.06 
   1  17  -7  155.61   28.90 
   0  17   7  128.62   39.32 
   1  17   7  164.43   40.30 
   2  17   7  202.66   42.33 
   3  17   7   88.20   34.76 
   4  17   7  121.90   41.11 
   7  18  -7  154.36   37.00 
  -7  18   7  139.37   45.02 
   6  18  -7  180.87   35.12 
  -6  18   7   90.21   41.93 
  -5  18   7  208.10   45.73 
   5  18  -7  285.12   40.05 
  -4  18   7  159.32   40.30 
   4  18  -7  186.70   33.58 
  -3  18   7   12.00   30.33 
   3  18  -7   17.91   23.87 
   2  18  -7  221.82   34.46 
  -2  18   7  158.91   41.35 
  -1  18   7  147.59   40.13 
   0  18   7  187.24   42.48 
   1  18   7  193.18   42.07 
   2  18   7  184.35   42.46 
   3  18   7   19.96   31.97 
  -6  19   7   10.66   36.28 
   6  19  -7   17.76   28.02 
   5  19  -7   33.58   24.67 
  -5  19   7   16.66   36.48 
  -4  19   7   94.84   36.06 
   4  19  -7   20.36   26.54 
   3  19  -7  133.34   31.69 
  -3  19   7  155.78   42.79 
  -2  19   7   16.54   33.63 
  -1  19   7   65.04   34.79 
   0  19   7   36.76   35.46 
   1  19   7   87.80   37.33 
   2  19   7  -15.19   30.73 
   4  20  -7   21.23   25.90 
  -4  20   7  -66.99   31.41 
  -3  20   7    5.50   34.25 
  -2  20   7   34.23   36.02 
  -1  20   7  179.17   44.03 
   0  20   7  126.96   42.47 
   1  20   7   42.27   38.09 
  -3 -16  -8  401.80   59.50 
  -2 -15  -8   -3.35   32.70 
  -3 -15  -8   98.05   37.87 
  -4 -15  -8  344.04   56.10 
  -1 -14  -8  163.04   38.71 
  -2 -14  -8  100.60   38.79 
  -3 -14  -8  162.06   41.45 
  -4 -14  -8  148.59   41.82 
  -1 -13  -8  132.49   37.16 
  -2 -13  -8  -11.25   32.36 
  -3 -13  -8  336.04   51.81 
  -4 -13  -8  237.93   45.96 
  -5 -13  -8  655.96   64.30 
   0 -12  -8  151.68   30.79 
  -1 -12  -8  227.70   40.14 
  -2 -12  -8  174.81   39.25 
  -3 -12  -8   82.93   35.50 
  -4 -12  -8   67.18   35.57 
  -5 -12  -8   39.38   34.02 
   1 -11  -8  192.47   31.02 
   0 -11  -8  570.87   49.68 
  -1 -11  -8  117.79   33.34 
  -2 -11  -8  219.92   41.77 
  -3 -11  -8  262.34   44.29 
  -4 -11  -8   56.71   35.07 
  -5 -11  -8   52.94   34.28 
  -6 -11  -8    7.19   32.07 
   2 -10  -8  112.89   24.17 
   1 -10  -8  257.49   36.58 
   0 -10  -8  203.68   34.53 
  -1 -10  -8  490.83   50.24 
  -2 -10  -8  309.72   47.99 
  -3 -10  -8  343.20   49.83 
  -4 -10  -8  167.76   41.18 
  -5 -10  -8   88.40   35.94 
  -6 -10  -8  155.98   40.97 
   2  -9  -8  132.58   24.16 
   1  -9  -8  617.05   47.14 
   0  -9  -8   31.01   25.68 
  -1  -9  -8  141.34   32.02 
  -2  -9  -8   41.33   29.57 
  -3  -9  -8  399.41   50.87 
  -4  -9  -8  184.53   41.13 
  -5  -9  -8   -1.55   29.64 
  -6  -9  -8   27.63   34.36 
   3  -8  -8  346.63   29.79 
   2  -8  -8  127.84   23.82 
   1  -8  -8   16.27   22.82 
   0  -8  -8  238.62   38.95 
  -1  -8  -8  568.26   51.10 
  -2  -8  -8  392.72   48.52 
  -3  -8  -8   60.93   31.97 
  -4  -8  -8    4.05   27.96 
  -5  -8  -8    8.20   29.65 
  -6  -8  -8   73.04   37.11 
   4  -7  -8   68.85   17.82 
   3  -7  -8 1019.05   51.24 
   2  -7  -8  932.90   51.58 
   1  -7  -8 1400.74   69.99 
   0  -7  -8   28.65   24.95 
  -1  -7  -8   63.32   28.15 
  -2  -7  -8  239.72   37.56 
  -3  -7  -8  116.91   34.20 
  -4  -7  -8  390.07   50.13 
   4  -7   8  475.48   39.73 
   5  -7   8  446.78   41.17 
  -5  -7  -8  344.11   49.21 
   6  -7   8  362.52   41.69 
  -6  -7  -8  319.55   49.37 
   7  -7   8   34.01   27.06 
  -7  -7  -8   23.11   34.57 
   5  -6  -8  402.13   30.22 
   4  -6  -8   25.77   16.19 
   3  -6  -8    4.71   15.17 
   2  -6  -8   -2.01   17.85 
   1  -6  -8   59.20   22.76 
   0  -6  -8   44.79   26.36 
  -1  -6  -8  124.80   30.65 
   2  -6   8   47.65   17.50 
  -2  -6  -8   38.72   27.24 
   3  -6   8  166.48   27.83 
  -3  -6  -8  148.15   35.30 
   4  -6   8   68.21   23.27 
  -4  -6  -8  125.23   34.92 
  -5  -6  -8   14.17   29.31 
   5  -6   8   39.82   22.38 
   6  -6   8    1.98   23.66 
  -6  -6  -8   32.17   29.73 
  -7  -6  -8   12.83   37.12 
   7  -6   8   30.51   26.99 
   6  -5  -8  116.11   19.15 
   5  -5  -8   86.56   18.92 
   4  -5  -8  456.60   33.46 
   3  -5  -8  325.30   30.58 
   2  -5  -8  167.53   27.97 
   1  -5  -8 1063.32   59.42 
   0  -5  -8  578.22   49.43 
  -1  -5  -8  208.29   32.94 
  -2  -5  -8   18.11   25.55 
   2  -5   8    3.07   15.91 
  -3  -5  -8  272.51   38.86 
   3  -5   8  256.55   28.81 
  -4  -5  -8  370.74   48.82 
   4  -5   8  402.64   36.96 
  -5  -5  -8  162.76   36.57 
   5  -5   8  154.18   30.92 
   6  -5   8  151.64   31.75 
  -6  -5  -8  109.26   36.66 
  -7  -5  -8   93.19   39.50 
   7  -5   8  100.79   29.83 
   7  -4  -8  261.88   25.82 
   6  -4  -8  403.48   32.60 
   5  -4  -8  708.02   41.98 
   4  -4  -8 1144.20   55.46 
   3  -4  -8  418.45   33.85 
   2  -4  -8   22.45   18.23 
   1  -4  -8   25.83   21.91 
   0  -4  -8  224.58   32.62 
  -1  -4  -8  737.32   54.39 
   1  -4   8  786.91   39.90 
  -2  -4  -8  658.31   53.40 
   2  -4   8  760.87   41.74 
   3  -4   8  132.49   23.71 
  -3  -4  -8  130.57   31.46 
   4  -4   8  228.09   30.31 
  -4  -4  -8  250.53   41.52 
   5  -4   8   31.99   21.46 
  -5  -4  -8   46.44   31.25 
   6  -4   8  225.81   36.12 
  -6  -4  -8  243.15   43.21 
  -7  -4  -8  222.14   47.35 
   7  -4   8  291.03   41.14 
   8  -3  -8   74.34   19.52 
   7  -3  -8  121.34   19.60 
   6  -3  -8  451.13   34.70 
   5  -3  -8  107.48   20.63 
   4  -3  -8   61.26   17.93 
   3  -3  -8  138.11   21.43 
   2  -3  -8  394.26   34.71 
   1  -3  -8   47.41   22.06 
   0  -3  -8   19.25   22.06 
   0  -3   8   -1.74   10.94 
  -1  -3  -8   63.91   26.73 
   1  -3   8   66.00   16.17 
  -2  -3  -8  161.06   31.37 
   2  -3   8  166.70   23.48 
  -3  -3  -8   40.24   25.28 
   4  -3   8   41.48   20.83 
  -4  -3  -8   17.36   24.56 
   5  -3   8    9.35   19.86 
  -5  -3  -8   19.59   27.56 
  -6  -3  -8   -9.15   28.73 
   6  -3   8  -12.11   20.91 
  -7  -3  -8  160.28   42.03 
   7  -3   8  124.66   31.40 
   8  -2  -8   33.45   17.66 
   7  -2  -8   67.50   18.20 
   6  -2  -8  200.68   27.95 
   5  -2  -8  395.64   33.05 
   4  -2  -8  659.65   39.73 
   3  -2  -8  602.47   39.80 
   2  -2  -8   46.06   20.08 
   1  -2  -8   42.75   20.87 
  -1  -2   8   74.88   11.54 
   0  -2  -8  492.82   42.60 
   0  -2   8  455.51   27.30 
   1  -2   8 1248.11   55.65 
  -1  -2  -8 1271.03   70.36 
   2  -2   8  635.26   38.62 
  -2  -2  -8  599.59   49.57 
   3  -2   8  165.19   26.40 
  -3  -2  -8  169.75   31.45 
   4  -2   8  215.82   29.63 
  -4  -2  -8  208.31   34.74 
   5  -2   8   28.52   22.30 
  -5  -2  -8   39.29   28.50 
   6  -2   8   75.59   25.00 
  -6  -2  -8   92.97   33.18 
   7  -2   8   97.23   29.08 
  -7  -2  -8  126.88   38.87 
   9  -1  -8  430.84   36.61 
   8  -1  -8  131.23   23.22 
   7  -1  -8  256.80   28.24 
   6  -1  -8  371.50   34.05 
   5  -1  -8  130.14   22.12 
   4  -1  -8  351.72   31.46 
  -3  -1   8  209.08   17.06 
   3  -1  -8  186.11   28.29 
   2  -1  -8 1530.27   71.11 
  -2  -1   8 1538.17   57.80 
  -1  -1   8 1275.82   51.42 
   1  -1  -8 1312.00   66.11 
   0  -1  -8  275.32   36.72 
   0  -1   8  317.55   23.10 
   1  -1   8   15.60   13.48 
  -1  -1  -8   22.19   23.39 
  -2  -1  -8   45.69   26.61 
   2  -1   8   75.48   18.90 
  -3  -1  -8  215.98   34.02 
   3  -1   8  276.44   29.16 
   4  -1   8  354.02   34.88 
  -4  -1  -8  229.75   39.21 
  -5  -1  -8  109.96   32.13 
   5  -1   8   83.25   25.45 
  -6  -1  -8   42.16   30.30 
   6  -1   8    0.98   20.57 
  -7  -1  -8   81.75   35.67 
   7  -1   8   55.78   27.77 
  10   0  -8   26.45   20.53 
   9   0  -8  200.89   30.47 
  -8   0   8   16.43   17.74 
   8   0  -8   12.19   19.00 
  -7   0   8   -6.90   15.91 
   7   0  -8   18.55   17.02 
  -6   0   8  200.26   24.52 
   6   0  -8  186.53   28.98 
  -5   0   8  179.45   23.58 
   5   0  -8  188.55   27.17 
   4   0  -8  161.79   26.67 
  -4   0   8  191.93   23.56 
  -3   0   8    0.10   12.98 
   3   0  -8   10.25   16.86 
   2   0  -8  -11.32   16.15 
  -2   0   8    0.34   10.96 
   1   0  -8  157.84   25.87 
  -1   0   8  175.15   18.71 
   0   0  -8  145.39   27.95 
   0   0   8  169.31   20.30 
   1   0   8  285.44   24.97 
  -1   0  -8  252.88   36.12 
   2   0   8    3.06   15.52 
  -2   0  -8    6.98   24.78 
   3   0   8  212.53   27.15 
  -3   0  -8  231.79   34.98 
   4   0   8  141.88   25.78 
  -4   0  -8  169.63   32.62 
  -5   0  -8   61.99   29.35 
   5   0   8    2.21   21.32 
  -6   0  -8  126.91   33.53 
   6   0   8  129.29   29.11 
  -7   0  -8    0.10   27.66 
   7   0   8   15.89   25.01 
  11   1  -8   68.88   25.03 
  10   1  -8  131.08   26.62 
  -9   1   8  509.19   40.68 
   9   1  -8  369.45   38.53 
  -8   1   8  171.16   26.65 
   8   1  -8  223.84   31.23 
  -7   1   8  339.38   31.31 
   7   1  -8  315.95   32.56 
  -6   1   8  341.42   30.04 
   6   1  -8  315.09   34.25 
   5   1  -8  120.47   23.10 
  -5   1   8  124.36   20.62 
  -4   1   8  355.82   29.18 
   4   1  -8  347.04   32.25 
  -3   1   8  245.92   23.71 
   3   1  -8  233.65   28.40 
   2   1  -8 1446.93   68.79 
  -2   1   8 1402.55   58.42 
   1   1  -8 1194.42   62.67 
  -1   1   8 1205.36   52.14 
   0   1   8  309.78   25.52 
   0   1  -8  351.69   38.00 
  -1   1  -8   32.32   24.64 
   1   1   8   14.79   14.56 
  -1   1  -8   29.32   12.27 
   2   1   8   36.33   17.56 
  -2   1  -8   24.90   25.48 
   3   1   8  199.90   28.25 
  -3   1  -8  255.31   39.60 
   4   1   8  321.60   33.84 
  -4   1  -8  259.36   39.85 
   5   1   8   79.40   25.09 
  -5   1  -8   75.24   28.63 
  -6   1  -8   19.93   27.87 
   6   1   8   58.87   25.66 
   7   1   8   50.86   27.74 
  -7   1  -8   74.36   33.03 
  11   2  -8   55.73   25.86 
 -10   2   8   30.41   24.47 
  10   2  -8   41.49   23.65 
   9   2  -8  115.90   25.28 
  -9   2   8   87.91   25.80 
   8   2  -8   63.64   22.69 
  -8   2   8   63.50   21.23 
  -7   2   8   78.55   21.22 
   7   2  -8   57.63   20.27 
  -6   2   8  157.91   24.10 
   6   2  -8  144.46   25.56 
   5   2  -8  329.81   33.36 
  -5   2   8  391.49   32.53 
  -4   2   8  864.58   44.68 
   4   2  -8  747.97   46.70 
   3   2  -8  569.96   39.61 
  -3   2   8  535.21   34.93 
   2   2  -8   49.24   20.45 
  -2   2   8   50.03   17.71 
   1   2  -8   65.10   22.14 
  -1   2   8   99.03   17.92 
   0   2   8  448.38   31.41 
   0   2  -8  456.12   40.91 
  -1   2  -8 1187.90   55.20 
  -1   2  -8 1318.09   68.55 
   1   2   8 1239.51   58.83 
  -2   2  -8  639.35   50.06 
  -2   2  -8  719.73   40.62 
   2   2   8  635.68   41.12 
   3   2   8  127.72   22.78 
  -3   2  -8   82.51   28.75 
  -3   2  -8  147.95   24.09 
  -4   2  -8  269.26   41.36 
   4   2   8  274.66   32.40 
  -4   2  -8  245.94   31.92 
  -5   2  -8   61.71   28.31 
  -5   2  -8   55.02   25.30 
   5   2   8   21.74   22.05 
  -6   2  -8  130.60   31.08 
  -6   2  -8  125.67   31.89 
   6   2   8   96.58   27.51 
   7   2   8  105.26   31.07 
  -7   2  -8   76.41   31.67 
  -7   2  -8  161.33   34.62 
 -11   3   8   15.89   26.82 
  11   3  -8   25.83   23.28 
  10   3  -8   59.03   23.26 
 -10   3   8   39.17   26.37 
   9   3  -8   19.28   21.90 
  -9   3   8   -7.12   21.25 
  -8   3   8  133.25   26.65 
   8   3  -8  145.69   27.13 
   7   3  -8  103.12   23.93 
  -7   3   8  164.28   26.91 
   6   3  -8  472.12   39.21 
  -6   3   8  411.54   36.08 
  -5   3   8  115.66   23.86 
   5   3  -8  114.23   23.70 
   4   3  -8   61.05   20.43 
  -4   3   8   52.07   20.09 
   3   3  -8   98.27   22.31 
  -3   3   8  127.21   22.75 
   2   3  -8  317.89   33.88 
  -2   3   8  349.21   30.72 
  -1   3   8   56.75   18.73 
   1   3  -8   70.75   21.87 
   0   3   8   18.22   15.77 
   0   3  -8   -5.31   19.92 
   1   3   8   31.71   17.81 
  -1   3  -8   20.95   24.15 
   2   3   8  205.55   28.42 
  -2   3  -8  175.34   32.06 
  -2   3  -8  199.08   23.22 
  -3   3  -8   65.49   17.22 
   3   3   8   48.87   19.94 
  -3   3  -8  -10.32   23.00 
  -4   3  -8    5.03   24.06 
  -4   3  -8   -1.94   14.30 
   4   3   8    1.79   18.76 
   5   3   8   27.80   23.35 
  -5   3  -8   56.38   29.43 
  -5   3  -8   15.56   19.42 
  -6   3  -8   16.62   20.51 
   6   3   8   33.79   23.64 
  -6   3  -8   -5.41   27.18 
   7   3   8  101.48   30.70 
  -7   3  -8  146.39   37.83 
  -7   3  -8  124.79   29.50 
  11   4  -8  240.00   35.98 
 -11   4   8  212.00   41.47 
  10   4  -8  123.08   27.34 
 -10   4   8   80.86   28.61 
  -9   4   8   14.92   22.82 
   9   4  -8  -17.77   21.06 
   8   4  -8  164.40   28.84 
  -8   4   8  153.30   28.24 
  -7   4   8  351.08   34.84 
   7   4  -8  368.44   36.50 
  -6   4   8  375.99   34.96 
   6   4  -8  297.43   34.66 
  -5   4   8  825.23   48.37 
   5   4  -8  685.01   47.93 
  -4   4   8 1093.36   56.43 
   4   4  -8 1087.53   58.18 
   3   4  -8  406.47   35.34 
  -3   4   8  515.23   38.73 
   2   4  -8   46.69   20.09 
  -2   4   8   30.52   20.77 
  -1   4   8   32.60   18.48 
   1   4  -8   23.21   20.90 
   0   4  -8  252.12   34.85 
   0   4   8  212.77   28.56 
   1   4   8  698.11   45.14 
  -1   4  -8  794.36   53.77 
   2   4   8  659.51   45.15 
  -2   4  -8  741.88   43.81 
  -2   4  -8  695.15   52.85 
   3   4   8  107.86   23.97 
  -3   4  -8   94.23   20.36 
  -3   4  -8  131.48   28.93 
   4   4   8  229.17   31.41 
  -4   4  -8  147.33   31.30 
  -4   4  -8  196.00   27.71 
  -5   4  -8   26.07   27.24 
   5   4   8   -8.71   20.61 
  -5   4  -8   32.83   20.26 
  -6   4  -8  215.15   33.89 
  -6   4  -8  162.57   37.91 
   6   4   8  161.64   31.84 
   7   4   8  288.96   41.38 
  -7   4  -8  246.70   37.01 
  -7   4  -8  267.20   45.24 
 -11   5   8    6.64   26.36 
  11   5  -8   69.78   26.21 
  10   5  -8   51.86   25.29 
 -10   5   8  132.21   31.86 
  -9   5   8  229.60   35.68 
   9   5  -8  167.91   31.46 
   8   5  -8   48.40   22.28 
  -8   5   8   56.45   25.00 
   7   5  -8  464.34   39.02 
  -7   5   8  429.68   38.59 
  -6   5   8   76.11   24.58 
   6   5  -8   73.53   23.66 
   5   5  -8   88.04   23.91 
  -5   5   8   88.90   25.42 
   4   5  -8  441.81   39.01 
  -4   5   8  445.23   38.98 
   3   5  -8  245.08   30.65 
  -3   5   8  338.64   34.41 
  -2   5   8  356.07   36.54 
   2   5  -8  308.09   34.58 
  -1   5   8 1107.76   56.66 
   1   5  -8 1051.01   59.62 
   0   5   8  347.91   34.80 
   0   5  -8  405.65   40.36 
   1   5   8  170.96   28.73 
  -1   5  -8  178.92   30.63 
   2   5   8   40.71   20.42 
  -2   5  -8    9.29   23.30 
  -3   5  -8  267.52   38.46 
  -3   5  -8  254.48   29.70 
   3   5   8  180.38   30.88 
  -4   5  -8  480.29   46.44 
  -4   5  -8  514.80   40.96 
   4   5   8  427.41   40.68 
  -5   5  -8  170.88   29.11 
   5   5   8  129.13   29.79 
  -5   5  -8  158.25   32.31 
   6   5   8  161.83   32.56 
  -6   5  -8  173.59   30.70 
  -6   5  -8   79.34   32.25 
   7   5   8   84.01   29.56 
  -7   5  -8  133.06   35.10 
  -7   5  -8   75.14   24.53 
 -11   6   8   34.61   31.15 
  11   6  -8   24.13   23.28 
 -10   6   8   56.09   29.80 
  10   6  -8   50.79   25.89 
   9   6  -8   21.36   22.16 
  -9   6   8   26.14   25.33 
   8   6  -8  198.42   31.58 
  -8   6   8  172.76   31.94 
  -7   6   8  230.59   34.32 
   7   6  -8  243.35   32.44 
   6   6  -8   45.93   21.64 
  -6   6   8   34.39   24.03 
  -5   6   8  394.19   40.28 
   5   6  -8  372.53   39.70 
   4   6  -8   27.37   20.37 
  -4   6   8   55.84   25.26 
  -3   6   8   -2.41   20.71 
   3   6  -8   22.79   20.05 
  -2   6   8   40.15   24.15 
   2   6  -8   31.44   20.94 
   1   6  -8   57.14   23.63 
  -1   6   8   -5.14   20.60 
   0   6  -8   38.92   23.36 
   0   6   8   42.48   23.89 
  -1   6  -8  126.64   27.80 
   1   6   8  139.69   25.38 
  -2   6  -8   39.97   24.08 
   2   6   8   76.49   24.81 
  -3   6  -8  189.40   33.08 
   3   6   8  189.23   31.98 
   4   6   8   70.39   25.06 
  -4   6  -8  121.03   30.64 
  -5   6  -8   58.13   22.87 
   5   6   8   45.31   23.36 
  -5   6  -8   51.11   27.82 
  -6   6  -8  -13.58   18.14 
   6   6   8   -9.03   22.00 
  -6   6  -8   16.33   26.09 
   7   6   8   45.70   28.61 
  -7   6  -8   52.20   24.47 
  -7   6  -8   64.94   32.00 
  11   7  -8   64.20   26.81 
 -11   7   8   44.76   32.33 
 -10   7   8   91.04   31.81 
  10   7  -8   93.01   29.30 
  -9   7   8  506.31   47.77 
   9   7  -8  500.59   46.44 
   8   7  -8  417.21   41.78 
  -8   7   8  385.52   42.62 
  -7   7   8   35.51   23.49 
   7   7  -8   71.82   24.09 
   6   7  -8  196.79   31.09 
  -6   7   8  147.22   29.89 
  -5   7   8   70.47   26.91 
   5   7  -8   65.72   24.47 
  -4   7   8   54.26   27.57 
   4   7  -8   93.14   24.15 
  -3   7   8 1031.44   59.59 
   3   7  -8 1013.87   57.56 
  -2   7   8 1062.50   61.14 
   2   7  -8  995.12   56.89 
  -1   7   8 1082.89   62.82 
   1   7  -8 1134.44   62.47 
   0   7   8   -4.74   22.94 
   0   7  -8   27.12   23.49 
   1   7   8    7.40   22.05 
  -1   7  -8   70.10   25.08 
  -2   7  -8  233.10   35.08 
   2   7   8  230.18   34.23 
   3   7   8   55.92   24.05 
  -3   7  -8   37.56   25.72 
  -4   7  -8  435.00   45.43 
   4   7   8  448.81   43.11 
  -5   7  -8  414.03   45.95 
   5   7   8  318.08   39.83 
  -6   7  -8  333.97   47.04 
   6   7   8  333.47   42.20 
  -7   7  -8   62.82   32.58 
   7   7   8  102.90   32.72 
 -11   8   8   78.48   34.87 
  11   8  -8   85.66   28.84 
  10   8  -8  286.94   39.14 
 -10   8   8  181.73   37.45 
   9   8  -8   -4.75   22.36 
  -9   8   8    3.60   23.21 
  -8   8   8   81.54   29.56 
   8   8  -8   64.25   25.21 
   7   8  -8   41.09   23.28 
  -7   8   8   51.46   26.79 
  -6   8   8  313.06   39.65 
   6   8  -8  343.53   37.21 
  -5   8   8  189.56   33.61 
   5   8  -8  234.23   33.54 
  -4   8   8  375.70   42.74 
   4   8  -8  431.50   41.36 
   3   8  -8  293.09   37.49 
  -3   8   8  373.80   41.65 
  -2   8   8  127.77   31.22 
   2   8  -8   93.27   24.61 
   1   8  -8   21.51   20.90 
  -1   8   8   30.47   26.47 
   0   8   8  240.94   37.02 
   0   8  -8  192.55   31.24 
   1   8   8  412.95   40.99 
  -1   8  -8  419.90   42.47 
  -2   8  -8  343.34   40.83 
   2   8   8  300.54   37.33 
   3   8   8  148.83   30.89 
  -3   8  -8  177.23   32.37 
  -4   8  -8    7.06   23.37 
   4   8   8    5.43   22.73 
   5   8   8  -10.82   22.08 
  -5   8  -8   35.51   25.97 
  -6   8  -8   48.63   30.65 
   6   8   8   75.62   29.99 
 -10   9   8   67.23   32.55 
  10   9  -8   42.00   25.49 
  -9   9   8   20.21   27.27 
   9   9  -8   24.12   25.28 
  -8   9   8   88.28   29.78 
   8   9  -8  121.67   28.89 
   7   9  -8   13.01   22.27 
  -7   9   8   22.23   26.57 
  -6   9   8  118.93   31.68 
   6   9  -8  128.89   26.81 
  -5   9   8  -13.78   24.53 
   5   9  -8   21.95   21.45 
   4   9  -8  127.97   26.99 
  -4   9   8  169.57   32.96 
  -3   9   8  157.43   32.11 
   3   9  -8  111.10   26.30 
   2   9  -8  191.08   32.18 
  -2   9   8  125.30   32.53 
   1   9  -8  497.61   43.01 
  -1   9   8  469.25   47.14 
   0   9   8   19.98   24.94 
   0   9  -8   40.00   23.92 
  -1   9  -8  149.86   29.65 
   1   9   8  101.12   28.51 
   2   9   8   32.38   23.49 
  -2   9  -8   77.13   27.06 
  -3   9  -8  291.89   41.29 
   3   9   8  307.90   39.50 
  -4   9  -8   67.14   29.85 
   4   9   8  107.61   31.96 
  -5   9  -8  -11.43   25.58 
   5   9   8   10.80   25.11 
   6   9   8   10.51   25.29 
  -6   9  -8  112.03   32.42 
 -10  10   8  143.05   37.67 
  10  10  -8   72.56   30.03 
   9  10  -8   55.53   27.11 
  -9  10   8  101.74   33.75 
  -8  10   8   27.12   30.29 
   8  10  -8   12.27   20.97 
  -7  10   8  158.32   33.99 
   7  10  -8  128.78   29.29 
  -6  10   8  619.37   53.92 
   6  10  -8  621.08   48.12 
   5  10  -8  218.89   35.16 
  -5  10   8  144.08   33.64 
  -4  10   8  489.19   47.13 
   4  10  -8  562.40   45.35 
   3  10  -8  303.20   35.78 
  -3  10   8  209.29   35.69 
   2  10  -8  102.90   25.07 
  -2  10   8   51.17   28.17 
  -1  10   8  197.94   34.81 
   1  10  -8  138.60   27.39 
   0  10   8  150.63   33.04 
   0  10  -8  151.82   28.50 
  -1  10  -8  611.27   48.46 
   1  10   8  459.62   47.57 
   2  10   8  279.23   38.59 
  -2  10  -8  260.58   39.85 
   3  10   8  154.91   34.70 
  -3  10  -8  206.06   33.23 
  -4  10  -8  170.06   33.49 
   4  10   8  177.97   35.91 
   5  10   8   91.91   29.84 
  -5  10  -8   34.11   25.48 
   6  10   8  153.36   37.14 
 -10  11   8   75.85   34.04 
  10  11  -8   43.94   26.07 
  -9  11   8   59.82   33.02 
   9  11  -8   32.97   26.10 
  -8  11   8  265.93   44.68 
   8  11  -8  252.29   36.71 
  -7  11   8  513.94   51.63 
   7  11  -8  469.12   45.54 
   6  11  -8  209.11   34.19 
  -6  11   8  191.69   36.47 
   5  11  -8  108.08   27.06 
  -5  11   8  113.51   31.51 
  -4  11   8   66.94   30.49 
   4  11  -8   72.72   25.45 
  -3  11   8   93.42   31.20 
   3  11  -8  114.88   26.87 
  -2  11   8   76.98   29.84 
   2  11  -8   49.86   22.76 
   1  11  -8  178.21   28.54 
  -1  11   8  165.36   34.14 
   0  11  -8  389.42   40.61 
   0  11   8  415.73   45.42 
   1  11   8  154.31   33.43 
  -1  11  -8  167.71   30.27 
  -2  11  -8  202.45   34.43 
   2  11   8  181.75   35.39 
   3  11   8  103.56   33.26 
  -3  11  -8  164.96   32.74 
  -4  11  -8   15.38   25.83 
   4  11   8   14.24   27.44 
   5  11   8   71.80   32.89 
   6  11   8   46.66   30.36 
  -9  12   8   23.83   31.99 
   9  12  -8   19.77   24.68 
   8  12  -8   45.96   26.90 
  -8  12   8   27.62   30.64 
   7  12  -8   29.48   27.53 
  -7  12   8  -40.45   25.54 
   6  12  -8  238.04   36.58 
  -6  12   8  220.26   40.35 
   5  12  -8  251.66   36.19 
  -5  12   8  202.00   38.43 
   4  12  -8  289.04   36.85 
  -4  12   8  277.96   42.62 
   3  12  -8   15.71   22.62 
  -3  12   8   32.40   28.96 
  -2  12   8   46.62   29.57 
   2  12  -8   28.40   22.96 
  -1  12   8   74.59   29.82 
   1  12  -8  116.29   27.23 
   0  12   8   82.95   31.75 
   0  12  -8  113.66   26.57 
   1  12   8  163.74   36.86 
  -1  12  -8  153.27   30.03 
   2  12   8   70.46   30.60 
  -2  12  -8  178.31   33.18 
   3  12   8   46.34   28.87 
  -3  12  -8   30.26   25.58 
   4  12   8   12.32   28.04 
  -4  12  -8   40.66   28.02 
   5  12   8   56.33   32.03 
   9  13  -8  339.49   46.50 
  -9  13   8  389.60   52.37 
  -8  13   8  451.93   53.84 
   8  13  -8  477.94   48.36 
   7  13  -8  362.30   43.63 
  -7  13   8  323.09   48.52 
   6  13  -8  249.18   37.61 
  -6  13   8  181.11   38.73 
   5  13  -8   -9.26   21.75 
  -5  13   8  -11.64   27.40 
   4  13  -8  194.90   31.02 
  -4  13   8  110.14   35.01 
  -3  13   8  230.56   39.34 
   3  13  -8  273.95   36.17 
  -2  13   8  628.42   57.02 
   2  13  -8  553.10   45.95 
   1  13  -8  322.36   36.74 
  -1  13   8  257.94   43.74 
   0  13   8   86.22   32.55 
   0  13  -8  125.62   27.42 
   1  13   8  109.16   35.01 
  -1  13  -8   94.21   27.35 
   2  13   8  100.55   32.95 
  -2  13  -8   59.46   25.80 
   3  13   8  149.36   37.69 
  -3  13  -8  186.91   35.20 
   4  13   8  199.84   40.64 
   5  13   8  402.61   53.02 
   9  14  -8    1.42   29.98 
  -9  14   8   54.00   36.88 
   8  14  -8   33.72   28.02 
  -8  14   8   49.21   32.67 
   7  14  -8   44.94   27.65 
  -7  14   8   31.66   33.73 
  -6  14   8  130.39   37.34 
   6  14  -8  144.27   33.04 
  -5  14   8  293.98   46.17 
   5  14  -8  205.09   35.11 
  -4  14   8  207.90   39.49 
   4  14  -8  284.78   37.44 
   3  14  -8   38.40   24.36 
  -3  14   8    2.77   26.30 
   2  14  -8  202.39   33.21 
  -2  14   8  234.41   42.79 
   1  14  -8  120.87   28.33 
  -1  14   8  128.72   36.25 
   0  14  -8   32.58   24.07 
   0  14   8   81.86   31.08 
   1  14   8   60.82   33.26 
  -1  14  -8  174.27   29.53 
  -2  14  -8  144.69   31.63 
   2  14   8  134.35   37.04 
   3  14   8   82.64   32.71 
   4  14   8  101.85   35.42 
  -8  15   8  111.02   40.32 
   8  15  -8  129.46   35.78 
  -7  15   8   72.19   36.65 
   7  15  -8   52.12   28.98 
  -6  15   8   83.81   34.91 
   6  15  -8   94.56   30.76 
   5  15  -8    7.39   21.11 
  -5  15   8   86.04   32.94 
   4  15  -8  155.60   30.64 
  -4  15   8  102.26   34.00 
  -3  15   8   63.93   31.08 
   3  15  -8  102.88   27.79 
  -2  15   8   27.65   31.90 
   2  15  -8   70.89   26.17 
   1  15  -8  175.40   30.81 
  -1  15   8  180.10   38.52 
   0  15   8   52.73   32.62 
   0  15  -8  102.00   26.80 
  -1  15  -8   86.96   27.49 
   1  15   8   23.95   30.67 
   2  15   8   -8.37   28.79 
   3  15   8   32.86   33.10 
   4  15   8   90.66   38.21 
  -8  16   8   11.38   34.64 
   8  16  -8   21.82   32.74 
   7  16  -8  121.19   33.73 
  -7  16   8   62.10   39.17 
  -6  16   8  203.89   44.56 
   6  16  -8  205.47   36.43 
  -5  16   8  131.44   39.49 
   5  16  -8  304.18   40.84 
   4  16  -8  317.58   40.02 
  -4  16   8  212.18   41.77 
   3  16  -8  103.95   29.56 
  -3  16   8   84.30   34.09 
  -2  16   8   -7.94   30.84 
   2  16  -8   13.18   23.51 
   1  16  -8   58.82   25.24 
  -1  16   8   17.46   30.58 
   0  16   8  135.37   37.59 
   0  16  -8  141.57   29.70 
   1  16   8  323.64   49.84 
   2  16   8  379.24   52.84 
   3  16   8  194.35   42.57 
   7  17  -8   23.63   27.72 
  -7  17   8   34.10   36.03 
  -6  17   8   60.52   36.82 
   6  17  -8   68.12   30.25 
  -5  17   8    1.79   32.78 
   5  17  -8   -1.63   23.95 
  -4  17   8   35.43   32.83 
   4  17  -8    7.61   23.52 
   3  17  -8  129.41   31.49 
  -3  17   8  105.87   36.99 
  -2  17   8  141.98   40.35 
   2  17  -8  139.62   30.45 
   1  17  -8   40.90   24.95 
  -1  17   8   25.32   30.83 
   0  17   8   45.34   31.46 
   1  17   8   20.62   34.28 
   2  17   8    9.47   31.71 
   3  17   8   22.63   32.35 
  -6  18   8   71.24   39.42 
   6  18  -8   17.18   27.08 
  -5  18   8   42.90   34.42 
   5  18  -8    4.83   25.67 
  -4  18   8   51.35   36.86 
   4  18  -8   22.10   27.06 
   3  18  -8   73.33   28.68 
  -3  18   8    3.18   31.00 
  -2  18   8  -19.29   30.68 
   2  18  -8    4.63   23.52 
  -1  18   8   15.65   33.89 
   1  18  -8   58.46   28.18 
   0  18   8  105.51   37.62 
   1  18   8   69.82   36.89 
   2  18   8   -7.68   31.18 
   5  19  -8  -10.84   25.20 
  -5  19   8  -32.16   30.57 
  -4  19   8   69.81   38.45 
   4  19  -8   98.87   31.22 
  -3  19   8   70.28   38.87 
   3  19  -8  134.59   30.31 
   2  19  -8  214.18   35.21 
  -2  19   8  169.98   46.00 
  -1  19   8  234.10   47.50 
   0  19   8  109.61   40.68 
   1  19   8    9.48   32.80 
   3  20  -8  113.72   33.15 
  -3  20   8  126.79   43.67 
  -2  20   8   14.11   37.28 
  -1  20   8   43.20   36.44 
  -3 -15  -9   42.18   38.00 
  -2 -14  -9  209.88   45.14 
  -3 -14  -9  528.38   63.35 
  -4 -14  -9  266.89   50.80 
  -2 -13  -9   77.57   38.47 
  -3 -13  -9   26.43   36.44 
  -4 -13  -9  -40.62   33.12 
   0 -12  -9   24.95   29.95 
  -1 -12  -9   91.33   35.29 
  -2 -12  -9  543.99   59.03 
  -3 -12  -9  343.41   54.33 
  -4 -12  -9   67.68   38.23 
   1 -11  -9  174.62   30.17 
   0 -11  -9  231.18   39.85 
  -1 -11  -9  313.18   49.42 
  -2 -11  -9  162.55   40.91 
  -3 -11  -9   49.55   32.44 
  -4 -11  -9  158.49   42.75 
  -5 -11  -9  176.93   44.70 
   2 -10  -9  195.60   30.36 
   1 -10  -9   82.33   27.52 
   0 -10  -9   61.36   31.70 
  -1 -10  -9   67.66   32.75 
  -2 -10  -9  120.38   37.92 
  -3 -10  -9   -5.30   30.49 
  -4 -10  -9  150.45   41.91 
  -5 -10  -9   12.75   34.14 
   2  -9  -9  101.20   23.18 
   1  -9  -9  492.96   44.80 
   0  -9  -9  571.53   53.77 
  -1  -9  -9  310.20   45.44 
  -2  -9  -9  -16.59   28.95 
  -3  -9  -9  -34.04   28.73 
  -4  -9  -9   67.23   33.96 
  -5  -9  -9  413.39   53.64 
   3  -8  -9  188.83   27.70 
   2  -8  -9 1010.14   56.99 
   1  -8  -9    1.20   22.02 
   0  -8  -9  -35.92   26.14 
  -1  -8  -9  104.68   33.18 
  -2  -8  -9  167.36   37.09 
  -3  -8  -9  305.96   48.21 
  -4  -8  -9   53.86   34.04 
  -5  -8  -9   92.69   35.68 
  -6  -8  -9   53.10   34.80 
   4  -7  -9  230.95   27.37 
   3  -7  -9  215.91   27.96 
   2  -7  -9  105.75   25.62 
   1  -7  -9  249.09   37.43 
   0  -7  -9  156.50   34.53 
  -1  -7  -9   85.66   30.25 
  -2  -7  -9   63.78   29.33 
  -3  -7  -9   84.16   33.09 
  -4  -7  -9   44.59   31.95 
  -5  -7  -9   17.19   30.25 
  -6  -7  -9   17.24   30.46 
   5  -6  -9  154.80   22.60 
   4  -6  -9  619.38   39.74 
   3  -6  -9  985.90   53.12 
   2  -6  -9  344.24   36.35 
   1  -6  -9  232.73   33.76 
   0  -6  -9  112.02   30.56 
  -1  -6  -9  602.89   52.12 
  -2  -6  -9  492.43   50.13 
  -3  -6  -9  516.26   52.17 
  -4  -6  -9  375.41   49.01 
  -5  -6  -9  151.17   38.42 
  -6  -6  -9  -13.31   27.19 
   6  -5  -9  405.37   32.63 
   5  -5  -9  732.01   42.98 
   4  -5  -9   47.34   19.19 
   3  -5  -9  381.02   35.33 
   2  -5  -9  353.91   37.54 
   1  -5  -9  252.51   36.89 
   0  -5  -9 1019.56   63.79 
  -1  -5  -9   88.09   31.68 
  -2  -5  -9   75.12   28.71 
  -3  -5  -9  -13.68   25.94 
  -4  -5  -9  129.13   34.36 
  -5  -5  -9  205.28   39.58 
  -6  -5  -9  112.72   36.61 
   7  -4  -9  156.55   23.72 
   6  -4  -9   68.95   19.80 
   5  -4  -9   21.79   17.52 
   4  -4  -9  344.57   32.76 
   3  -4  -9  104.49   23.29 
   2  -4  -9   85.55   23.51 
   1  -4  -9  146.18   31.07 
   0  -4  -9  332.73   42.54 
  -1  -4  -9  139.15   33.53 
  -2  -4  -9   97.40   30.03 
  -3  -4  -9   61.73   28.95 
   4  -4   9  240.85   32.64 
  -4  -4  -9  237.55   39.19 
   5  -4   9   16.19   22.53 
  -5  -4  -9  -18.09   24.53 
  -6  -4  -9   21.89   33.53 
   6  -4   9  -14.44   24.49 
   7  -3  -9  408.28   34.08 
   6  -3  -9  257.25   29.36 
   5  -3  -9  507.29   37.14 
   4  -3  -9  158.21   25.06 
   3  -3  -9  117.90   23.71 
   2  -3  -9  482.90   40.15 
   1  -3  -9  844.63   54.72 
   0  -3  -9  812.13   56.56 
  -1  -3  -9  771.54   57.35 
   2  -3   9  252.92   27.86 
  -2  -3  -9  293.74   41.77 
   3  -3   9   67.58   21.93 
  -3  -3  -9   39.88   26.01 
   4  -3   9  187.17   29.85 
  -4  -3  -9  128.94   33.67 
   5  -3   9  403.88   40.12 
  -5  -3  -9  297.13   46.54 
  -6  -3  -9  163.57   41.00 
   6  -3   9  195.48   34.28 
   8  -2  -9   33.73   19.14 
   7  -2  -9   98.14   21.75 
   6  -2  -9  105.56   22.43 
   5  -2  -9  392.69   35.10 
   4  -2  -9   25.49   17.86 
   3  -2  -9   28.56   19.87 
   2  -2  -9  532.38   42.50 
   1  -2  -9   60.94   24.86 
   0  -2  -9    9.90   24.49 
  -1  -2  -9  375.10   43.06 
   1  -2   9  305.61   27.18 
  -2  -2  -9  617.51   52.78 
   2  -2   9  644.06   40.92 
  -3  -2  -9  100.52   30.15 
   3  -2   9   99.66   23.42 
   4  -2   9   -1.51   18.78 
  -4  -2  -9   16.69   27.23 
   5  -2   9   93.88   27.49 
  -5  -2  -9   18.03   28.42 
  -6  -2  -9   12.13   30.72 
   6  -2   9    3.85   23.50 
   9  -1  -9  344.47   34.55 
   8  -1  -9  104.61   23.56 
   7  -1  -9  461.92   37.54 
   6  -1  -9  278.61   31.38 
   5  -1  -9  237.65   30.56 
   4  -1  -9  114.07   22.48 
   3  -1  -9   -5.59   17.81 
   2  -1  -9  103.96   23.96 
   1  -1  -9  143.82   27.63 
   0  -1   9  398.20   27.53 
   0  -1  -9  443.05   44.86 
  -1  -1  -9   49.34   26.46 
   1  -1   9   49.59   16.27 
   2  -1   9   53.20   17.58 
  -2  -1  -9   54.10   27.23 
   3  -1   9   22.99   18.68 
  -3  -1  -9   32.48   27.14 
   4  -1   9    3.61   19.63 
  -4  -1  -9   -2.54   24.96 
   5  -1   9   36.99   22.33 
  -5  -1  -9  -10.62   25.98 
  -6  -1  -9   54.63   31.89 
   6  -1   9   60.47   27.03 
  10   0  -9  372.08   38.57 
   9   0  -9  328.97   33.97 
   8   0  -9   75.48   23.41 
   7   0  -9  156.39   25.98 
   6   0  -9   18.70   18.34 
   5   0  -9  508.22   39.80 
   4   0  -9  350.73   32.90 
   3   0  -9  664.67   45.91 
   2   0  -9  298.39   34.02 
  -1   0   9  139.90   19.63 
   1   0  -9  145.65   26.99 
   0   0   9  277.49   24.77 
   0   0  -9  226.00   38.70 
  -1   0  -9  146.92   30.39 
   1   0   9  109.26   19.07 
   2   0   9  504.05   35.52 
  -2   0  -9  490.20   45.99 
   3   0   9  962.26   52.59 
  -3   0  -9  910.19   65.18 
   4   0   9  357.94   36.34 
  -4   0  -9  362.14   46.21 
   5   0   9    4.51   19.95 
  -5   0  -9    2.10   27.14 
  -6   0  -9   44.74   30.52 
   6   0   9   -2.36   21.88 
  -7   0  -9   18.32   31.63 
  10   1  -9  194.80   31.60 
   9   1  -9  386.65   37.89 
   8   1  -9   77.19   23.76 
   7   1  -9  469.98   39.76 
   6   1  -9  257.49   31.31 
   5   1  -9  264.47   31.99 
   4   1  -9  100.16   22.72 
   3   1  -9   -7.84   18.20 
  -3   1   9   -2.39   14.46 
   2   1  -9   55.86   23.29 
  -2   1   9   73.80   16.16 
  -1   1   9  149.75   21.55 
   1   1  -9  176.54   28.85 
   0   1   9  424.54   30.32 
   0   1  -9  406.66   43.95 
   1   1   9   57.35   18.75 
  -1   1  -9   46.70   26.92 
   2   1   9   55.21   19.70 
  -2   1  -9   72.96   27.70 
   3   1   9   27.72   19.55 
  -3   1  -9   65.31   29.46 
   4   1   9    9.65   19.04 
  -4   1  -9   16.96   29.37 
  -5   1  -9  -10.94   27.19 
   5   1   9   55.62   24.18 
   6   1   9  135.07   30.70 
  -6   1  -9   11.28   31.61 
  11   2  -9  -42.95   18.52 
  10   2  -9    9.74   22.27 
   9   2  -9   27.54   20.05 
   8   2  -9    9.30   21.55 
   7   2  -9  118.70   24.39 
   6   2  -9   48.63   23.22 
  -6   2   9   59.50   20.88 
   5   2  -9  375.61   36.70 
  -5   2   9  385.03   34.71 
  -4   2   9   21.60   18.34 
   4   2  -9    4.65   18.08 
   3   2  -9   49.90   20.90 
  -3   2   9  105.19   20.96 
  -2   2   9  588.07   36.64 
   2   2  -9  641.95   46.36 
  -1   2   9   85.25   17.93 
   1   2  -9   59.29   23.74 
   0   2   9    8.43   15.61 
   0   2  -9   -2.80   21.79 
   1   2   9  321.57   29.42 
  -1   2  -9  317.34   42.83 
   2   2   9  585.44   39.56 
  -2   2  -9  634.08   51.47 
   3   2   9   79.59   21.95 
  -3   2  -9   86.21   28.34 
  -4   2  -9   -1.33   25.35 
   4   2   9   -9.94   18.75 
   5   2   9   21.12   21.21 
  -5   2  -9   49.13   30.41 
  -6   2  -9   12.15   30.61 
   6   2   9   17.25   24.38 
  11   3  -9   75.64   25.09 
  10   3  -9   23.64   21.90 
   9   3  -9  118.23   27.99 
   8   3  -9  207.37   32.89 
  -8   3   9  189.22   30.02 
  -7   3   9  350.10   33.57 
   7   3  -9  340.01   37.26 
   6   3  -9  301.65   34.80 
  -6   3   9  241.31   31.92 
   5   3  -9  466.91   40.15 
  -5   3   9  548.48   39.63 
  -4   3   9  210.74   29.17 
   4   3  -9  161.84   26.94 
  -3   3   9  125.59   23.72 
   3   3  -9  107.21   24.22 
  -2   3   9  439.46   34.04 
   2   3  -9  464.33   40.82 
  -1   3   9  677.02   40.76 
   1   3  -9  681.00   49.01 
   0   3  -9  793.21   53.51 
   0   3   9  769.09   44.78 
   1   3   9  707.30   43.70 
  -1   3  -9  732.85   55.64 
  -2   3  -9  231.98   35.35 
   2   3   9  218.23   27.46 
   3   3   9   59.48   21.26 
  -3   3  -9   46.26   27.21 
  -4   3  -9  153.49   33.94 
   4   3   9  190.15   31.75 
  -5   3  -9  332.43   45.51 
   5   3   9  341.22   38.15 
   6   3   9  147.59   33.17 
  -6   3  -9  157.16   38.84 
  11   4  -9   17.42   22.04 
  10   4  -9   60.33   27.29 
   9   4  -9  123.18   28.27 
  -9   4   9   54.73   24.99 
   8   4  -9  213.14   33.83 
  -8   4   9  188.55   32.01 
  -7   4   9  212.13   32.42 
   7   4  -9  250.38   33.71 
  -6   4   9   24.98   21.76 
   6   4  -9   37.62   21.08 
  -5   4   9    0.60   21.43 
   5   4  -9   -7.06   18.56 
   4   4  -9  206.68   32.01 
  -4   4   9  251.30   32.35 
  -3   4   9   75.18   24.25 
   3   4  -9   99.71   23.82 
   2   4  -9   42.51   22.59 
  -2   4   9   28.98   20.34 
   1   4  -9  127.47   27.74 
  -1   4   9   76.92   22.30 
   0   4  -9  441.74   43.65 
   0   4   9  442.99   35.23 
   1   4   9  102.26   22.23 
  -1   4  -9   97.33   28.11 
   2   4   9  174.12   27.14 
  -2   4  -9   83.53   29.03 
   3   4   9   38.60   20.18 
  -3   4  -9   -9.23   24.83 
  -4   4  -9  248.46   41.19 
   4   4   9  249.36   33.14 
  -5   4  -9   52.39   28.38 
   5   4   9   67.49   25.83 
  -6   4  -9   45.48   30.53 
   6   4   9   39.15   25.74 
  11   5  -9   67.56   27.34 
  10   5  -9   39.52   27.46 
 -10   5   9   29.19   28.15 
  -9   5   9   52.28   25.37 
   9   5  -9   20.51   23.02 
   8   5  -9  129.62   29.43 
  -8   5   9  235.55   34.38 
  -7   5   9   74.54   25.56 
   7   5  -9   81.00   24.49 
  -6   5   9  401.87   38.75 
   6   5  -9  408.52   39.30 
  -5   5   9  671.76   46.80 
   5   5  -9  578.50   45.52 
  -4   5   9   38.62   23.76 
   4   5  -9   89.38   24.78 
  -3   5   9  440.57   37.45 
   3   5  -9  246.56   34.13 
   2   5  -9  294.63   35.76 
  -2   5   9  352.06   35.73 
   1   5  -9  183.02   31.05 
  -1   5   9  150.61   27.01 
   0   5   9  756.34   47.93 
   0   5  -9  845.51   56.12 
  -1   5  -9   29.75   24.43 
   1   5   9   62.48   22.09 
   2   5   9   46.19   21.16 
  -2   5  -9   37.87   24.75 
  -3   5  -9    4.45   24.82 
   3   5   9   -2.45   19.78 
   4   5   9  196.20   31.92 
  -4   5  -9  148.66   33.87 
  -5   5  -9  322.09   43.33 
   5   5   9  259.59   37.81 
  -6   5  -9  144.39   35.74 
   6   5   9   35.77   26.51 
 -11   6   9   72.60   32.90 
  11   6  -9  145.54   34.25 
 -10   6   9  360.93   44.36 
  10   6  -9  410.37   45.77 
   9   6  -9  158.07   30.60 
  -9   6   9  139.66   31.97 
  -8   6   9  137.09   30.21 
   8   6  -9  139.18   29.15 
   7   6  -9   88.10   24.48 
  -7   6   9   47.07   24.38 
  -6   6   9   83.20   26.84 
   6   6  -9   96.67   24.84 
   5   6  -9  193.65   29.29 
  -5   6   9  199.07   33.76 
  -4   6   9  552.51   44.19 
   4   6  -9  526.99   42.91 
  -3   6   9 1219.03   63.71 
   3   6  -9 1095.66   61.82 
  -2   6   9  346.56   37.13 
   2   6  -9  292.52   37.32 
  -1   6   9  256.03   33.58 
   1   6  -9  223.40   36.03 
   0   6  -9  112.77   27.31 
   0   6   9   51.68   22.71 
   1   6   9  367.29   36.54 
  -1   6  -9  374.59   41.94 
  -2   6  -9  285.97   40.08 
   2   6   9  316.33   34.89 
  -3   6  -9  461.27   46.60 
   3   6   9  415.31   40.20 
   4   6   9  293.63   37.76 
  -4   6  -9  307.04   43.02 
  -5   6  -9  189.22   37.45 
   5   6   9   80.45   27.02 
   6   6   9   14.99   25.35 
  -6   6  -9   -5.46   27.61 
 -11   7   9    1.35   28.52 
 -10   7   9  262.46   42.90 
  10   7  -9  223.63   38.96 
   9   7  -9  163.55   31.66 
  -9   7   9  183.32   35.38 
  -8   7   9    8.62   23.89 
   8   7  -9   -1.46   19.11 
  -7   7   9  119.65   30.33 
   7   7  -9  114.15   26.68 
  -6   7   9  238.47   37.33 
   6   7  -9  274.98   34.89 
   5   7  -9  137.08   27.10 
  -5   7   9  103.69   28.15 
   4   7  -9  221.50   33.17 
  -4   7   9  146.61   29.82 
  -3   7   9  267.15   37.18 
   3   7  -9  197.00   32.98 
   2   7  -9   70.17   26.15 
  -2   7   9   81.37   27.45 
   1   7  -9  198.97   31.78 
  -1   7   9  218.94   34.13 
   0   7  -9   91.49   28.15 
   0   7   9  119.03   27.19 
  -1   7  -9   54.72   25.84 
   1   7   9   59.25   23.40 
   2   7   9   15.94   21.67 
  -2   7  -9    1.19   23.21 
  -3   7  -9   49.96   27.20 
   3   7   9   59.58   26.02 
  -4   7  -9   31.38   26.60 
   4   7   9   37.71   23.82 
  -5   7  -9   41.79   30.22 
   5   7   9   92.06   29.61 
  -6   7  -9    7.05   30.63 
   6   7   9   40.84   27.78 
  10   8  -9   38.40   28.46 
 -10   8   9  118.81   34.05 
   9   8  -9  124.62   28.81 
  -9   8   9   72.70   29.96 
   8   8  -9  134.39   29.63 
  -8   8   9   71.19   31.44 
  -7   8   9   83.96   31.03 
   7   8  -9  113.30   27.50 
   6   8  -9  133.06   28.28 
  -6   8   9  268.21   39.59 
  -5   8   9  224.28   37.26 
   5   8  -9  203.29   33.74 
   4   8  -9  174.59   29.08 
  -4   8   9  173.41   31.15 
  -3   8   9   99.55   29.00 
   3   8  -9  146.02   27.60 
  -2   8   9  881.39   59.05 
   2   8  -9  874.53   54.16 
   1   8  -9   -1.00   21.20 
  -1   8   9    9.63   21.85 
   0   8  -9   25.65   22.90 
   0   8   9    3.50   24.04 
  -1   8  -9   94.55   27.44 
   1   8   9   59.28   24.96 
  -2   8  -9  182.20   33.33 
   2   8   9  165.67   31.91 
  -3   8  -9  294.30   41.28 
   3   8   9  263.75   37.65 
  -4   8  -9   65.84   28.73 
   4   8   9  100.15   28.66 
   5   8   9   75.88   27.73 
  -5   8  -9   44.01   28.82 
  -6   8  -9   71.91   30.28 
   6   8   9   52.53   28.50 
  10   9  -9  -14.88   24.13 
 -10   9   9   12.96   30.17 
   9   9  -9   72.57   28.09 
  -9   9   9  110.63   33.37 
  -8   9   9  396.45   45.74 
   8   9  -9  444.97   45.12 
   7   9  -9  595.99   46.43 
  -7   9   9  544.47   50.37 
   6   9  -9  125.73   26.77 
  -6   9   9  193.12   35.92 
  -5   9   9  268.15   41.02 
   5   9  -9  300.14   37.70 
   4   9  -9   75.42   25.42 
  -4   9   9   42.22   27.04 
   3   9  -9  188.77   30.47 
  -3   9   9  158.45   32.56 
   2   9  -9   90.42   25.11 
  -2   9   9   65.73   27.90 
   1   9  -9  381.47   41.93 
  -1   9   9  481.71   45.70 
   0   9  -9  445.86   45.16 
   0   9   9  475.00   46.86 
   1   9   9  220.10   36.64 
  -1   9  -9  362.69   42.70 
  -2   9  -9   -4.62   23.56 
   2   9   9   40.08   25.49 
   3   9   9   17.55   23.91 
  -3   9  -9    4.09   24.52 
   4   9   9   25.06   25.28 
  -4   9  -9   74.70   29.48 
  -5   9  -9  371.56   47.94 
   5   9   9  412.60   46.75 
  10  10  -9   33.06   27.44 
 -10  10   9   42.38   33.09 
   9  10  -9   25.91   22.05 
  -9  10   9   22.54   29.38 
  -8  10   9   77.59   32.46 
   8  10  -9  117.95   30.77 
   7  10  -9   95.60   25.45 
  -7  10   9   54.99   31.29 
  -6  10   9   98.08   31.21 
   6  10  -9   77.53   27.42 
  -5  10   9  -24.72   27.15 
   5  10  -9   53.66   25.55 
   4  10  -9  274.43   35.62 
  -4  10   9  163.54   33.01 
   3  10  -9  225.83   34.01 
  -3  10   9  155.82   34.14 
   2  10  -9  185.22   29.86 
  -2  10   9  115.18   32.04 
   1  10  -9  114.76   27.09 
  -1  10   9   90.54   30.73 
   0  10  -9   15.56   22.83 
   0  10   9   22.59   27.65 
  -1  10  -9   48.03   26.65 
   1  10   9   27.45   25.94 
   2  10   9  105.15   31.24 
  -2  10  -9  144.82   33.29 
  -3  10  -9   72.34   27.86 
   3  10   9   20.16   24.63 
  -4  10  -9  130.76   33.81 
   4  10   9   53.47   28.94 
   5  10   9   34.81   27.56 
  -5  10  -9    9.79   27.20 
  -9  11   9   10.05   29.10 
   9  11  -9   -2.84   23.96 
  -8  11   9  317.11   46.81 
   8  11  -9  253.93   38.91 
   7  11  -9  237.21   37.31 
  -7  11   9  206.53   38.47 
  -6  11   9   84.31   32.88 
   6  11  -9  153.81   30.78 
  -5  11   9  315.07   43.58 
   5  11  -9  312.71   38.18 
   4  11  -9   21.46   22.78 
  -4  11   9   43.86   28.07 
   3  11  -9   40.02   23.19 
  -3  11   9   47.08   29.62 
  -2  11   9  120.33   33.98 
   2  11  -9  193.36   30.81 
   1  11  -9  135.03   27.62 
  -1  11   9  105.13   33.42 
   0  11   9  194.58   38.00 
   0  11  -9  231.48   38.69 
  -1  11  -9  159.44   32.70 
   1  11   9  128.05   33.44 
  -2  11  -9  114.29   30.87 
   2  11   9   88.10   30.03 
   3  11   9   17.37   27.60 
  -3  11  -9   20.00   26.24 
  -4  11  -9  158.65   35.68 
   4  11   9   54.73   30.86 
   5  11   9  142.40   34.95 
  -9  12   9  169.15   43.46 
   9  12  -9  108.02   29.73 
   8  12  -9   52.83   27.46 
  -8  12   9   56.68   35.92 
  -7  12   9  109.54   35.21 
   7  12  -9  113.30   30.87 
   6  12  -9   78.39   28.18 
  -6  12   9   50.64   30.83 
   5  12  -9  410.66   43.23 
  -5  12   9  284.07   45.25 
  -4  12   9  461.52   49.10 
   4  12  -9  590.60   48.35 
   3  12  -9  463.34   42.76 
  -3  12   9  347.76   46.21 
  -2  12   9  287.81   44.78 
   2  12  -9  303.45   38.95 
   1  12  -9  137.02   29.05 
  -1  12   9   77.12   31.26 
   0  12  -9   18.02   22.58 
   0  12   9   71.43   31.21 
  -1  12  -9   90.21   28.75 
   1  12   9   86.50   30.95 
  -2  12  -9  410.23   46.45 
   2  12   9  421.50   47.73 
   3  12   9  205.34   42.45 
  -3  12  -9  268.43   42.01 
  -4  12  -9   56.29   28.96 
   4  12   9   30.38   30.24 
  -9  13   9  140.91   42.65 
   9  13  -9   67.62   30.66 
  -8  13   9   72.79   36.44 
   8  13  -9   56.53   30.73 
  -7  13   9   -1.78   30.09 
   7  13  -9   47.01   27.03 
  -6  13   9  -23.98   28.65 
   6  13  -9  -19.46   20.20 
  -5  13   9   26.67   29.67 
   5  13  -9   45.33   24.59 
   4  13  -9   94.43   29.40 
  -4  13   9   75.00   32.92 
  -3  13   9   23.47   29.05 
   3  13  -9   57.66   26.35 
  -2  13   9   49.17   33.38 
   2  13  -9   98.37   26.99 
  -1  13   9    7.54   27.53 
   1  13  -9   36.60   23.82 
   0  13  -9   41.56   25.11 
   0  13   9    5.53   27.12 
  -1  13  -9   36.94   26.04 
   1  13   9   46.72   30.05 
  -2  13  -9  136.60   31.98 
   2  13   9   95.33   32.45 
   3  13   9    5.40   28.52 
  -3  13  -9  -22.90   25.94 
   4  13   9  -27.73   26.36 
  -8  14   9  -27.14   32.55 
   8  14  -9    4.93   26.76 
   7  14  -9   42.01   26.07 
  -7  14   9   84.32   36.40 
   6  14  -9   60.72   27.37 
  -6  14   9  128.88   38.31 
   5  14  -9  166.96   32.61 
  -5  14   9  120.40   37.14 
  -4  14   9  246.20   43.61 
   4  14  -9  302.75   38.56 
   3  14  -9  295.78   38.60 
  -3  14   9  265.15   44.60 
  -2  14   9  104.04   35.54 
   2  14  -9  221.26   36.01 
  -1  14   9   46.48   31.24 
   1  14  -9   18.60   23.06 
   0  14   9  -17.30   25.48 
   0  14  -9  -24.91   21.93 
  -1  14  -9   83.59   29.25 
   1  14   9   25.18   29.71 
   2  14   9  270.80   44.65 
  -2  14  -9  222.98   37.63 
   3  14   9  325.07   48.47 
   4  14   9  138.21   39.60 
  -8  15   9  102.02   41.80 
   8  15  -9  194.43   37.98 
   7  15  -9  279.86   44.67 
  -7  15   9  205.95   43.71 
  -6  15   9  131.39   38.41 
   6  15  -9  115.27   33.11 
  -5  15   9   26.62   30.90 
   5  15  -9   64.97   28.58 
   4  15  -9   73.52   26.69 
  -4  15   9   64.08   35.03 
   3  15  -9   54.55   26.75 
  -3  15   9    7.58   28.62 
   2  15  -9   83.35   28.96 
  -2  15   9   18.08   31.28 
   1  15  -9  282.32   37.64 
  -1  15   9  175.95   40.77 
   0  15  -9  348.09   42.18 
   0  15   9  374.32   49.51 
  -1  15  -9  271.81   38.29 
   1  15   9   81.28   34.24 
   2  15   9   26.08   31.89 
   3  15   9   65.99   36.98 
  -7  16   9  110.74   42.06 
   7  16  -9   43.76   30.54 
  -6  16   9   35.48   35.33 
   6  16  -9   72.29   29.57 
  -5  16   9  -21.16   29.21 
   5  16  -9  -11.76   23.28 
   4  16  -9  124.14   31.26 
  -4  16   9  177.29   40.65 
   3  16  -9   33.03   25.22 
  -3  16   9   67.02   35.16 
   2  16  -9   21.51   25.25 
  -2  16   9  -18.40   31.04 
   1  16  -9   66.98   27.66 
  -1  16   9   55.18   33.42 
   0  16  -9   -0.15   24.11 
   0  16   9   18.33   30.21 
   1  16   9    6.30   32.45 
   2  16   9   19.09   31.14 
   6  17  -9  266.30   43.78 
  -6  17   9  158.19   43.33 
  -5  17   9  132.47   39.15 
   5  17  -9  162.85   34.35 
  -4  17   9  144.06   40.71 
   4  17  -9  136.38   31.28 
   3  17  -9  132.62   32.01 
  -3  17   9   23.84   34.13 
  -2  17   9  175.58   43.58 
   2  17  -9  223.55   36.78 
   1  17  -9   90.60   30.18 
  -1  17   9   73.87   34.91 
   0  17   9  101.34   37.57 
   0  17  -9  164.18   33.63 
   1  17   9  146.43   43.73 
   5  18  -9   74.95   30.79 
  -5  18   9   39.61   35.57 
   4  18  -9  154.32   32.23 
  -4  18   9   89.66   37.46 
  -3  18   9  100.93   42.17 
   3  18  -9  138.41   32.64 
  -2  18   9  106.86   39.78 
   2  18  -9  190.57   34.39 
  -1  18   9   40.98   35.40 
   1  18  -9  128.04   31.54 
   0  18   9    5.69   31.48 
  -3  19   9   48.38   37.83 
  -2  19   9    9.09   35.35 
   2  19  -9   21.30   25.66 
  -2 -14 -10  206.46   47.50 
  -1 -13 -10  339.70   52.20 
  -2 -13 -10  661.23   65.11 
  -3 -13 -10  158.92   45.56 
   0 -12 -10   12.94   31.82 
  -1 -12 -10  147.39   40.80 
  -2 -12 -10   24.66   34.64 
  -3 -12 -10    8.00   31.20 
   1 -11 -10  230.00   35.36 
   0 -11 -10  125.20   36.86 
  -1 -11 -10   29.00   35.56 
  -2 -11 -10  165.40   39.38 
  -3 -11 -10  129.27   39.82 
  -4 -11 -10  114.96   42.30 
   1 -10 -10  412.85   46.01 
   0 -10 -10  284.46   47.77 
  -1 -10 -10  119.93   39.49 
  -2 -10 -10   96.71   35.94 
  -3 -10 -10  207.49   43.74 
  -4 -10 -10  303.79   51.22 
   2  -9 -10  257.45   34.52 
   1  -9 -10  242.98   40.96 
   0  -9 -10  178.33   37.67 
  -1  -9 -10   46.49   33.63 
  -2  -9 -10  230.10   42.10 
  -3  -9 -10   10.62   29.40 
  -4  -9 -10   11.59   32.48 
  -5  -9 -10   52.36   32.40 
   3  -8 -10   99.43   23.30 
   2  -8 -10  416.24   41.03 
   1  -8 -10  309.07   42.94 
   0  -8 -10  304.77   44.66 
  -1  -8 -10   26.39   30.84 
  -2  -8 -10   28.72   28.76 
  -3  -8 -10   36.97   31.85 
  -4  -8 -10  104.04   36.38 
  -5  -8 -10  180.95   41.51 
   4  -7 -10  219.56   28.58 
   3  -7 -10   85.75   22.44 
   2  -7 -10  188.80   29.83 
   1  -7 -10  238.62   39.51 
   0  -7 -10  136.25   33.09 
  -1  -7 -10  703.55   61.90 
  -2  -7 -10  278.19   44.06 
  -3  -7 -10   74.32   32.97 
  -4  -7 -10   68.51   33.38 
  -5  -7 -10   79.25   34.04 
   5  -6 -10  198.23   26.93 
   4  -6 -10   24.53   17.93 
   3  -6 -10  101.81   22.24 
   2  -6 -10  210.45   34.92 
   1  -6 -10  488.91   47.53 
   0  -6 -10   -9.48   24.55 
  -1  -6 -10   29.92   29.55 
  -2  -6 -10   41.35   29.37 
  -3  -6 -10  123.95   36.27 
  -4  -6 -10   46.71   31.44 
  -5  -6 -10   47.52   32.13 
   6  -5 -10   69.08   21.37 
   5  -5 -10   47.19   19.13 
   4  -5 -10   67.22   20.53 
   3  -5 -10  141.05   25.64 
   2  -5 -10   95.32   25.83 
   1  -5 -10  299.03   41.71 
   0  -5 -10  348.80   45.91 
  -1  -5 -10  361.74   46.68 
  -2  -5 -10  -11.89   27.60 
  -3  -5 -10   57.42   30.59 
  -4  -5 -10  115.18   34.21 
  -5  -5 -10   22.15   27.91 
   6  -4 -10  205.37   28.14 
   5  -4 -10   15.98   18.47 
   4  -4 -10  206.70   30.18 
   3  -4 -10  307.67   35.68 
   2  -4 -10  168.07   28.90 
   1  -4 -10  307.57   41.96 
   0  -4 -10   86.94   31.25 
  -1  -4 -10   72.08   28.29 
  -2  -4 -10  -11.83   26.98 
  -3  -4 -10  304.24   47.33 
  -4  -4 -10  371.91   47.49 
  -5  -4 -10  131.04   34.01 
   7  -3 -10  193.37   30.04 
   6  -3 -10   56.26   21.17 
   5  -3 -10  -20.01   16.08 
   4  -3 -10  193.48   28.93 
   3  -3 -10  780.06   50.38 
   2  -3 -10  258.00   36.03 
   1  -3 -10   27.22   24.97 
   0  -3 -10   14.43   25.02 
  -1  -3 -10   60.35   27.98 
  -2  -3 -10   -5.37   24.95 
  -3  -3 -10   53.87   30.59 
  -4  -3 -10    1.32   26.51 
  -5  -3 -10   -1.94   28.00 
  -6  -3 -10  -39.77   30.10 
   8  -2 -10  111.19   23.72 
   7  -2 -10  210.04   30.90 
   6  -2 -10  345.30   34.87 
   5  -2 -10  132.95   24.21 
   4  -2 -10  114.15   23.82 
   3  -2 -10  195.38   32.08 
   2  -2 -10  259.76   36.90 
   1  -2 -10  630.10   51.76 
   0  -2 -10  211.73   35.74 
  -1  -2 -10  117.17   30.42 
  -2  -2 -10  226.75   37.97 
  -3  -2 -10   77.52   30.83 
  -4  -2 -10  634.11   59.38 
  -5  -2 -10   74.76   33.97 
  -6  -2 -10   48.27   34.35 
   8  -1 -10  203.25   31.10 
   7  -1 -10  154.89   26.31 
   6  -1 -10  410.83   36.62 
   5  -1 -10  279.75   31.75 
   4  -1 -10  361.34   36.25 
   3  -1 -10   66.65   23.59 
   2  -1 -10    0.93   21.59 
   1  -1 -10   63.34   26.96 
   0  -1 -10  178.20   33.89 
  -1  -1 -10  577.97   51.36 
  -2  -1 -10  502.86   48.60 
  -3  -1 -10   44.11   29.74 
  -4  -1 -10  -23.23   28.59 
   4  -1  10  -13.51   20.82 
  -5  -1 -10   65.04   34.70 
   5  -1  10    4.74   23.11 
   6  -1  10  116.22   30.59 
  -6  -1 -10   40.58   38.32 
  10   0 -10  124.54   27.01 
   9   0 -10   16.06   21.04 
   8   0 -10  -21.04   17.41 
   7   0 -10   18.59   20.17 
   6   0 -10   68.82   23.14 
   5   0 -10  204.35   29.47 
   4   0 -10  -11.31   17.81 
   3   0 -10  116.72   27.08 
   2   0 -10  105.28   26.04 
   1   0 -10  111.64   27.96 
   0   0 -10   19.10   24.37 
  -1   0 -10   96.84   30.44 
  -2   0 -10  249.56   38.03 
   2   0  10  324.75   30.83 
  -3   0 -10  209.17   37.57 
   3   0  10  206.08   29.33 
   4   0  10    9.69   21.77 
  -4   0 -10   28.14   29.34 
  -5   0 -10   52.61   33.98 
   5   0  10   31.61   24.72 
   6   0  10    4.22   25.30 
  -6   0 -10   13.29   33.68 
  10   1 -10  -14.71   22.09 
   9   1 -10   80.58   26.94 
   8   1 -10  192.19   30.82 
   7   1 -10  111.84   24.81 
   6   1 -10  337.27   35.47 
   5   1 -10  254.54   32.31 
   4   1 -10  318.86   33.97 
   3   1 -10   77.25   24.45 
   2   1 -10   -8.16   21.12 
   1   1 -10   41.82   23.09 
   0   1 -10  244.25   39.07 
  -1   1 -10  632.90   51.95 
   1   1  10  541.42   36.54 
   2   1  10  491.26   37.44 
  -2   1 -10  532.60   51.40 
  -3   1 -10   65.62   29.77 
   3   1  10   95.28   23.63 
   4   1  10    8.44   20.59 
  -4   1 -10   25.67   28.13 
   5   1  10   12.84   22.95 
  -5   1 -10   -3.05   27.63 
  -6   1 -10  108.17   40.22 
   6   1  10   56.80   27.34 
  11   2 -10   16.15   24.29 
  10   2 -10   76.48   25.36 
   9   2 -10   99.56   26.56 
   8   2 -10   79.90   23.80 
   7   2 -10  219.84   32.21 
   6   2 -10  383.32   38.12 
   5   2 -10   93.92   24.07 
   4   2 -10  200.55   30.79 
   3   2 -10  276.85   35.46 
   2   2 -10  243.13   36.28 
   1   2 -10  696.37   51.01 
  -1   2  10  645.77   38.95 
   0   2  10  295.22   28.45 
   0   2 -10  280.64   38.82 
   1   2  10   59.37   19.36 
  -1   2 -10   61.54   29.32 
  -2   2 -10  168.45   35.02 
   2   2  10  158.93   24.76 
  -3   2 -10   80.36   30.80 
   3   2  10  106.24   25.65 
   4   2  10  522.37   43.69 
  -4   2 -10  572.63   54.15 
   5   2  10   87.24   27.65 
  -5   2 -10  139.87   35.90 
   6   2  10   86.30   27.97 
  -6   2 -10   25.20   34.34 
  11   3 -10   -6.29   23.16 
  10   3 -10    1.33   22.62 
   9   3 -10  105.11   27.58 
   8   3 -10  190.05   31.44 
   7   3 -10  240.11   33.61 
   6   3 -10   19.05   19.95 
   5   3 -10   -5.05   18.00 
   4   3 -10  150.09   26.84 
   3   3 -10  741.84   50.36 
  -2   3  10  325.08   31.34 
   2   3 -10  326.47   38.27 
  -1   3  10   57.55   17.57 
   1   3 -10   21.41   23.20 
   0   3 -10   32.10   25.45 
   0   3  10   14.65   16.41 
   1   3  10   27.95   19.39 
  -1   3 -10   31.40   25.06 
  -2   3 -10   34.00   27.47 
   2   3  10   67.37   21.50 
  -3   3 -10   41.53   28.12 
   3   3  10   45.30   20.74 
   4   3  10   45.46   24.07 
  -4   3 -10   33.66   28.45 
  -5   3 -10    1.92   27.55 
   5   3  10    2.66   22.84 
   6   3  10   29.05   25.38 
  -6   3 -10   -1.51   29.09 
  11   4 -10   46.33   25.99 
  10   4 -10  253.07   37.56 
   9   4 -10  271.82   35.67 
   8   4 -10  111.59   27.29 
   7   4 -10    4.73   20.99 
   6   4 -10  183.81   31.26 
   5   4 -10   59.54   22.95 
  -4   4  10  145.08   26.43 
   4   4 -10  150.01   27.88 
   3   4 -10  248.80   36.15 
  -3   4  10  356.45   34.42 
   2   4 -10  220.88   36.81 
  -2   4  10  322.33   32.85 
   1   4 -10  305.18   40.88 
  -1   4  10  289.58   30.73 
   0   4  10   63.79   21.85 
   0   4 -10   93.03   28.16 
   1   4  10   50.57   20.35 
  -1   4 -10   46.26   26.23 
  -2   4 -10   46.85   27.47 
   2   4  10   16.28   19.28 
  -3   4 -10  345.27   44.60 
   3   4  10  242.74   33.17 
  -4   4 -10  351.24   47.63 
   4   4  10  375.92   38.77 
  -5   4 -10  131.27   35.89 
   5   4  10   75.82   27.84 
  11   5 -10  155.91   34.08 
  10   5 -10  145.30   32.17 
   9   5 -10  103.55   29.23 
   8   5 -10  208.53   33.48 
   7   5 -10  292.21   36.06 
   6   5 -10   44.90   24.81 
  -6   5  10  137.89   30.66 
  -5   5  10   23.41   23.53 
   5   5 -10   46.84   21.06 
   4   5 -10  122.70   26.07 
  -4   5  10  157.94   27.01 
   3   5 -10  155.03   27.89 
  -3   5  10  142.15   27.23 
   2   5 -10  103.99   27.39 
  -2   5  10  123.46   25.40 
   1   5 -10  336.93   40.91 
  -1   5  10  295.28   33.01 
   0   5 -10  241.24   39.18 
   0   5  10  285.52   31.80 
  -1   5 -10  342.76   42.69 
   1   5  10  331.68   34.12 
  -2   5 -10   11.76   24.71 
   2   5  10  -20.61   18.35 
  -3   5 -10  110.13   32.04 
   3   5  10   75.90   23.55 
   4   5  10   91.15   26.87 
  -4   5 -10   55.47   30.14 
  -5   5 -10   56.89   30.72 
   5   5  10  -17.31   23.00 
  10   6 -10   80.92   30.08 
   9   6 -10   98.47   27.59 
  -8   6  10   82.24   27.49 
   8   6 -10   52.78   22.04 
   7   6 -10   55.89   23.35 
  -7   6  10   20.32   26.49 
   6   6 -10  204.02   31.81 
  -6   6  10  161.11   31.10 
   5   6 -10  122.57   27.16 
  -5   6  10  212.23   34.96 
   4   6 -10   11.57   19.58 
  -4   6  10    2.44   20.89 
   3   6 -10  119.16   25.58 
  -3   6  10  100.58   27.11 
   2   6 -10  195.95   31.88 
  -1   6  10  457.14   40.16 
   1   6 -10  430.75   44.40 
   0   6 -10  -28.13   20.66 
   0   6  10  -24.16   17.46 
  -1   6 -10   19.07   25.60 
   1   6  10   18.70   22.07 
   2   6  10   45.83   23.77 
  -2   6 -10   25.04   24.10 
  -3   6 -10  138.83   33.58 
   3   6  10  145.49   28.57 
   4   6  10   36.13   25.71 
  -4   6 -10   27.67   29.05 
   5   6  10    7.47   23.57 
  -5   6 -10   19.04   30.40 
  10   7 -10   37.67   27.93 
   9   7 -10  -19.99   21.48 
  -9   7  10   31.35   30.11 
  -8   7  10    9.69   26.49 
   8   7 -10  -20.30   18.67 
   7   7 -10   68.81   24.93 
  -7   7  10  124.18   31.11 
   6   7 -10  487.21   43.30 
  -6   7  10  408.69   42.88 
   5   7 -10  420.60   40.49 
  -5   7  10  459.02   43.00 
  -4   7  10  243.07   35.15 
   4   7 -10  276.96   34.63 
  -3   7  10   73.35   27.01 
   3   7 -10   63.54   24.14 
  -2   7  10  255.12   35.78 
   2   7 -10  231.90   36.39 
  -1   7  10  211.05   33.02 
   1   7 -10  178.05   31.26 
   0   7  10  155.82   29.29 
   0   7 -10  182.57   34.46 
  -1   7 -10  486.33   50.06 
   1   7  10  579.15   45.99 
  -2   7 -10  339.34   44.73 
   2   7  10  351.15   38.94 
  -3   7 -10   19.86   25.39 
   3   7  10   57.75   25.55 
   4   7  10   58.87   28.04 
  -4   7 -10   66.47   30.59 
  -5   7 -10  115.11   33.85 
   5   7  10   -7.52   24.14 
 -10   8  10  138.90   36.91 
  10   8 -10  161.20   31.09 
   9   8 -10   73.53   27.43 
  -9   8  10   82.70   29.89 
  -8   8  10  384.43   46.01 
   8   8 -10  378.14   43.59 
   7   8 -10  250.98   34.88 
  -7   8  10  172.77   36.44 
   6   8 -10   44.35   23.28 
  -6   8  10   49.12   28.22 
   5   8 -10  253.68   35.07 
  -5   8  10  285.69   38.92 
   4   8 -10  373.14   39.81 
  -4   8  10  404.44   42.28 
  -3   8  10   90.66   29.41 
   3   8 -10  111.83   27.32 
   2   8 -10  448.47   42.55 
  -2   8  10  443.98   43.82 
   1   8 -10  161.70   31.23 
  -1   8  10  198.98   33.53 
   0   8 -10  247.56   39.28 
   0   8  10  130.32   30.15 
   1   8  10    2.37   20.62 
  -1   8 -10   20.57   25.41 
   2   8  10   23.41   22.69 
  -2   8 -10   42.31   26.89 
   3   8  10   45.45   25.08 
  -3   8 -10   19.56   27.31 
  -4   8 -10   32.54   27.28 
   4   8  10   67.10   27.25 
  -5   8 -10  211.56   38.55 
   5   8  10  254.38   39.93 
 -10   9  10   55.27   33.57 
  10   9 -10  116.70   29.85 
   9   9 -10  136.36   33.17 
  -9   9  10  222.34   42.31 
   8   9 -10  257.44   38.35 
  -8   9  10  221.17   40.15 
  -7   9  10  295.27   43.27 
   7   9 -10  187.66   32.88 
   6   9 -10  193.60   32.32 
  -6   9  10  196.18   36.08 
   5   9 -10  157.71   31.01 
  -5   9  10  145.98   33.60 
   4   9 -10   61.35   25.38 
  -4   9  10   10.79   25.00 
  -3   9  10  209.20   36.19 
   3   9 -10  209.74   34.70 
  -2   9  10  145.79   32.71 
   2   9 -10  225.96   35.14 
   1   9 -10  131.14   29.67 
  -1   9  10  100.66   29.85 
   0   9  10  177.27   33.00 
   0   9 -10  121.22   32.30 
   1   9  10    4.79   23.43 
  -1   9 -10   71.97   27.91 
  -2   9 -10  150.17   33.15 
   2   9  10  173.03   33.75 
   3   9  10  -16.30   24.11 
  -3   9 -10    4.07   26.66 
   4   9  10   55.62   27.92 
  -4   9 -10   13.52   27.99 
  -5   9 -10   -1.05   26.54 
   5   9  10   54.97   28.44 
  -9  10  10  236.27   45.00 
   9  10 -10  293.58   42.43 
  -8  10  10  177.19   38.41 
   8  10 -10  137.68   31.42 
  -7  10  10  146.27   35.66 
   7  10 -10  160.09   31.27 
   6  10 -10   98.60   28.75 
  -6  10  10   81.94   32.96 
   5  10 -10  127.24   29.77 
  -5  10  10   93.53   31.93 
   4  10 -10  328.33   40.48 
  -4  10  10  352.52   43.84 
  -3  10  10  382.63   47.26 
   3  10 -10  404.52   41.37 
  -2  10  10  398.45   45.51 
   2  10 -10  393.96   42.03 
  -1  10  10  399.83   45.07 
   1  10 -10  262.26   39.06 
   0  10  10  291.34   41.94 
   0  10 -10  339.89   40.92 
  -1  10 -10  136.84   33.36 
   1  10  10  135.09   30.14 
   2  10  10   51.74   29.26 
  -2  10 -10   88.90   30.84 
   3  10  10  181.62   35.85 
  -3  10 -10  199.13   36.84 
   4  10  10  274.96   42.66 
  -4  10 -10  275.66   45.07 
  -9  11  10   27.75   33.11 
   9  11 -10   62.62   24.87 
   8  11 -10  235.97   37.16 
  -8  11  10  154.73   40.14 
   7  11 -10   28.71   22.52 
  -7  11  10   66.26   30.83 
  -6  11  10   50.19   32.65 
   6  11 -10   53.73   25.76 
  -5  11  10  110.81   33.07 
   5  11 -10  135.17   31.68 
  -4  11  10  318.72   43.71 
   4  11 -10  274.13   39.19 
  -3  11  10  162.58   37.16 
   3  11 -10  203.75   32.74 
  -2  11  10   49.90   29.94 
   2  11 -10   59.22   26.17 
  -1  11  10  137.75   35.48 
   1  11 -10  127.52   29.81 
   0  11 -10  108.56   29.87 
   0  11  10   77.88   30.79 
  -1  11 -10   78.70   30.29 
   1  11  10   56.59   28.31 
  -2  11 -10  120.38   33.61 
   2  11  10  149.44   34.99 
  -3  11 -10  180.32   37.34 
   3  11  10  119.71   33.26 
   4  11  10   94.80   33.94 
  -4  11 -10   85.39   30.06 
  -9  12  10   72.87   36.31 
   9  12 -10  113.65   29.75 
   8  12 -10   82.74   26.10 
  -8  12  10   56.72   33.68 
  -7  12  10   37.12   32.75 
   7  12 -10   38.18   26.62 
   6  12 -10   79.33   29.01 
  -6  12  10   61.15   30.78 
  -5  12  10   61.19   29.65 
   5  12 -10  128.35   30.69 
  -4  12  10   97.27   32.03 
   4  12 -10   77.91   28.05 
  -3  12  10  -22.68   26.90 
   3  12 -10   21.59   23.61 
  -2  12  10   62.50   31.54 
   2  12 -10  129.84   31.02 
  -1  12  10  125.08   34.55 
   1  12 -10   79.84   27.80 
   0  12  10   66.94   30.79 
   0  12 -10   45.76   26.38 
  -1  12 -10   83.36   29.31 
   1  12  10   91.61   33.40 
   2  12  10   27.75   28.09 
  -2  12 -10  -37.76   25.11 
  -3  12 -10   59.36   29.07 
   3  12  10   -5.42   26.55 
  -8  13  10    6.51   31.56 
   8  13 -10   22.09   29.16 
  -7  13  10   84.11   36.98 
   7  13 -10  123.11   34.42 
  -6  13  10  160.25   39.38 
   6  13 -10  140.40   32.67 
  -5  13  10  163.32   37.42 
   5  13 -10  180.96   33.43 
  -4  13  10  110.39   34.22 
   4  13 -10   89.97   29.98 
   3  13 -10   35.82   24.36 
  -3  13  10   29.35   34.27 
  -2  13  10   67.35   32.53 
   2  13 -10   37.60   25.49 
   1  13 -10   91.38   29.26 
  -1  13  10   34.13   29.72 
   0  13 -10   49.93   27.05 
   0  13  10   41.03   32.66 
   1  13  10  296.07   45.62 
  -1  13 -10  360.91   47.70 
  -2  13 -10  565.33   53.85 
   2  13  10  469.67   53.32 
   3  13  10  156.37   39.81 
  -3  13 -10   71.19   35.44 
  -8  14  10  128.76   41.87 
   8  14 -10  139.13   36.08 
  -7  14  10   90.19   38.43 
   7  14 -10   47.01   30.13 
   6  14 -10   92.33   29.19 
  -6  14  10   42.02   34.17 
  -5  14  10   77.89   33.48 
   5  14 -10   89.05   28.30 
  -4  14  10   31.85   31.17 
   4  14 -10   46.71   26.36 
  -3  14  10  183.52   41.01 
   3  14 -10  188.93   33.78 
  -2  14  10   75.74   34.55 
   2  14 -10  104.79   30.46 
  -1  14  10  308.80   47.00 
   1  14 -10  278.91   41.69 
   0  14 -10  151.46   32.72 
   0  14  10   87.89   36.05 
  -1  14 -10    4.61   27.37 
   1  14  10   56.52   31.89 
   2  14  10  142.47   38.35 
  -2  14 -10  141.83   37.55 
   7  15 -10  159.04   36.41 
  -7  15  10   75.14   39.66 
  -6  15  10   67.60   35.87 
   6  15 -10   33.02   25.83 
   5  15 -10  100.63   29.59 
  -5  15  10   52.99   35.59 
  -4  15  10   59.14   33.04 
   4  15 -10  114.59   30.56 
   3  15 -10  130.10   33.14 
  -3  15  10  114.98   39.64 
  -2  15  10  -31.70   26.77 
   2  15 -10    6.91   25.39 
   1  15 -10   65.08   27.85 
  -1  15  10   79.68   34.62 
   0  15  10   -4.29   31.32 
   0  15 -10   -6.66   24.13 
  -1  15 -10   55.37   28.48 
   1  15  10  -21.80   28.39 
   2  15  10   40.17   33.38 
  -6  16  10   54.76   38.31 
   6  16 -10  108.44   32.94 
  -5  16  10   -8.34   30.99 
   5  16 -10   -4.40   25.24 
  -4  16  10  102.68   37.19 
   4  16 -10  169.55   34.97 
   3  16 -10  249.99   38.28 
  -3  16  10  111.44   39.13 
  -2  16  10   90.09   37.17 
   2  16 -10  133.61   33.43 
  -1  16  10  181.98   42.19 
   1  16 -10  168.84   34.11 
   0  16  10   91.14   39.84 
   0  16 -10   96.39   29.96 
   1  16  10  -10.64   28.68 
   5  17 -10   66.23   27.81 
  -5  17  10   -9.02   31.67 
   4  17 -10    1.45   26.78 
  -4  17  10   29.09   36.17 
  -3  17  10   18.88   36.22 
   3  17 -10   84.28   29.85 
   2  17 -10   84.12   30.50 
  -2  17  10   12.53   34.62 
  -1  17  10   36.85   32.82 
   1  17 -10   34.11   26.01 
   0  17  10   21.27   35.28 
   0  17 -10   48.01   28.98 
   3  18 -10  142.68   33.97 
  -3  18  10  123.00   43.32 
  -2  18  10   -3.94   33.33 
  -2 -13 -11   39.30   40.64 
  -1 -12 -11   35.62   36.77 
  -2 -12 -11  -66.33   32.32 
   0 -11 -11  154.02   36.07 
  -1 -11 -11  231.39   45.95 
  -2 -11 -11  224.18   48.42 
  -3 -11 -11  158.90   41.18 
   0 -10 -11  -15.44   26.79 
  -1 -10 -11  103.15   37.24 
  -2 -10 -11    8.56   33.73 
  -3 -10 -11  123.69   38.70 
   2  -9 -11   82.75   29.27 
   1  -9 -11  270.46   43.63 
   0  -9 -11   26.93   29.66 
  -1  -9 -11  209.56   43.14 
  -2  -9 -11  142.90   42.08 
  -3  -9 -11  339.66   53.82 
  -4  -9 -11   17.32   33.99 
   3  -8 -11  217.28   32.80 
   2  -8 -11  296.89   41.05 
   1  -8 -11   16.13   29.78 
   0  -8 -11  467.19   52.83 
  -1  -8 -11  166.62   40.50 
  -2  -8 -11   25.37   34.83 
  -3  -8 -11   13.75   31.92 
  -4  -8 -11   64.85   37.26 
   4  -7 -11   44.69   21.34 
   3  -7 -11  145.92   26.69 
   2  -7 -11  434.09   43.50 
   1  -7 -11  171.62   36.42 
   0  -7 -11  100.70   34.88 
  -1  -7 -11  258.74   43.21 
  -2  -7 -11    4.62   30.30 
  -3  -7 -11  146.31   42.30 
  -4  -7 -11   46.55   36.05 
   5  -6 -11  127.03   24.08 
   4  -6 -11   30.67   19.50 
   3  -6 -11  126.96   26.90 
   2  -6 -11  286.36   38.09 
   1  -6 -11  421.96   48.58 
   0  -6 -11  761.08   61.63 
  -1  -6 -11  238.32   40.89 
  -2  -6 -11    0.11   30.96 
  -3  -6 -11   74.39   33.29 
  -4  -6 -11   48.66   33.71 
   5  -5 -11   67.45   21.91 
   4  -5 -11   39.11   20.81 
   3  -5 -11   50.07   24.67 
   2  -5 -11 1120.41   66.87 
   1  -5 -11  180.78   34.10 
   0  -5 -11   46.79   30.01 
  -1  -5 -11  -56.34   23.98 
  -2  -5 -11  -30.50   26.79 
  -3  -5 -11   98.11   34.65 
  -4  -5 -11   48.98   35.62 
   6  -4 -11  109.26   24.61 
   5  -4 -11  182.58   29.68 
   4  -4 -11  514.52   41.45 
   3  -4 -11  119.49   27.95 
   2  -4 -11  128.53   29.00 
   1  -4 -11   97.77   29.16 
   0  -4 -11   73.80   30.08 
  -1  -4 -11   27.54   27.60 
  -2  -4 -11   73.49   31.27 
  -3  -4 -11   70.25   34.83 
  -4  -4 -11   62.76   34.67 
  -5  -4 -11   70.01   33.99 
   7  -3 -11  -31.84   18.98 
   6  -3 -11  117.70   25.73 
   5  -3 -11  278.29   32.89 
   4  -3 -11  189.37   31.23 
   3  -3 -11  208.68   33.53 
   2  -3 -11  380.94   41.77 
   1  -3 -11   79.98   29.23 
   0  -3 -11  162.54   34.23 
  -1  -3 -11  308.60   46.41 
  -2  -3 -11  262.05   42.49 
  -3  -3 -11  393.60   49.62 
  -4  -3 -11  206.62   42.56 
  -5  -3 -11   71.14   37.20 
   8  -2 -11  199.37   31.01 
   7  -2 -11   85.86   25.83 
   6  -2 -11   94.71   25.22 
   5  -2 -11  155.55   26.97 
   4  -2 -11   42.04   22.13 
   3  -2 -11  263.19   35.30 
   2  -2 -11   80.38   27.87 
   1  -2 -11   45.04   26.19 
   0  -2 -11   12.14   25.76 
  -1  -2 -11  208.95   38.53 
  -2  -2 -11   23.36   27.66 
  -3  -2 -11   61.22   29.06 
  -4  -2 -11  127.32   36.22 
  -5  -2 -11  197.58   45.52 
   9  -1 -11   10.03   21.34 
   8  -1 -11   52.96   22.21 
   7  -1 -11  332.88   36.84 
   6  -1 -11   71.24   24.53 
   5  -1 -11   54.52   22.81 
   4  -1 -11   72.62   23.27 
   3  -1 -11  122.26   28.27 
   2  -1 -11   81.33   27.54 
   1  -1 -11    0.26   22.11 
   0  -1 -11  220.89   36.21 
  -1  -1 -11   91.17   32.41 
  -2  -1 -11   17.27   26.68 
  -3  -1 -11  114.47   31.55 
  -4  -1 -11  190.47   41.29 
  -5  -1 -11   30.90   33.60 
   9   0 -11   15.26   20.93 
   8   0 -11   24.13   20.19 
   7   0 -11  188.75   30.80 
   6   0 -11   58.20   22.56 
   5   0 -11   79.02   24.64 
   4   0 -11   -4.89   20.74 
   3   0 -11  353.29   40.91 
   2   0 -11   15.80   22.67 
   1   0 -11  371.66   43.07 
   0   0 -11  684.72   55.16 
  -1   0 -11  533.15   51.78 
  -2   0 -11   24.86   25.62 
  -3   0 -11  201.02   38.16 
  -4   0 -11   67.37   32.48 
  -5   0 -11   66.09   35.82 
  10   1 -11  298.42   37.93 
   9   1 -11   30.12   23.11 
   8   1 -11   50.61   22.71 
   7   1 -11  459.27   41.60 
   6   1 -11  120.17   25.66 
   5   1 -11   27.28   21.21 
   4   1 -11   69.46   24.41 
   3   1 -11   85.30   26.07 
   2   1 -11  141.48   29.98 
   1   1 -11   41.34   25.63 
   0   1 -11  200.28   34.99 
  -1   1 -11  109.89   32.30 
  -2   1 -11   14.59   27.36 
  -3   1 -11  117.09   36.32 
  -4   1 -11  173.47   38.13 
  -5   1 -11    3.90   30.14 
  10   2 -11   98.35   28.78 
   9   2 -11  373.84   40.26 
   8   2 -11  204.83   33.04 
   7   2 -11   19.38   21.72 
   6   2 -11  128.97   27.81 
   5   2 -11  185.22   29.89 
   4   2 -11   44.44   21.93 
   3   2 -11  192.92   31.39 
   2   2 -11  168.41   31.27 
   1   2 -11   44.98   25.95 
   0   2 -11   65.07   26.95 
  -1   2 -11  267.64   42.03 
  -2   2 -11   51.60   30.28 
  -3   2 -11   90.04   33.01 
  -4   2 -11  164.15   39.15 
  -5   2 -11  239.79   43.63 
  10   3 -11  142.10   32.25 
   9   3 -11   41.70   24.83 
   8   3 -11   41.00   24.14 
   7   3 -11  -11.44   18.49 
   6   3 -11  151.51   29.53 
   5   3 -11  433.21   41.64 
   4   3 -11  128.67   26.24 
   3   3 -11  231.13   34.79 
   2   3 -11  333.05   39.60 
   1   3 -11   75.41   27.26 
   0   3 -11  146.56   32.59 
  -1   3 -11  254.29   42.22 
   2   3  11  290.76   32.58 
  -2   3 -11  348.77   45.56 
  -3   3 -11  404.82   48.95 
   3   3  11  381.23   39.43 
  -4   3 -11  187.49   39.86 
   4   3  11  129.59   30.40 
  -5   3 -11   29.93   33.31 
   5   3  11  -22.07   20.26 
  10   4 -11  215.31   35.34 
   9   4 -11  138.52   32.04 
   8   4 -11    1.05   20.04 
   7   4 -11   43.63   22.20 
   6   4 -11   79.50   24.95 
   5   4 -11  159.02   28.57 
   4   4 -11  452.52   40.75 
   3   4 -11  125.06   27.91 
   2   4 -11  142.81   31.14 
   1   4 -11  108.31   30.79 
   0   4  11   31.97   19.32 
   0   4 -11   56.93   27.64 
   1   4  11   95.23   24.26 
  -1   4 -11   93.23   29.91 
   2   4  11    7.51   18.78 
  -2   4 -11   68.56   29.48 
  -3   4 -11   78.88   32.26 
   3   4  11   69.72   24.17 
   4   4  11   70.85   25.33 
  -4   4 -11   71.54   33.48 
  -5   4 -11    3.32   28.64 
   5   4  11   11.92   25.43 
  10   5 -11  165.24   32.40 
   9   5 -11  161.37   32.33 
   8   5 -11  137.30   29.03 
   7   5 -11  209.98   32.48 
   6   5 -11  110.78   27.61 
   5   5 -11   36.39   21.70 
   4   5 -11   26.04   21.96 
   3   5 -11  -12.35   18.41 
   2   5 -11 1118.32   66.08 
   1   5 -11  168.39   33.10 
  -1   5  11  146.61   25.79 
   0   5  11   69.70   23.76 
   0   5 -11   48.49   27.55 
   1   5  11   10.56   21.30 
  -1   5 -11   32.09   25.68 
   2   5  11   42.30   20.88 
  -2   5 -11   -1.32   24.98 
  -3   5 -11  122.76   33.08 
   3   5  11   96.35   25.91 
  -4   5 -11   59.54   32.00 
   4   5  11   73.95   26.04 
  10   6 -11   25.68   24.09 
   9   6 -11  -15.09   21.23 
   8   6 -11  195.48   33.06 
   7   6 -11  444.83   42.25 
   6   6 -11   79.90   25.41 
   5   6 -11  150.28   28.69 
   4   6 -11   31.51   21.54 
  -3   6  11  204.11   33.51 
   3   6 -11  201.28   32.58 
   2   6 -11  209.28   33.95 
  -2   6  11  238.11   35.44 
   1   6 -11  424.04   45.49 
  -1   6  11  283.79   36.00 
   0   6 -11  643.97   54.47 
   0   6  11  563.57   43.92 
   1   6  11  349.49   36.64 
  -1   6 -11  350.14   44.34 
   2   6  11    5.71   22.15 
  -2   6 -11    1.46   25.77 
   3   6  11   53.11   25.27 
  -3   6 -11   49.17   29.42 
   4   6  11   17.52   24.00 
  -4   6 -11   27.38   30.09 
  10   7 -11   46.19   27.48 
   9   7 -11  168.27   33.05 
   8   7 -11  210.11   33.95 
   7   7 -11  196.73   32.90 
   6   7 -11  375.78   40.33 
  -5   7  11   67.45   27.86 
   5   7 -11  115.95   26.92 
   4   7 -11   22.83   21.69 
  -4   7  11   61.80   26.61 
   3   7 -11  185.28   32.25 
  -3   7  11  235.31   36.04 
   2   7 -11  407.03   43.82 
  -2   7  11  362.75   40.18 
  -1   7  11   83.34   26.79 
   1   7 -11   80.61   29.77 
   0   7  11   92.49   26.57 
   0   7 -11   58.42   29.42 
   1   7  11  145.12   30.12 
  -1   7 -11  173.06   34.94 
   2   7  11    7.07   22.04 
  -2   7 -11   25.93   27.77 
   3   7  11   18.16   23.60 
  -3   7 -11   35.10   27.30 
  -4   7 -11   42.96   30.56 
   4   7  11   19.43   24.58 
   9   8 -11   73.99   27.47 
   8   8 -11   -0.21   20.00 
   7   8 -11   43.68   22.34 
   6   8 -11    5.05   22.26 
  -6   8  11   32.34   27.71 
  -5   8  11   43.65   27.32 
   5   8 -11  105.31   27.07 
  -4   8  11   40.57   26.28 
   4   8 -11   48.46   24.75 
   3   8 -11  213.91   33.78 
  -3   8  11  224.08   37.01 
   2   8 -11  262.12   38.78 
  -2   8  11  255.19   38.09 
   1   8 -11   80.28   28.98 
  -1   8  11  115.33   29.24 
   0   8 -11  343.80   44.47 
   0   8  11  358.28   38.55 
   1   8  11  250.42   37.94 
  -1   8 -11  109.82   33.19 
   2   8  11   46.11   25.28 
  -2   8 -11   34.36   28.87 
   3   8  11   43.61   25.64 
  -3   8 -11    6.02   26.06 
   4   8  11  110.55   30.66 
  -4   8 -11   24.19   30.88 
   9   9 -11   59.65   28.14 
   8   9 -11   67.44   24.49 
   7   9 -11   32.35   24.30 
  -7   9  11   88.66   33.05 
  -6   9  11  -42.63   24.11 
   6   9 -11    4.63   21.44 
   5   9 -11  164.46   32.45 
  -5   9  11  155.89   34.51 
  -4   9  11  256.35   41.49 
   4   9 -11  317.49   38.69 
  -3   9  11  117.20   31.47 
   3   9 -11  124.49   30.20 
  -2   9  11   90.69   29.27 
   2   9 -11  100.28   29.45 
  -1   9  11  178.86   34.70 
   1   9 -11  201.06   35.39 
   0   9  11    8.60   25.33 
   0   9 -11   23.40   26.54 
   1   9  11  126.26   31.11 
  -1   9 -11  163.76   35.75 
   2   9  11  174.38   33.92 
  -2   9 -11  133.11   34.39 
   3   9  11  128.54   34.75 
  -3   9 -11  179.21   38.05 
   9  10 -11   21.96   25.07 
   8  10 -11   -2.62   22.12 
  -8  10  11   -6.30   29.03 
  -7  10  11   21.02   30.41 
   7  10 -11  -33.90   18.14 
  -6  10  11   13.02   27.74 
   6  10 -11    6.71   20.17 
   5  10 -11  167.34   32.59 
  -5  10  11  105.15   32.72 
  -4  10  11  536.11   51.55 
   4  10 -11  574.42   48.03 
   3  10 -11   79.90   27.31 
  -3  10  11   69.33   29.91 
  -2  10  11   39.83   27.09 
   2  10 -11   38.23   24.37 
  -1  10  11  319.32   43.86 
   1  10 -11  256.74   41.18 
   0  10 -11   28.39   26.44 
   0  10  11   15.41   24.27 
  -1  10 -11   39.45   28.41 
   1  10  11   51.44   27.21 
   2  10  11   15.72   25.63 
  -2  10 -11   35.65   28.67 
  -3  10 -11  296.52   44.41 
   3  10  11  103.20   34.15 
  -8  11  11   35.66   32.36 
   8  11 -11   68.32   28.13 
  -7  11  11   43.23   31.46 
   7  11 -11   38.85   23.34 
   6  11 -11  213.59   36.28 
  -6  11  11  287.95   43.60 
  -5  11  11  283.88   43.73 
   5  11 -11  219.35   37.61 
  -4  11  11  134.20   35.21 
   4  11 -11   98.60   29.63 
   3  11 -11    4.37   23.16 
  -3  11  11   19.17   29.11 
  -2  11  11   15.14   25.78 
   2  11 -11   37.91   25.79 
  -1  11  11   31.27   28.48 
   1  11 -11   21.69   24.15 
   0  11  11  144.17   34.63 
   0  11 -11  192.36   36.39 
  -1  11 -11  155.99   36.08 
   1  11  11  131.52   33.50 
   2  11  11  114.99   35.86 
  -2  11 -11  112.28   35.84 
  -3  11 -11  187.60   40.17 
   3  11  11  180.46   37.88 
   8  12 -11  177.06   34.26 
  -8  12  11  163.87   41.98 
  -7  12  11   83.19   33.86 
   7  12 -11   55.20   28.36 
  -6  12  11   -4.49   28.20 
   6  12 -11   -9.99   23.19 
  -5  12  11   78.41   32.01 
   5  12 -11  106.24   29.45 
   4  12 -11   86.16   28.58 
  -4  12  11   45.65   31.66 
  -3  12  11   35.98   30.20 
   3  12 -11   38.20   26.24 
  -2  12  11  154.69   36.46 
   2  12 -11  178.38   33.57 
  -1  12  11  206.98   40.94 
   1  12 -11  149.39   33.21 
   0  12  11    7.93   29.50 
   0  12 -11   42.84   28.12 
  -1  12 -11   17.53   28.24 
   1  12  11   32.08   31.38 
   2  12  11   25.75   29.61 
  -2  12 -11   -5.33   29.22 
   7  13 -11  139.66   33.21 
  -7  13  11  136.04   39.20 
   6  13 -11  192.19   36.15 
  -6  13  11  148.87   37.53 
   5  13 -11   31.22   25.56 
  -5  13  11   34.52   30.36 
   4  13 -11   44.91   25.91 
  -4  13  11   40.79   33.95 
   3  13 -11   56.44   28.38 
  -3  13  11  -21.97   31.13 
   2  13 -11   57.53   27.51 
  -2  13  11   37.34   30.24 
   1  13 -11   79.17   30.36 
  -1  13  11   99.49   36.18 
   0  13  11  -11.15   28.32 
   0  13 -11    6.24   25.30 
   1  13  11   47.12   30.42 
  -1  13 -11    9.68   32.23 
  -2  13 -11   20.23   29.18 
   2  13  11   16.77   32.04 
  -7  14  11  -36.00   31.18 
   7  14 -11   52.28   29.42 
  -6  14  11   69.14   35.31 
   6  14 -11   85.59   31.13 
  -5  14  11   49.89   32.88 
   5  14 -11   24.88   28.20 
   4  14 -11   52.12   27.38 
  -4  14  11   31.09   33.00 
   3  14 -11   54.16   27.77 
  -3  14  11   57.56   34.12 
  -2  14  11  128.53   37.30 
   2  14 -11  129.30   32.75 
  -1  14  11  113.44   35.76 
   1  14 -11  180.17   34.16 
   0  14 -11   55.82   30.51 
   0  14  11   67.54   35.22 
  -1  14 -11  183.90   37.38 
   1  14  11   89.64   34.73 
  -6  15  11   33.43   34.38 
   6  15 -11    8.48   27.35 
  -5  15  11   -3.40   31.83 
   5  15 -11   41.89   29.49 
   4  15 -11  286.69   41.83 
  -4  15  11  166.09   42.10 
   3  15 -11  107.95   31.89 
  -3  15  11   88.68   37.03 
  -2  15  11  135.07   39.16 
   2  15 -11  165.12   34.70 
  -1  15  11   19.18   33.52 
   1  15 -11   52.09   29.84 
   0  15  11   19.08   31.32 
   0  15 -11    0.62   26.74 
  -5  16  11  210.73   44.50 
   5  16 -11  282.74   42.64 
   4  16 -11  220.39   37.68 
  -4  16  11  129.24   42.64 
   3  16 -11  156.16   36.26 
  -3  16  11  148.85   42.14 
  -2  16  11   37.29   34.19 
   2  16 -11   60.65   29.72 
   1  16 -11   57.52   29.18 
  -1  16  11   50.26   35.66 
  -1 -12 -12  -20.44   33.52 
   0 -11 -12  168.74   41.12 
  -1 -11 -12  -66.00   30.22 
   1 -10 -12  179.45   39.16 
   0 -10 -12  356.21   53.55 
  -1 -10 -12  164.02   44.43 
  -2 -10 -12   54.49   39.47 
   2  -9 -12   -3.17   22.63 
   1  -9 -12  139.99   36.61 
   0  -9 -12  491.42   56.72 
  -1  -9 -12  153.28   41.02 
  -2  -9 -12   65.71   38.77 
   3  -8 -12  151.29   30.43 
   2  -8 -12  233.85   37.78 
   1  -8 -12   87.91   32.10 
   0  -8 -12   39.13   31.92 
  -1  -8 -12   44.61   34.07 
  -2  -8 -12  124.18   38.87 
  -3  -8 -12  227.15   48.33 
   3  -7 -12  229.01   35.98 
   2  -7 -12  292.44   42.08 
   1  -7 -12  182.98   37.66 
   0  -7 -12  -11.20   29.77 
  -1  -7 -12  101.24   33.69 
  -2  -7 -12   18.76   31.64 
  -3  -7 -12   69.69   35.55 
   4  -6 -12   82.60   25.41 
   3  -6 -12  332.13   38.78 
   2  -6 -12  240.90   38.14 
   1  -6 -12   98.48   32.17 
   0  -6 -12   46.30   31.06 
  -1  -6 -12    5.72   29.34 
  -2  -6 -12  138.34   36.19 
  -3  -6 -12   35.11   33.90 
   5  -5 -12  173.58   29.09 
   4  -5 -12  212.92   32.15 
   3  -5 -12  128.19   30.86 
   2  -5 -12   21.41   25.26 
   1  -5 -12  148.09   35.85 
   0  -5 -12  454.48   53.01 
  -1  -5 -12  155.62   38.94 
  -2  -5 -12   85.57   31.84 
  -3  -5 -12   30.77   31.30 
   6  -4 -12  281.37   34.87 
   5  -4 -12  146.63   26.89 
   4  -4 -12   16.01   21.62 
   3  -4 -12  239.59   37.62 
   2  -4 -12  199.38   35.48 
   1  -4 -12  157.37   35.09 
   0  -4 -12  297.60   45.52 
  -1  -4 -12  111.65   36.63 
  -2  -4 -12   79.39   34.23 
  -3  -4 -12   -4.61   29.03 
   7  -3 -12  420.11   39.08 
   6  -3 -12  551.74   43.62 
   5  -3 -12  432.02   39.18 
   4  -3 -12  153.77   29.09 
   3  -3 -12   67.87   26.65 
   2  -3 -12   99.64   29.70 
   1  -3 -12  119.63   31.05 
   0  -3 -12   -2.36   26.10 
  -1  -3 -12   44.90   31.08 
  -2  -3 -12  132.88   35.67 
  -3  -3 -12   16.93   29.57 
  -4  -3 -12   71.58   33.94 
   7  -2 -12  109.04   25.58 
   6  -2 -12  199.19   33.45 
   5  -2 -12   26.87   21.68 
   4  -2 -12   79.10   26.78 
   3  -2 -12  401.45   42.22 
   2  -2 -12   55.21   28.47 
   1  -2 -12  134.95   32.58 
   0  -2 -12   90.73   30.72 
  -1  -2 -12  462.54   52.13 
  -2  -2 -12   55.80   31.16 
  -3  -2 -12   23.54   28.93 
  -4  -2 -12   23.57   30.17 
   8  -1 -12   65.19   23.66 
   7  -1 -12   76.67   23.36 
   6  -1 -12  240.95   34.51 
   5  -1 -12   31.73   22.08 
   4  -1 -12  280.09   36.39 
   3  -1 -12  229.25   38.37 
   2  -1 -12   99.39   29.53
[truncated: 19,626 more chars]
