# Supplementary material for: Chiral bisoxazoline ligands designed to stabilize bimetallic complexes
Source: Beilstein J Org Chem. 2018 Aug 1;14:2002–11. doi: 10.3762/bjoc.14.175 (PMC6122208; doi:10.3762/bjoc.14.175)
Supplement: File 2 — Crystallographic information files of synthesized complexes (CCDC 1568876–1568879). [file Beilstein_J_Org_Chem-14-2002-s002.zip › 30-Pd2Br.cif]

 
data_30-Pd2Br 
  
_audit_creation_method            'SHELXL-2014/7' 
_shelx_SHELXL_version_number      '2014/7' 
_chemical_name_systematic         ? 
_chemical_name_common             ? 
_chemical_melting_point           ? 
_chemical_formula_moiety          'C29 H29 Br N6 O4 Pd2, C2 H4 Cl2' 
_chemical_formula_sum 
 'C31 H33 Br Cl2 N6 O4 Pd2' 
_chemical_formula_weight          917.24 
  
loop_ 
 _atom_type_symbol 
 _atom_type_description 
 _atom_type_scat_dispersion_real 
 _atom_type_scat_dispersion_imag 
 _atom_type_scat_source 
 'C'  'C'   0.0033   0.0016 
 'International Tables Vol C Tables 4.2.6.8 and 6.1.1.4' 
 'H'  'H'   0.0000   0.0000 
 'International Tables Vol C Tables 4.2.6.8 and 6.1.1.4' 
 'N'  'N'   0.0061   0.0033 
 'International Tables Vol C Tables 4.2.6.8 and 6.1.1.4' 
 'O'  'O'   0.0106   0.0060 
 'International Tables Vol C Tables 4.2.6.8 and 6.1.1.4' 
 'Br'  'Br'  -0.2901   2.4595 
 'International Tables Vol C Tables 4.2.6.8 and 6.1.1.4' 
 'Pd'  'Pd'  -0.9988   1.0072 
 'International Tables Vol C Tables 4.2.6.8 and 6.1.1.4' 
 'Cl'  'Cl'   0.1484   0.1585 
 'International Tables Vol C Tables 4.2.6.8 and 6.1.1.4' 
  
_space_group_crystal_system       monoclinic 
_space_group_IT_number            4 
_space_group_name_H-M_alt         'P 21' 
_space_group_name_Hall            'P 2yb' 
  
_shelx_space_group_comment 
; 
The symmetry employed for this shelxl refinement is uniquely defined 
by the following loop, which should always be used as a source of 
symmetry information in preference to the above space-group names. 
They are only intended as comments. 
; 
  
loop_ 
 _space_group_symop_operation_xyz 
 'x, y, z' 
 '-x, y+1/2, -z' 
  
_cell_length_a                    9.8982(7) 
_cell_length_b                    10.0139(7) 
_cell_length_c                    16.9675(12) 
_cell_angle_alpha                 90 
_cell_angle_beta                  101.2770(10) 
_cell_angle_gamma                 90 
_cell_volume                      1649.3(2) 
_cell_formula_units_Z             2 
_cell_measurement_temperature     100(2) 
_cell_measurement_reflns_used     8096 
_cell_measurement_theta_min       2.37 
_cell_measurement_theta_max       31.51 
  
_exptl_crystal_description        rod 
_exptl_crystal_colour             yellow 
_exptl_crystal_density_meas       ? 
_exptl_crystal_density_method     ? 
_exptl_crystal_density_diffrn     1.847 
_exptl_crystal_F_000              908 
_exptl_transmission_factor_min    ? 
_exptl_transmission_factor_max    ? 
_exptl_crystal_size_max           0.390 
_exptl_crystal_size_mid           0.180 
_exptl_crystal_size_min           0.060 
_exptl_absorpt_coefficient_mu     2.510 
_shelx_estimated_absorpt_T_min    0.441 
_shelx_estimated_absorpt_T_max    0.864 
_exptl_absorpt_correction_type    multi-scan 
_exptl_absorpt_correction_T_min   0.7329 
_exptl_absorpt_correction_T_max   .9999 
_exptl_absorpt_process_details    'Bruker SAINT (SADABS)' 
_exptl_absorpt_special_details    ? 
_diffrn_ambient_temperature       100(2) 
_diffrn_radiation_wavelength      0.71073 
_diffrn_radiation_type            MoK\a 
_diffrn_source                    'sealed tube' 
_diffrn_measurement_device_type   'Bruker APEX' 
_diffrn_measurement_method        '\w scans' 
_diffrn_detector_area_resol_mean  ? 
_diffrn_reflns_number             20782 
_diffrn_reflns_av_unetI/netI      0.0530 
_diffrn_reflns_av_R_equivalents   0.0208 
_diffrn_reflns_limit_h_min        -14 
_diffrn_reflns_limit_h_max        14 
_diffrn_reflns_limit_k_min        -14 
_diffrn_reflns_limit_k_max        14 
_diffrn_reflns_limit_l_min        -24 
_diffrn_reflns_limit_l_max        24 
_diffrn_reflns_theta_min          2.098 
_diffrn_reflns_theta_max          31.527 
_diffrn_reflns_theta_full         25.242 
_diffrn_measured_fraction_theta_max   0.999 
_diffrn_measured_fraction_theta_full  1.000 
_diffrn_reflns_Laue_measured_fraction_max    0.999 
_diffrn_reflns_Laue_measured_fraction_full   1.000 
_diffrn_reflns_point_group_measured_fraction_max   0.982 
_diffrn_reflns_point_group_measured_fraction_full  0.991 
_reflns_number_total              10821 
_reflns_number_gt                 10120 
_reflns_threshold_expression      'I > 2\s(I)' 
_reflns_Friedel_coverage          0.871 
_reflns_Friedel_fraction_max      0.963 
_reflns_Friedel_fraction_full     0.981 
  
_reflns_special_details 
; 
 Reflections were merged by SHELXL according to the crystal 
 class for the calculation of statistics and refinement. 
  
 _reflns_Friedel_fraction is defined as the number of unique 
 Friedel pairs measured divided by the number that would be 
 possible theoretically, ignoring centric projections and 
 systematic absences. 
; 
  
_computing_data_collection        'Bruker SMART' 
_computing_cell_refinement        'Bruker SAINT' 
_computing_data_reduction         'Bruker SAINT' 
_computing_structure_solution     'SHELXL-2014/7 (Sheldrick, 2014)' 
_computing_structure_refinement 'SHELXL-2014/7 (Sheldrick, 2014)' 
_computing_molecular_graphics     'Bruker SHELXTL' 
_computing_publication_material   SHELXL-2014/7 
_refine_special_details           ? 
_refine_ls_structure_factor_coef  Fsqd 
_refine_ls_matrix_type            full 
_refine_ls_weighting_scheme       calc 
_refine_ls_weighting_details 
'w=1/[\s^2^(Fo^2^)] where P=(Fo^2^+2Fc^2^)/3' 
_atom_sites_solution_primary      ? 
_atom_sites_solution_secondary    ? 
_atom_sites_solution_hydrogens    geom 
_refine_ls_hydrogen_treatment     constr 
_refine_ls_extinction_method      none 
_refine_ls_extinction_coef        . 
_refine_ls_abs_structure_details 
; 
 Flack x determined using 4372 quotients [(I+)-(I-)]/[(I+)+(I-)] 
 (Parsons, Flack and Wagner, Acta Cryst. B69 (2013) 249-259). 
; 
_refine_ls_abs_structure_Flack    0.016(3) 
_chemical_absolute_configuration  ad 
_refine_ls_number_reflns          10821 
_refine_ls_number_parameters      419 
_refine_ls_number_restraints      1 
_refine_ls_R_factor_all           0.0252 
_refine_ls_R_factor_gt            0.0226 
_refine_ls_wR_factor_ref          0.0469 
_refine_ls_wR_factor_gt           0.0462 
_refine_ls_goodness_of_fit_ref    0.829 
_refine_ls_restrained_S_all       0.829 
_refine_ls_shift/su_max           0.001 
_refine_ls_shift/su_mean          0.000 
  
loop_ 
 _atom_site_label 
 _atom_site_type_symbol 
 _atom_site_fract_x 
 _atom_site_fract_y 
 _atom_site_fract_z 
 _atom_site_U_iso_or_equiv 
 _atom_site_adp_type 
 _atom_site_occupancy 
 _atom_site_site_symmetry_order 
 _atom_site_calc_flag 
 _atom_site_refinement_flags_posn 
 _atom_site_refinement_flags_adp 
 _atom_site_refinement_flags_occupancy 
 _atom_site_disorder_assembly 
 _atom_site_disorder_group 
Pd1 Pd 0.56907(2) 0.81425(2) 0.37697(2) 0.01283(5) Uani 1 1 d . . . . . 
Pd2 Pd 0.23596(2) 0.73639(2) 0.22776(2) 0.01339(5) Uani 1 1 d . . . . . 
Br1 Br 0.31807(3) 0.87798(3) 0.35130(2) 0.01631(6) Uani 1 1 d . . . . . 
O1 O 0.8827(2) 0.5980(2) 0.31558(14) 0.0207(5) Uani 1 1 d . . . . . 
O2 O 0.8692(2) 0.9374(2) 0.55893(13) 0.0181(4) Uani 1 1 d . . . . . 
O3 O 0.3180(2) 0.4631(2) 0.06569(13) 0.0218(5) Uani 1 1 d . . . . . 
O4 O -0.1318(2) 0.7507(2) 0.07439(13) 0.0202(5) Uani 1 1 d . . . . . 
N1 N 0.5319(2) 0.6895(3) 0.28903(15) 0.0157(5) Uani 1 1 d . . . . . 
N2 N 0.7558(2) 0.7453(3) 0.37806(14) 0.0157(5) Uani 1 1 d . . . . . 
N3 N 0.6690(3) 0.9199(2) 0.47199(15) 0.0148(5) Uani 1 1 d . . . . . 
N4 N 0.4160(2) 0.6558(3) 0.24143(15) 0.0163(5) Uani 1 1 d . . . . . 
N5 N 0.2060(3) 0.6092(3) 0.13730(15) 0.0161(5) Uani 1 1 d . . . . . 
N6 N 0.0399(3) 0.7888(3) 0.17884(15) 0.0168(5) Uani 1 1 d . . . . . 
C1 C 0.5834(3) 0.5408(3) 0.20186(18) 0.0184(6) Uani 1 1 d . . . . . 
H1 H 0.6322 0.4815 0.1738 0.022 Uiso 1 1 calc R U . . . 
C2 C 0.6371(3) 0.6220(3) 0.26817(18) 0.0162(6) Uani 1 1 d . . . . . 
C3 C 0.7734(3) 0.6516(3) 0.32242(18) 0.0166(6) Uani 1 1 d . . . . . 
C4 C 0.8672(3) 0.7885(3) 0.44486(17) 0.0144(5) Uani 1 1 d . . . . . 
C5 C 0.7972(3) 0.8859(3) 0.49138(17) 0.0148(5) Uani 1 1 d . . . . . 
C6 C 0.7763(3) 1.0314(3) 0.5886(2) 0.0227(7) Uani 1 1 d . . . . . 
H6A H 0.8021 1.1250 0.5796 0.027 Uiso 1 1 calc R U . . . 
H6B H 0.7791 1.0180 0.6467 0.027 Uiso 1 1 calc R U . . . 
C7 C 0.6322(3) 0.9986(3) 0.53901(18) 0.0166(6) Uani 1 1 d . . . . . 
H7 H 0.5825 1.0823 0.5182 0.020 Uiso 1 1 calc R U . . . 
C8 C 0.9193(3) 0.6718(3) 0.50079(19) 0.0197(6) Uani 1 1 d . . . . . 
H8A H 0.8430 0.6350 0.5230 0.029 Uiso 1 1 calc R U . . . 
H8B H 0.9917 0.7034 0.5447 0.029 Uiso 1 1 calc R U . . . 
H8C H 0.9568 0.6024 0.4705 0.029 Uiso 1 1 calc R U . . . 
C9 C 0.9847(3) 0.8577(3) 0.41412(18) 0.0174(6) Uani 1 1 d . . . . . 
H9A H 1.0245 0.7958 0.3802 0.026 Uiso 1 1 calc R U . . . 
H9B H 1.0558 0.8852 0.4599 0.026 Uiso 1 1 calc R U . . . 
H9C H 0.9489 0.9366 0.3826 0.026 Uiso 1 1 calc R U . . . 
C10 C 0.5418(3) 0.9113(3) 0.58029(18) 0.0169(6) Uani 1 1 d . . . . . 
C11 C 0.4010(3) 0.9364(3) 0.56814(19) 0.0216(7) Uani 1 1 d . . . . . 
H11 H 0.3634 1.0121 0.5379 0.026 Uiso 1 1 calc R U . . . 
C12 C 0.3155(4) 0.8509(4) 0.6002(2) 0.0279(8) Uani 1 1 d . . . . . 
H12 H 0.2195 0.8686 0.5922 0.033 Uiso 1 1 calc R U . . . 
C13 C 0.3695(4) 0.7407(4) 0.6434(2) 0.0327(8) Uani 1 1 d . . . . . 
H13 H 0.3101 0.6812 0.6640 0.039 Uiso 1 1 calc R U . . . 
C14 C 0.5097(4) 0.7158(4) 0.6572(2) 0.0327(8) Uani 1 1 d . . . . . 
H14 H 0.5470 0.6412 0.6887 0.039 Uiso 1 1 calc R U . . . 
C15 C 0.5956(3) 0.8006(4) 0.6247(2) 0.0252(7) Uani 1 1 d . . . . . 
H15 H 0.6915 0.7827 0.6330 0.030 Uiso 1 1 calc R U . . . 
C16 C 0.4418(3) 0.5672(3) 0.18651(18) 0.0165(6) Uani 1 1 d . . . . . 
C17 C 0.3166(3) 0.5383(3) 0.12287(18) 0.0171(6) Uani 1 1 d . . . . . 
C18 C 0.0814(3) 0.6284(3) 0.07495(18) 0.0158(6) Uani 1 1 d . . . . . 
C19 C -0.0042(3) 0.7254(3) 0.11251(17) 0.0170(6) Uani 1 1 d . . . . . 
C20 C -0.1867(3) 0.8535(3) 0.12171(18) 0.0196(6) Uani 1 1 d . . . . . 
H20A H -0.2706 0.8211 0.1393 0.024 Uiso 1 1 calc R U . . . 
H20B H -0.2094 0.9362 0.0899 0.024 Uiso 1 1 calc R U . . . 
C21 C -0.0684(3) 0.8788(3) 0.19535(17) 0.0164(6) Uani 1 1 d . . . . . 
H21 H -0.0990 0.8474 0.2450 0.020 Uiso 1 1 calc R U . . . 
C22 C 0.1173(3) 0.6942(3) -0.00033(19) 0.0216(7) Uani 1 1 d . . . . . 
H22A H 0.1628 0.7800 0.0144 0.032 Uiso 1 1 calc R U . . . 
H22B H 0.0327 0.7088 -0.0403 0.032 Uiso 1 1 calc R U . . . 
H22C H 0.1793 0.6356 -0.0230 0.032 Uiso 1 1 calc R U . . . 
C23 C 0.0004(4) 0.4990(3) 0.0536(2) 0.0230(7) Uani 1 1 d . . . . . 
H23A H 0.0583 0.4337 0.0328 0.034 Uiso 1 1 calc R U . . . 
H23B H -0.0819 0.5174 0.0126 0.034 Uiso 1 1 calc R U . . . 
H23C H -0.0273 0.4630 0.1018 0.034 Uiso 1 1 calc R U . . . 
C24 C -0.0231(3) 1.0224(3) 0.20702(17) 0.0175(6) Uani 1 1 d . . . . . 
C25 C 0.0987(3) 1.0697(3) 0.1879(2) 0.0224(7) Uani 1 1 d . . . . . 
H25 H 0.1570 1.0103 0.1664 0.027 Uiso 1 1 calc R U . . . 
C26 C 0.1355(4) 1.2025(4) 0.1999(2) 0.0308(9) Uani 1 1 d . . . . . 
H26 H 0.2190 1.2336 0.1867 0.037 Uiso 1 1 calc R U . . . 
C27 C 0.0518(4) 1.2903(4) 0.2310(2) 0.0331(9) Uani 1 1 d . . . . . 
H27 H 0.0781 1.3811 0.2396 0.040 Uiso 1 1 calc R U . . . 
C28 C -0.0709(4) 1.2452(4) 0.2495(2) 0.0326(8) Uani 1 1 d . . . . . 
H28 H -0.1298 1.3051 0.2702 0.039 Uiso 1 1 calc R U . . . 
C29 C -0.1066(4) 1.1115(4) 0.2374(2) 0.0264(7) Uani 1 1 d . . . . . 
H29 H -0.1904 1.0805 0.2504 0.032 Uiso 1 1 calc R U . . . 
Cl1 Cl 0.40212(10) 0.70494(9) 0.89134(6) 0.0372(2) Uani 1 1 d . . . . . 
Cl2 Cl 0.58566(11) 0.42844(11) 0.89046(7) 0.0405(2) Uani 1 1 d . . . . . 
C30 C 0.5590(4) 0.6707(4) 0.9599(2) 0.0335(8) Uani 1 1 d . . . . . 
H30A H 0.6375 0.7025 0.9367 0.040 Uiso 1 1 calc R U . . . 
H30B H 0.5601 0.7203 1.0105 0.040 Uiso 1 1 calc R U . . . 
C31 C 0.5762(4) 0.5245(4) 0.9781(2) 0.0281(8) Uani 1 1 d . . . . . 
H31A H 0.4976 0.4927 1.0012 0.034 Uiso 1 1 calc R U . . . 
H31B H 0.6614 0.5105 1.0188 0.034 Uiso 1 1 calc R U . . . 
  
loop_ 
 _atom_site_aniso_label 
 _atom_site_aniso_U_11 
 _atom_site_aniso_U_22 
 _atom_site_aniso_U_33 
 _atom_site_aniso_U_23 
 _atom_site_aniso_U_13 
 _atom_site_aniso_U_12 
Pd1 0.01125(9) 0.01355(10) 0.01308(9) -0.00152(9) 0.00088(7) 0.00092(8) 
Pd2 0.01255(10) 0.01434(10) 0.01230(10) -0.00059(9) 0.00005(7) 0.00017(8) 
Br1 0.01238(13) 0.02038(15) 0.01565(13) -0.00403(11) 0.00142(10) 0.00128(11) 
O1 0.0156(10) 0.0210(12) 0.0258(12) -0.0046(9) 0.0047(9) 0.0038(9) 
O2 0.0144(10) 0.0207(11) 0.0178(10) -0.0066(9) -0.0002(8) -0.0017(8) 
O3 0.0215(11) 0.0189(11) 0.0229(12) -0.0072(9) -0.0008(9) 0.0049(9) 
O4 0.0157(10) 0.0236(12) 0.0187(10) -0.0023(10) -0.0029(8) 0.0033(9) 
N1 0.0141(11) 0.0184(12) 0.0132(12) -0.0023(9) -0.0009(9) 0.0013(9) 
N2 0.0117(10) 0.0169(12) 0.0173(11) -0.0047(10) -0.0002(9) 0.0019(10) 
N3 0.0151(12) 0.0131(12) 0.0163(12) -0.0025(9) 0.0035(9) -0.0007(9) 
N4 0.0142(11) 0.0184(13) 0.0148(12) -0.0016(10) -0.0007(9) 0.0004(10) 
N5 0.0153(12) 0.0146(12) 0.0163(12) -0.0034(10) -0.0025(10) 0.0000(9) 
N6 0.0171(12) 0.0153(13) 0.0170(12) 0.0004(10) 0.0008(9) 0.0002(9) 
C1 0.0214(15) 0.0156(14) 0.0178(15) -0.0024(12) 0.0027(12) 0.0028(12) 
C2 0.0162(13) 0.0163(14) 0.0156(14) -0.0012(11) 0.0017(11) 0.0010(11) 
C3 0.0165(13) 0.0164(14) 0.0166(14) 0.0001(11) 0.0023(11) -0.0009(11) 
C4 0.0121(12) 0.0136(14) 0.0162(13) -0.0028(10) -0.0005(10) -0.0001(10) 
C5 0.0149(13) 0.0139(14) 0.0153(13) 0.0005(11) 0.0019(10) -0.0023(11) 
C6 0.0194(15) 0.0224(16) 0.0254(17) -0.0106(13) 0.0024(13) -0.0021(13) 
C7 0.0156(14) 0.0159(14) 0.0181(14) -0.0045(11) 0.0027(11) -0.0005(11) 
C8 0.0193(15) 0.0179(15) 0.0202(15) 0.0021(12) 0.0000(12) -0.0014(12) 
C9 0.0138(13) 0.0188(15) 0.0199(14) -0.0015(12) 0.0039(11) -0.0026(11) 
C10 0.0180(14) 0.0172(15) 0.0159(14) -0.0047(11) 0.0040(11) 0.0003(11) 
C11 0.0200(15) 0.0255(17) 0.0194(15) -0.0045(13) 0.0040(12) 0.0029(13) 
C12 0.0207(16) 0.038(2) 0.0259(17) -0.0066(15) 0.0073(13) -0.0030(14) 
C13 0.0378(19) 0.0295(18) 0.037(2) -0.0024(18) 0.0221(16) -0.0104(18) 
C14 0.041(2) 0.025(2) 0.035(2) 0.0068(16) 0.0160(17) 0.0062(16) 
C15 0.0237(15) 0.0250(18) 0.0290(17) 0.0047(15) 0.0101(13) 0.0056(15) 
C16 0.0170(14) 0.0142(14) 0.0166(14) -0.0024(11) -0.0006(11) -0.0001(11) 
C17 0.0184(14) 0.0140(14) 0.0174(14) -0.0015(11) -0.0005(11) 0.0015(11) 
C18 0.0150(13) 0.0151(14) 0.0156(13) -0.0020(11) -0.0009(11) 0.0015(11) 
C19 0.0158(13) 0.0155(14) 0.0184(13) 0.0012(12) -0.0001(10) -0.0012(12) 
C20 0.0138(14) 0.0241(17) 0.0192(14) -0.0008(12) -0.0008(11) 0.0019(11) 
C21 0.0134(13) 0.0206(15) 0.0145(13) 0.0021(12) 0.0013(10) 0.0007(12) 
C22 0.0261(16) 0.0189(15) 0.0185(15) 0.0000(12) 0.0009(13) 0.0034(12) 
C23 0.0230(16) 0.0181(16) 0.0248(17) -0.0029(13) -0.0030(13) -0.0019(13) 
C24 0.0156(14) 0.0229(16) 0.0118(13) 0.0017(12) -0.0025(11) 0.0011(12) 
C25 0.0201(16) 0.0244(17) 0.0213(16) 0.0022(13) 0.0003(12) 0.0005(13) 
C26 0.0296(19) 0.032(2) 0.0259(18) 0.0053(15) -0.0066(15) -0.0056(15) 
C27 0.049(2) 0.0209(18) 0.0222(17) 0.0007(14) -0.0100(15) -0.0027(16) 
C28 0.046(2) 0.0227(18) 0.0282(18) -0.0033(16) 0.0060(16) 0.0097(18) 
C29 0.0298(18) 0.0261(18) 0.0237(17) 0.0012(14) 0.0060(14) 0.0057(14) 
Cl1 0.0368(5) 0.0295(5) 0.0421(5) 0.0067(4) -0.0003(4) 0.0014(4) 
Cl2 0.0419(6) 0.0356(5) 0.0492(6) -0.0091(5) 0.0215(5) 0.0033(4) 
C30 0.033(2) 0.0270(19) 0.036(2) -0.0030(17) -0.0039(16) -0.0061(16) 
C31 0.0250(17) 0.0290(19) 0.0310(19) -0.0002(15) 0.0073(14) 0.0006(14) 
  
_geom_special_details 
; 
 All esds (except the esd in the dihedral angle between two l.s. planes) 
 are estimated using the full covariance matrix.  The cell esds are taken 
 into account individually in the estimation of esds in distances, angles 
 and torsion angles; correlations between esds in cell parameters are only 
 used when they are defined by crystal symmetry.  An approximate (isotropic) 
 treatment of cell esds is used for estimating esds involving l.s. planes. 
; 
  
loop_ 
 _geom_bond_atom_site_label_1 
 _geom_bond_atom_site_label_2 
 _geom_bond_distance 
 _geom_bond_site_symmetry_2 
 _geom_bond_publ_flag 
Pd1 N1 1.925(2) . ? 
Pd1 N2 1.970(2) . ? 
Pd1 N3 2.018(2) . ? 
Pd1 Br1 2.5192(4) . ? 
Pd2 N4 1.928(3) . ? 
Pd2 N5 1.972(2) . ? 
Pd2 N6 2.025(2) . ? 
Pd2 Br1 2.5295(4) . ? 
O1 C3 1.233(4) . ? 
O2 C5 1.329(3) . ? 
O2 C6 1.472(4) . ? 
O3 C17 1.230(4) . ? 
O4 C19 1.326(3) . ? 
O4 C20 1.473(4) . ? 
N1 N4 1.312(3) . ? 
N1 C2 1.345(4) . ? 
N2 C3 1.366(4) . ? 
N2 C4 1.483(3) . ? 
N3 C5 1.293(4) . ? 
N3 C7 1.487(4) . ? 
N4 C16 1.348(4) . ? 
N5 C17 1.366(4) . ? 
N5 C18 1.472(4) . ? 
N6 C19 1.292(4) . ? 
N6 C21 1.468(4) . ? 
C1 C16 1.400(4) . ? 
C1 C2 1.405(4) . ? 
C1 H1 0.9500 . ? 
C2 C3 1.507(4) . ? 
C4 C5 1.506(4) . ? 
C4 C8 1.530(4) . ? 
C4 C9 1.531(4) . ? 
C6 C7 1.543(4) . ? 
C6 H6A 0.9900 . ? 
C6 H6B 0.9900 . ? 
C7 C10 1.517(4) . ? 
C7 H7 1.0000 . ? 
C8 H8A 0.9800 . ? 
C8 H8B 0.9800 . ? 
C8 H8C 0.9800 . ? 
C9 H9A 0.9800 . ? 
C9 H9B 0.9800 . ? 
C9 H9C 0.9800 . ? 
C10 C15 1.386(5) . ? 
C10 C11 1.391(4) . ? 
C11 C12 1.387(5) . ? 
C11 H11 0.9500 . ? 
C12 C13 1.373(6) . ? 
C12 H12 0.9500 . ? 
C13 C14 1.384(5) . ? 
C13 H13 0.9500 . ? 
C14 C15 1.390(5) . ? 
C14 H14 0.9500 . ? 
C15 H15 0.9500 . ? 
C16 C17 1.504(4) . ? 
C18 C19 1.509(4) . ? 
C18 C23 1.530(4) . ? 
C18 C22 1.539(4) . ? 
C20 C21 1.557(4) . ? 
C20 H20A 0.9900 . ? 
C20 H20B 0.9900 . ? 
C21 C24 1.508(5) . ? 
C21 H21 1.0000 . ? 
C22 H22A 0.9800 . ? 
C22 H22B 0.9800 . ? 
C22 H22C 0.9800 . ? 
C23 H23A 0.9800 . ? 
C23 H23B 0.9800 . ? 
C23 H23C 0.9800 . ? 
C24 C29 1.383(5) . ? 
C24 C25 1.391(4) . ? 
C25 C26 1.384(5) . ? 
C25 H25 0.9500 . ? 
C26 C27 1.381(6) . ? 
C26 H26 0.9500 . ? 
C27 C28 1.388(6) . ? 
C27 H27 0.9500 . ? 
C28 C29 1.390(5) . ? 
C28 H28 0.9500 . ? 
C29 H29 0.9500 . ? 
Cl1 C30 1.782(4) . ? 
Cl2 C31 1.788(4) . ? 
C30 C31 1.500(5) . ? 
C30 H30A 0.9900 . ? 
C30 H30B 0.9900 . ? 
C31 H31A 0.9900 . ? 
C31 H31B 0.9900 . ? 
  
loop_ 
 _geom_angle_atom_site_label_1 
 _geom_angle_atom_site_label_2 
 _geom_angle_atom_site_label_3 
 _geom_angle 
 _geom_angle_site_symmetry_1 
 _geom_angle_site_symmetry_3 
 _geom_angle_publ_flag 
N1 Pd1 N2 79.43(10) . . ? 
N1 Pd1 N3 161.55(10) . . ? 
N2 Pd1 N3 82.16(10) . . ? 
N1 Pd1 Br1 89.89(7) . . ? 
N2 Pd1 Br1 169.21(7) . . ? 
N3 Pd1 Br1 108.55(7) . . ? 
N4 Pd2 N5 79.51(10) . . ? 
N4 Pd2 N6 161.22(10) . . ? 
N5 Pd2 N6 82.09(10) . . ? 
N4 Pd2 Br1 89.73(7) . . ? 
N5 Pd2 Br1 169.15(7) . . ? 
N6 Pd2 Br1 108.74(7) . . ? 
Pd1 Br1 Pd2 98.480(12) . . ? 
C5 O2 C6 106.1(2) . . ? 
C19 O4 C20 106.6(2) . . ? 
N4 N1 C2 109.7(2) . . ? 
N4 N1 Pd1 130.9(2) . . ? 
C2 N1 Pd1 119.33(19) . . ? 
C3 N2 C4 123.6(2) . . ? 
C3 N2 Pd1 118.68(19) . . ? 
C4 N2 Pd1 117.44(18) . . ? 
C5 N3 C7 108.7(2) . . ? 
C5 N3 Pd1 111.7(2) . . ? 
C7 N3 Pd1 137.22(19) . . ? 
N1 N4 C16 109.5(2) . . ? 
N1 N4 Pd2 130.0(2) . . ? 
C16 N4 Pd2 119.2(2) . . ? 
C17 N5 C18 121.8(2) . . ? 
C17 N5 Pd2 118.14(19) . . ? 
C18 N5 Pd2 116.88(19) . . ? 
C19 N6 C21 109.5(2) . . ? 
C19 N6 Pd2 111.3(2) . . ? 
C21 N6 Pd2 139.2(2) . . ? 
C16 C1 C2 104.3(3) . . ? 
C16 C1 H1 127.8 . . ? 
C2 C1 H1 127.8 . . ? 
N1 C2 C1 108.1(3) . . ? 
N1 C2 C3 112.7(3) . . ? 
C1 C2 C3 139.1(3) . . ? 
O1 C3 N2 126.6(3) . . ? 
O1 C3 C2 123.6(3) . . ? 
N2 C3 C2 109.8(2) . . ? 
N2 C4 C5 103.9(2) . . ? 
N2 C4 C8 111.2(2) . . ? 
C5 C4 C8 107.7(2) . . ? 
N2 C4 C9 111.9(2) . . ? 
C5 C4 C9 110.1(2) . . ? 
C8 C4 C9 111.7(2) . . ? 
N3 C5 O2 116.9(3) . . ? 
N3 C5 C4 124.5(3) . . ? 
O2 C5 C4 118.6(2) . . ? 
O2 C6 C7 104.5(2) . . ? 
O2 C6 H6A 110.9 . . ? 
C7 C6 H6A 110.9 . . ? 
O2 C6 H6B 110.9 . . ? 
C7 C6 H6B 110.9 . . ? 
H6A C6 H6B 108.9 . . ? 
N3 C7 C10 107.6(2) . . ? 
N3 C7 C6 101.0(2) . . ? 
C10 C7 C6 115.9(3) . . ? 
N3 C7 H7 110.6 . . ? 
C10 C7 H7 110.6 . . ? 
C6 C7 H7 110.6 . . ? 
C4 C8 H8A 109.5 . . ? 
C4 C8 H8B 109.5 . . ? 
H8A C8 H8B 109.5 . . ? 
C4 C8 H8C 109.5 . . ? 
H8A C8 H8C 109.5 . . ? 
H8B C8 H8C 109.5 . . ? 
C4 C9 H9A 109.5 . . ? 
C4 C9 H9B 109.5 . . ? 
H9A C9 H9B 109.5 . . ? 
C4 C9 H9C 109.5 . . ? 
H9A C9 H9C 109.5 . . ? 
H9B C9 H9C 109.5 . . ? 
C15 C10 C11 119.4(3) . . ? 
C15 C10 C7 120.9(3) . . ? 
C11 C10 C7 119.4(3) . . ? 
C12 C11 C10 120.0(3) . . ? 
C12 C11 H11 120.0 . . ? 
C10 C11 H11 120.0 . . ? 
C13 C12 C11 120.1(3) . . ? 
C13 C12 H12 119.9 . . ? 
C11 C12 H12 119.9 . . ? 
C12 C13 C14 120.5(3) . . ? 
C12 C13 H13 119.8 . . ? 
C14 C13 H13 119.8 . . ? 
C13 C14 C15 119.6(3) . . ? 
C13 C14 H14 120.2 . . ? 
C15 C14 H14 120.2 . . ? 
C10 C15 C14 120.3(3) . . ? 
C10 C15 H15 119.8 . . ? 
C14 C15 H15 119.8 . . ? 
N4 C16 C1 108.3(3) . . ? 
N4 C16 C17 112.5(3) . . ? 
C1 C16 C17 138.7(3) . . ? 
O3 C17 N5 126.3(3) . . ? 
O3 C17 C16 123.3(3) . . ? 
N5 C17 C16 110.4(3) . . ? 
N5 C18 C19 104.0(2) . . ? 
N5 C18 C23 112.7(2) . . ? 
C19 C18 C23 109.5(3) . . ? 
N5 C18 C22 110.8(3) . . ? 
C19 C18 C22 108.4(3) . . ? 
C23 C18 C22 111.2(3) . . ? 
N6 C19 O4 117.2(3) . . ? 
N6 C19 C18 124.2(3) . . ? 
O4 C19 C18 118.5(3) . . ? 
O4 C20 C21 104.6(2) . . ? 
O4 C20 H20A 110.8 . . ? 
C21 C20 H20A 110.8 . . ? 
O4 C20 H20B 110.8 . . ? 
C21 C20 H20B 110.8 . . ? 
H20A C20 H20B 108.9 . . ? 
N6 C21 C24 113.6(2) . . ? 
N6 C21 C20 102.1(2) . . ? 
C24 C21 C20 114.7(3) . . ? 
N6 C21 H21 108.7 . . ? 
C24 C21 H21 108.7 . . ? 
C20 C21 H21 108.7 . . ? 
C18 C22 H22A 109.5 . . ? 
C18 C22 H22B 109.5 . . ? 
H22A C22 H22B 109.5 . . ? 
C18 C22 H22C 109.5 . . ? 
H22A C22 H22C 109.5 . . ? 
H22B C22 H22C 109.5 . . ? 
C18 C23 H23A 109.5 . . ? 
C18 C23 H23B 109.5 . . ? 
H23A C23 H23B 109.5 . . ? 
C18 C23 H23C 109.5 . . ? 
H23A C23 H23C 109.5 . . ? 
H23B C23 H23C 109.5 . . ? 
C29 C24 C25 118.4(3) . . ? 
C29 C24 C21 118.7(3) . . ? 
C25 C24 C21 122.9(3) . . ? 
C26 C25 C24 120.5(3) . . ? 
C26 C25 H25 119.7 . . ? 
C24 C25 H25 119.7 . . ? 
C27 C26 C25 120.5(4) . . ? 
C27 C26 H26 119.7 . . ? 
C25 C26 H26 119.7 . . ? 
C26 C27 C28 119.8(3) . . ? 
C26 C27 H27 120.1 . . ? 
C28 C27 H27 120.1 . . ? 
C27 C28 C29 119.3(4) . . ? 
C27 C28 H28 120.4 . . ? 
C29 C28 H28 120.4 . . ? 
C24 C29 C28 121.5(4) . . ? 
C24 C29 H29 119.2 . . ? 
C28 C29 H29 119.2 . . ? 
C31 C30 Cl1 111.8(3) . . ? 
C31 C30 H30A 109.3 . . ? 
Cl1 C30 H30A 109.3 . . ? 
C31 C30 H30B 109.3 . . ? 
Cl1 C30 H30B 109.3 . . ? 
H30A C30 H30B 107.9 . . ? 
C30 C31 Cl2 112.1(3) . . ? 
C30 C31 H31A 109.2 . . ? 
Cl2 C31 H31A 109.2 . . ? 
C30 C31 H31B 109.2 . . ? 
Cl2 C31 H31B 109.2 . . ? 
H31A C31 H31B 107.9 . . ? 
  
loop_ 
 _geom_torsion_atom_site_label_1 
 _geom_torsion_atom_site_label_2 
 _geom_torsion_atom_site_label_3 
 _geom_torsion_atom_site_label_4 
 _geom_torsion 
 _geom_torsion_site_symmetry_1 
 _geom_torsion_site_symmetry_2 
 _geom_torsion_site_symmetry_3 
 _geom_torsion_site_symmetry_4 
 _geom_torsion_publ_flag 
C2 N1 N4 C16 -1.4(4) . . . . ? 
Pd1 N1 N4 C16 177.9(2) . . . . ? 
C2 N1 N4 Pd2 -168.3(2) . . . . ? 
Pd1 N1 N4 Pd2 10.9(4) . . . . ? 
N4 N1 C2 C1 0.7(4) . . . . ? 
Pd1 N1 C2 C1 -178.7(2) . . . . ? 
N4 N1 C2 C3 -177.8(2) . . . . ? 
Pd1 N1 C2 C3 2.9(4) . . . . ? 
C16 C1 C2 N1 0.2(3) . . . . ? 
C16 C1 C2 C3 178.1(4) . . . . ? 
C4 N2 C3 O1 -5.9(5) . . . . ? 
Pd1 N2 C3 O1 -179.4(3) . . . . ? 
C4 N2 C3 C2 174.6(3) . . . . ? 
Pd1 N2 C3 C2 1.1(3) . . . . ? 
N1 C2 C3 O1 178.0(3) . . . . ? 
C1 C2 C3 O1 0.2(6) . . . . ? 
N1 C2 C3 N2 -2.4(4) . . . . ? 
C1 C2 C3 N2 179.8(4) . . . . ? 
C3 N2 C4 C5 -177.2(3) . . . . ? 
Pd1 N2 C4 C5 -3.6(3) . . . . ? 
C3 N2 C4 C8 -61.6(4) . . . . ? 
Pd1 N2 C4 C8 111.9(2) . . . . ? 
C3 N2 C4 C9 64.1(4) . . . . ? 
Pd1 N2 C4 C9 -122.4(2) . . . . ? 
C7 N3 C5 O2 -6.8(4) . . . . ? 
Pd1 N3 C5 O2 -172.2(2) . . . . ? 
C7 N3 C5 C4 170.4(3) . . . . ? 
Pd1 N3 C5 C4 5.0(4) . . . . ? 
C6 O2 C5 N3 -4.8(4) . . . . ? 
C6 O2 C5 C4 177.9(3) . . . . ? 
N2 C4 C5 N3 -1.1(4) . . . . ? 
C8 C4 C5 N3 -119.1(3) . . . . ? 
C9 C4 C5 N3 118.9(3) . . . . ? 
N2 C4 C5 O2 176.0(3) . . . . ? 
C8 C4 C5 O2 58.0(3) . . . . ? 
C9 C4 C5 O2 -64.0(3) . . . . ? 
C5 O2 C6 C7 13.6(3) . . . . ? 
C5 N3 C7 C10 -107.5(3) . . . . ? 
Pd1 N3 C7 C10 52.3(4) . . . . ? 
C5 N3 C7 C6 14.4(3) . . . . ? 
Pd1 N3 C7 C6 174.2(2) . . . . ? 
O2 C6 C7 N3 -16.4(3) . . . . ? 
O2 C6 C7 C10 99.5(3) . . . . ? 
N3 C7 C10 C15 69.3(3) . . . . ? 
C6 C7 C10 C15 -42.8(4) . . . . ? 
N3 C7 C10 C11 -105.5(3) . . . . ? 
C6 C7 C10 C11 142.3(3) . . . . ? 
C15 C10 C11 C12 -0.1(5) . . . . ? 
C7 C10 C11 C12 174.8(3) . . . . ? 
C10 C11 C12 C13 -0.5(5) . . . . ? 
C11 C12 C13 C14 1.7(5) . . . . ? 
C12 C13 C14 C15 -2.2(6) . . . . ? 
C11 C10 C15 C14 -0.3(5) . . . . ? 
C7 C10 C15 C14 -175.2(3) . . . . ? 
C13 C14 C15 C10 1.5(5) . . . . ? 
N1 N4 C16 C1 1.5(4) . . . . ? 
Pd2 N4 C16 C1 170.1(2) . . . . ? 
N1 N4 C16 C17 -172.1(2) . . . . ? 
Pd2 N4 C16 C17 -3.5(4) . . . . ? 
C2 C1 C16 N4 -1.0(3) . . . . ? 
C2 C1 C16 C17 170.0(4) . . . . ? 
C18 N5 C17 O3 -14.8(5) . . . . ? 
Pd2 N5 C17 O3 -174.1(3) . . . . ? 
C18 N5 C17 C16 163.6(3) . . . . ? 
Pd2 N5 C17 C16 4.4(3) . . . . ? 
N4 C16 C17 O3 177.9(3) . . . . ? 
C1 C16 C17 O3 7.2(6) . . . . ? 
N4 C16 C17 N5 -0.6(4) . . . . ? 
C1 C16 C17 N5 -171.4(4) . . . . ? 
C17 N5 C18 C19 -172.9(3) . . . . ? 
Pd2 N5 C18 C19 -13.4(3) . . . . ? 
C17 N5 C18 C23 68.7(4) . . . . ? 
Pd2 N5 C18 C23 -131.8(2) . . . . ? 
C17 N5 C18 C22 -56.7(4) . . . . ? 
Pd2 N5 C18 C22 102.8(2) . . . . ? 
C21 N6 C19 O4 -0.7(4) . . . . ? 
Pd2 N6 C19 O4 179.9(2) . . . . ? 
C21 N6 C19 C18 177.4(3) . . . . ? 
Pd2 N6 C19 C18 -2.0(4) . . . . ? 
C20 O4 C19 N6 1.6(4) . . . . ? 
C20 O4 C19 C18 -176.6(3) . . . . ? 
N5 C18 C19 N6 9.9(4) . . . . ? 
C23 C18 C19 N6 130.6(3) . . . . ? 
C22 C18 C19 N6 -108.0(3) . . . . ? 
N5 C18 C19 O4 -172.0(3) . . . . ? 
C23 C18 C19 O4 -51.3(4) . . . . ? 
C22 C18 C19 O4 70.1(3) . . . . ? 
C19 O4 C20 C21 -1.7(3) . . . . ? 
C19 N6 C21 C24 -124.6(3) . . . . ? 
Pd2 N6 C21 C24 54.5(4) . . . . ? 
C19 N6 C21 C20 -0.5(3) . . . . ? 
Pd2 N6 C21 C20 178.7(2) . . . . ? 
O4 C20 C21 N6 1.3(3) . . . . ? 
O4 C20 C21 C24 124.7(3) . . . . ? 
N6 C21 C24 C29 -168.1(3) . . . . ? 
C20 C21 C24 C29 74.9(4) . . . . ? 
N6 C21 C24 C25 12.4(4) . . . . ? 
C20 C21 C24 C25 -104.5(3) . . . . ? 
C29 C24 C25 C26 0.7(5) . . . . ? 
C21 C24 C25 C26 -179.9(3) . . . . ? 
C24 C25 C26 C27 -0.1(5) . . . . ? 
C25 C26 C27 C28 -0.7(5) . . . . ? 
C26 C27 C28 C29 0.9(5) . . . . ? 
C25 C24 C29 C28 -0.4(5) . . . . ? 
C21 C24 C29 C28 -179.9(3) . . . . ? 
C27 C28 C29 C24 -0.3(5) . . . . ? 
Cl1 C30 C31 Cl2 62.4(3) . . . . ? 
  
_refine_diff_density_max    0.740 
_refine_diff_density_min   -0.450 
_refine_diff_density_rms    0.081 
  
_shelx_res_file 
; 
  
    30-Pd2Br.res created by SHELXL-2014/7 
  
TITL sad in P2(1) 
CELL 0.71073   9.8982  10.0139  16.9675  90.000 101.277  90.000 
ZERR    2.00   0.0007   0.0007   0.0012   0.000   0.001   0.000 
LATT -1 
SYMM -X, 0.5+Y, -Z 
SFAC C  H  N  O  Br Pd Cl 
UNIT 62 66 12 8  2  4  4 
L.S. 12 
list 4 
ACTA 
BOND $H 
CONF 
FMAP -2 
PLAN 30 
mpla 6 c10 > c15 
mpla 6 c24 > c29 
mpla 5 Pd1 N2 N3 C4 C5 C3 C2 N1 N4 C16 C17 N5 C18 C19 N6 Pd2 Br1 
mpla 5 N5 C18 C19 N6 Pd2 Pd1 N2 N3 C4 C5 C3 C2 N1 N4 C16 C17 Br1 
SIZE 0.06 0.18 0.39 
TEMP -173.0 
WGHT    0.000000 
FVAR       0.36114 
MOLE 1 
PD1   6    0.569070    0.814249    0.376966    11.00000    0.01125    0.01355 = 
         0.01308   -0.00152    0.00088    0.00092 
PD2   6    0.235957    0.736388    0.227765    11.00000    0.01255    0.01434 = 
         0.01230   -0.00059    0.00005    0.00017 
BR1   5    0.318070    0.877981    0.351298    11.00000    0.01238    0.02038 = 
         0.01565   -0.00403    0.00142    0.00128 
O1    4    0.882685    0.598049    0.315579    11.00000    0.01555    0.02102 = 
         0.02579   -0.00458    0.00469    0.00376 
O2    4    0.869249    0.937356    0.558926    11.00000    0.01444    0.02074 = 
         0.01785   -0.00662   -0.00020   -0.00170 
O3    4    0.317998    0.463127    0.065694    11.00000    0.02155    0.01894 = 
         0.02293   -0.00724   -0.00076    0.00487 
O4    4   -0.131836    0.750722    0.074388    11.00000    0.01573    0.02365 = 
         0.01874   -0.00235   -0.00291    0.00332 
N1    3    0.531940    0.689539    0.289026    11.00000    0.01408    0.01839 = 
         0.01321   -0.00233   -0.00091    0.00130 
N2    3    0.755841    0.745331    0.378058    11.00000    0.01170    0.01694 = 
         0.01735   -0.00466   -0.00016    0.00195 
N3    3    0.668994    0.919853    0.471992    11.00000    0.01512    0.01310 = 
         0.01630   -0.00247    0.00346   -0.00066 
N4    3    0.415973    0.655850    0.241427    11.00000    0.01425    0.01845 = 
         0.01484   -0.00158   -0.00068    0.00036 
N5    3    0.206038    0.609205    0.137305    11.00000    0.01526    0.01463 = 
         0.01627   -0.00335   -0.00247    0.00003 
N6    3    0.039859    0.788818    0.178840    11.00000    0.01714    0.01534 = 
         0.01696    0.00044    0.00076    0.00018 
C1    1    0.583431    0.540799    0.201859    11.00000    0.02137    0.01557 = 
         0.01785   -0.00243    0.00266    0.00275 
AFIX  43 
H1    2    0.632225    0.481477    0.173813    11.00000   -1.20000 
AFIX   0 
C2    1    0.637055    0.622000    0.268166    11.00000    0.01622    0.01627 = 
         0.01560   -0.00123    0.00174    0.00097 
C3    1    0.773359    0.651633    0.322417    11.00000    0.01652    0.01642 = 
         0.01661    0.00012    0.00233   -0.00087 
C4    1    0.867176    0.788522    0.444864    11.00000    0.01207    0.01361 = 
         0.01620   -0.00279   -0.00053   -0.00008 
C5    1    0.797249    0.885924    0.491384    11.00000    0.01490    0.01385 = 
         0.01529    0.00047    0.00193   -0.00227 
C6    1    0.776322    1.031448    0.588563    11.00000    0.01944    0.02236 = 
         0.02541   -0.01062    0.00244   -0.00212 
AFIX  23 
H6A   2    0.802058    1.124954    0.579577    11.00000   -1.20000 
H6B   2    0.779066    1.018034    0.646662    11.00000   -1.20000 
AFIX   0 
C7    1    0.632159    0.998614    0.539012    11.00000    0.01557    0.01586 = 
         0.01814   -0.00455    0.00274   -0.00047 
AFIX  13 
H7    2    0.582469    1.082265    0.518243    11.00000   -1.20000 
AFIX   0 
C8    1    0.919347    0.671848    0.500789    11.00000    0.01931    0.01791 = 
         0.02020    0.00207    0.00000   -0.00141 
AFIX 137 
H8A   2    0.842962    0.635013    0.522956    11.00000   -1.50000 
H8B   2    0.991710    0.703438    0.544744    11.00000   -1.50000 
H8C   2    0.956788    0.602355    0.470491    11.00000   -1.50000 
AFIX   0 
C9    1    0.984685    0.857731    0.414119    11.00000    0.01385    0.01881 = 
         0.01986   -0.00148    0.00388   -0.00257 
AFIX 137 
H9A   2    1.024521    0.795772    0.380201    11.00000   -1.50000 
H9B   2    1.055843    0.885171    0.459872    11.00000   -1.50000 
H9C   2    0.948930    0.936562    0.382600    11.00000   -1.50000 
AFIX   0 
C10   1    0.541838    0.911265    0.580289    11.00000    0.01797    0.01720 = 
         0.01594   -0.00473    0.00403    0.00031 
C11   1    0.401040    0.936363    0.568141    11.00000    0.02003    0.02550 = 
         0.01939   -0.00452    0.00400    0.00293 
AFIX  43 
H11   2    0.363415    1.012079    0.537875    11.00000   -1.20000 
AFIX   0 
C12   1    0.315542    0.850870    0.600203    11.00000    0.02072    0.03819 = 
         0.02592   -0.00663    0.00725   -0.00298 
AFIX  43 
H12   2    0.219536    0.868563    0.592249    11.00000   -1.20000 
AFIX   0 
C13   1    0.369455    0.740715    0.643418    11.00000    0.03776    0.02951 = 
         0.03696   -0.00238    0.02207   -0.01038 
AFIX  43 
H13   2    0.310101    0.681197    0.663995    11.00000   -1.20000 
AFIX   0 
C14   1    0.509688    0.715793    0.657205    11.00000    0.04133    0.02535 = 
         0.03478    0.00684    0.01604    0.00618 
AFIX  43 
H14   2    0.546970    0.641182    0.688677    11.00000   -1.20000 
AFIX   0 
C15   1    0.595560    0.800608    0.624718    11.00000    0.02372    0.02502 = 
         0.02896    0.00472    0.01009    0.00555 
AFIX  43 
H15   2    0.691549    0.782681    0.632992    11.00000   -1.20000 
AFIX   0 
C16   1    0.441819    0.567153    0.186512    11.00000    0.01701    0.01422 = 
         0.01655   -0.00244   -0.00061   -0.00013 
C17   1    0.316618    0.538284    0.122866    11.00000    0.01837    0.01399 = 
         0.01741   -0.00151   -0.00048    0.00150 
C18   1    0.081394    0.628416    0.074954    11.00000    0.01500    0.01514 = 
         0.01562   -0.00202   -0.00092    0.00151 
C19   1   -0.004186    0.725385    0.112506    11.00000    0.01576    0.01551 = 
         0.01842    0.00116   -0.00014   -0.00118 
C20   1   -0.186708    0.853455    0.121712    11.00000    0.01381    0.02407 = 
         0.01924   -0.00084   -0.00079    0.00193 
AFIX  23 
H20A  2   -0.270615    0.821080    0.139251    11.00000   -1.20000 
H20B  2   -0.209381    0.936160    0.089909    11.00000   -1.20000 
AFIX   0 
C21   1   -0.068392    0.878815    0.195353    11.00000    0.01342    0.02057 = 
         0.01454    0.00207    0.00134    0.00066 
AFIX  13 
H21   2   -0.099004    0.847431    0.245000    11.00000   -1.20000 
AFIX   0 
C22   1    0.117309    0.694181   -0.000327    11.00000    0.02606    0.01889 = 
         0.01852    0.00004    0.00092    0.00343 
AFIX 137 
H22A  2    0.162809    0.780043    0.014378    11.00000   -1.50000 
H22B  2    0.032710    0.708771   -0.040298    11.00000   -1.50000 
H22C  2    0.179274    0.635602   -0.022989    11.00000   -1.50000 
AFIX   0 
C23   1    0.000358    0.499017    0.053618    11.00000    0.02297    0.01812 = 
         0.02476   -0.00287   -0.00304   -0.00189 
AFIX 137 
H23A  2    0.058349    0.433731    0.032837    11.00000   -1.50000 
H23B  2   -0.081905    0.517414    0.012561    11.00000   -1.50000 
H23C  2   -0.027288    0.463008    0.101788    11.00000   -1.50000 
AFIX   0 
C24   1   -0.023109    1.022401    0.207017    11.00000    0.01561    0.02290 = 
         0.01179    0.00175   -0.00246    0.00114 
C25   1    0.098679    1.069657    0.187879    11.00000    0.02006    0.02439 = 
         0.02133    0.00218    0.00033    0.00048 
AFIX  43 
H25   2    0.157010    1.010265    0.166381    11.00000   -1.20000 
AFIX   0 
C26   1    0.135519    1.202514    0.199915    11.00000    0.02955    0.03201 = 
         0.02592    0.00525   -0.00664   -0.00565 
AFIX  43 
H26   2    0.219024    1.233575    0.186714    11.00000   -1.20000 
AFIX   0 
C27   1    0.051813    1.290263    0.230966    11.00000    0.04919    0.02089 = 
         0.02220    0.00069   -0.01004   -0.00266 
AFIX  43 
H27   2    0.078108    1.381139    0.239617    11.00000   -1.20000 
AFIX   0 
C28   1   -0.070877    1.245208    0.249492    11.00000    0.04615    0.02273 = 
         0.02825   -0.00327    0.00598    0.00970 
AFIX  43 
H28   2   -0.129759    1.305093    0.270177    11.00000   -1.20000 
AFIX   0 
C29   1   -0.106624    1.111466    0.237435    11.00000    0.02978    0.02607 = 
         0.02369    0.00118    0.00604    0.00565 
AFIX  43 
H29   2   -0.190362    1.080543    0.250394    11.00000   -1.20000 
AFIX   0 
CL1   7    0.402117    0.704935    0.891344    11.00000    0.03678    0.02953 = 
         0.04207    0.00666   -0.00033    0.00141 
CL2   7    0.585660    0.428444    0.890462    11.00000    0.04188    0.03564 = 
         0.04919   -0.00913    0.02151    0.00332 
C30   1    0.559030    0.670717    0.959893    11.00000    0.03258    0.02703 = 
         0.03649   -0.00301   -0.00394   -0.00606 
AFIX  23 
H30A  2    0.637507    0.702512    0.936651    11.00000   -1.20000 
H30B  2    0.560111    0.720307    1.010488    11.00000   -1.20000 
AFIX   0 
C31   1    0.576248    0.524462    0.978100    11.00000    0.02499    0.02902 = 
         0.03097   -0.00022    0.00725    0.00061 
AFIX  23 
H31A  2    0.497555    0.492695    1.001155    11.00000   -1.20000 
H31B  2    0.661427    0.510497    1.018828    11.00000   -1.20000 
AFIX   0 
HKLF  4 
  
REM  sad in P2(1) 
REM R1 =  0.0226 for   10120 Fo > 4sig(Fo)  and  0.0252 for all   10821 data 
REM    419 parameters refined using      1 restraints 
  
END 
  
WGHT      0.0000      0.0000 
  
REM Highest difference peak  0.740,  deepest hole -0.450,  1-sigma level  0.081 
Q1    1   0.1921  0.7531  0.2605  11.00000  0.05    0.73 
Q2    1   0.4937  0.8146  0.3520  11.00000  0.05    0.68 
Q3    1   0.6367  0.8197  0.4054  11.00000  0.05    0.65 
Q4    1   0.3017  0.7372  0.2610  11.00000  0.05    0.65 
Q5    1   0.2753  0.7308  0.1912  11.00000  0.05    0.64 
Q6    1   0.2461  0.8812  0.3245  11.00000  0.05    0.64 
Q7    1   0.5987  0.8280  0.3371  11.00000  0.05    0.63 
Q8    1   0.1634  0.7284  0.2038  11.00000  0.05    0.59 
Q9    1   0.5346  0.8116  0.4171  11.00000  0.05    0.59 
Q10   1   0.4058  0.8831  0.3724  11.00000  0.05    0.57 
Q11   1   0.5794  0.7399  0.3716  11.00000  0.05    0.57 
Q12   1   0.3614  0.8883  0.3188  11.00000  0.05    0.55 
Q13   1   0.5526  0.8860  0.3819  11.00000  0.05    0.49 
Q14   1   0.5417  0.4814  0.8562  11.00000  0.05    0.48 
Q15   1   0.2595  0.6648  0.2179  11.00000  0.05    0.45 
Q16   1   0.2180  0.6614  0.2370  11.00000  0.05    0.45 
Q17   1   0.6177  0.3935  0.9196  11.00000  0.05   -0.45 
Q18   1   0.3333  0.8037  0.3372  11.00000  0.05    0.44 
Q19   1   0.3198  0.9568  0.3477  11.00000  0.05    0.43 
Q20   1   0.3599  0.6923  0.9020  11.00000  0.05   -0.42 
Q21   1   0.2864  0.8832  0.3913  11.00000  0.05    0.41 
Q22   1   0.8395  0.8189  0.4766  11.00000  0.05    0.40 
Q23   1  -0.0567  0.9612  0.1934  11.00000  0.05    0.39 
Q24   1   0.4576  0.7210  0.8598  11.00000  0.05    0.38 
Q25   1   0.5796  0.9802  0.5688  11.00000  0.05    0.38 
Q26   1   0.4456  0.7479  0.9035  11.00000  0.05   -0.37 
Q27   1   0.4619  0.7392  0.3660  11.00000  0.05   -0.36 
Q28   1   0.1432  0.6206  0.1089  11.00000  0.05    0.35 
Q29   1   0.3191  0.7230  0.9137  11.00000  0.05    0.35 
Q30   1   0.4188  0.6030  0.2195  11.00000  0.05    0.35 
; 
_shelx_res_checksum   63286 
  
_shelx_hkl_file 
; 
  -1   0   0 1217.90   58.79   3 
   2   0   0 51.3534  3.2809   1 
   2   0   0 52.1231  3.2441   2 
  -2   0   0 51.4440  3.5762   3 
   3   0   0 65.3114  4.3188   2 
  -3   0   0 62.7531  4.7416   3 
   3   0   0 64.8296  4.3815   1 
   4   0   0 62.2480  4.5446   2 
   4   0   0 65.3019  4.6323   1 
  -4   0   0 62.7235  5.0946   3 
  -5   0   0 431.703  23.459   3 
   5   0   0 437.513  21.720   2 
   5   0   0 434.764  22.099   1 
  -6   0   0 1098.17   56.27   3 
   6   0   0 1115.21   53.48   1 
   6   0   0 1110.07   52.69   2 
  -7   0   0 250.490  16.217   3 
   7   0   0 265.643  15.008   1 
   7   0   0 257.266  14.567   2 
   8   0   0 219.088  13.066   1 
  -8   0   0 169.353  13.900   3 
   8   0   0 213.524  12.710   2 
   9   0   0 1312.18   63.70   2 
  -9   0   0 1324.46   68.87   3 
 -10   0   0 9.65904 4.84318   3 
  10   0   0 0.72048 3.60630   2 
 -11   0   0 674.103  39.540   3 
 -12   0   0 208.142  17.630   3 
 -13   0   0 25.0738  7.7817   3 
 -14   0   0 1.02020 5.77485   3 
   0   1   0 -3.9022  0.8184   1 
   0   1   0 -4.5661  0.6348   3 
   1   1   0 488.978  23.842   1 
  -1   1   0 507.551  24.610   3 
  -2  -1   0 396.269  19.353   3 
   2   1   0 380.465  18.063   2 
   2   1   0 367.021  18.797   1 
  -2   1   0 376.596  19.709   3 
   3  -1   0 2402.41  109.29   1 
  -3  -1   0 2388.37  114.37   3 
   3   1   0 2337.08  108.50   2 
  -3   1   0 2360.90  114.86   3 
   3   1   0 2331.94  110.09   1 
  -4  -1   0 1072.74   51.54   3 
   4  -1   0 1059.33   48.88   2 
   4  -1   0 1072.72   48.74   1 
   4   1   0 999.671  49.548   1 
  -4   1   0 993.126  51.797   3 
   4   1   0 1001.87   48.30   2 
  -5  -1   0 139.268   9.648   3 
   5  -1   0 149.368   8.659   1 
   5  -1   0 140.658   9.037   2 
   5   1   0 161.792   9.630   1 
  -5   1   0 155.326  10.175   3 
   5   1   0 154.156   8.615   2 
  -6  -1   0 596.123  32.443   3 
   6  -1   0 603.482  30.318   1 
   6  -1   0 574.017  30.333   2 
  -6   1   0 636.006  33.040   3 
   6   1   0 653.490  31.448   1 
   6   1   0 616.960  29.999   2 
   7  -1   0 85.1589  6.7087   1 
   7  -1   0 89.9178  7.3069   2 
  -7  -1   0 84.1395  7.8696   3 
  -7   1   0 124.384   9.077   3 
   8  -1   0 105.624   7.750   1 
  -8  -1   0 119.546   9.632   3 
   8  -1   0 116.208   8.514   2 
   8   1   0 93.7710  8.2243   1 
   8   1   0 87.5018  7.4325   2 
  -8   1   0 74.1200  8.4599   3 
   9  -1   0 29.7669  5.4583   2 
  -9  -1   0 27.9513  6.0075   3 
   9   1   0 38.2773  5.6750   1 
   9   1   0 39.3636  5.2498   2 
  -9   1   0 39.2975  6.1443   3 
  10  -1   0 30.6301  5.8585   2 
 -10  -1   0 30.4486  6.7513   3 
 -10   1   0 23.7048  5.9284   3 
 -11  -1   0 33.8011  7.3731   3 
  11  -1   0 30.8540  6.1217   2 
 -11   1   0 31.5332  7.2580   3 
 -12  -1   0 530.944  33.283   3 
 -12   1   0 509.950  32.939   3 
 -13  -1   0 238.758  19.955   3 
 -13   1   0 257.822  20.716   3 
 -14  -1   0 35.6555  9.2476   3 
 -14   1   0 42.5063  9.3071   3 
   0   2   0 4371.97  197.41   2 
   0   2   0 4160.53  199.23   1 
   0   2   0 4426.20  207.31   3 
  -1  -2   0 745.759  37.626   3 
   1   2   0 787.193  36.836   1 
   1   2   0 769.144  35.516   2 
  -1   2   0 752.539  36.071   1 
  -1   2   0 773.043  37.757   3 
  -2   2   0 22.6144  2.7470   3 
  -2   2   0 23.3303  2.8672   2 
   2   2   0 25.9390  2.0376   2 
   2   2   0 25.4063  3.1835   1 
   3  -2   0 1317.21   62.25   1 
  -3  -2   0 1281.04   65.64   3 
   3   2   0 1364.55   63.87   1 
   3   2   0 1386.48   61.92   2 
  -3   2   0 1349.79   63.09   2 
  -3   2   0 1351.20   66.17   3 
  -4  -2   0 434.130  24.007   3 
   4  -2   0 433.359  22.044   1 
   4   2   0 489.258  22.441   2 
   4   2   0 454.496  23.799   1 
  -4   2   0 482.886  25.192   3 
   5  -2   0 228.379  13.016   1 
  -5  -2   0 233.689  14.753   3 
   5  -2   0 222.496  13.983   2 
   5   2   0 281.433  15.085   1 
  -5   2   0 284.171  15.836   3 
   5   2   0 291.189  13.535   2 
  -6  -2   0 1124.54   57.13   3 
   6  -2   0 1096.96   54.12   2 
   6  -2   0 1075.37   53.42   1 
   6   2   0 1133.31   53.19   2 
   6   2   0 1181.87   55.56   1 
  -6   2   0 1158.25   57.80   3 
  -7  -2   0 360.596  20.885   3 
   7  -2   0 350.100  18.606   1 
   7  -2   0 361.698  19.595   2 
  -7   2   0 348.507  21.210   3 
   7   2   0 358.988  20.471   1 
   7   2   0 347.492  18.472   2 
  -8  -2   0 918.789  49.745   3 
   8  -2   0 929.924  46.874   2 
  -8   2   0 972.006  50.466   3 
   8   2   0 968.597  48.302   1 
   8   2   0 944.522  45.796   2 
   9  -2   0 200.609  12.783   2 
  -9  -2   0 187.926  13.934   3 
  -9   2   0 161.509  13.593   3 
   9   2   0 168.649  13.037   1 
 -10  -2   0 154.571  13.276   3 
  10  -2   0 151.040  11.825   2 
  10   2   0 140.527  12.182   1 
 -10   2   0 182.026  14.050   3 
  11  -2   0 195.585  14.319   2 
 -11  -2   0 215.652  16.646   3 
 -11   2   0 175.071  15.725   3 
 -12  -2   0 78.5895 10.8754   3 
  12  -2   0 85.2020  9.7441   2 
 -12   2   0 83.9458 10.8919   3 
 -13  -2   0 30.8969  8.1426   3 
 -13   2   0 16.2125  6.6975   3 
 -14  -2   0 3.63953 5.28301   3 
 -14   2   0 6.26933 6.05792   3 
   0   3   0 0.43158 1.23481   2 
   0   3   0 -0.3389  1.6411   1 
   0   3   0 -1.1783  1.3591   3 
  -1  -3   0 123.405   7.069   3 
   1   3   0 107.322   6.101   2 
   1   3   0 102.156   7.341   1 
  -1   3   0 108.022   6.733   2 
  -1   3   0 105.114   6.881   3 
  -1   3   0 103.226   6.701   1 
   2  -3   0 646.772  32.789   1 
  -2  -3   0 625.011  34.493   3 
  -2   3   0 709.405  33.557   2 
  -2   3   0 716.028  34.977   3 
   2   3   0 732.035  32.355   2 
   2   3   0 720.781  34.462   1 
   3  -3   0 1726.17   78.88   1 
  -3  -3   0 1722.68   83.07   3 
  -3   3   0 1666.20   83.38   3 
   3   3   0 1666.70   80.80   1 
  -3   3   0 1663.89   79.75   2 
   3   3   0 1748.62   78.25   2 
  -4  -3   0 2211.93  101.05   3 
   4  -3   0 2267.80   95.80   1 
   4   3   0 2013.86   94.97   2 
   4   3   0 1974.91   97.90   1 
  -4   3   0 1984.32   96.74   2 
  -4   3   0 1930.48  101.39   3 
  -5  -3   0 921.215  44.576   3 
   5  -3   0 888.920  41.199   1 
   5   3   0 815.787  40.970   2 
  -5   3   0 879.756  45.702   3 
   5   3   0 854.263  43.706   1 
  -6  -3   0 429.186  24.399   3 
   6  -3   0 427.319  21.783   1 
   6  -3   0 423.385  23.268   2 
  -6   3   0 467.347  25.827   3 
   6   3   0 439.444  24.535   1 
   6   3   0 462.605  22.487   2 
  -7  -3   0 852.004  43.755   3 
   7  -3   0 847.202  41.631   2 
   7   3   0 796.899  42.793   1 
   7   3   0 827.679  40.338   2 
  -7   3   0 827.570  44.616   3 
  -8  -3   0 283.478  17.867   3 
   8  -3   0 285.261  16.928   2 
   8   3   0 265.316  17.621   1 
  -8   3   0 266.737  18.286   3 
  -9  -3   0 394.749  25.184   3 
   9  -3   0 396.712  23.659   2 
   9   3   0 415.814  25.113   1 
  -9   3   0 483.818  26.701   3 
 -10  -3   0 52.3954  7.4698   3 
  10  -3   0 56.7384  7.5244   2 
  10   3   0 68.0742  8.5722   1 
 -10   3   0 63.7995  8.5188   3 
  11  -3   0 132.870  11.757   2 
 -11  -3   0 140.030  13.013   3 
 -11   3   0 132.100  13.018   3 
 -12  -3   0 147.994  14.066   3 
 -12   3   0 132.866  13.755   3 
 -13  -3   0 25.4770  7.6136   3 
  13  -3   0 23.8425  6.8918   2 
 -13   3   0 16.4043  7.1750   3 
   0   4   0 133.882   7.974   2 
   0   4   0 139.556   8.631   3 
   0   4   0 134.565   8.844   1 
  -1  -4   0 53.8705  4.9936   3 
   1   4   0 61.5561  5.6738   1 
   1   4   0 63.4676  4.4727   2 
  -1   4   0 66.4907  5.1629   2 
  -1   4   0 67.7655  5.2053   1 
  -1   4   0 66.9006  5.2753   3 
  -2  -4   0 279.437  16.933   3 
  -2   4   0 316.475  17.359   3 
   2   4   0 322.788  17.859   1 
  -2   4   0 327.917  16.296   1 
   2   4   0 319.416  15.516   2 
  -2   4   0 314.340  16.789   2 
  -3  -4   0 122.465   8.214   3 
   3  -4   0 110.867   7.041   1 
   3   4   0 127.494   9.110   1 
   3   4   0 128.349   6.846   2 
  -3   4   0 127.314   8.565   2 
  -3   4   0 132.983   8.706   3 
   4  -4   0 541.930  25.841   1 
  -4  -4   0 537.089  28.184   3 
  -4   4   0 538.412  28.702   3 
   4   4   0 538.129  28.626   1 
   4   4   0 535.399  25.505   2 
  -4   4   0 515.712  27.592   2 
  -5  -4   0 515.382  27.982   3 
   5  -4   0 508.104  25.173   1 
  -5   4   0 518.172  28.789   3 
   5   4   0 542.406  25.092   2 
  -5   4   0 497.368  27.339   2 
   5   4   0 542.272  28.461   1 
   6  -4   0 424.938  21.605   1 
  -6  -4   0 438.893  24.580   3 
   6  -4   0 431.917  23.611   2 
  -6   4   0 443.843  25.987   3 
   6   4   0 469.470  25.284   1 
   6   4   0 439.128  21.627   2 
  -7  -4   0 236.981  16.184   3 
   7  -4   0 274.407  16.150   2 
  -7   4   0 272.277  18.585   3 
   7   4   0 262.562  17.225   1 
   8  -4   0 1151.07   55.45   2 
  -8  -4   0 1189.68   58.36   3 
  -8   4   0 1133.79   59.73   3 
   8   4   0 982.718  56.701   1 
   9  -4   0 58.4638  7.3386   2 
  -9  -4   0 58.8283  7.3081   3 
  -9   4   0 35.9252  6.9815   3 
   9   4   0 37.3211  6.9808   1 
  10  -4   0 177.525  13.638   2 
 -10  -4   0 172.551  14.239   3 
  10   4   0 189.093  15.128   1 
 -10   4   0 179.905  15.038   3 
 -11  -4   0 27.8845  6.7467   3 
  11  -4   0 30.6390  6.8051   2 
  11   4   0 68.0089  9.2333   1 
 -11   4   0 48.5638  8.2543   3 
  12  -4   0 1.10083 4.91441   2 
 -12  -4   0 0.08751 4.35020   3 
 -12   4   0 3.52071 5.10229   3 
 -13  -4   0 147.535  15.468   3 
 -13   4   0 163.709  15.917   3 
   0   5   0 0.54549 2.17830   1 
   0   5   0 -1.1146  1.8700   3 
   0   5   0 0.41655 1.54173   2 
  -1  -5   0 1180.13   62.06   3 
  -1   5   0 1242.00   62.30   3 
   1   5   0 1238.73   61.07   1 
  -1   5   0 1256.75   60.16   1 
  -1   5   0 1282.96   59.52   2 
   1   5   0 1297.19   58.80   2 
  -2  -5   0 1247.90   64.60   3 
  -2   5   0 1334.36   62.10   1 
   2   5   0 1319.77   60.79   2 
  -2   5   0 1310.11   65.00   3 
  -2   5   0 1307.68   62.17   2 
   2   5   0 1286.69   63.73   1 
  -3  -5   0 214.976  12.834   3 
   3  -5   0 211.825  11.690   1 
   3   5   0 206.798  13.857   1 
  -3   5   0 205.961  13.116   3 
  -3   5   0 211.059  12.886   2 
   3   5   0 204.202  10.945   2 
  -4  -5   0 939.105  44.915   3 
   4  -5   0 892.080  41.611   1 
  -4   5   0 839.452  43.437   2 
   4   5   0 851.503  44.729   1 
   4   5   0 848.004  40.938   2 
  -4   5   0 863.032  45.320   3 
   5  -5   0 1103.58   51.47   1 
  -5  -5   0 1127.90   55.47   3 
  -5   5   0 1096.45   56.30   3 
  -5   5   0 1046.79   53.74   2 
   5   5   0 1068.74   55.14   1 
   6  -5   0 425.234  22.672   2 
  -6  -5   0 423.621  23.317   3 
   6   5   0 392.623  24.016   1 
  -6   5   0 374.974  23.779   3 
  -7  -5   0 308.897  17.523   3 
   7  -5   0 294.526  17.007   2 
   7   5   0 223.866  17.367   1 
  -7   5   0 231.354  17.938   3 
  -8  -5   0 48.1151  6.6709   3 
   8  -5   0 47.8066  6.9482   2 
   8   5   0 40.1692  7.1743   1 
  -8   5   0 50.7118  8.6229   3 
  -9  -5   0 159.671  13.030   3 
   9  -5   0 158.208  12.396   2 
   9   5   0 161.299  13.885   1 
  -9   5   0 152.272  14.571   3 
  10  -5   0 448.276  26.877   2 
 -10  -5   0 433.056  27.978   3 
 -10   5   0 476.590  30.208   3 
  10   5   0 490.043  29.486   1 
 -11  -5   0 152.296  13.986   3 
  11  -5   0 154.978  13.400   2 
 -11   5   0 166.020  15.542   3 
  11   5   0 168.258  15.078   1 
  12  -5   0 4.95655 5.55919   2 
 -12  -5   0 9.65173 5.76860   3 
 -12   5   0 11.0086  6.7260   3 
 -13  -5   0 5.46018 5.84355   3 
  13  -5   0 6.25683 6.28091   2 
 -13   5   0 14.4123  7.0454   3 
   0   6   0 451.919  23.211   2 
   0   6   0 454.230  24.688   1 
   0   6   0 445.034  24.706   3 
  -1  -6   0 257.323  14.515   3 
   1   6   0 224.422  15.099   1 
   1   6   0 235.568  13.095   2 
  -1   6   0 240.391  13.826   2 
  -1   6   0 219.991  14.273   3 
  -1   6   0 235.631  14.247   1 
  -2  -6   0 1257.92   65.57   3 
   2   6   0 1296.08   64.99   1 
  -2   6   0 1315.14   63.18   1 
   2   6   0 1354.60   61.74   2 
  -2   6   0 1297.00   63.04   2 
  -2   6   0 1346.59   66.10   3 
  -3  -6   0 191.170  11.766   3 
   3  -6   0 190.652  10.787   1 
  -3   6   0 178.855  12.030   3 
   3   6   0 159.835   9.636   2 
  -3   6   0 163.724  11.538   2 
   3   6   0 166.388  12.639   1 
   4  -6   0 269.829  14.394   1 
  -4  -6   0 273.865  16.243   3 
  -4   6   0 273.397  16.411   2 
   4   6   0 238.884  16.942   1 
  -4   6   0 268.526  16.839   3 
   5  -6   0 90.8671  6.4601   1 
  -5  -6   0 96.0727  8.3497   3 
  -5   6   0 108.419   9.077   3 
  -5   6   0 98.2932  8.8642   2 
   5   6   0 121.428  10.413   1 
  -6  -6   0 162.198  11.501   3 
  -6   6   0 135.456  11.584   3 
   6   6   0 149.799  12.674   1 
  -7  -6   0 322.258  20.293   3 
   7  -6   0 343.513  20.125   2 
  -7   6   0 311.739  21.446   3 
   7   6   0 345.943  22.128   1 
  -8  -6   0 349.396  20.851   3 
   8  -6   0 353.652  20.560   2 
   8   6   0 309.432  21.893   1 
  -8   6   0 272.449  21.852   3 
  -9  -6   0 27.9822  6.1597   3 
   9  -6   0 38.2834  7.0406   2 
   9   6   0 33.6200  7.8516   1 
  -9   6   0 42.5643  9.5056   3 
 -10  -6   0 52.5539  7.9992   3 
  10  -6   0 50.0943  8.3495   2 
  10   6   0 48.9807  9.3167   1 
 -10   6   0 46.9123  9.4096   3 
 -11  -6   0 135.076  13.448   3 
  11  -6   0 131.917  13.070   2 
  11   6   0 183.404  15.874   1 
 -11   6   0 164.481  16.133   3 
  12  -6   0 18.0912  6.7390   2 
 -12  -6   0 18.9243  6.7599   3 
 -12   6   0 6.10881 6.47442   3 
 -13  -6   0 233.405  20.059   3 
 -13   6   0 240.342  20.787   3 
   0   7   0 -2.1361  1.9075   2 
   0   7   0 1.61126 2.44169   3 
   0   7   0 -1.7314  2.6990   1 
  -1  -7   0 1349.66   66.27   3 
   1   7   0 1280.04   65.47   1 
  -1   7   0 1322.80   63.26   2 
  -1   7   0 1306.22   66.48   3 
   1   7   0 1300.56   62.44   2 
  -1   7   0 1307.83   64.38   1 
  -2  -7   0 495.332  26.972   3 
  -2   7   0 478.902  25.997   1 
  -2   7   0 499.925  27.311   3 
   2   7   0 483.564  27.970   1 
  -2   7   0 483.578  26.128   2 
   2   7   0 487.781  24.715   2 
   3  -7   0 78.9970  6.4497   1 
  -3  -7   0 71.5376  6.8988   3 
   3   7   0 63.6769  8.0383   1 
  -3   7   0 64.6862  7.0211   3 
   3   7   0 59.9198  5.0687   2 
  -3   7   0 62.2876  6.6804   2 
  -4  -7   0 117.867   9.104   3 
   4  -7   0 118.118   7.773   1 
   4   7   0 84.9464  9.5865   1 
  -4   7   0 101.746   9.158   2 
  -4   7   0 105.148   9.326   3 
  -5  -7   0 360.603  22.110   3 
   5   7   0 396.097  24.066   1 
  -5   7   0 381.693  22.558   2 
  -5   7   0 385.335  23.174   3 
  -6  -7   0 81.3015  7.9659   3 
  -6   7   0 76.7947  8.5718   3 
   6   7   0 68.8345  9.0683   1 
   7  -7   0 1.41072 3.58515   2 
  -7  -7   0 0.95475 3.18359   3 
  -7   7   0 6.54373 4.41675   3 
   7   7   0 7.86110 5.17016   1 
   8  -7   0 63.4615  8.4764   2 
  -8  -7   0 60.4056  7.7887   3 
  -8   7   0 68.0667  9.3050   3 
   8   7   0 68.2434  9.5029   1 
   9  -7   0 77.4936  9.2104   2 
  -9  -7   0 62.0350  8.5396   3 
  -9   7   0 85.3113 11.7638   3 
   9   7   0 85.5732 10.8893   1 
 -10  -7   0 476.836  29.518   3 
 -10   7   0 464.333  34.068   3 
  10   7   0 463.473  30.821   1 
 -11  -7   0 243.931  19.115   3 
  11  -7   0 239.272  18.506   2 
 -11   7   0 271.527  23.591   3 
  11   7   0 262.120  21.034   1 
 -12  -7   0 76.0100 10.7470   3 
  12  -7   0 65.6895 10.1290   2 
 -12   7   0 62.9613 12.7586   3 
  12   7   0 78.5354 12.1268   1 
   0   8   0 60.8941  6.9315   3 
   0   8   0 60.3970  6.1044   2 
   0   8   0 62.4074  7.4912   1 
  -1  -8   0 527.307  28.849   3 
   1   8   0 542.717  30.086   1 
  -1   8   0 500.377  27.396   2 
   1   8   0 518.410  26.856   2 
  -1   8   0 502.898  28.993   3 
  -1   8   0 519.183  28.603   1 
  -2  -8   0 1347.37   67.45   3 
  -2   8   0 1308.02   67.87   3 
   2   8   0 1343.00   67.50   1 
  -2   8   0 1315.55   64.81   2 
  -2   8   0 1306.82   65.04   1 
   2   8   0 1333.44   63.18   2 
  -3  -8   0 211.861  14.288   3 
   3  -8   0 194.557  13.298   1 
  -3   8   0 226.877  14.666   2 
  -3   8   0 221.052  14.919   3 
   3   8   0 213.835  16.197   1 
  -4  -8   0 253.960  18.542   3 
   4  -8   0 318.018  17.637   1 
   4   8   0 342.585  21.675   1 
  -4   8   0 349.664  19.915   2 
  -4   8   0 327.081  20.188   3 
  -5  -8   0 139.679  10.804   3 
  -5   8   0 127.757  11.300   3 
   5   8   0 126.021  12.378   1 
  -5   8   0 124.873  11.150   2 
   6  -8   0 256.828  16.568   2 
  -6  -8   0 255.052  16.973   3 
   6   8   0 238.412  18.569   1 
  -6   8   0 249.149  17.849   3 
   7  -8   0 530.148  29.874   2 
  -7  -8   0 531.022  30.744   3 
   7   8   0 525.663  32.483   1 
  -7   8   0 517.992  31.949   3 
  -8  -8   0 219.702  16.677   3 
   8  -8   0 231.715  16.710   2 
  -8   8   0 243.628  18.803   3 
   8   8   0 251.999  19.324   1 
  -9  -8   0 30.4085  6.5457   3 
   9  -8   0 21.6681  6.5113   2 
   9   8   0 20.4594  7.4841   1 
  -9   8   0 28.5007  7.5876   3 
  10  -8   0 5.23291 5.58069   2 
 -10  -8   0 1.96616 4.57821   3 
  10   8   0 1.76506 6.24011   1 
 -10   8   0 9.73242 7.15968   3 
 -11  -8   0 20.7132  7.0533   3 
  11  -8   0 25.7993  7.5360   2 
 -11   8   0 19.2565 11.3372   3 
  11   8   0 22.5931  8.6379   1 
   0   9   0 -0.0543  3.6376   1 
   0   9   0 0.27675 2.45207   2 
  -1  -9   0 385.786  20.977   3 
   1   9   0 325.879  18.700   2 
   1   9   0 328.555  21.883   1 
  -1   9   0 313.442  19.355   2 
  -1   9   0 310.811  20.326   1 
  -1   9   0 316.900  20.545   3 
  -2  -9   0 165.511  12.631   3 
  -2   9   0 174.353  12.669   1 
   2   9   0 184.340  14.986   1 
  -2   9   0 181.440  13.304   3 
  -2   9   0 160.271  12.422   2 
  -3  -9   0 52.6762  6.7194   3 
   3  -9   0 54.5451  6.5162   1 
  -3   9   0 51.0281  7.0386   3 
  -3   9   0 57.2114  7.4279   2 
   3   9   0 49.6956  8.5294   1 
  -4  -9   0 68.0979  7.9169   3 
  -4   9   0 72.8386  8.7759   3 
  -4   9   0 78.3523  8.6642   2 
   4   9   0 72.3868  9.5904   1 
  -5  -9   0 238.034  16.897   3 
  -5   9   0 272.382  18.533   3 
   5   9   0 259.279  19.609   1 
  -5   9   0 256.846  17.836   2 
  -6  -9   0 256.588  17.269   3 
   6  -9   0 233.112  16.595   2 
  -6   9   0 250.511  18.490   3 
   6   9   0 254.029  19.392   1 
  -7  -9   0 271.830  18.688   3 
   7  -9   0 259.147  18.083   2 
   7   9   0 269.087  20.697   1 
  -7   9   0 271.523  20.067   3 
   8  -9   0 88.0440 10.0310   2 
  -8  -9   0 93.0977  9.9875   3 
  -8   9   0 109.411  12.176   3 
   8   9   0 74.9103 11.1285   1 
   9  -9   0 48.0554  8.2640   2 
  -9  -9   0 52.7177  8.5917   3 
  -9   9   0 48.0052 10.0077   3 
   9   9   0 57.4319 10.0699   1 
 -10  -9   0 177.029  15.474   3 
  10  -9   0 179.259  15.483   2 
 -10   9   0 172.089  18.197   3 
  10   9   0 164.568  17.151   1 
 -11  -9   0 84.5038 10.9200   3 
  11  -9   0 78.8479 10.9046   2 
  11   9   0 75.2340 12.4071   1 
   0 -10   0 270.543  18.515   3 
   0  10   0 287.002  17.589   2 
   0  10   0 296.886  20.140   1 
  -1 -10   0 136.077  12.082   3 
  -1  10   0 170.170  13.549   1 
   1  10   0 173.068  14.707   1 
  -1  10   0 179.464  13.471   3 
  -1  10   0 170.951  12.505   2 
  -2 -10   0 279.034  18.150   3 
   2  10   0 274.248  20.459   1 
  -2  10   0 271.106  17.972   1 
  -2  10   0 260.429  18.540   3 
  -2  10   0 281.654  18.048   2 
   3 -10   0 101.535   9.344   1 
  -3 -10   0 108.489  10.104   3 
  -3  10   0 112.144  10.956   3 
  -3  10   0 91.9274  9.7744   2 
   3  10   0 94.6211 11.8880   1 
  -4 -10   0 135.793  11.431   3 
  -4  10   0 138.357  12.233   2 
   4  10   0 138.431  14.307   1 
  -4  10   0 130.045  12.135   3 
  -5 -10   0 367.427  23.285   3 
  -5  10   0 400.596  25.119   3 
   5  10   0 350.564  25.614   1 
   6 -10   0 398.951  24.913   2 
  -6 -10   0 426.626  25.975   3 
  -6  10   0 431.498  27.511   3 
   6  10   0 399.513  27.970   1 
  -7 -10   0 94.2310 10.3815   3 
   7 -10   0 93.2310 10.3033   2 
   7  10   0 97.6975 12.3315   1 
  -7  10   0 82.0345 10.7619   3 
   8 -10   0 106.362  11.394   2 
  -8 -10   0 110.336  11.724   3 
  -8  10   0 116.359  13.507   3 
   8  10   0 119.591  13.981   1 
   9 -10   0 32.3964  7.9023   2 
  -9 -10   0 42.7175  8.0349   3 
   9  10   0 59.8440 10.8099   1 
  10 -10   0 32.5506  8.4635   2 
 -10 -10   0 33.9468  8.2381   3 
  10  10   0 47.7474 11.0714   1 
   0 -11   0 -0.6581  3.7629   3 
   0  11   0 -1.7603  4.3242   1 
  -1 -11   0 2.55252 4.11696   3 
   1  11   0 0.55322 5.27711   1 
  -1  11   0 1.09731 4.64433   1 
  -1  11   0 6.38885 4.26403   2 
  -2 -11   0 294.664  18.560   3 
   2  11   0 256.679  20.578   1 
  -2  11   0 244.436  18.516   3 
  -2  11   0 246.442  17.792   1 
  -2  11   0 247.788  17.560   2 
  -3 -11   0 209.476  15.794   3 
   3  11   0 237.748  19.469   1 
  -3  11   0 223.350  17.281   3 
  -3  11   0 223.509  16.539   2 
  -4 -11   0 172.523  14.249   3 
   4  11   0 200.609  17.748   1 
  -4  11   0 195.152  16.065   3 
  -5 -11   0 109.410  10.881   3 
   5 -11   0 108.259  10.766   2 
  -5  11   0 127.755  13.012   3 
   5  11   0 106.336  13.740   1 
  -6 -11   0 74.1339  9.3257   3 
   6 -11   0 78.4353  9.7145   2 
   6  11   0 73.1446 11.9967   1 
  -7 -11   0 140.652  13.152   3 
   7 -11   0 130.445  12.745   2 
   7  11   0 139.061  15.353   1 
  -8 -11   0 45.9555  8.3092   3 
   8 -11   0 47.6280  8.8463   2 
   8  11   0 49.0117 11.0986   1 
  -9 -11   0 120.044  12.579   3 
   9 -11   0 103.678  12.299   2 
   9  11   0 102.165  14.628   1 
   0 -12   0 217.132  16.616   3 
   0  12   0 223.647  18.206   1 
  -1 -12   0 89.4112 10.0281   3 
  -1  12   0 92.6603 11.5129   1 
   1  12   0 117.021  12.993   1 
  -2 -12   0 6.18433 4.80641   3 
   2  12   0 11.9630  7.6283   1 
  -2  12   0 14.1864  5.8301   2 
  -3 -12   0 77.7079  9.4597   3 
   3  12   0 65.6772 11.6491   1 
   4 -12   0 93.0720 10.3069   2 
  -4 -12   0 110.653  10.953   3 
   4  12   0 114.963  14.785   1 
  -5 -12   0 101.253  11.201   3 
   5 -12   0 111.152  11.306   2 
   5  12   0 92.5369 14.0756   1 
  -6 -12   0 270.982  19.608   3 
   6 -12   0 265.143  19.057   2 
   6  12   0 241.854  21.846   1 
  -7 -12   0 7.01908 5.53933   3 
   7 -12   0 4.28473 6.03960   2 
   7  12   0 5.70986 6.71141   1 
  -8 -12   0 80.6596 10.6789   3 
   8 -12   0 65.9690 10.2674   2 
   8  12   0 66.9987 12.9186   1 
   0  13   0 2.19128 6.59458   1 
   1  13   0 39.6219  9.9080   1 
  -1  13   0 32.4560  8.5096   1 
   2  13   0 90.5041 12.9898   1 
   3  13   0 337.972  26.620   1 
   4 -13   0 47.3387  8.4818   2 
   4  13   0 80.0186 12.9684   1 
   5 -13   0 13.5626  6.1112   2 
   5  13   0 5.18034 7.82345   1 
   6 -13   0 51.4429  9.1333   2 
   6  13   0 56.3754 12.4360   1 
   0  14   0 373.281  26.979   1 
   1  14   0 47.3837 10.7237   1 
   2  14   0 56.8343 12.2353   1 
   3  14   0 1.20150 7.41411   1 
   4  14   0 49.3344 12.5056   1 
 -14   0   1 15.9645  7.2883   3 
 -13   0   1 129.861  14.112   3 
 -12   0   1 418.721  27.996   3 
  11   0  -1 9.14619 4.50489   2 
 -11   0   1 7.65276 5.00139   3 
 -10   0   1 241.154  17.889   3 
  10   0  -1 256.386  15.901   2 
   9   0  -1 45.6533  6.1319   2 
  -9   0   1 44.9510  6.6426   3 
   8   0  -1 2.26790 2.99959   2 
   8   0  -1 1.49172 2.46205   1 
  -8   0   1 0.42938 2.92083   3 
   7   0  -1 23.0873  3.7216   1 
  -7   0   1 25.1517  4.7465   3 
   7   0  -1 27.1659  4.1334   2 
   6   0  -1 15.5267  3.0896   2 
  -6   0   1 17.6503  3.7280   3 
   6   0  -1 15.4074  3.0587   1 
   5   0  -1 177.506  10.093   1 
  -5   0   1 175.911  11.150   3 
   5   0  -1 175.577  10.062   2 
   4   0  -1 408.986  19.920   2 
  -4   0   1 381.767  21.272   3 
   4   0  -1 412.749  20.013   1 
   3   0  -1 2924.08  134.69   2 
   3   0  -1 2936.40  135.76   1 
  -3   0   1 2952.32  141.78   3 
   2   0  -1 132.688   7.163   2 
   2   0  -1 128.214   6.993   1 
  -2   0   1 129.496   7.695   3 
   1   0  -1 3418.03  162.14   2 
  -1   0   1 3686.04  174.63   3 
  -1   0  -1 21.5116  1.7237   3 
  -1   0  -1 21.1337  1.6658   2 
   1   0   1 20.7930  1.6675   1 
  -2   0  -1 57.6061  3.8816   3 
   2   0   1 60.0609  3.7836   1 
  -2   0  -1 57.4792  3.7170   2 
  -3   0  -1 2065.40   94.34   2 
  -3   0  -1 2045.34   99.15   3 
   3   0   1 2024.70   95.07   1 
   4   0   1 209.455  11.401   1 
  -4   0  -1 205.842  11.970   3 
   4   0   1 206.419  10.967   2 
  -5   0  -1 12.6729  2.8226   3 
   5   0   1 11.8811  2.4576   2 
   5   0   1 14.3632  2.7532   1 
   6   0   1 117.214   7.602   2 
  -6   0  -1 110.538   8.491   3 
   6   0   1 112.048   7.970   1 
   7   0   1 35.3518  4.4034   2 
  -7   0  -1 32.9168  5.0460   3 
   7   0   1 32.1608  4.4218   1 
   8   0   1 755.688  38.835   1 
   8   0   1 751.972  37.785   2 
  -8   0  -1 776.644  41.368   3 
  -9   0  -1 249.790  17.758   3 
   9   0   1 261.917  15.411   2 
   9   0   1 249.358  15.866   1 
 -10   0  -1 40.9390  7.2154   3 
  10   0   1 36.7191  5.8963   2 
 -11   0  -1 17.6968  6.4779   3 
 -12   0  -1 358.836  25.062   3 
 -13   0  -1 57.0666 10.1134   3 
 -14   0  -1 95.1413 12.8450   3 
 -14  -1   1 1.67133 5.40786   3 
 -14   1   1 -1.2459  5.3565   3 
 -13  -1   1 87.3683 11.7315   3 
 -13   1   1 85.0219 11.5819   3 
 -12  -1   1 15.5492  6.2775   3 
  12  -1  -1 23.8755  6.2379   2 
 -12   1   1 19.1375  6.9266   3 
 -11  -1   1 59.8818  8.6907   3 
  11  -1  -1 59.8831  7.7621   2 
 -11   1   1 38.7658  7.8573   3 
 -10  -1   1 292.723  21.325   3 
  10  -1  -1 295.544  19.013   2 
  10   1  -1 349.653  18.992   2 
 -10   1   1 340.971  21.815   3 
   9  -1  -1 757.973  37.653   2 
  -9  -1   1 762.992  40.974   3 
  -9   1   1 701.570  40.529   3 
   9   1  -1 718.277  36.874   2 
   9   1  -1 727.566  38.173   1 
  -8  -1   1 302.918  20.603   3 
   8  -1  -1 359.111  19.304   2 
   8   1  -1 357.745  19.811   1 
   8   1  -1 373.255  18.958   2 
  -8   1   1 313.739  20.780   3 
   7  -1  -1 444.417  23.148   2 
  -7  -1   1 438.192  24.830   3 
   7  -1  -1 438.709  22.562   1 
  -7   1   1 438.034  25.112   3 
   7   1  -1 431.960  22.668   2 
   7   1  -1 440.813  23.587   1 
   6  -1  -1 433.083  22.710   2 
   6  -1  -1 434.916  22.251   1 
  -6  -1   1 446.860  24.435   3 
  -6   1   1 453.297  24.741   3 
   6   1  -1 437.317  22.365   2 
   6   1  -1 448.940  23.317   1 
   5  -1  -1 311.283  16.466   1 
   5  -1  -1 316.872  17.108   2 
  -5  -1   1 320.459  18.167   3 
  -5   1   1 343.265  18.737   3 
   5   1  -1 339.413  16.834   2 
   5   1  -1 331.501  17.559   1 
   4  -1  -1 3970.34  181.19   1 
  -4  -1   1 3913.05  189.41   3 
   4  -1  -1 3994.80  180.35   2 
   4   1  -1 3918.93  182.01   1 
   4   1  -1 3878.66  180.00   2 
  -4   1   1 3894.44  189.91   3 
  -3  -1   1 1128.69   57.80   3 
   3  -1  -1 1131.61   55.04   2 
   3  -1  -1 1154.44   54.88   1 
   3   1  -1 1266.30   55.04   2 
   3   1  -1 1185.17   55.80   1 
  -3   1   1 1222.15   58.62   3 
   2  -1  -1 957.056  40.548   2 
  -2  -1   1 953.370  42.429   3 
   2   1  -1 796.918  40.137   2 
   2   1  -1 804.186  40.949   1 
  -2   1   1 798.010  42.650   3 
  -1  -1   1 1229.15   58.64   3 
   1  -1  -1 1238.79   55.98   2 
   1   1  -1 1210.27   56.78   1 
  -1   1   1 1178.54   58.88   3 
   1   1  -1 1206.50   55.94   2 
   0   1   1 5606.43  273.66   3 
   0   1   1 5606.05  260.47   1 
   0   1  -1 5470.19  259.64   2 
   0   1  -1 5575.77  258.12   1 
  -1   1  -1 55.4350  3.6682   2 
  -1   1  -1 57.7207  3.5271   3 
   1   1   1 55.0128  3.7395   1 
  -2  -1  -1 1119.49   53.64   3 
   2  -1   1 1087.93   51.13   1 
  -2   1  -1 1122.81   53.92   3 
   2   1   1 1087.13   50.56   2 
   2   1   1 1086.24   51.80   1 
  -2   1  -1 1082.67   51.29   2 
   3  -1   1 1440.17   67.39   1 
  -3  -1  -1 1441.76   70.67   3 
   3   1   1 1418.28   68.14   1 
   3   1   1 1479.02   66.66   2 
  -3   1  -1 1430.03   70.88   3 
  -3   1  -1 1471.50   67.58   2 
   4  -1   1 931.158  46.365   1 
  -4  -1  -1 942.374  48.898   3 
  -4   1  -1 1013.32   49.31   3 
   4   1   1 993.468  45.772   2 
   4   1   1 979.696  47.290   1 
  -4   1  -1 1030.28   46.91   2 
   5  -1   1 1517.69   71.53   2 
   5  -1   1 1481.87   71.76   1 
  -5  -1  -1 1531.07   75.50   3 
   5   1   1 1563.43   72.81   1 
  -5   1  -1 1536.24   75.82   3 
   5   1   1 1526.05   70.88   2 
   6  -1   1 335.917  19.400   1 
  -6  -1  -1 357.103  20.996   3 
   6  -1   1 346.077  19.529   2 
   6   1   1 402.392  19.119   2 
  -6   1  -1 402.495  21.667   3 
   6   1   1 403.213  20.679   1 
   7  -1   1 70.5148  6.2430   2 
   7  -1   1 74.6932  5.9000   1 
  -7  -1  -1 70.3930  6.8599   3 
  -7   1  -1 56.7181  6.4443   3 
   7   1   1 55.8091  5.5015   2 
   7   1   1 63.2820  6.3102   1 
   8  -1   1 49.6090  5.9074   2 
  -8  -1  -1 48.0686  6.7039   3 
   8  -1   1 51.4299  5.4463   1 
   8   1   1 54.0330  5.5500   2 
  -8   1  -1 53.4613  6.8433   3 
   8   1   1 54.5251  6.3336   1 
   9  -1   1 541.265  26.419   2 
  -9  -1  -1 554.864  29.405   3 
  -9   1  -1 433.318  28.264   3 
   9   1   1 452.668  25.284   2 
   9   1   1 450.131  26.934   1 
 -10  -1  -1 43.8725  7.3953   3 
  10  -1   1 34.2237  5.9853   2 
 -10   1  -1 34.6071  6.7940   3 
 -11  -1  -1 492.406  30.142   3 
 -11   1  -1 446.934  29.504   3 
 -12  -1  -1 380.910  26.255   3 
 -12   1  -1 375.822  26.099   3 
 -13  -1  -1 56.3828  9.7263   3 
 -13   1  -1 53.7278  9.7732   3 
 -14  -1  -1 6.11506 6.05676   3 
 -14   1  -1 17.4627  7.3777   3 
 -14  -2   1 6.57470 6.24495   3 
 -14   2   1 0.87981 5.68219   3 
 -13  -2   1 131.979  14.264   3 
 -13   2   1 143.444  14.612   3 
 -12  -2   1 401.661  26.202   3 
 -12   2   1 339.793  25.200   3 
  11  -2  -1 229.206  15.996   2 
 -11  -2   1 235.060  18.051   3 
 -11   2   1 228.753  17.856   3 
 -10  -2   1 16.3934  5.2747   3 
  10  -2  -1 22.3867  5.4156   2 
 -10   2   1 13.7908  4.9102   3 
  -9  -2   1 259.852  18.450   3 
   9  -2  -1 258.785  17.121   2 
   9   2  -1 309.194  16.516   2 
  -9   2   1 302.050  19.538   3 
   9   2  -1 294.216  18.218   1 
  -8  -2   1 179.571  12.514   3 
   8  -2  -1 172.481  11.346   2 
   8   2  -1 155.422  11.608   1 
   8   2  -1 154.287  10.293   2 
  -8   2   1 144.657  12.106   3 
   7  -2  -1 441.367  25.924   2 
  -7  -2   1 470.568  27.660   3 
   7  -2  -1 467.330  24.933   1 
  -7   2   1 556.313  28.827   3 
   7   2  -1 559.705  27.507   1 
   7   2  -1 536.046  25.486   2 
   6  -2  -1 593.837  30.952   2 
  -6  -2   1 590.872  32.632   3 
   6  -2  -1 553.448  29.729   1 
   6   2  -1 659.796  30.396   2 
  -6   2   1 673.918  33.798   3 
   6   2  -1 643.355  31.982   1 
   5  -2  -1 459.830  22.517   1 
   5  -2  -1 462.212  23.726   2 
  -5  -2   1 462.785  24.881   3 
   5   2  -1 464.533  24.452   1 
  -5   2   1 467.723  25.863   3 
   5   2  -1 475.162  23.199   2 
   4  -2  -1 1253.56   58.93   2 
   4  -2  -1 1242.82   58.05   1 
  -4  -2   1 1221.91   61.65   3 
  -4   2   1 1259.71   62.74   3 
   4   2  -1 1262.41   58.32   2 
   4   2  -1 1255.36   59.94   1 
   3  -2  -1 1922.23   84.24   1 
  -3  -2   1 1933.83   88.63   3 
   3  -2  -1 1908.40   84.61   2 
   3   2  -1 1742.56   83.86   2 
   3   2  -1 1711.14   85.67   1 
  -3   2   1 1708.82   88.99   3 
  -2  -2   1 251.497  12.965   3 
   2  -2  -1 243.044  11.846   1 
  -2   2   1 240.220  12.779   2 
   2   2  -1 245.505  13.342   1 
  -2   2   1 237.103  13.345   3 
   2   2  -1 253.881  12.148   2 
  -1  -2   1 1612.54   73.58   3 
  -1   2   1 1479.11   70.30   2 
   1   2  -1 1550.44   70.12   2 
  -1   2   1 1505.12   73.93   3 
  -1   2   1 1454.61   70.68   1 
   0   2   1 3134.65  147.43   1 
   0   2  -1 3232.46  153.25   3 
   0   2   1 3208.02  145.93   2 
   0   2  -1 3125.95  147.47   1 
   0   2   1 3225.03  153.48   3 
   0   2  -1 3208.28  146.09   2 
  -1  -2  -1 424.288  21.402   3 
   1  -2   1 413.631  20.366   1 
  -1   2  -1 410.509  21.077   3 
   1   2   1 423.885  21.032   1 
  -1   2  -1 428.211  20.602   2 
  -2  -2  -1 1378.67   72.56   3 
   2  -2   1 1422.27   69.23   1 
   2   2   1 1539.00   70.44   1 
  -2   2  -1 1550.38   69.67   2 
  -2   2  -1 1558.93   72.71   3 
  -3  -2  -1 961.575  47.473   3 
   3  -2   1 927.483  44.812   1 
  -3   2  -1 967.178  47.940   3 
   3   2   1 953.072  46.255   1 
   3   2   1 974.947  44.269   2 
  -3   2  -1 950.734  45.622   2 
   4  -2   1 562.098  24.855   1 
  -4  -2  -1 555.902  26.857   3 
   4   2   1 475.870  26.116   1 
  -4   2  -1 477.276  25.720   2 
   4   2   1 490.115  24.338   2 
  -4   2  -1 502.761  27.327   3 
  -5  -2  -1 516.038  29.410   3 
   5  -2   1 535.512  27.373   1 
   5   2   1 586.834  29.264   1 
   5   2   1 572.465  27.002   2 
  -5   2  -1 574.231  28.671   2 
  -5   2  -1 596.113  30.371   3 
   6  -2   1 136.428   9.230   2 
  -6  -2  -1 134.449   9.521   3 
   6  -2   1 134.923   8.208   1 
  -6   2  -1 133.929   9.949   3 
   6   2   1 125.091   7.847   2 
   6   2   1 136.097   9.819   1 
   7  -2   1 410.611  22.164   2 
   7  -2   1 402.326  21.427   1 
  -7  -2  -1 426.351  23.837   3 
   7   2   1 427.585  23.457   1 
  -7   2  -1 426.589  24.145   3 
   7   2   1 387.624  20.821   2 
  -8  -2  -1 696.885  36.687   3 
   8  -2   1 729.244  34.489   2 
   8   2   1 612.888  35.125   1 
   8   2   1 625.086  32.750   2 
  -8   2  -1 669.436  36.947   3 
   9  -2   1 584.502  31.565   2 
  -9  -2  -1 597.934  34.187   3 
  -9   2  -1 587.658  34.370   3 
   9   2   1 633.272  33.381   1 
  10  -2   1 21.3781  5.1800   2 
 -10  -2  -1 20.6780  5.7319   3 
  10   2   1 17.9347  5.3629   1 
 -10   2  -1 12.3728  5.1314   3 
  11  -2   1 8.25413 4.82677   2 
 -11  -2  -1 7.83680 5.11336   3 
 -11   2  -1 4.17300 5.28923   3 
 -12  -2  -1 58.9380  9.8011   3 
  12  -2   1 50.5766  8.2431   2 
 -12   2  -1 54.2110  9.1754   3 
 -13  -2  -1 40.8026  8.8100   3 
 -13   2  -1 30.3515  8.2929   3 
 -14  -2  -1 78.2983 11.8374   3 
 -14   2  -1 95.1670 12.9234   3 
 -14  -3   1 10.8386  7.1611   3 
 -14   3   1 14.0976  6.8487   3 
 -13  -3   1 6.30203 5.43004   3 
  13  -3  -1 3.61769 5.77882   2 
 -13   3   1 -3.6332  4.5445   3 
 -12  -3   1 78.6035 10.7137   3 
  12  -3  -1 77.7375  9.8797   2 
 -12   3   1 91.2733 11.2114   3 
  11  -3  -1 19.1198  5.7673   2 
 -11  -3   1 10.2452  5.1229   3 
 -11   3   1 16.8456  6.0443   3 
 -10  -3   1 335.111  22.852   3 
  10  -3  -1 342.137  21.364   2 
 -10   3   1 359.814  23.612   3 
  10   3  -1 399.203  23.289   1 
   9  -3  -1 283.588  17.345   2 
  -9  -3   1 302.197  18.928   3 
  -9   3   1 254.633  18.625   3 
   9   3  -1 269.971  18.300   1 
   8  -3  -1 929.299  47.515   2 
  -8  -3   1 989.592  50.286   3 
   8   3  -1 987.552  49.277   1 
  -8   3   1 905.347  50.720   3 
   7  -3  -1 194.189  12.386   2 
  -7  -3   1 194.559  12.897   3 
   7   3  -1 185.013  11.458   2 
  -7   3   1 162.252  13.158   3 
   7   3  -1 183.348  13.038   1 
  -6  -3   1 405.301  22.763   3 
   6  -3  -1 405.403  19.885   1 
   6  -3  -1 397.753  21.724   2 
   6   3  -1 407.155  20.874   2 
  -6   3   1 406.830  24.057   3 
   6   3  -1 407.448  22.848   1 
   5  -3  -1 266.927  13.996   2 
  -5  -3   1 278.766  14.565   3 
   5  -3  -1 264.680  12.055   1 
  -5   3   1 207.681  14.808   3 
   5   3  -1 213.920  14.321   1 
   5   3  -1 201.328  12.387   2 
   4  -3  -1 801.977  35.659   1 
   4  -3  -1 759.384  37.005   2 
  -4  -3   1 819.756  38.772   3 
  -4   3   1 718.784  39.262   3 
   4   3  -1 724.615  38.097   1 
   4   3  -1 730.149  35.915   2 
  -3  -3   1 208.529  12.387   3 
   3  -3  -1 216.143  10.998   1 
  -3   3   1 215.281  12.472   2 
   3   3  -1 230.183  11.365   2 
  -3   3   1 228.298  13.078   3 
   3   3  -1 231.979  13.250   1 
  -2  -3   1 445.459  25.474   3 
  -2   3   1 516.947  25.046   2 
  -2   3   1 525.266  26.332   3 
   2   3  -1 524.360  24.194   2 
   2   3  -1 506.183  25.852   1 
  -2   3   1 515.853  24.339   1 
  -1  -3   1 52.3949  4.6087   3 
  -1   3   1 75.9975  4.9765   2 
   1   3  -1 70.0994  4.5406   2 
  -1   3   1 68.9393  4.8838   1 
   1   3  -1 67.5313  5.6399   1 
  -1   3   1 73.7198  5.2712   3 
   0   3  -1 689.474  34.567   1 
   0   3   1 718.195  35.764   3 
   0   3   1 714.466  34.602   1 
   0   3  -1 699.203  35.250   3 
   0   3   1 718.382  33.499   2 
   0   3  -1 716.213  33.830   2 
  -1  -3  -1 1704.83   80.10   3 
  -1   3  -1 1631.24   76.82   1 
   1   3   1 1651.92   75.50   2 
  -1   3  -1 1608.14   76.39   2 
   1   3   1 1616.02   77.46   1 
  -1   3  -1 1632.32   79.74   3 
   2  -3   1 993.935  47.043   1 
  -2  -3  -1 1006.29   49.55   3 
   2   3   1 958.585  48.316   1 
  -2   3  -1 1005.74   47.62   2 
  -2   3  -1 1023.76   49.48   3 
   3  -3   1 895.500  41.596   1 
  -3  -3  -1 852.265  44.072   3 
   3   3   1 868.653  43.345   1 
  -3   3  -1 888.346  44.321   3 
  -3   3  -1 898.700  42.713   2 
  -4  -3  -1 2041.72   97.89   3 
   4  -3   1 1962.02   92.84   1 
   4   3   1 2017.18   95.10   1 
  -4   3  -1 1963.48   98.33   3 
  -4   3  -1 2036.36   93.98   2 
   4   3   1 1979.58   91.73   2 
  -5  -3  -1 428.241  23.724   3 
   5  -3   1 401.633  21.511   1 
  -5   3  -1 463.474  25.236   3 
   5   3   1 455.583  24.110   1 
   5   3   1 445.529  21.244   2 
  -5   3  -1 441.279  23.361   2 
   6  -3   1 396.808  21.982   1 
  -6  -3  -1 377.855  24.049   3 
   6   3   1 506.865  22.362   2 
  -6   3  -1 487.379  25.956   3 
   6   3   1 447.855  24.624   1 
   7  -3   1 323.999  19.272   2 
   7  -3   1 336.395  18.022   1 
  -7  -3  -1 345.145  20.556   3 
   7   3   1 373.678  20.982   1 
  -7   3  -1 343.247  21.120   3 
  -8  -3  -1 490.607  27.677   3 
   8  -3   1 449.433  25.737   2 
  -8   3  -1 491.747  28.215   3 
   8   3   1 474.931  27.268   1 
  -9  -3  -1 43.2433  6.1694   3 
   9  -3   1 57.6612  6.9053   2 
   9   3   1 28.2111  5.9808   1 
  -9   3  -1 25.6284  5.9646   3 
  10  -3   1 97.7036  9.6900   2 
 -10  -3  -1 99.1321 10.5829   3 
 -10   3  -1 102.929  10.729   3 
  10   3   1 118.264  10.952   1 
 -11  -3  -1 143.166  13.218   3 
  11  -3   1 150.107  12.033   2 
 -11   3  -1 111.666  12.442   3 
 -12  -3  -1 161.237  15.520   3 
  12  -3   1 207.130  14.953   2 
 -12   3  -1 162.335  15.521   3 
 -13  -3  -1 148.965  15.697   3 
 -13   3  -1 165.139  15.908   3 
  13  -4  -1 45.8016  8.9447   2 
 -13  -4   1 51.1683  9.6166   3 
 -13   4   1 59.3601 10.0498   3 
  12  -4  -1 76.0917  9.8937   2 
 -12  -4   1 76.0911 10.0499   3 
 -12   4   1 62.4052  9.9415   3 
  11  -4  -1 326.699  21.360   2 
 -11  -4   1 354.077  23.205   3 
 -11   4   1 325.847  23.487   3 
  10  -4  -1 191.311  14.577   2 
 -10  -4   1 191.243  15.422   3 
 -10   4   1 211.724  16.641   3 
  10   4  -1 231.615  16.699   1 
  -9  -4   1 575.672  33.440   3 
  -9   4   1 575.730  34.787   3 
   9   4  -1 620.536  33.988   1 
  -8  -4   1 248.176  16.125   3 
   8  -4  -1 223.577  15.046   2 
  -8   4   1 226.302  17.165   3 
   8   4  -1 242.346  16.612   1 
  -7  -4   1 283.544  18.600   3 
   7  -4  -1 279.238  17.900   2 
  -7   4   1 354.872  21.386   3 
   7   4  -1 338.511  19.908   1 
  -6  -4   1 1216.60   63.43   3 
   6  -4  -1 1185.38   60.64   2 
  -6   4   1 1311.47   65.38   3 
   6   4  -1 1347.61   62.98   1 
   6   4  -1 1240.02   59.04   2 
  -5  -4   1 800.480  40.711   3 
   5  -4  -1 794.584  37.237   1 
   5  -4  -1 792.609  39.189   2 
   5   4  -1 798.034  37.654   2 
   5   4  -1 786.494  40.681   1 
  -5   4   1 764.811  41.614   3 
   4  -4  -1 803.018  35.064   1 
  -4  -4   1 812.173  38.087   3 
  -4   4   1 696.825  38.586   3 
   4   4  -1 682.048  37.764   1 
   4   4  -1 696.767  35.141   2 
  -3   4   1 54.8025  5.2051   2 
  -3   4   1 60.1612  5.5555   3 
   3   4  -1 59.5289  4.2683   2 
   3   4  -1 53.8865  5.8210   1 
  -2  -4   1 307.477  16.444   3 
   2   4  -1 305.899  15.274   2 
  -2   4   1 309.151  16.253   2 
  -2   4   1 296.436  16.962   3 
   2   4  -1 292.439  17.050   1 
  -2   4   1 300.852  15.621   1 
  -1  -4   1 226.683  11.671   3 
  -1   4   1 185.694  11.033   2 
   1   4  -1 189.378  12.058   1 
  -1   4   1 196.391  11.414   1 
   1   4  -1 195.306  10.819   2 
  -1   4   1 196.642  11.903   3 
   0   4   1 1335.32   67.40   3 
   0   4  -1 1355.70   65.27   1 
   0   4  -1 1388.13   67.06   3 
   0   4   1 1351.15   65.23   1 
   0   4   1 1385.29   63.68   2 
   0   4  -1 1369.00   63.99   2 
  -1  -4  -1 1551.85   78.30   3 
  -1   4  -1 1601.67   75.38   1 
   1   4   1 1634.81   76.30   1 
   1   4   1 1607.97   73.80   2 
  -1   4  -1 1588.78   78.08   3 
  -1   4  -1 1591.77   74.82   2 
  -2  -4  -1 936.208  49.132   3 
   2  -4   1 917.985  46.753   1 
  -2   4  -1 1011.55   49.17   3 
   2   4   1 1024.89   45.64   2 
   2   4   1 1007.60   48.44   1 
  -2   4  -1 995.581  47.347   2 
  -3  -4  -1 1248.65   62.30   3 
   3  -4   1 1254.29   59.03   1 
   3   4   1 1246.10   61.12   1 
  -3   4  -1 1269.89   60.11   2 
  -3   4  -1 1248.42   62.43   3 
   4  -4   1 354.077  16.833   1 
  -4  -4  -1 354.519  18.761   3 
  -4   4  -1 306.024  18.336   2 
  -4   4  -1 319.322  18.803   3 
   4   4   1 314.691  19.070   1 
  -5  -4  -1 576.041  32.247   3 
   5  -4   1 587.745  29.635   1 
  -5   4  -1 634.094  33.312   3 
  -5   4  -1 621.061  31.852   2 
   5   4   1 633.069  28.882   2 
   5   4   1 626.396  32.724   1 
  -6  -4  -1 46.3918  5.7876   3 
   6  -4   1 49.0662  4.1473   1 
   6   4   1 49.7807  6.4230   1 
  -6   4  -1 54.1344  6.7567   3 
  -6   4  -1 49.3251  6.1355   2 
   7  -4   1 967.891  52.318   2 
  -7  -4  -1 1129.36   55.36   3 
  -7   4  -1 1093.87   57.20   3 
   7   4   1 1081.41   54.73   1 
   8  -4   1 108.916   9.246   2 
  -8  -4  -1 120.140   9.747   3 
  -8   4  -1 79.6507  9.6309   3 
   8   4   1 89.8602  9.5490   1 
   9  -4   1 123.324  10.653   2 
  -9  -4  -1 119.999  11.060   3 
  -9   4  -1 135.641  12.314   3 
   9   4   1 134.208  11.854   1 
  10  -4   1 167.080  13.670   2 
 -10  -4  -1 178.151  14.718   3 
 -10   4  -1 213.992  16.351   3 
  10   4   1 208.604  15.951   1 
  11  -4   1 59.8297  8.2952   2 
 -11  -4  -1 50.4389  8.1877   3 
  11   4   1 64.9596  9.6712   1 
 -11   4  -1 60.8507  9.1543   3 
  12  -4   1 25.1324  7.0066   2 
 -12  -4  -1 26.1413  7.1436   3 
 -12   4  -1 24.5488  7.2431   3 
  13  -4   1 29.5207  7.2936   2 
 -13  -4  -1 27.5768  8.1988   3 
 -13   4  -1 30.8837  8.4300   3 
 -13  -5   1 40.8595  8.9043   3 
  13  -5  -1 39.1797  8.3479   2 
 -13   5   1 44.2380  9.4430   3 
 -12  -5   1 127.409  12.919   3 
  12  -5  -1 116.587  11.990   2 
 -12   5   1 101.660  13.180   3 
 -11  -5   1 211.108  17.151   3 
  11  -5  -1 204.680  16.272   2 
 -11   5   1 226.493  18.683   3 
  11   5  -1 249.390  18.605   1 
 -10  -5   1 220.335  16.576   3 
  10  -5  -1 235.340  16.146   2 
 -10   5   1 216.193  18.045   3 
  10   5  -1 212.505  17.397   1 
  -9  -5   1 22.1374  5.2938   3 
   9  -5  -1 19.6789  5.4760   2 
  -9   5   1 26.9302  7.2050   3 
   9   5  -1 27.4801  6.4965   1 
  -8  -5   1 409.971  23.426   3 
   8  -5  -1 393.671  22.548   2 
  -8   5   1 352.288  25.426   3 
   8   5  -1 372.457  23.948   1 
  -7  -5   1 184.213  12.102   3 
   7  -5  -1 188.062  12.200   2 
  -7   5   1 124.511  12.384   3 
   7   5  -1 138.146  12.392   1 
   6  -5  -1 149.277  10.606   2 
  -6  -5   1 142.229  10.418   3 
  -6   5   1 127.456  11.007   3 
   6   5  -1 142.218  11.585   1 
   5  -5  -1 284.278  13.504   1 
  -5  -5   1 266.829  15.901   3 
   5  -5  -1 266.232  15.579   2 
   5   5  -1 252.683  13.779   2 
  -5   5   1 248.162  16.621   3 
   5   5  -1 256.115  16.919   1 
  -4  -5   1 145.376  10.596   3 
   4  -5  -1 147.748   9.155   1 
   4   5  -1 184.191   9.561   2 
   4   5  -1 187.479  12.513   1 
  -4   5   1 190.754  12.038   3 
  -4   5   1 180.217  11.478   2 
   3  -5  -1 512.788  27.031   1 
  -3  -5   1 522.638  28.690   3 
  -3   5   1 572.827  29.797   3 
   3   5  -1 580.490  26.861   2 
   3   5  -1 562.932  29.673   1 
  -3   5   1 555.525  28.329   2 
  -2  -5   1 1329.94   71.62   3 
   2   5  -1 1500.76   68.09   2 
   2   5  -1 1466.09   70.81   1 
  -2   5   1 1513.59   69.16   2 
  -2   5   1 1460.12   72.49   3 
  -2   5   1 1464.45   69.07   1 
  -1  -5   1 358.420  18.866   3 
  -1   5   1 336.466  18.043   2 
   1   5  -1 344.362  19.529   1 
   1   5  -1 350.392  17.819   2 
  -1   5   1 337.221  19.229   3 
  -1   5   1 335.150  18.571   1 
   0   5   1 2.80103 2.18787   3 
   0   5  -1 2.18610 1.95004   3 
   0   5  -1 2.10007 2.38262   1 
   0   5   1 1.01425 2.35649   1 
   0   5   1 6.95776 2.00451   2 
   0   5  -1 2.47476 1.88655   2 
  -1  -5  -1 151.318   9.035   3 
   1   5   1 106.737   8.927   1 
  -1   5  -1 113.912   8.193   2 
  -1   5  -1 123.964   8.441   1 
   1   5   1 121.495   7.302   2 
  -1   5  -1 117.880   8.184   3 
   2  -5   1 820.969  40.671   1 
  -2  -5  -1 832.468  42.679   3 
  -2   5  -1 856.400  41.186   2 
   2   5   1 842.449  39.279   2 
  -2   5  -1 823.613  42.508   3 
   2   5   1 829.613  42.404   1 
   3  -5   1 477.853  23.526   1 
  -3  -5  -1 491.383  25.395   3 
   3   5   1 459.517  22.286   2 
  -3   5  -1 454.822  24.715   2 
  -3   5  -1 452.548  25.351   3 
   3   5   1 470.332  25.939   1 
   4  -5   1 1019.92   46.08   1 
  -4  -5  -1 1023.33   49.35   3 
  -4   5  -1 922.706  49.335   3 
  -4   5  -1 917.762  47.631   2 
   4   5   1 921.316  48.807   1 
   5  -5   1 261.860  14.003   1 
  -5  -5  -1 252.006  16.018   3 
  -5   5  -1 274.948  16.508   2 
   5   5   1 264.870  17.142   1 
  -5   5  -1 279.674  16.860   3 
  -6  -5  -1 502.956  27.157   3 
  -6   5  -1 450.650  27.526   3 
   6   5   1 480.378  27.668   1 
  -6   5  -1 486.526  26.765   2 
   7  -5   1 362.812  20.960   2 
  -7  -5  -1 354.422  21.643   3 
   7   5   1 372.349  22.870   1 
  -7   5  -1 360.284  23.305   3 
   8  -5   1 264.087  16.793   2 
  -8  -5  -1 266.322  17.372   3 
   8   5   1 245.655  18.069   1 
  -8   5  -1 247.075  19.594   3 
  -9  -5  -1 86.8952  9.8579   3 
   9  -5   1 105.187  10.297   2 
  -9   5  -1 139.390  13.287   3 
   9   5   1 137.608  12.284   1 
 -10  -5  -1 61.7475  8.6632   3 
  10  -5   1 71.9310  9.0198   2 
 -10   5  -1 70.1463  9.9738   3 
  10   5   1 91.4996 10.9260   1 
 -11  -5  -1 13.4431  5.7019   3 
  11  -5   1 18.3437  6.1695   2 
  11   5   1 41.3584  8.4288   1 
 -11   5  -1 23.2729  7.5020   3 
  12  -5   1 15.1526  6.5278   2 
 -12  -5  -1 17.9416  6.5571   3 
 -12   5  -1 7.69630 6.02020   3 
  13  -5   1 312.589  22.369   2 
 -13  -5  -1 344.662  24.958   3 
 -13   5  -1 327.625  25.265   3 
  13  -6  -1 27.1489  7.8357   2 
 -13  -6   1 31.6882  8.2907   3 
 -13   6   1 30.8983  9.1613   3 
  12  -6  -1 -0.3051  5.2360   2 
 -12  -6   1 7.14807 5.44641   3 
 -12   6   1 5.01271 5.79043   3 
 -11  -6   1 139.439  13.069   3 
  11  -6  -1 141.317  12.993   2 
  11   6  -1 122.392  13.898   1 
 -11   6   1 113.037  14.041   3 
  10  -6  -1 217.083  16.729   2 
 -10  -6   1 222.291  17.164   3 
 -10   6   1 258.760  20.877   3 
  10   6  -1 265.655  19.782   1 
   9  -6  -1 28.3344  6.1269   2 
  -9  -6   1 22.9609  5.5289   3 
  -9   6   1 -1.9575  5.1402   3 
   9   6  -1 6.87368 5.06436   1 
   8  -6  -1 142.218  11.680   2 
  -8  -6   1 156.703  12.149   3 
   8   6  -1 142.731  13.090   1 
  -8   6   1 139.648  13.524   3 
   7  -6  -1 166.175  12.697   2 
  -7  -6   1 178.701  12.830   3 
   7   6  -1 181.479  14.416   1 
  -7   6   1 181.512  14.307   3 
   6  -6  -1 771.287  40.492   2 
  -6  -6   1 810.431  42.103   3 
   6   6  -1 803.878  42.807   1 
  -6   6   1 787.978  43.260   3 
   5  -6  -1 1104.62   56.23   2 
  -5  -6   1 1129.42   58.62   3 
   5   6  -1 1219.33   59.11   1 
  -5   6   1 1172.86   60.04   3 
   4  -6  -1 393.989  18.515   1 
  -4  -6   1 420.660  20.872   3 
   4   6  -1 313.359  21.025   1 
  -4   6   1 359.135  21.296   3 
  -4   6   1 324.381  20.070   2 
   4   6  -1 323.399  18.075   2 
  -3  -6   1 625.450  33.355   3 
   3   6  -1 643.967  31.104   2 
  -3   6   1 650.008  32.759   2 
   3   6  -1 630.628  34.291   1 
  -3   6   1 631.445  34.294   3 
  -2  -6   1 34.6233  4.5694   3 
   2   6  -1 38.3170  4.0434   2 
  -2   6   1 42.8929  5.1299   3 
   2   6  -1 41.3016  6.0468   1 
  -2   6   1 42.5051  4.7354   1 
  -2   6   1 36.4063  4.7620   2 
  -1  -6   1 372.416  22.457   3 
  -1   6   1 408.657  22.559   1 
  -1   6   1 422.949  21.924   2 
   1   6  -1 451.616  23.981   1 
   1   6  -1 428.815  21.612   2 
  -1   6   1 427.979  23.465   3 
   0   6  -1 115.034   8.381   3 
   0   6  -1 117.652   9.045   1 
   0   6   1 107.398   8.628   3 
   0   6   1 109.673   7.525   2 
   0   6   1 118.496   9.313   1 
   0   6  -1 114.440   8.021   2 
  -1  -6  -1 1663.38   81.94   3 
   1   6   1 1637.08   80.17   1 
  -1   6  -1 1655.18   81.73   3 
   1   6   1 1651.13   77.07   2 
  -1   6  -1 1654.47   78.22   2 
  -1   6  -1 1627.04   79.04   1 
  -2  -6  -1 686.053  37.617   3 
  -2   6  -1 725.905  36.462   2 
   2   6   1 733.568  34.555   2 
  -2   6  -1 723.144  37.673   3 
  -2   6  -1 721.561  36.128   1 
   2   6   1 737.973  38.094   1 
   3  -6   1 15.7214  3.2357   1 
  -3  -6  -1 19.6618  4.1601   3 
  -3   6  -1 11.8694  3.5251   2 
   3   6   1 9.72007 2.02535   2 
   3   6   1 4.57209 3.61912   1 
  -3   6  -1 13.2388  3.4464   3 
  -4  -6  -1 371.363  20.572   3 
   4  -6   1 362.159  18.559   1 
   4   6   1 328.598  21.245   1 
  -4   6  -1 352.381  20.811   3 
  -4   6  -1 343.831  20.402   2 
   5  -6   1 354.077  17.995   1 
  -5  -6  -1 380.807  20.733   3 
   5   6   1 336.785  21.527   1 
  -5   6  -1 321.012  20.214   2 
  -5   6  -1 322.884  20.580   3 
  -6  -6  -1 202.003  13.735   3 
   6   6   1 206.530  15.241   1 
  -6   6  -1 187.425  13.931   3 
  -6   6  -1 191.133  13.934   2 
  -7  -6  -1 221.731  14.462   3 
   7  -6   1 220.866  14.318   2 
   7   6   1 184.660  15.158   1 
  -7   6  -1 163.673  14.273   3 
  -8  -6  -1 187.367  14.085   3 
   8  -6   1 182.914  13.924   2 
  -8   6  -1 189.683  15.927   3 
   8   6   1 194.759  15.678   1 
  -9  -6  -1 8.17267 4.49341   3 
   9  -6   1 4.02261 4.59899   2 
  -9   6  -1 5.56308 6.63400   3 
   9   6   1 8.25292 5.67026   1 
 -10  -6  -1 513.409  31.394   3 
  10  -6   1 483.069  29.569   2 
  10   6   1 548.559  32.902   1 
 -10   6  -1 509.129  34.202   3 
  11  -6   1 115.227  12.177   2 
 -11  -6  -1 118.697  12.232   3 
 -11   6  -1 125.382  14.227   3 
  11   6   1 144.915  14.292   1 
  12  -6   1 33.1701  7.7985   2 
 -12  -6  -1 44.9874  8.7834   3 
 -12   6  -1 39.9371  9.5545   3 
  12   6   1 47.3173  9.6996   1 
 -12  -7   1 22.7608  7.6016   3 
  12  -7  -1 15.2483  6.6473   2 
 -12   7   1 12.4328  8.2483   3 
  12   7  -1 16.9443  7.9225   1 
 -11  -7   1 247.279  19.591   3 
  11  -7  -1 259.021  19.217   2 
  11   7  -1 294.856  21.886   1 
 -11   7   1 279.059  23.730   3 
 -10  -7   1 44.2485  7.5580   3 
  10  -7  -1 41.8366  8.2867   2 
 -10   7   1 38.1031 10.7456   3 
  10   7  -1 45.1834  9.0266   1 
  -9  -7   1 10.4639  4.7446   3 
   9  -7  -1 7.86283 4.98147   2 
  -9   7   1 13.6476  6.9837   3 
   9   7  -1 8.91154 5.82092   1 
   8  -7  -1 292.600  18.746   2 
  -8  -7   1 301.573  19.093   3 
   8   7  -1 278.632  20.528   1 
  -8   7   1 260.060  20.412   3 
  -7  -7   1 112.394   9.589   3 
   7  -7  -1 96.9146  9.3776   2 
  -7   7   1 92.4461 10.4320   3 
   7   7  -1 87.5040 10.4713   1 
  -6  -7   1 26.7146  5.3395   3 
   6  -7  -1 31.7620  5.6961   2 
  -6   7   1 32.7226  6.2083   3 
   6   7  -1 28.7266  6.7856   1 
  -5  -7   1 75.8572  7.3166   3 
  -5   7   1 64.9868  7.6701   3 
   5   7  -1 66.0263  8.5916   1 
  -4  -7   1 306.395  18.338   3 
   4  -7  -1 314.899  16.693   1 
  -4   7   1 320.291  18.753   2 
  -4   7   1 303.581  19.321   3 
   4   7  -1 284.497  19.683   1 
  -3  -7   1 655.712  36.353   3 
  -3   7   1 701.741  35.837   2 
  -3   7   1 692.426  34.966   1 
   3   7  -1 695.961  37.885   1 
   3   7  -1 716.641  34.148   2 
  -3   7   1 701.607  37.720   3 
  -2  -7   1 1879.89   94.89   3 
   2   7  -1 1969.75   93.95   1 
  -2   7   1 1933.86   91.15   2 
   2   7  -1 1962.89   90.06   2 
  -2   7   1 1872.47   91.50   1 
  -2   7   1 1898.66   95.73   3 
  -1  -7   1 624.453  32.014   3 
   1   7  -1 587.822  32.663   1 
  -1   7   1 582.167  31.574   1 
   1   7  -1 593.738  30.165   2 
  -1   7   1 598.218  32.669   3 
  -1   7   1 594.319  30.606   2 
   0   7   1 269.585  16.479   3 
   0   7  -1 256.061  15.062   2 
   0   7   1 260.197  14.710   2 
   0   7  -1 255.036  15.834   3 
   0   7  -1 260.140  16.544   1 
   0   7   1 249.328  16.385   1 
  -1  -7  -1 95.8160  7.6679   3 
  -1   7  -1 59.9745  6.3062   2 
   1   7   1 65.9850  7.9382   1 
   1   7   1 68.3557  5.6801   2 
  -1   7  -1 64.6980  6.5942   3 
  -1   7  -1 64.8969  6.8124   1 
  -2  -7  -1 469.770  25.514   3 
   2   7   1 481.065  26.628   1 
   2   7   1 442.038  22.647   2 
  -2   7  -1 445.827  25.158   3 
  -2   7  -1 444.954  24.568   2 
  -2   7  -1 427.506  24.227   1 
  -3  -7  -1 66.3801  7.0050   3 
   3  -7   1 78.9228  6.5402   1 
  -3   7  -1 66.0085  6.7578   3 
  -3   7  -1 69.4232  7.0984   2 
   3   7   1 65.4726  8.1520   1 
   4  -7   1 232.919  13.150   1 
  -4  -7  -1 236.471  14.805   3 
  -4   7  -1 221.564  14.870   2 
  -4   7  -1 228.670  15.042   3 
   4   7   1 181.301  15.406   1 
  -5  -7  -1 40.8293  5.9980   3 
  -5   7  -1 36.0866  5.8659   3 
   5   7   1 40.9985  7.0284   1 
  -5   7  -1 41.8849  6.5036   2 
  -6  -7  -1 311.268  19.224   3 
  -6   7  -1 304.716  19.548   2 
   6   7   1 316.913  21.130   1 
  -6   7  -1 283.104  19.593   3 
   7  -7   1 397.798  23.376   2 
  -7  -7  -1 392.597  24.149   3 
  -7   7  -1 396.729  25.085   3 
   7   7   1 402.749  25.950   1 
   8  -7   1 48.8939  7.7757   2 
  -8  -7  -1 47.8295  7.0397   3 
   8   7   1 43.0160  8.2111   1 
  -8   7  -1 45.4258  8.1755   3 
   9  -7   1 233.370  16.512   2 
  -9  -7  -1 225.625  16.678   3 
   9   7   1 228.822  18.333   1 
  -9   7  -1 189.431  17.950   3 
 -10  -7  -1 116.423  12.038   3 
  10  -7   1 113.966  11.984   2 
  10   7   1 119.408  13.586   1 
 -10   7  -1 134.105  16.619   3 
 -11  -7  -1 20.2838  6.9703   3 
  11  -7   1 17.9027  6.8014   2 
 -11   7  -1 30.7217 10.2277   3 
  11   7   1 37.5514  9.1768   1 
 -12  -7  -1 9.11940 6.19426   3 
  12  -7   1 8.02370 5.83187   2 
 -12   7  -1 3.70284 7.47506   3 
  12   7   1 1.80568 6.86050   1 
  12  -8  -1 48.5887  9.1401   2 
 -12  -8   1 37.1836  8.6254   3 
 -12   8   1 26.1528 10.5721   3 
  12   8  -1 21.5293  8.9173   1 
  11  -8  -1 34.2162  8.1605   2 
 -11  -8   1 51.8040  8.6810   3 
  11   8  -1 50.9387 10.2129   1 
 -11   8   1 59.0454 13.6287   3 
 -10  -8   1 111.959  11.329   3 
  10  -8  -1 100.444  11.433   2 
  10   8  -1 80.2901 11.6480   1 
 -10   8   1 82.8917 13.0440   3 
   9  -8  -1 82.8490  9.8371   2 
  -9  -8   1 73.3542  9.3450   3 
   9   8  -1 84.9443 11.3871   1 
  -9   8   1 94.4413 12.4185   3 
   8  -8  -1 70.7405  8.7119   2 
  -8  -8   1 69.0650  8.4016   3 
  -8   8   1 75.6675 10.1620   3 
   8   8  -1 76.2919 10.2664   1 
   7  -8  -1 154.845  12.443   2 
  -7  -8   1 142.126  12.047   3 
   7   8  -1 165.792  14.473   1 
  -7   8   1 147.305  13.540   3 
   6  -8  -1 218.744  15.220   2 
  -6  -8   1 206.832  15.008   3 
   6   8  -1 222.406  17.260   1 
  -6   8   1 238.971  17.064   3 
  -5  -8   1 415.299  23.494   3 
   5  -8  -1 377.268  22.534   2 
  -5   8   1 406.669  24.822   3 
   5   8  -1 379.335  25.015   1 
  -4  -8   1 66.8709  7.4041   3 
   4   8  -1 72.3169  9.2823   1 
  -4   8   1 81.7019  8.3991   3 
  -4   8   1 72.1767  7.9731   2 
  -3  -8   1 741.394  36.882   3 
  -3   8   1 678.090  35.823   2 
   3   8  -1 662.929  37.999   1 
  -3   8   1 663.341  37.529   3 
  -3   8   1 662.149  34.976   1 
  -2  -8   1 22.8710  4.6894   3 
  -2   8   1 15.9887  4.1975   2 
   2   8  -1 21.1874  3.8650   2 
  -2   8   1 16.2502  4.6805   3 
   2   8  -1 14.6135  5.4463   1 
  -2   8   1 18.7706  4.4877   1 
  -1  -8   1 399.833  22.294   3 
  -1   8   1 373.498  22.276   1 
  -1   8   1 371.273  22.835   3 
  -1   8   1 375.173  21.279   2 
   1   8  -1 382.333  20.980   2 
   1   8  -1 409.485  24.007   1 
   0   8  -1 69.9015  6.5820   2 
   0   8  -1 63.1807  6.7709   3 
   0   8   1 70.1851  6.3966   2 
   0   8  -1 61.1934  7.9046   1 
   0   8   1 66.9086  7.9396   1 
   0   8   1 65.9843  7.2078   3 
  -1  -8  -1 361.949  22.037   3 
  -1   8  -1 376.436  21.187   2 
   1   8   1 366.815  22.991   1 
  -1   8  -1 381.525  21.984   3 
   1   8   1 373.094  19.918   2 
  -1   8  -1 362.612  21.740   1 
  -2  -8  -1 906.302  48.250   3 
  -2   8  -1 903.523  46.471   1 
  -2   8  -1 937.915  48.346   3 
  -2   8  -1 902.978  46.407   2 
   2   8   1 947.737  48.946   1 
   3  -8   1 236.342  14.718   1 
  -3  -8  -1 226.336  15.670   3 
   3   8   1 274.321  17.979   1 
  -3   8  -1 212.570  15.235   2 
  -3   8  -1 244.760  15.873   3 
  -4  -8  -1 91.2143  8.9134   3 
   4  -8   1 100.722   7.820   1 
  -4   8  -1 101.940   9.250   3 
   4   8   1 109.192  11.192   1 
  -4   8  -1 106.013   9.816   2 
  -5  -8  -1 50.9848  7.0573   3 
   5   8   1 68.8166  9.0697   1 
  -5   8  -1 72.7176  7.8334   3 
  -5   8  -1 65.2148  8.1738   2 
  -6  -8  -1 53.6746  7.2158   3 
  -6   8  -1 57.4104  8.0158   2 
  -6   8  -1 57.8544  7.7571   3 
   6   8   1 52.0995  8.5436   1 
  -7  -8  -1 32.3602  6.4756   3 
   7  -8   1 31.6154  6.4398   2 
   7   8   1 39.1199  8.4459   1 
  -7   8  -1 42.7475  7.7658   3 
   8  -8   1 72.2410  8.9249   2 
  -8  -8  -1 66.9899  8.3848   3 
   8   8   1 52.4887  9.2486   1 
  -8   8  -1 53.5552  9.2277   3 
   9  -8   1 94.7039 10.9143   2 
  -9  -8  -1 96.5133 10.3972   3 
  -9   8  -1 101.654  12.295   3 
   9   8   1 89.4737 11.7986   1 
  10  -8   1 356.555  23.522   2 
 -10  -8  -1 363.053  24.412   3 
  10   8   1 360.945  26.368   1 
 -10   8  -1 334.400  26.993   3 
  11  -8   1 104.630  11.888   2 
 -11  -8  -1 103.473  12.102   3 
  11   8   1 110.334  14.072   1 
 -11   8  -1 111.971  17.788   3 
  11  -9  -1 174.346  15.618   2 
 -11  -9   1 184.522  16.284   3 
 -11   9   1 187.271  20.900   3 
  11   9  -1 163.286  17.669   1 
 -10  -9   1 269.900  19.306   3 
  10  -9  -1 240.627  18.568   2 
 -10   9   1 202.873  20.504   3 
  10   9  -1 242.839  20.937   1 
  -9  -9   1 119.985  12.031   3 
   9  -9  -1 126.639  12.301   2 
  -9   9   1 132.741  14.281   3 
   9   9  -1 119.676  14.097   1 
  -8  -9   1 197.684  15.828   3 
   8  -9  -1 191.873  15.528   2 
   8   9  -1 247.087  19.341   1 
  -8   9   1 233.662  18.163   3 
   7  -9  -1 50.0289  7.8048   2 
  -7  -9   1 52.1255  7.6515   3 
  -7   9   1 70.5023  9.8831   3 
   7   9  -1 64.5633  9.7246   1 
  -6  -9   1 131.409  11.424   3 
   6  -9  -1 126.426  11.488   2 
   6   9  -1 157.748  14.067   1 
  -6   9   1 158.835  13.445   3 
  -5  -9   1 76.2367  8.0598   3 
   5  -9  -1 63.7395  7.8770   2 
   5   9  -1 76.3074 10.1391   1 
  -5   9   1 69.6414  8.8815   3 
  -4  -9   1 139.208  10.655   3 
  -4   9   1 111.029  11.028   3 
   4   9  -1 120.364  12.647   1 
  -3  -9   1 456.587  27.181   3 
   3   9  -1 508.089  30.015   1 
  -3   9   1 490.639  28.750   3 
  -3   9   1 474.201  27.148   2 
  -2  -9   1 1256.47   59.62   3 
  -2   9   1 1106.70   56.98   2 
   2   9  -1 1154.63   60.41   1 
  -2   9   1 1120.54   60.32   3 
  -2   9   1 1106.60   57.53   1 
  -1  -9   1 410.389  23.290   3 
  -1   9   1 397.111  22.318   2 
   1   9  -1 396.990  24.799   1 
  -1   9   1 391.829  24.094   3 
  -1   9   1 396.467  23.641   1 
   1   9  -1 368.907  21.710   2 
   0  -9   1 123.149   9.780   3 
   0   9   1 113.577   8.806   2 
   0   9  -1 102.545  10.287   1 
   0   9   1 105.214  10.778   1 
   0   9  -1 110.002   9.162   2 
  -1  -9  -1 116.578  10.035   3 
   1   9   1 114.162  11.441   1 
  -1   9  -1 117.112   9.963   3 
  -1   9  -1 110.106  10.019   1 
  -1   9  -1 111.326   9.489   2 
  -2  -9  -1 148.243  12.015   3 
  -2   9  -1 153.408  11.782   1 
   2   9   1 163.879  14.077   1 
  -2   9  -1 163.994  12.347   3 
  -2   9  -1 162.168  12.169   2 
  -3  -9  -1 155.132  13.063   3 
   3  -9   1 156.162  12.198   1 
  -3   9  -1 200.523  13.779   3 
  -3   9  -1 212.761  14.228   2 
   3   9   1 197.828  15.792   1 
  -4  -9  -1 275.450  18.418   3 
  -4   9  -1 291.796  18.953   2 
  -4   9  -1 272.878  18.779   3 
   4   9   1 301.434  20.972   1 
  -5  -9  -1 249.850  17.369   3 
  -5   9  -1 251.451  18.042   3 
   5   9   1 265.865  19.973   1 
  -5   9  -1 263.935  18.082   2 
  -6  -9  -1 339.570  21.925   3 
  -6   9  -1 364.081  23.223   3 
  -6   9  -1 335.354  22.279   2 
   6   9   1 333.379  23.935   1 
   7  -9   1 212.243  15.281   2 
  -7  -9  -1 205.975  15.552   3 
   7   9   1 181.051  16.896   1 
  -7   9  -1 188.769  16.090   3 
  -8  -9  -1 92.3225 10.5011   3 
   8  -9   1 95.9635 10.5135   2 
  -8   9  -1 110.628  11.815   3 
   8   9   1 118.964  13.223   1 
  -9  -9  -1 107.622  11.150   3 
   9  -9   1 95.2070 10.9879   2 
   9   9   1 79.6158 12.0273   1 
  10  -9   1 77.2218 10.3721   2 
 -10  -9  -1 70.0681  9.9263   3 
  10   9   1 60.2148 11.3634   1 
 -11  -9  -1 26.6305  7.7886   3 
  11  -9   1 24.0383  7.1377   2 
  11   9   1 11.6864  7.3243   1 
  10 -10  -1 19.5880  7.2487   2 
 -10 -10   1 19.3768  6.7736   3 
 -10  10   1 13.3746  7.7993   3 
  10  10  -1 13.7918  7.6245   1 
   9 -10  -1 91.3924 11.0716   2 
  -9 -10   1 86.9054 10.5406   3 
   9  10  -1 82.0493 12.3891   1 
  -9  10   1 110.186  13.600   3 
   8 -10  -1 82.3428 10.2153   2 
  -8 -10   1 86.2697 10.2764   3 
  -8  10   1 96.0257 12.7406   3 
   8  10  -1 94.9139 12.5667   1 
   7 -10  -1 248.877  17.370   2 
  -7 -10   1 227.854  17.242   3 
  -7  10   1 225.231  18.667   3 
   7  10  -1 249.259  20.152   1 
  -6 -10   1 220.234  15.464   3 
   6 -10  -1 213.852  15.302   2 
  -6  10   1 176.980  16.519   3 
   6  10  -1 199.492  17.760   1 
   5 -10  -1 85.8496  9.2866   2 
  -5 -10   1 96.6360  9.5230   3 
   5  10  -1 75.2209 11.2217   1 
  -5  10   1 83.4761 10.2578   3 
  -4 -10   1 136.021  11.500   3 
   4 -10  -1 119.691  10.839   2 
   4  10  -1 163.073  14.994   1 
  -4  10   1 151.071  13.043   3 
  -3 -10   1 76.1720  8.3284   3 
  -3  10   1 85.2061  9.5224   3 
  -3  10   1 72.2165  8.7311   2 
   3  10  -1 82.3563 11.1140   1 
  -2 -10   1 49.6433  6.8705   3 
  -2  10   1 55.6362  8.1806   3 
  -2  10   1 51.8096  7.4213   1 
  -2  10   1 57.3661  7.3933   2 
   2  10  -1 53.7552  9.1266   1 
  -1 -10   1 28.5232  5.7894   3 
  -1  10   1 27.5125  6.0176   3 
  -1  10   1 31.6279  6.6589   1 
  -1  10   1 26.7885  5.3727   2 
   1  10  -1 31.4955  7.6026   1 
   0 -10   1 35.8807  6.2706   3 
   0 -10  -1 39.4017  6.7217   3 
   0  10   1 51.9015  7.9575   1 
   0  10   1 52.5847  6.2009   2 
   0  10  -1 48.6156  7.7925   1 
   0  10  -1 53.5640  6.5870   2 
  -1 -10  -1 286.530  17.991   3 
  -1  10  -1 253.308  16.892   2 
   1  10   1 241.041  18.930   1 
  -1  10  -1 245.294  17.510   3 
  -1  10  -1 267.962  18.095   1 
  -2 -10  -1 455.504  26.112   3 
   2  10   1 440.773  28.151   1 
  -2  10  -1 415.401  25.270   2 
  -2  10  -1 408.797  25.973   3 
  -3 -10  -1 478.009  27.957   3 
   3 -10   1 475.095  26.541   1 
   3  10   1 481.303  30.264   1 
  -3  10  -1 445.245  28.041   3 
  -3  10  -1 469.942  27.630   2 
  -4 -10  -1 79.4460  9.1387   3 
  -4  10  -1 95.3857 10.1441   2 
   4  10   1 92.8768 11.6851   1 
  -4  10  -1 95.3983 10.2135   3 
  -5 -10  -1 189.944  14.903   3 
   5  10   1 209.118  17.764   1 
  -5  10  -1 168.428  14.969   2 
  -5  10  -1 212.506  16.045   3 
  -6 -10  -1 11.9707  5.0980   3 
   6  10   1 9.20872 6.56708   1 
   7 -10   1 139.528  12.725   2 
  -7 -10  -1 143.848  13.176   3 
   7  10   1 157.782  15.393   1 
  -8 -10  -1 61.3957  9.0216   3 
   8 -10   1 63.1524  9.1532   2 
   8  10   1 64.7616 10.5703   1 
  -9 -10  -1 153.527  14.064   3 
   9 -10   1 163.679  14.539   2 
   9  10   1 133.085  15.946   1 
  10 -10   1 155.682  15.183   2 
 -10 -10  -1 196.525  16.622   3 
  10  10   1 159.489  17.737   1 
   9 -11  -1 180.615  15.869   2 
  -9 -11   1 174.537  15.408   3 
   9  11  -1 174.043  18.383   1 
  -8 -11   1 146.826  13.535   3 
   8 -11  -1 133.902  13.356   2 
   8  11  -1 149.109  16.539   1 
  -7 -11   1 14.7371  5.6059   3 
   7 -11  -1 19.1415  6.4240   2 
  -7  11   1 15.0797  6.8997   3 
   7  11  -1 8.31755 6.59317   1 
   6 -11  -1 176.968  14.276   2 
  -6 -11   1 176.312  14.118   3 
  -6  11   1 173.875  15.857   3 
   6  11  -1 159.033  16.803   1 
  -5 -11   1 109.788  11.172   3 
   5 -11  -1 125.671  11.259   2 
  -5  11   1 115.215  12.714   3 
   5  11  -1 123.013  14.328   1 
   4 -11  -1 112.883  10.693   2 
  -4 -11   1 112.902  11.031   3 
  -4  11   1 123.269  12.618   3 
   4  11  -1 130.251  14.476   1 
  -3 -11   1 106.881  10.009   3 
   3 -11  -1 103.476   9.538   2 
   3  11  -1 105.741  12.858   1 
  -3  11   1 88.9121 11.1064   3 
  -2 -11   1 80.5025  8.7888   3 
  -2  11   1 64.7724  8.6614   1 
   2  11  -1 64.1275 10.4525   1 
  -2  11   1 67.2125  9.5013   3 
  -1 -11   1 209.865  15.592   3 
  -1  11   1 218.800  16.734   3 
   1  11  -1 224.021  17.850   1 
  -1  11   1 221.381  16.702   1 
   0 -11  -1 172.247  14.047   3 
   0 -11   1 172.884  13.690   3 
   0  11   1 176.847  15.512   1 
   0  11  -1 193.052  15.558   1 
  -1 -11  -1 24.4516  5.8447   3 
  -1  11  -1 20.2990  6.1035   1 
   1  11   1 19.9122  7.2982   1 
  -1  11  -1 16.7745  5.3151   2 
   2 -11   1 269.472  18.618   1 
  -2 -11  -1 279.287  19.031   3 
  -2  11  -1 278.860  18.850   2 
   2  11   1 273.541  21.657   1 
  -3 -11  -1 121.873  11.794   3 
   3  11   1 164.527  16.016   1 
  -3  11  -1 145.210  12.826   2 
  -4 -11  -1 151.146  13.118   3 
   4  11   1 179.461  16.822   1 
  -4  11  -1 158.899  14.079   2 
  -5 -11  -1 311.953  21.466   3 
  -5  11  -1 332.895  22.346   2 
   5  11   1 322.617  24.564   1 
   6 -11   1 479.502  28.198   2 
  -6 -11  -1 480.796  29.269   3 
   6  11   1 441.862  31.511   1 
  -7 -11  -1 41.1711  8.8163   3 
   7 -11   1 40.0039  7.9275   2 
   7  11   1 31.5362  9.1391   1 
  -8 -11  -1 42.9409  8.1509   3 
   8 -11   1 39.5952  8.2884   2 
   8  11   1 53.1290 10.9707   1 
  -9 -11  -1 9.02667 5.45736   3 
   9 -11   1 1.59454 5.55409   2 
   9  11   1 9.17535 7.72853   1 
  -8 -12   1 2.90182 4.70410   3 
   8 -12  -1 1.61601 5.29804   2 
   8  12  -1 4.12216 7.18266   1 
   7 -12  -1 143.110  13.746   2 
  -7 -12   1 154.076  14.114   3 
   7  12  -1 145.939  16.665   1 
   6 -12  -1 164.838  14.160   2 
  -6 -12   1 167.485  14.392   3 
   6  12  -1 145.750  16.853   1 
   5 -12  -1 37.4206  7.4803   2 
  -5 -12   1 36.5960  7.5369   3 
   5  12  -1 39.5849 10.6261   1 
   4 -12  -1 82.5723  9.6289   2 
  -4 -12   1 92.2523  9.9022   3 
   4  12  -1 115.356  14.464   1 
   3 -12  -1 55.5098  8.2220   2 
   3  12  -1 79.0781 12.0571   1 
  -3  12   1 90.4978 11.3946   3 
  -2  12   1 2.52937 5.20737   3 
   2  12  -1 6.47144 6.33360   1 
   1 -12  -1 237.398  18.809   3 
   1  12  -1 287.401  21.270   1 
  -1  12   1 294.467  20.096   1 
   0 -12  -1 51.1632  8.2236   3 
   0  12   1 73.3405 10.6811   1 
   0  12  -1 70.5287 10.2741   1 
  -1 -12  -1 9.17181 5.54022   3 
  -1  12  -1 9.39932 5.83033   1 
   1  12   1 8.09967 6.06442   1 
  -2 -12  -1 117.304  11.491   3 
  -2  12  -1 87.0828 10.6662   2 
   2  12   1 86.5442 12.7701   1 
  -3 -12  -1 181.990  14.727   3 
  -3  12  -1 182.638  15.146   2 
   3  12   1 156.403  17.334   1 
  -4 -12  -1 129.686  12.479   3 
  -4  12  -1 138.411  13.276   2 
   4  12   1 127.034  15.385   1 
  -5 -12  -1 109.207  11.546   3 
   5 -12   1 101.802  10.904   2 
   5  12   1 72.0144 12.4034   1 
  -6 -12  -1 3.42330 5.47959   3 
   6 -12   1 -2.0416  4.7609   2 
   6  12   1 -1.4717  6.1185   1 
   7 -12   1 124.250  12.686   2 
  -7 -12  -1 118.642  12.958   3 
   7  12   1 118.933  15.101   1 
  -8 -12  -1 174.062  15.752   3 
   8 -12   1 150.939  15.214   2 
   8  12   1 210.805  19.872   1 
   6 -13  -1 112.710  12.113   2 
   6  13  -1 93.7031 14.4226   1 
   5 -13  -1 27.8884  7.0736   2 
   5  13  -1 26.6252  9.7355   1 
   4 -13  -1 272.418  19.405   2 
   4  13  -1 297.340  24.592   1 
   3  13  -1 23.2634  9.6602   1 
   2  13  -1 51.1273 10.6415   1 
   1  13  -1 30.2005  8.9202   1 
   0  13  -1 277.233  21.630   1 
   0  13   1 294.536  21.988   1 
   1  13   1 26.5445  8.7472   1 
  -2 -13  -1 51.4706  8.8061   3 
   2  13   1 65.5776 12.2363   1 
  -3 -13  -1 68.0621  9.3386   3 
   3  13   1 38.3359 11.1499   1 
   4 -13   1 11.1281  6.0310   2 
  -4 -13  -1 21.4906  6.9720   3 
   4  13   1 21.1528  9.2444   1 
   5 -13   1 156.379  14.501   2 
  -5 -13  -1 171.420  14.864   3 
   5  13   1 162.643  18.181   1 
  -6 -13  -1 145.583  14.275   3 
   6 -13   1 154.937  14.025   2 
   6  13   1 124.941  16.089   1 
   4  14  -1 59.2730 13.0632   1 
   3  14  -1 237.767  22.265   1 
   2  14  -1 16.7512  8.3918   1 
   1  14  -1 164.115  17.063   1 
   0  14  -1 89.6662 12.5590   1 
   1  14   1 36.9102 10.1343   1 
   2  14   1 52.0737 12.1092   1 
   3  14   1 277.145  24.999   1 
   4  14   1 35.2413 11.3672   1 
 -14   0   2 83.5266 11.7854   3 
 -13   0   2 266.996  21.285   3 
 -12   0   2 101.305  11.768   3 
 -11   0   2 25.6645  6.6426   3 
  11   0  -2 21.1461  5.3742   2 
 -10   0   2 390.965  24.605   3 
  10   0  -2 374.573  21.805   2 
   9   0  -2 75.4528  7.5935   2 
  -9   0   2 86.1301  9.0209   3 
  -8   0   2 35.1589  5.5048   3 
   8   0  -2 45.3542  5.0324   1 
   8   0  -2 48.0217  5.6205   2 
   7   0  -2 8.15498 2.57091   1 
   7   0  -2 11.1076  3.2811   2 
  -7   0   2 7.18423 3.14824   3 
  -6   0   2 297.502  17.460   3 
   6   0  -2 286.809  15.537   1 
   6   0  -2 285.204  15.781   2 
  -5   0   2 1247.40   62.84   3 
   5   0  -2 1257.57   59.19   2 
   5   0  -2 1258.46   59.33   1 
   4   0  -2 3939.18  183.43   1 
   4   0  -2 3971.85  182.30   2 
  -4   0   2 4004.78  191.91   3 
  -3   0   2 900.187  45.226   3 
   3   0  -2 904.339  42.738   1 
   3   0  -2 920.122  42.806   2 
  -2   0   2 85.7123  5.6399   3 
   2   0  -2 84.9820  4.8840   1 
   2   0  -2 85.5060  5.3703   2 
   1   0  -2 246.623  12.215   2 
  -1   0   2 243.764  12.737   3 
  -1   0   2 252.096  12.069   1 
   0   0  -2 706.783  32.879   2 
  -1   0  -2 848.186  41.569   3 
  -1   0  -2 860.620  39.749   2 
   1   0   2 860.677  40.091   1 
   2   0   2 904.826  43.396   1 
  -2   0  -2 936.217  45.108   3 
  -2   0  -2 925.226  42.983   2 
  -3   0  -2 372.508  17.950   2 
   3   0   2 357.822  18.206   1 
  -3   0  -2 356.128  18.894   3 
   4   0   2 51.3255  4.2423   1 
  -4   0  -2 48.2483  4.1244   2 
  -4   0  -2 49.0530  4.4941   3 
  -5   0  -2 1473.79   72.92   3 
   5   0   2 1463.88   69.96   1 
   5   0   2 1477.28   68.81   2 
   6   0   2 396.336  20.103   2 
  -6   0  -2 395.391  21.984   3 
   6   0   2 376.504  20.847   1 
   7   0   2 641.432  33.129   1 
   7   0   2 648.833  31.992   2 
  -7   0  -2 640.210  34.736   3 
   8   0   2 76.5141  7.2193   1 
  -8   0  -2 87.7075  8.4693   3 
   8   0   2 71.9969  6.5360   2 
  -9   0  -2 55.3693  7.4933   3 
   9   0   2 47.3971  6.1020   1 
   9   0   2 52.9968  5.9735   2 
 -10   0  -2 5.89614 4.65435   3 
 -11   0  -2 599.689  36.183   3 
 -12   0  -2 324.539  23.421   3 
 -13   0  -2 2.46377 5.32376   3 
 -14   0  -2 4.24123 5.72221   3 
 -14  -1   2 26.9258  8.0360   3 
 -14   1   2 19.3482  7.0339   3 
 -13  -1   2 67.4379 10.6021   3 
 -13   1   2 82.1971 11.1533   3 
  12  -1  -2 226.340  15.952   2 
 -12  -1   2 207.015  17.348   3 
 -12   1   2 218.263  18.061   3 
 -11  -1   2 46.0732  7.6664   3 
  11  -1  -2 43.1261  7.1156   2 
 -11   1   2 61.6367  8.8333   3 
 -10  -1   2 220.801  16.253   3 
  10  -1  -2 202.700  14.288   2 
  10   1  -2 200.088  13.617   2 
 -10   1   2 212.721  16.154   3 
   9  -1  -2 109.791   9.624   2 
  -9  -1   2 131.582  11.323   3 
   9   1  -2 123.355   9.827   1 
  -9   1   2 130.822  11.294   3 
   9   1  -2 131.903   9.618   2 
  -8  -1   2 232.468  16.720   3 
   8  -1  -2 270.287  15.659   2 
   8   1  -2 281.833  15.959   1 
   8   1  -2 271.070  15.250   2 
  -8   1   2 238.350  16.817   3 
   7  -1  -2 830.323  40.687   2 
  -7  -1   2 808.184  43.233   3 
   7  -1  -2 808.126  39.786   1 
   7   1  -2 799.944  40.121   2 
  -7   1   2 843.665  43.618   3 
   7   1  -2 840.968  41.121   1 
   6  -1  -2 503.782  27.084   2 
  -6  -1   2 508.371  28.843   3 
   6  -1  -2 489.944  26.296   1 
  -6   1   2 581.474  29.658   3 
   6   1  -2 593.029  27.876   1 
   6   1  -2 567.419  27.055   2 
   5  -1  -2 345.570  15.948   1 
  -5  -1   2 347.072  18.042   3 
   5  -1  -2 349.797  16.986   2 
  -5   1   2 291.456  18.073   3 
   5   1  -2 278.130  16.311   2 
   5   1  -2 286.846  16.782   1 
   4  -1  -2 39.9865  2.6956   1 
   4  -1  -2 40.1913  3.7591   2 
  -4  -1   2 44.6581  3.9384   3 
  -4   1   2 29.9394  4.0726   3 
   4   1  -2 24.0362  3.3094   1 
   4   1  -2 26.9177  3.4306   2 
   3  -1  -2 1703.76   81.82   2 
  -3  -1   2 1701.99   85.83   3 
   3   1  -2 1798.09   82.77   1 
  -3   1   2 1763.49   86.62   3 
   3   1  -2 1877.25   81.98   2 
  -2  -1   2 58.0973  4.0643   3 
   2  -1  -2 54.8422  4.1573   2 
  -2   1   2 65.5317  4.5810   3 
   2   1  -2 69.4704  4.6094   1 
   2   1  -2 64.5483  4.1367   2 
  -1  -1   2 5607.38  272.28   3 
   1  -1  -2 5712.92  255.84   2 
   1   1  -2 5443.33  258.08   1 
   1   1  -2 5709.57  255.94   2 
  -1   1   2 5556.17  268.71   3 
   0  -1   2 758.035  33.244   1 
   0  -1  -2 778.335  32.743   2 
   0   1  -2 646.330  32.902   2 
   0   1   2 645.911  33.030   1 
   0   1   2 670.664  34.593   3 
   1  -1   2 79.1021  4.7071   1 
  -1  -1  -2 78.4124  5.0534   3 
   1   1   2 82.0375  5.0330   1 
  -1   1  -2 81.1663  4.9987   2 
  -1   1  -2 83.7510  4.7659   3 
  -2  -1  -2 161.632   9.835   3 
   2  -1   2 159.228   9.209   1 
  -2  -1  -2 155.324   8.735   2 
   2   1   2 204.630  10.017   1 
  -2   1  -2 203.427   9.826   2 
  -2   1  -2 207.667   9.950   3 
   3  -1   2 541.636  27.301   1 
  -3  -1  -2 529.489  28.726   3 
   3   1   2 602.368  28.167   1 
  -3   1  -2 592.104  27.756   2 
  -3   1  -2 576.020  28.790   3 
   4  -1   2 483.829  23.866   1 
  -4  -1  -2 481.517  25.220   3 
   4   1   2 490.892  23.157   2 
  -4   1  -2 463.606  25.210   3 
   4   1   2 486.986  24.658   1 
  -4   1  -2 479.953  24.196   2 
  -5  -1  -2 864.288  45.621   3 
   5  -1   2 841.166  43.283   1 
   5   1   2 944.063  44.412   1 
  -5   1  -2 911.356  45.816   3 
   5   1   2 923.446  42.451   2 
  -5   1  -2 914.305  43.632   2 
   6  -1   2 46.1122  4.9015   2 
   6  -1   2 37.0426  4.3428   1 
  -6  -1  -2 37.7324  4.8688   3 
   6   1   2 60.3066  5.6446   1 
   6   1   2 58.4597  4.5232   2 
  -6   1  -2 57.3622  5.5767   3 
  -7  -1  -2 233.646  14.978   3 
   7  -1   2 233.500  13.826   1 
   7  -1   2 239.596  13.866   2 
   7   1   2 234.436  13.130   2 
   7   1   2 228.801  14.606   1 
  -7   1  -2 233.911  15.417   3 
   8  -1   2 1246.49   60.98   2 
  -8  -1  -2 1255.39   65.23   3 
   8  -1   2 1261.73   61.81   1 
   8   1   2 1266.65   60.36   2 
  -8   1  -2 1285.87   65.70   3 
   8   1   2 1278.06   62.78   1 
   9  -1   2 462.033  24.889   2 
  -9  -1  -2 449.024  27.396   3 
  -9   1  -2 479.195  27.943   3 
   9   1   2 452.989  26.189   1 
  10  -1   2 186.033  12.680   2 
 -10  -1  -2 193.104  14.837   3 
 -10   1  -2 157.240  14.065   3 
 -11  -1  -2 186.628  15.428   3 
 -11   1  -2 147.913  14.297   3 
 -12  -1  -2 27.4210  7.9276   3 
 -12   1  -2 17.9497  6.7884   3 
 -13  -1  -2 4.86989 5.43203   3 
 -13   1  -2 10.6863  6.0862   3 
 -14  -2   2 79.2140 12.1475   3 
 -14   2   2 66.0893 10.9236   3 
 -13  -2   2 278.798  20.954   3 
 -13   2   2 232.916  20.187   3 
 -12  -2   2 96.4176 11.4167   3 
  12  -2  -2 110.498  10.907   2 
 -12   2   2 91.3438 11.4507   3 
 -11  -2   2 77.0612  9.6344   3 
  11  -2  -2 78.1173  9.0688   2 
 -11   2   2 76.3136  9.7630   3 
 -10  -2   2 272.226  20.606   3 
 -10   2   2 363.915  22.132   3 
   9  -2  -2 24.9259  5.1264   2 
  -9  -2   2 19.7019  5.2301   3 
  -9   2   2 24.1044  5.6605   3 
   9   2  -2 22.7079  5.0587   1 
   9   2  -2 24.7480  4.3691   2 
   8  -2  -2 789.535  40.445   2 
  -8  -2   2 837.380  43.189   3 
   8   2  -2 816.293  41.437   1 
  -8   2   2 787.838  43.426   3 
   8   2  -2 785.238  39.482   2 
  -7  -2   2 290.737  19.242   3 
   7  -2  -2 286.748  18.085   2 
   7   2  -2 354.020  19.197   1 
  -7   2   2 354.183  20.375   3 
   7   2  -2 359.207  17.947   2 
  -6  -2   2 158.399  10.570   3 
   6  -2  -2 150.063   8.330   1 
   6  -2  -2 154.434  10.008   2 
  -6   2   2 152.566  11.098   3 
   6   2  -2 150.328  10.382   1 
   6   2  -2 157.639   9.632   2 
   5  -2  -2 926.631  42.804   1 
  -5  -2   2 915.237  46.295   3 
   5  -2  -2 911.055  44.133   2 
   5   2  -2 864.285  44.819   1 
   5   2  -2 931.909  43.885   2 
  -5   2   2 931.028  47.466   3 
  -4  -2   2 2732.33  126.87   3 
   4  -2  -2 2707.11  120.98   2 
  -4   2   2 2566.77  127.73   3 
   4   2  -2 2555.26  122.42   1 
   4   2  -2 2512.41  120.46   2 
  -3  -2   2 267.165  14.988   3 
   3  -2  -2 247.387  14.441   2 
   3   2  -2 301.619  14.298   2 
  -3   2   2 293.665  15.847   3 
   3   2  -2 305.661  15.426   1 
  -2  -2   2 1599.38   71.98   3 
   2  -2  -2 1563.97   68.85   2 
   2   2  -2 1443.49   68.59   2 
   2   2  -2 1412.43   69.95   1 
  -2   2   2 1392.67   72.50   3 
   1  -2  -2 1210.14   56.86   2 
  -1  -2   2 1168.55   59.37   3 
  -1   2   2 1250.07   57.41   1 
   1   2  -2 1235.65   58.14   1 
   1   2  -2 1272.46   57.10   2 
  -1   2   2 1237.92   60.22   3 
   0  -2  -2 2760.12  122.28   2 
   0   2   2 2665.02  123.78   1 
   0   2  -2 2629.46  123.83   1 
   0   2  -2 2602.39  122.70   2 
   0   2  -2 2664.61  128.53   3 
   0   2   2 2696.59  128.99   3 
  -1  -2  -2 121.459   7.997   3 
   1  -2   2 118.805   7.385   1 
   1   2   2 151.932   8.132   1 
  -1   2  -2 146.234   7.932   2 
  -1   2  -2 142.229   7.415   3 
   2  -2   2 676.526  34.264   1 
  -2  -2  -2 656.781  36.019   3 
  -2   2  -2 750.425  34.891   2 
   2   2   2 778.708  35.450   1 
  -2   2  -2 761.908  36.038   3 
  -3  -2  -2 1398.25   69.12   3 
   3  -2   2 1403.66   65.83   1 
   3   2   2 1345.82   66.97   1 
   3   2   2 1408.94   64.78   2 
  -3   2  -2 1479.69   69.79   3 
  -3   2  -2 1416.90   66.35   2 
  -4  -2  -2 926.571  48.119   3 
   4  -2   2 913.490  45.500   1 
  -4   2  -2 980.373  48.644   3 
   4   2   2 971.159  44.545   2 
  -4   2  -2 985.518  46.392   2 
   4   2   2 985.987  47.088   1 
   5  -2   2 1043.60   48.97   1 
  -5  -2  -2 1096.51   52.00   3 
   5   2   2 971.481  47.796   2 
   5   2   2 1020.27   50.52   1 
  -5   2  -2 1013.54   49.74   2 
  -5   2  -2 1013.52   52.12   3 
  -6  -2  -2 215.812  14.514   3 
   6  -2   2 222.168  13.190   1 
  -6   2  -2 242.930  15.056   3 
   6   2   2 251.351  12.696   2 
  -6   2  -2 251.281  14.467   2 
   6   2   2 251.559  14.998   1 
   7  -2   2 333.077  17.553   1 
  -7  -2  -2 361.267  19.739   3 
   7  -2   2 367.341  18.492   2 
  -7   2  -2 290.833  19.106   3 
   7   2   2 283.195  18.627   1 
   7   2   2 288.416  16.479   2 
   8  -2   2 69.0672  7.1291   2 
  -8  -2  -2 61.3220  7.4257   3 
   8  -2   2 69.4485  6.4570   1 
  -8   2  -2 89.0755  8.5603   3 
   8   2   2 85.1619  8.3192   1 
  -9  -2  -2 207.671  14.417   3 
   9  -2   2 214.969  12.978   2 
   9   2   2 141.188  12.901   1 
  -9   2  -2 157.361  13.653   3 
  10  -2   2 13.3068  4.6567   2 
 -10  -2  -2 13.2199  5.4090   3 
 -10   2  -2 20.9432  5.9427   3 
  10   2   2 17.6683  5.4940   1 
  11  -2   2 438.910  24.405   2 
 -11  -2  -2 396.697  26.782   3 
 -11   2  -2 399.705  26.881   3 
 -12  -2  -2 277.327  20.710   3 
 -12   2  -2 235.406  19.691   3 
 -13  -2  -2 13.2404  6.8474   3 
 -13   2  -2 17.5361  7.2573   3 
 -14  -3   2 59.5322 10.5909   3 
 -14   3   2 88.2943 12.7142   3 
 -13  -3   2 72.1452 10.8679   3 
  13  -3  -2 79.0186 10.2925   2 
 -13   3   2 89.4711 11.5761   3 
  12  -3  -2 77.4439  9.8851   2 
 -12  -3   2 70.4904  9.8363   3 
 -12   3   2 44.7193  9.0802   3 
 -11  -3   2 212.090  16.781   3 
  11  -3  -2 216.985  15.540   2 
 -11   3   2 214.691  17.261   3 
  10  -3  -2 49.9367  7.4794   2 
 -10  -3   2 38.7421  6.7109   3 
 -10   3   2 57.5093  8.2824   3 
  10   3  -2 63.2995  8.1456   1 
  -9  -3   2 466.892  27.468   3 
   9  -3  -2 451.252  25.720   2 
   9   3  -2 483.264  27.027   1 
  -9   3   2 440.018  27.808   3 
   8  -3  -2 331.082  18.665   2 
  -8  -3   2 348.821  19.978   3 
  -8   3   2 292.929  20.187   3 
   8   3  -2 284.134  19.047   1 
   8   3  -2 312.129  17.748   2 
  -7  -3   2 1116.90   58.41   3 
   7  -3  -2 1145.80   55.85   2 
  -7   3   2 1162.62   60.07   3 
   7   3  -2 1183.10   55.42   2 
   7   3  -2 1111.66   57.06   1 
  -6  -3   2 1263.21   64.96   3 
   6  -3  -2 1208.06   61.84   2 
   6   3  -2 1331.63   63.62   1 
   6   3  -2 1321.68   61.42   2 
  -6   3   2 1346.31   66.86   3 
   5  -3  -2 79.0882  6.5707   2 
  -5  -3   2 79.0146  6.6198   3 
   5   3  -2 87.0611  5.8940   2 
   5   3  -2 85.2293  7.3139   1 
  -5   3   2 89.3396  7.6820   3 
   4  -3  -2 5.24065 0.96343   1 
   4  -3  -2 6.47235 2.38011   2 
  -4  -3   2 5.10835 2.05162   3 
   4   3  -2 2.91675 2.28405   1 
   4   3  -2 3.85116 1.69803   2 
  -4   3   2 5.12373 2.34697   3 
   3  -3  -2 48.6478  4.2908   2 
   3  -3  -2 48.5855  3.0125   1 
  -3  -3   2 47.2666  4.1068   3 
  -2  -3   2 142.389   9.016   3 
   2  -3  -2 146.748   9.000   2 
   2   3  -2 176.794   8.973   2 
   2   3  -2 175.487  10.225   1 
  -2   3   2 171.922  10.156   3 
  -2   3   2 162.222   8.612   1 
  -1  -3   2 2023.58   93.32   3 
   1  -3  -2 2038.94   89.07   2 
   1   3  -2 1881.95   90.92   1 
  -1   3   2 1902.30   90.14   1 
   1   3  -2 1900.78   89.27   2 
  -1   3   2 1828.76   94.02   3 
   0   3   2 733.427  35.199   1 
   0   3  -2 743.330  35.707   3 
   0   3  -2 684.508  35.091   1 
   0   3   2 729.023  36.563   3 
   0   3  -2 720.444  34.606   2 
   1  -3   2 480.040  22.577   1 
  -1  -3  -2 485.074  21.220   2 
  -1  -3  -2 492.119  23.785   3 
  -1   3  -2 414.076  22.799   3 
   1   3   2 428.901  23.093   1 
  -1   3  -2 414.820  22.465   2 
   2  -3   2 1044.42   52.78   1 
  -2  -3  -2 1062.32   55.48   3 
  -2   3  -2 1160.59   55.16   3 
  -2   3  -2 1162.61   53.41   2 
   2   3   2 1184.74   54.25   1 
  -3  -3  -2 1121.06   59.09   3 
   3  -3   2 1155.18   56.14   1 
   3   3   2 1224.02   57.91   1 
  -3   3  -2 1228.55   59.21   3 
  -3   3  -2 1246.37   57.17   2 
   4  -3   2 229.460  12.494   1 
  -4  -3  -2 230.687  13.892   3 
  -4   3  -2 241.497  14.296   3 
   4   3   2 249.457  14.487   1 
  -4   3  -2 244.280  13.942   2 
  -5  -3  -2 1430.97   74.38   3 
   5  -3   2 1431.63   70.33   1 
   5   3   2 1489.99   72.64   1 
  -5   3  -2 1604.81   75.89   3 
  -5   3  -2 1505.75   71.65   2 
   5   3   2 1524.41   69.19   2 
   6  -3   2 169.789  10.760   1 
  -6  -3  -2 172.650  12.386   3 
   6   3   2 209.071  13.497   1 
   6   3   2 208.397  10.624   2 
  -6   3  -2 203.568  13.528   3 
  -6   3  -2 190.228  12.531   2 
   7  -3   2 512.618  26.557   1 
   7  -3   2 527.134  27.590   2 
  -7  -3  -2 495.488  29.040   3 
  -7   3  -2 537.277  29.935   3 
   7   3   2 546.095  29.397   1 
  -8  -3  -2 340.267  19.504   3 
   8  -3   2 331.585  18.176   2 
   8   3   2 256.637  18.476   1 
  -8   3  -2 261.659  18.908   3 
   9  -3   2 242.984  15.842   2 
  -9  -3  -2 236.423  16.889   3 
  -9   3  -2 250.210  17.607   3 
   9   3   2 248.130  17.332   1 
  10  -3   2 9.45865 4.41280   2 
 -10  -3  -2 13.0722  5.1631   3 
  10   3   2 14.5311  5.5372   1 
 -10   3  -2 10.8555  5.0244   3 
 -11  -3  -2 4.04949 4.84255   3 
  11  -3   2 1.79990 4.24713   2 
 -11   3  -2 3.19856 4.60040   3 
  11   3   2 2.64692 4.69157   1 
 -12  -3  -2 111.509  12.545   3 
  12  -3   2 120.761  11.528   2 
 -12   3  -2 91.4442 11.6854   3 
 -13  -3  -2 44.1417  9.3957   3 
 -13   3  -2 43.1914  9.3592   3 
  13  -4  -2 9.41923 5.81122   2 
 -13  -4   2 6.25888 5.68609   3 
 -13   4   2 2.63360 5.74778   3 
 -12  -4   2 281.461  20.941   3 
  12  -4  -2 282.752  19.481   2 
 -12   4   2 250.095  20.721   3 
 -11  -4   2 109.345  11.609   3 
  11  -4  -2 119.636  11.540   2 
 -11   4   2 113.228  12.282   3 
  10  -4  -2 227.905  16.099   2 
 -10  -4   2 215.741  16.536   3 
 -10   4   2 232.473  17.855   3 
  10   4  -2 247.199  17.470   1 
   9  -4  -2 71.0382  8.2774   2 
  -9  -4   2 74.9422  8.5099   3 
  -9   4   2 87.5645  9.8795   3 
   9   4  -2 88.4640  9.3699   1 
   8  -4  -2 292.250  17.475   2 
  -8  -4   2 286.011  17.923   3 
   8   4  -2 259.331  18.033   1 
  -8   4   2 270.460  19.483   3 
   7  -4  -2 510.343  27.633   2 
  -7  -4   2 521.789  28.784   3 
  -7   4   2 521.117  31.047   3 
   7   4  -2 513.148  26.315   2 
   7   4  -2 521.362  29.027   1 
   6  -4  -2 309.788  17.946   2 
  -6  -4   2 311.079  18.429   3 
   6   4  -2 313.752  16.563   2 
  -6   4   2 321.147  19.967   3 
   6   4  -2 314.738  19.101   1 
  -5  -4   2 504.146  25.487   3 
   5  -4  -2 494.086  24.765   2 
   5   4  -2 458.839  25.748   1 
   5   4  -2 456.195  23.327   2 
  -5   4   2 431.668  26.122   3 
  -4  -4   2 106.561   7.329   3 
   4  -4  -2 105.588   5.526   1 
   4  -4  -2 112.014   7.526   2 
   4   4  -2 93.7306  8.0803   1 
   4   4  -2 93.1606  6.3543   2 
  -4   4   2 87.0632  7.6748   3 
   3  -4  -2 449.011  23.669   2 
  -3  -4   2 457.988  24.456   3 
  -3   4   2 487.396  25.687   3 
   3   4  -2 474.383  25.255   1 
   3   4  -2 478.440  23.239   2 
  -2  -4   2 448.205  25.846   3 
  -2   4   2 514.308  25.120   1 
   2   4  -2 518.227  26.791   1 
   2   4  -2 542.143  25.073   2 
  -2   4   2 528.619  27.189   3 
  -1  -4   2 62.7878  4.5318   3 
   1   4  -2 55.3447  5.6141   1 
  -1   4   2 56.2806  4.8510   1 
  -1   4   2 57.5196  5.2006   3 
   1   4  -2 58.1084  4.5961   2 
  -1   4   2 54.2104  4.4730   2 
   0   4  -2 260.313  13.797   3 
   0   4   2 243.088  14.524   3 
   0   4  -2 248.448  13.623   2 
   0   4   2 248.760  12.970   2 
   0   4   2 264.729  14.451   1 
   0   4  -2 246.475  14.231   1 
  -1  -4  -2 763.191  41.842   3 
  -1   4  -2 855.761  40.439   1 
  -1   4  -2 826.068  41.348   3 
   1   4   2 857.533  41.216   1 
  -1   4  -2 838.900  40.225   2 
   1   4   2 838.370  38.814   2 
  -2  -4  -2 726.388  33.854   3 
   2  -4   2 651.271  31.753   1 
   2   4   2 627.571  33.056   1 
  -2   4  -2 629.980  32.323   2 
  -2   4  -2 615.269  32.981   3 
   3  -4   2 1800.93   82.71   1 
  -3  -4  -2 1803.25   86.97   3 
  -3   4  -2 1750.66   83.53   2 
  -3   4  -2 1774.84   86.80   3 
   3   4   2 1699.43   84.57   1 
   4  -4   2 2588.23  119.20   1 
  -4  -4  -2 2688.64  125.41   3 
   4   4   2 2544.10  121.62   1 
  -4   4  -2 2456.37  125.22   3 
  -4   4  -2 2543.80  120.11   2 
  -5  -4  -2 96.5184  7.7095   3 
   5  -4   2 102.574   6.265   1 
  -5   4  -2 89.1490  7.6957   3 
   5   4   2 75.2960  7.8140   1 
  -5   4  -2 80.2623  7.6133   2 
   6  -4   2 514.040  26.276   1 
  -6  -4  -2 510.508  28.874   3 
  -6   4  -2 558.342  30.606   3 
   6   4   2 544.276  29.425   1 
  -6   4  -2 516.438  28.291   2 
  -7  -4  -2 43.9010  6.3537   3 
   7   4   2 75.7670  8.0737   1 
  -7   4  -2 75.9301  8.4768   3 
   8  -4   2 3.16586 3.58274   2 
  -8  -4  -2 1.45384 3.08358   3 
  -8   4  -2 -0.2312  3.8427   3 
   8   4   2 0.65520 3.52633   1 
   9  -4   2 61.1265  8.0177   2 
  -9  -4  -2 73.5906  8.3801   3 
  -9   4  -2 95.3698 10.1199   3 
   9   4   2 113.750  10.696   1 
 -10  -4  -2 155.046  14.293   3 
  10  -4   2 191.689  14.314   2 
  10   4   2 226.507  16.419   1 
 -10   4  -2 210.393  16.164   3 
 -11  -4  -2 97.7453 10.9727   3 
  11  -4   2 108.767  10.799   2 
 -11   4  -2 97.6015 11.2549   3 
  11   4   2 86.0849 10.7679   1 
  12  -4   2 96.5960 10.5643   2 
 -12  -4  -2 87.6928 11.2250   3 
 -12   4  -2 64.0848 10.4861   3 
 -13  -4  -2 220.062  18.561   3 
 -13   4  -2 196.217  18.345   3 
 -13  -5   2 26.7604  7.9378   3 
  13  -5  -2 18.9728  6.9676   2 
 -13   5   2 35.3043  9.1239   3 
  12  -5  -2 7.01230 5.70178   2 
 -12  -5   2 5.37691 5.02981   3 
 -12   5   2 13.1917  6.4104   3 
  11  -5  -2 191.069  15.070   2 
 -11  -5   2 209.742  16.137   3 
  11   5  -2 189.671  16.081   1 
 -11   5   2 152.210  15.753   3 
  10  -5  -2 31.6204  6.7404   2 
 -10  -5   2 32.4721  6.3699   3 
 -10   5   2 26.1382  7.2334   3 
  10   5  -2 28.8696  7.2864   1 
   9  -5  -2 599.628  32.224   2 
  -9  -5   2 594.688  33.513   3 
  -9   5   2 551.931  35.618   3 
   9   5  -2 587.642  34.006   1 
   8  -5  -2 335.579  19.333   2 
  -8  -5   2 330.554  19.820   3 
   8   5  -2 288.119  20.017   1 
  -8   5   2 273.332  21.689   3 
   7  -5  -2 189.251  13.241   2 
  -7  -5   2 184.405  13.341   3 
  -7   5   2 210.201  15.282   3 
   7   5  -2 204.931  14.629   1 
   6  -5  -2 195.504  13.191   2 
  -6  -5   2 179.671  13.045   3 
   6   5  -2 224.602  14.914   1 
  -6   5   2 223.629  15.081   3 
   6   5  -2 214.813  11.813   2 
   5  -5  -2 456.504  26.082   2 
  -5  -5   2 461.672  26.849   3 
   5   5  -2 549.808  28.364   1 
  -5   5   2 513.454  28.415   3 
   5   5  -2 528.135  25.014   2 
   4  -5  -2 33.5855  4.6628   2 
   4  -5  -2 27.5338  2.9325   1 
  -4  -5   2 32.9485  4.1822   3 
   4   5  -2 33.0276  3.6335   2 
  -4   5   2 32.3254  4.5417   3 
   4   5  -2 34.3690  5.2822   1 
  -3  -5   2 915.347  49.750   3 
  -3   5   2 994.458  47.531   1 
   3   5  -2 1054.50   47.55   2 
  -3   5   2 1020.49   51.29   3 
   3   5  -2 1001.59   50.16   1 
  -2  -5   2 584.655  32.901   3 
  -2   5   2 662.260  32.302   2 
   2   5  -2 658.280  33.945   1 
  -2   5   2 663.795  34.279   3 
  -2   5   2 652.393  32.141   1 
   2   5  -2 672.309  31.708   2 
  -1  -5   2 14.6282  3.0652   3 
  -1   5   2 23.9197  3.2810   2 
   1   5  -2 29.9303  3.4959   2 
   1   5  -2 28.0634  4.5730   1 
  -1   5   2 23.4605  3.6173   3 
  -1   5   2 32.1054  4.0593   1 
   0   5  -2 1040.53   51.75   3 
   0   5   2 1064.46   51.17   1 
   0   5  -2 1022.61   50.89   1 
   0   5   2 1047.84   49.12   2 
   0   5   2 1026.90   52.59   3 
   0   5  -2 1022.49   49.78   2 
  -1  -5  -2 2185.96  106.74   3 
   1   5   2 2232.01  103.70   1 
  -1   5  -2 2144.75  105.99   3 
  -1   5  -2 2208.16  101.91   2 
   1   5   2 2154.52  100.35   2 
  -1   5  -2 2131.90  102.52   1 
   2  -5   2 514.432  27.673   1 
  -2  -5  -2 538.572  29.264   3 
  -2   5  -2 569.808  28.865   3 
   2   5   2 581.971  29.548   1 
  -2   5  -2 554.067  28.355   2 
   3  -5   2 500.285  24.112   1 
  -3  -5  -2 506.116  26.030   3 
  -3   5  -2 464.094  25.551   3 
   3   5   2 451.000  26.028   1 
  -3   5  -2 446.238  25.131   2 
   4  -5   2 6.64663 2.18310   1 
  -4  -5  -2 7.29149 3.09188   3 
  -4   5  -2 8.08603 3.39411   2 
   4   5   2 13.0988  4.0218   1 
  -4   5  -2 9.61113 2.91544   3 
   5  -5   2 82.5520  5.6490   1 
  -5  -5  -2 82.3062  7.3136   3 
  -5   5  -2 66.7854  6.8424   3 
   5   5   2 72.0442  7.8692   1 
  -5   5  -2 67.5336  7.1772   2 
  -6  -5  -2 456.486  28.109   3 
   6  -5   2 520.779  25.639   1 
  -6   5  -2 474.120  27.847   2 
   6   5   2 552.677  29.601   1 
  -6   5  -2 555.554  29.389   3 
  -7  -5  -2 635.600  33.943   3 
  -7   5  -2 579.905  35.132   3 
  -7   5  -2 601.842  33.132   2 
   7   5   2 617.767  34.411   1 
  -8  -5  -2 24.8455  5.4606   3 
   8  -5   2 22.8496  5.5416   2 
  -8   5  -2 41.2718  7.9722   3 
   8   5   2 48.2207  7.4225   1 
   9  -5   2 52.7011  7.5613   2 
  -9  -5  -2 60.9488  7.7507   3 
  -9   5  -2 51.8778  8.8590   3 
   9   5   2 54.7922  8.2646   1 
  10  -5   2 170.943  13.983   2 
 -10  -5  -2 158.866  14.368   3 
 -10   5  -2 202.894  16.538   3 
  10   5   2 209.256  16.799   1 
  11  -5   2 69.1130  9.3834   2 
 -11  -5  -2 71.1107  9.6654   3 
  11   5   2 97.7032 11.6220   1 
 -11   5  -2 77.6818 10.7605   3 
 -12  -5  -2 121.599  13.045   3 
  12  -5   2 115.591  12.024   2 
 -12   5  -2 118.638  13.901   3 
  13  -5   2 98.7831 11.7851   2 
 -13  -5  -2 96.1745 12.7234   3 
 -13   5  -2 113.825  13.660   3 
 -13  -6   2 57.4333  9.8551   3 
  13  -6  -2 45.3592  9.1027   2 
 -13   6   2 37.8109  9.9582   3 
 -12  -6   2 115.962  12.820   3 
  12  -6  -2 115.130  12.209   2 
 -12   6   2 82.3542 12.4615   3 
  11  -6  -2 192.782  15.844   2 
 -11  -6   2 198.935  16.413   3 
 -11   6   2 180.495  17.696   3 
  11   6  -2 211.747  17.466   1 
  10  -6  -2 84.9571  9.7523   2 
 -10  -6   2 94.1918 10.0784   3 
  10   6  -2 93.8953 11.0952   1 
 -10   6   2 97.7415 12.7521   3 
   9  -6  -2 126.862  11.729   2 
  -9  -6   2 136.407  11.796   3 
  -9   6   2 127.482  14.402   3 
   9   6  -2 146.576  13.391   1 
   8  -6  -2 135.372  11.225   2 
  -8  -6   2 147.154  11.381   3 
   8   6  -2 113.942  11.974   1 
  -8   6   2 114.307  12.424   3 
  -7  -6   2 85.6129  8.2662   3 
   7  -6  -2 81.5267  8.4151   2 
   7   6  -2 99.6496 10.3497   1 
  -7   6   2 88.7666  9.7339   3 
  -6  -6   2 749.054  40.563   3 
   6  -6  -2 733.625  39.247   2 
  -6   6   2 810.087  42.580   3 
   6   6  -2 787.298  41.680   1 
   5  -6  -2 57.4801  6.1503   2 
  -5  -6   2 52.6245  5.9801   3 
   5   6  -2 38.4622  4.2420   2 
  -5   6   2 36.2415  5.9106   3 
   5   6  -2 40.7967  6.4841   1 
  -4  -6   2 36.8987  5.0632   3 
   4  -6  -2 38.2938  4.0316   1 
   4  -6  -2 35.4339  5.2037   2 
  -4   6   2 68.7559  6.9705   3 
   4   6  -2 55.6415  6.8700   1 
  -3  -6   2 395.269  21.781   3 
   3   6  -2 400.697  20.668   2 
   3   6  -2 396.003  23.339   1 
  -3   6   2 415.919  23.305   3 
  -3   6   2 391.765  20.795   1 
  -2  -6   2 1385.30   69.42   3 
   2   6  -2 1417.07   66.28   2 
  -2   6   2 1409.97   70.66   3 
  -2   6   2 1378.57   67.18   1 
   2   6  -2 1403.76   69.15   1 
  -2   6   2 1406.47   66.92   2 
  -1  -6   2 413.676  22.239   3 
  -1   6   2 421.298  23.396   3 
   1   6  -2 414.038  23.451   1 
   1   6  -2 413.211  21.591   2 
  -1   6   2 386.296  22.202   1 
  -1   6   2 416.067  21.496   2 
   0   6  -2 559.321  29.585   3 
   0   6  -2 548.542  29.720   1 
   0   6   2 570.775  30.103   1 
   0   6  -2 558.557  28.677   2 
   0   6   2 573.513  30.628   3 
   0   6   2 563.498  27.959   2 
  -1  -6  -2 842.421  39.746   3 
   1   6   2 727.599  36.087   2 
  -1   6  -2 731.665  38.019   1 
  -1   6  -2 738.539  38.724   3 
   1   6   2 745.357  39.137   1 
  -1   6  -2 734.274  37.587   2 
  -2  -6  -2 158.975  10.796   3 
   2  -6   2 163.289  10.312   1 
  -2   6  -2 151.974  10.273   3 
   2   6   2 148.873   8.491   2 
   2   6   2 148.793  11.477   1 
  -2   6  -2 158.277  10.685   2 
   3  -6   2 541.974  26.662   1 
  -3  -6  -2 576.456  28.867   3 
   3   6   2 511.911  29.085   1 
  -3   6  -2 489.231  28.058   3 
  -3   6  -2 482.115  27.606   2 
  -4  -6  -2 416.538  22.035   3 
   4  -6   2 418.331  19.887   1 
  -4   6  -2 350.868  21.493   3 
  -4   6  -2 335.333  21.113   2 
   4   6   2 339.535  22.240   1 
  -5  -6  -2 77.7002  7.7418   3 
   5  -6   2 78.4061  5.9353   1 
  -5   6  -2 74.8998  7.8657   2 
   5   6   2 74.1380  8.4618   1 
  -5   6  -2 84.2358  7.8411   3 
  -6  -6  -2 15.0162  4.3151   3 
  -6   6  -2 20.9376  5.1518   2 
  -6   6  -2 12.8354  4.3742   3 
   6   6   2 19.4816  5.6344   1 
  -7  -6  -2 365.204  24.558   3 
  -7   6  -2 455.067  25.520   2 
   7   6   2 437.448  26.489   1 
  -7   6  -2 446.671  26.266   3 
  -8  -6  -2 20.1740  4.9770   3 
   8  -6   2 19.2438  5.3950   2 
   8   6   2 24.3762  6.7720   1 
  -8   6  -2 17.3512  6.0246   3 
  -9  -6  -2 572.902  33.893   3 
   9  -6   2 573.341  32.419   2 
   9   6   2 587.508  35.096   1 
  -9   6  -2 583.504  37.836   3 
 -10  -6  -2 344.790  23.126   3 
  10  -6   2 325.191  21.977   2 
  10   6   2 358.854  24.929   1 
 -10   6  -2 358.279  26.288   3 
 -11  -6  -2 11.0656  5.4237   3 
  11  -6   2 20.0200  6.7024   2 
 -11   6  -2 16.0183  7.3296   3 
  11   6   2 17.0606  7.1166   1 
 -12  -6  -2 28.4146  7.4439   3 
  12  -6   2 27.5671  7.5733   2 
 -12   6  -2 30.7264  8.8564   3 
  12   6   2 27.2951  8.5691   1 
 -12  -7   2 70.7665 10.5437   3 
  12  -7  -2 58.0469  9.6611   2 
  12   7  -2 88.1876 12.2507   1 
 -12   7   2 58.5828 11.4192   3 
  11  -7  -2 6.92236 5.84824   2 
 -11  -7   2 6.58855 5.02254   3 
 -11   7   2 1.23769 7.05867   3 
  11   7  -2 14.0388  7.2267   1 
  10  -7  -2 20.1265  6.3459   2 
 -10  -7   2 30.2465  6.6280   3 
  10   7  -2 30.5939  8.3862   1 
 -10   7   2 26.8048  9.4404   3 
   9  -7  -2 159.602  13.273   2 
  -9  -7   2 155.121  13.173   3 
   9   7  -2 164.428  14.837   1 
  -9   7   2 166.685  16.236   3 
  -8  -7   2 139.645  11.600   3 
   8  -7  -2 139.360  11.570   2 
  -8   7   2 117.817  12.779   3 
   8   7  -2 139.224  13.177   1 
   7  -7  -2 59.5968  7.4729   2 
  -7  -7   2 47.4349  6.8036   3 
   7   7  -2 62.8405  8.5970   1 
  -7   7   2 69.7800  8.7193   3 
   6  -7  -2 266.061  17.537   2 
  -6  -7   2 254.585  17.593   3 
  -6   7   2 325.541  20.278   3 
   6   7  -2 329.326  20.496   1 
  -5  -7   2 829.157  44.904   3 
   5  -7  -2 843.109  43.533   2 
   5   7  -2 899.010  46.523   1 
  -5   7   2 891.794  46.981   3 
   4  -7  -2 69.0800  6.7882   2 
   4  -7  -2 64.8237  5.6002   1 
  -4  -7   2 63.4297  6.3329   3 
   4   7  -2 53.0140  5.1460   2 
   4   7  -2 46.4743  6.8861   1 
  -4   7   2 56.1195  7.1400   3 
  -3  -7   2 1616.28   80.83   3 
   3   7  -2 1622.40   76.75   2 
  -3   7   2 1651.96   82.49   3 
   3   7  -2 1642.99   80.77   1 
  -3   7   2 1604.37   77.61   1 
  -2  -7   2 370.985  22.139   3 
  -2   7   2 396.810  22.008   1 
  -2   7   2 415.643  23.690   3 
  -2   7   2 419.870  22.087   2 
   2   7  -2 409.664  24.157   1 
   2   7  -2 398.679  21.318   2 
  -1  -7   2 141.120   9.796   3 
  -1   7   2 137.042   9.405   2 
  -1   7   2 132.605  10.279   1 
   1   7  -2 141.450  11.312   1 
   1   7  -2 142.589   9.546   2 
  -1   7   2 133.854  10.610   3 
   0   7   2 341.538  17.758   2 
   0   7  -2 322.147  18.339   2 
   0   7   2 334.574  19.864   3 
   0   7  -2 327.576  18.925   3 
   0   7   2 321.572  19.652   1 
   0   7  -2 304.292  19.334   1 
  -1  -7  -2 814.851  42.652   3 
   1   7   2 817.220  42.668   1 
  -1   7  -2 784.450  40.620   2 
  -1   7  -2 811.272  41.948   3 
   1   7   2 814.020  39.173   2 
  -1   7  -2 810.757  41.336   1 
   2  -7   2 137.111  10.414   1 
  -2  -7  -2 141.676  11.170   3 
   2   7   2 162.984   9.064   2 
  -2   7  -2 168.410  11.377   2 
   2   7   2 167.957  12.732   1 
  -2   7  -2 156.798  10.829   3 
  -3  -7  -2 19.7805  4.6991   3 
   3  -7   2 17.8670  3.8823   1 
  -3   7  -2 30.2336  5.1670   2 
  -3   7  -2 31.5794  4.7664   3 
   3   7   2 33.2748  6.2818   1 
   4  -7   2 150.505  10.347   1 
  -4  -7  -2 176.068  12.348   3 
  -4   7  -2 168.428  12.046   3 
  -4   7  -2 160.246  12.197   2 
   4   7   2 180.613  13.906   1 
   5  -7   2 102.859   7.799   1 
  -5  -7  -2 94.3633  9.4188   3 
   5   7   2 132.324  11.702   1 
  -5   7  -2 130.804  10.154   3 
  -5   7  -2 126.427  10.566   2 
  -6  -7  -2 661.918  36.276   3 
  -6   7  -2 633.619  36.499   3 
  -6   7  -2 650.253  35.810   2 
   6   7   2 677.187  37.670   1 
  -7  -7  -2 209.390  15.182   3 
   7   7   2 199.454  16.547   1 
  -7   7  -2 216.142  15.981   3 
  -7   7  -2 201.583  15.389   2 
  -8  -7  -2 59.6212  8.0209   3 
   8  -7   2 72.3434  8.8009   2 
   8   7   2 62.0588  9.4676   1 
  -8   7  -2 71.7234  9.1528   3 
   9  -7   2 0.39486 4.79323   2 
  -9  -7  -2 4.14767 4.08387   3 
   9   7   2 -0.4753  4.7769   1 
  -9   7  -2 -0.4015  5.0388   3 
  10  -7   2 244.643  18.374   2 
 -10  -7  -2 253.238  18.931   3 
 -10   7  -2 281.450  23.869   3 
  10   7   2 239.602  20.330   1 
 -11  -7  -2 82.2283 10.7596   3 
  11  -7   2 92.9203 10.9344   2 
 -11   7  -2 74.4886 13.8998   3 
  11   7   2 85.1931 11.9772   1 
 -12  -7  -2 96.1032 12.0431   3 
  12  -7   2 83.8715 11.3358   2 
  12   7   2 100.193  13.726   1 
 -12  -8   2 65.8492 10.5305   3 
  12  -8  -2 69.7450 10.3165   2 
 -12   8   2 77.8568 14.4270   3 
  12   8  -2 75.2347 11.9407   1 
 -11  -8   2 279.020  20.573   3 
  11  -8  -2 262.372  19.922   2 
 -11   8   2 276.280  25.620   3 
  11   8  -2 265.262  22.185   1 
  10  -8  -2 124.618  12.840   2 
 -10  -8   2 137.809  13.235   3 
  10   8  -2 172.962  15.903   1 
 -10   8   2 155.729  17.027   3 
   9  -8  -2 83.6904  9.5927   2 
  -9  -8   2 80.8104  9.8314   3 
  -9   8   2 107.194  12.789   3 
   9   8  -2 94.0305 11.5514   1 
   8  -8  -2 154.762  13.036   2 
  -8  -8   2 157.358  12.924   3 
   8   8  -2 171.312  15.361   1 
  -8   8   2 178.248  15.348   3 
  -7  -8   2 97.4090  9.3537   3 
   7  -8  -2 94.7025  9.4502   2 
  -7   8   2 101.657  11.073   3 
   7   8  -2 101.353  11.399   1 
  -6  -8   2 612.745  34.375   3 
   6  -8  -2 631.042  33.654   2 
   6   8  -2 623.551  36.295   1 
  -6   8   2 620.191  36.331   3 
  -5  -8   2 16.4015  4.4469   3 
   5  -8  -2 11.6043  4.2813   2 
   5   8  -2 18.9188  6.0323   1 
  -5   8   2 17.5189  5.4846   3 
   4  -8  -2 22.6955  4.6459   2 
  -4  -8   2 14.9559  3.9959   3 
  -4   8   2 3.38640 3.54510   3 
   4   8  -2 6.28425 4.77619   1 
  -3  -8   2 429.873  24.292   3 
   3   8  -2 440.111  26.577   1 
   3   8  -2 431.641  22.843   2 
  -3   8   2 413.111  23.364   1 
  -3   8   2 440.151  25.841   3 
  -2  -8   2 1344.77   65.11   3 
   2   8  -2 1191.81   65.22   1 
  -2   8   2 1285.92   62.61   2 
  -2   8   2 1289.50   63.28   1 
   2   8  -2 1304.88   61.98   2 
  -2   8   2 1275.26   66.41   3 
  -1  -8   2 164.355  11.671   3 
   1   8  -2 185.515  11.733   2 
  -1   8   2 170.900  12.896   3 
  -1   8   2 169.272  12.470   1 
   1   8  -2 179.443  13.733   1 
  -1   8   2 173.508  11.515   2 
   0   8   2 410.034  21.258   2 
   0   8  -2 374.674  23.095   1 
   0   8   2 400.170  23.773   3 
   0   8  -2 396.803  22.009   2 
   0   8   2 378.956  23.311   1 
  -1  -8  -2 180.576  13.283   3 
   1   8   2 209.541  14.826   1 
  -1   8  -2 177.143  13.060   1 
  -1   8  -2 187.315  12.806   2 
   1   8   2 185.083  11.290   2 
  -1   8  -2 193.018  12.879   3 
  -2  -8  -2 117.839  10.352   3 
   2  -8   2 115.121  10.014   1 
   2   8   2 142.254  12.240   1 
  -2   8  -2 140.697  10.637   2 
  -2   8  -2 141.565  10.337   3 
   3  -8   2 448.278  25.095   1 
  -3  -8  -2 426.445  26.641   3 
  -3   8  -2 480.392  26.731   3 
  -3   8  -2 487.232  26.625   2 
   3   8   2 504.119  28.713   1 
   4  -8   2 86.0518  7.5015   1 
  -4  -8  -2 95.2019  9.0190   3 
   4   8   2 104.173  10.897   1 
  -4   8  -2 104.224   9.754   2 
  -5  -8  -2 21.7693  5.0697   3 
  -5   8  -2 16.1793  4.5574   3 
   5   8   2 14.9775  6.1976   1 
  -5   8  -2 18.2237  5.5788   2 
  -6  -8  -2 122.536  11.136   3 
   6   8   2 141.830  13.215   1 
  -6   8  -2 139.793  12.050   3 
  -6   8  -2 142.604  12.436   2 
  -7  -8  -2 407.549  24.271   3 
  -7   8  -2 367.884  24.454   3 
  -7   8  -2 372.196  24.207   2 
   7   8   2 374.656  25.668   1 
   8  -8   2 2.14657 4.72122   2 
  -8  -8  -2 5.88417 4.26107   3 
  -8   8  -2 4.52400 4.81738   3 
   8   8   2 2.17227 4.90241   1 
  -9  -8  -2 468.762  28.177   3 
   9  -8   2 452.016  27.152   2 
  -9   8  -2 382.979  28.549   3 
   9   8   2 453.581  30.049   1 
 -10  -8  -2 251.765  19.724   3 
  10  -8   2 279.054  19.709   2 
  10   8   2 266.632  21.867   1 
  11  -8   2 12.7934  6.2613   2 
 -11  -8  -2 8.61135 5.42945   3 
  11   8   2 -1.1195  6.2714   1 
  11  -9  -2 57.6504 10.0065   2 
  11   9  -2 64.2860 11.3436   1 
 -11   9   2 67.9583 14.8995   3 
 -10  -9   2 62.3067  9.2916   3 
  10  -9  -2 67.6581  9.7865   2 
 -10   9   2 69.4335 12.2961   3 
  10   9  -2 68.1354 11.3680   1 
   9  -9  -2 107.588  11.641   2 
  -9  -9   2 118.673  11.821   3 
   9   9  -2 131.096  14.419   1 
  -9   9   2 142.620  14.954   3 
   8  -9  -2 28.0951  6.7978   2 
  -8  -9   2 29.0980  6.5138   3 
   8   9  -2 46.1590  8.9458   1 
  -8   9   2 41.1383  8.8022   3 
   7  -9  -2 148.728  12.951   2 
  -7  -9   2 168.615  13.248   3 
   7   9  -2 170.559  15.653   1 
  -7   9   2 172.141  15.303   3 
   6  -9  -2 281.741  18.377   2 
  -6  -9   2 278.844  18.424   3 
  -6   9   2 272.478  20.119   3 
   6   9  -2 280.908  20.878   1 
   5  -9  -2 236.756  14.873   2 
  -5  -9   2 222.673  14.717   3 
   5   9  -2 172.349  15.970   1 
  -5   9   2 186.622  15.843   3 
  -4  -9   2 57.7295  6.7285   3 
   4  -9  -2 50.1228  6.7601   2 
   4   9  -2 57.2606  9.0613   1 
  -4   9   2 71.2099  8.5035   3 
   3  -9  -2 279.102  15.814   2 
  -3  -9   2 278.979  16.374   3 
   3   9  -2 235.755  18.509   1 
  -3   9   2 220.036  17.028   3 
  -3   9   2 214.822  15.095   1 
  -2  -9   2 132.906  10.287   3 
   2   9  -2 123.557  12.372   1 
  -2   9   2 132.216  11.590   3 
   2   9  -2 124.791   9.556   2 
  -2   9   2 123.384  10.432   1 
  -1  -9   2 118.539   9.456   3 
  -1   9   2 111.084  10.760   3 
   1   9  -2 111.330   9.074   2 
  -1   9   2 117.259   9.181   2 
   1   9  -2 101.538  11.025   1 
  -1   9   2 118.180  10.436   1 
   0  -9   2 117.040  10.286   3 
   0   9   2 147.242  10.150   2 
   0   9  -2 146.903  12.370   1 
   0   9   2 142.455  11.988   3 
   0   9  -2 160.886  11.220   2 
   0   9   2 146.774  12.267   1 
  -1  -9  -2 348.105  21.832   3 
  -1   9  -2 310.835  21.073   1 
   1   9   2 367.646  23.391   1 
  -1   9  -2 374.975  21.286   2 
  -1   9  -2 370.006  21.469   3 
   2  -9   2 358.115  21.485   1 
  -2  -9  -2 327.236  21.985   3 
  -2   9  -2 396.135  22.243   2 
  -2   9  -2 369.063  21.935   3 
   2   9   2 367.037  23.991   1 
   3  -9   2 241.004  15.574   1 
  -3  -9  -2 222.825  16.475   3 
   3   9   2 251.107  18.796   1 
  -3   9  -2 255.942  16.546   3 
  -3   9  -2 259.818  16.981   2 
   4  -9   2 58.1396  6.4581   1 
  -4  -9  -2 62.7430  7.6500   3 
  -4   9  -2 54.6815  7.2541   3 
  -4   9  -2 50.8829  7.4467   2 
   4   9   2 47.8584  8.8666   1 
  -5  -9  -2 199.887  15.578   3 
   5   9   2 218.909  17.921   1 
  -5   9  -2 230.761  16.381   3 
  -5   9  -2 249.117  17.082   2 
  -6  -9  -2 234.192  16.872   3 
  -6   9  -2 242.637  17.823   2 
   6   9   2 233.845  18.667   1 
  -6   9  -2 245.973  17.769   3 
  -7  -9  -2 164.895  13.976   3 
   7   9   2 181.913  16.266   1 
   8  -9   2 44.8821  7.7439   2 
  -8  -9  -2 43.9288  7.4235   3 
   8   9   2 37.6989  9.0864   1 
   9  -9   2 7.48870 5.95318   2 
  -9  -9  -2 6.40514 4.85651   3 
   9   9   2 5.38996 6.16527   1 
 -10  -9  -2 102.565  11.901   3 
  10  -9   2 89.3434 11.1949   2 
  10   9   2 99.6838 14.2883   1 
  11  -9   2 6.34069 5.66748   2 
 -11  -9  -2 11.4225  6.1041   3 
  10 -10  -2 188.009  15.949   2 
 -10 -10   2 173.698  15.603   3 
  10  10  -2 174.144  18.151   1 
 -10  10   2 182.629  19.159   3 
   9 -10  -2 209.873  16.984   2 
  -9 -10   2 197.413  16.648   3 
  -9  10   2 222.293  19.355   3 
   9  10  -2 215.597  19.368   1 
  -8 -10   2 110.177  11.008   3 
   8 -10  -2 98.0318 11.0373   2 
   8  10  -2 112.978  13.467   1 
  -8  10   2 105.069  12.900   3 
   7 -10  -2 68.3700  9.0147   2 
  -7 -10   2 69.2836  8.5440   3 
   7  10  -2 68.7758 10.6786   1 
  -7  10   2 68.3312 10.3536   3 
   6 -10  -2 206.548  15.180   2 
  -6 -10   2 195.965  14.911   3 
   6  10  -2 194.725  17.376   1 
  -6  10   2 202.717  17.284   3 
  -5 -10   2 83.0167  8.9762   3 
   5 -10  -2 84.8151  9.1673   2 
  -5  10   2 97.9890 11.0061   3 
   5  10  -2 112.498  12.602   1 
  -4 -10   2 91.8892  8.9791   3 
   4 -10  -2 88.6391  9.0307   2 
  -4  10   2 109.648  11.320   3 
   4  10  -2 105.783  12.473   1 
   3 -10  -2 110.130   9.661   2 
  -3 -10   2 114.345   9.779   3 
  -3  10   2 116.669  11.705   3 
   3  10  -2 108.157  12.078   1 
   2 -10  -2 47.4792  6.1752   2 
  -2 -10   2 43.3691  6.4729   3 
   2  10  -2 51.1173  9.2730   1 
  -2  10   2 60.4048  8.2357   3 
  -2  10   2 34.3006  6.5436   1 
  -1 -10   2 144.024  11.627   3 
   1  10  -2 160.772  14.012   1 
  -1  10   2 165.302  13.488   3 
  -1  10   2 152.984  12.820   1 
   1  10  -2 148.165  11.417   2 
   0 -10   2 90.7207  8.6676   3 
   0 -10  -2 90.9149  9.3983   3 
   0  10   2 94.9957 10.4259   1 
   0  10  -2 78.1724  9.5875   1 
   0  10  -2 87.6526  8.6653   2 
  -1 -10  -2 335.067  21.403   3 
  -1  10  -2 332.533  20.998   3 
  -1  10  -2 329.264  21.233   1 
   1  10   2 331.276  22.855   1 
  -1  10  -2 328.443  20.521   2 
   2 -10   2 670.567  37.348   1 
  -2 -10  -2 674.923  38.706   3 
   2  10   2 719.366  40.695   1 
  -2  10  -2 726.923  37.850   2 
  -2  10  -2 693.705  38.609   3 
   3 -10   2 70.4637  7.9246   1 
  -3 -10  -2 66.5564  8.7486   3 
  -3  10  -2 98.1395  9.8336   2 
   3  10   2 81.3057 11.0207   1 
  -4 -10  -2 223.037  16.967   3 
   4  10   2 264.167  19.953   1 
  -4  10  -2 258.609  18.070   2 
  -5 -10  -2 100.878  10.355   3 
  -5  10  -2 114.379  11.561   2 
   5  10   2 106.491  12.784   1 
  -6 -10  -2 111.193  11.061   3 
  -6  10  -2 115.531  12.217   2 
   6  10   2 115.319  13.643   1 
  -7 -10  -2 66.3123  8.9558   3 
   7  10   2 42.2713  9.8455   1 
  -8 -10  -2 69.6933  9.4185   3 
   8 -10   2 72.9549  9.8606   2 
   8  10   2 77.9676 11.6293   1 
  -9 -10  -2 95.7206 11.4195   3 
   9 -10   2 106.496  11.811   2 
   9  10   2 88.0386 13.0873   1 
 -10 -10  -2 73.7244 10.1765   3 
  10 -10   2 66.8372 10.0059   2 
  10  10   2 60.0414 12.3134   1 
  -9 -11   2 110.290  11.835   3 
   9 -11  -2 108.521  12.499   2 
  -9  11   2 87.3881 12.9947   3 
   9  11  -2 112.500  15.038   1 
   8 -11  -2 53.9677  9.3141   2 
  -8 -11   2 55.7739  8.4158   3 
   8  11  -2 61.5128 11.6128   1 
  -8  11   2 71.9705 11.7201   3 
  -7 -11   2 181.006  14.609   3 
   7 -11  -2 178.084  14.824   2 
   7  11  -2 166.776  17.008   1 
  -7  11   2 166.498  16.604   3 
  -6 -11   2 170.555  13.948   3 
   6 -11  -2 183.178  14.202   2 
  -6  11   2 171.087  16.125   3 
   6  11  -2 148.439  16.255   1 
   5 -11  -2 55.2568  7.8099   2 
  -5 -11   2 52.8633  7.6926   3 
  -5  11   2 46.3009  9.2026   3 
   5  11  -2 41.6179 10.1511   1 
   4 -11  -2 74.5985  8.5298   2 
  -4 -11   2 76.2235  8.7815   3 
  -4  11   2 73.5929 10.4996   3 
   4  11  -2 79.2173 11.6695   1 
  -3 -11   2 5.41453 3.95892   3 
   3 -11  -2 5.67988 3.90092   2 
  -3  11   2 3.45525 5.25438   3 
   3  11  -2 8.02454 6.43857   1 
   2 -11  -2 56.4170  7.0098   2 
   2  11  -2 43.1139  9.0882   1 
  -2  11   2 36.7540  7.1095   1 
  -2  11   2 44.3491  8.3488   3 
   1  11  -2 208.836  16.960   1 
  -1  11   2 195.236  16.082   3 
  -1  11   2 205.920  15.948   1 
   0 -11  -2 265.735  18.584   3 
   0  11  -2 267.121  19.390   1 
   0  11   2 239.660  18.979   1 
   0  11  -2 260.545  17.407   2 
  -1 -11  -2 224.643  16.485   3 
  -1  11  -2 212.390  16.327   1 
  -1  11  -2 218.773  15.853   2 
   1  11   2 219.200  18.225   1 
  -2 -11  -2 118.491  11.598   3 
   2 -11   2 105.322  10.637   1 
   2  11   2 117.143  13.508   1 
  -2  11  -2 112.730  11.223   2 
  -3 -11  -2 216.331  15.875   3 
  -3  11  -2 189.810  15.693   2 
   3  11   2 198.663  18.145   1 
  -4 -11  -2 45.2278  8.0510   3 
  -4  11  -2 35.3128  7.7548   2 
   4  11   2 35.7194  9.4103   1 
  -5 -11  -2 267.000  18.700   3 
   5  11   2 241.462  21.037   1 
  -5  11  -2 246.800  19.121   2 
  -6 -11  -2 48.6397  8.0204   3 
   6  11   2 38.8309 10.0454   1 
  -7 -11  -2 159.919  14.177   3 
   7 -11   2 140.187  13.526   2 
   7  11   2 148.843  16.125   1 
   8 -11   2 107.592  12.275   2 
  -8 -11  -2 114.462  12.493   3 
   8  11   2 155.096  16.521   1 
  -9 -11  -2 44.9706  8.5113   3 
   9 -11   2 51.1688  9.3250   2 
   9  11   2 42.8190 11.1736   1 
   8 -12  -2 25.1565  7.3629   2 
   8  12  -2 30.0076 10.2226   1 
   7 -12  -2 2.41934 5.34414   2 
   7  12  -2 4.47807 6.54313   1 
   6 -12  -2 51.7537  8.5187   2 
  -6  12   2 53.9617 10.3539   3 
   6  12  -2 59.6719 11.3926   1 
   5 -12  -2 36.1139  7.4004   2 
  -5  12   2 55.7213 10.1280   3 
   5  12  -2 52.6083 11.4403   1 
   4 -12  -2 248.895  18.419   2 
  -4  12   2 315.965  22.531   3 
   4  12  -2 301.881  23.671   1 
   3 -12  -2 85.3371  9.0823   2 
  -3  12   2 92.5969 11.9973   3 
   3  12  -2 82.2024 12.4958   1 
   2  12  -2 32.6603  8.8431   1 
  -2  12   2 35.9138  8.1030   3 
   1 -12  -2 78.2962 10.0148   3 
   1  12  -2 68.0125 11.0319   1 
  -1  12   2 81.2928 10.6753   1 
   0 -12  -2 102.254  11.178   3 
   0  12   2 115.076  12.531   1 
   0  12  -2 103.718  11.963   1 
  -1 -12  -2 137.397  12.738   3 
   1 -12   2 133.578  12.817   1 
   1  12   2 110.994  13.485   1 
  -1  12  -2 116.653  11.867   2 
  -2 -12  -2 371.864  24.823   3 
   2 -12   2 369.926  23.888   1 
  -2  12  -2 390.585  24.673   2 
   2  12   2 388.060  28.114   1 
  -3 -12  -2 37.6869  7.5934   3 
  -3  12  -2 37.7660  7.9119   2 
   3  12   2 48.5286 10.9389   1 
  -4 -12  -2 47.6320  8.1247   3 
  -4  12  -2 67.6300  9.7803   2 
   4  12   2 62.1627 11.6084   1 
  -5 -12  -2 175.874  15.372   3 
   5  12   2 185.050  18.537   1 
  -5  12  -2 188.100  16.385   2 
   6 -12   2 153.920  13.713   2 
  -6 -12  -2 153.978  13.915   3 
   6  12   2 126.200  16.187   1 
   7 -12   2 21.5766  7.3116   2 
  -7 -12  -2 25.7527  7.4579   3 
   7  12   2 26.7787  9.1918   1 
   6 -13  -2 81.1500 10.3756   2 
   6  13  -2 61.6355 12.1269   1 
   5 -13  -2 52.5036  8.4897   2 
   5  13  -2 63.9921 12.0755   1 
   4  13  -2 4.39652 7.56107   1 
   3  13  -2 63.0481 11.8617   1 
   2  13  -2 47.5199 10.6068   1 
   1 -13  -2 494.340  31.367   3 
   0 -13  -2 105.811  12.622   3 
   0  13   2 171.887  15.915   1 
   0  13  -2 163.315  15.475   1 
  -1 -13  -2 11.3585  6.1953   3 
   1 -13   2 5.98529 6.06287   1 
   1  13   2 8.00393 7.08485   1 
  -2 -13  -2 53.3288  9.0849   3 
   2  13   2 40.9568 10.7633   1 
  -3 -13  -2 39.8529  8.2717   3 
  -3  13  -2 24.3420  7.6562   2 
   3  13   2 41.9333 11.2600   1 
  -4 -13  -2 74.3382 10.3682   3 
   4  13   2 67.3779 13.1407   1 
  -4  13  -2 63.6881 10.4347   2 
  -5 -13  -2 109.857  12.381   3 
   5 -13   2 103.803  11.539   2 
   5  13   2 98.2750 14.2961   1 
   6 -13   2 6.47758 6.15444   2 
  -6 -13  -2 11.0581  6.1779   3 
   6  13   2 -1.7139  6.6547   1 
   4  14  -2 361.664  28.645   1 
   3  14  -2 8.35253 7.95462   1 
   2  14  -2 37.9621 10.2698   1 
   1  14  -2 0.75232 7.17791   1 
   0 -14   2 84.4221 11.9369   1 
   1  14   2 12.8641  7.5812   1 
   2  14   2 152.861  17.271   1 
   3  14   2 46.1091 12.5429   1 
   4 -14   2 56.8478  9.4509   2 
   4  14   2 79.5640 13.9242   1 
 -14   0   3 33.6872  8.6453   3 
 -13   0   3 2.67931 5.49212   3 
 -12   0   3 7.65655 5.33109   3 
 -11   0   3 100.724  10.625   3 
  11   0  -3 82.5414  8.8575   2 
 -10   0   3 186.862  14.934   3 
  10   0  -3 195.229  13.409   2 
  -9   0   3 33.3282  5.8815   3 
   9   0  -3 25.9867  5.2264   2 
   8   0  -3 502.796  25.879   1 
  -8   0   3 494.539  28.530   3 
   8   0  -3 494.203  26.250   2 
   7   0  -3 1303.08   62.71   2 
  -7   0   3 1297.86   66.68   3 
   7   0  -3 1326.76   62.65   1 
  -6   0   3 3.82578 2.67700   3 
   6   0  -3 2.69179 2.54393   2 
   6   0  -3 2.77147 1.94728   1 
  -5   0   3 2331.80  112.61   3 
   5   0  -3 2288.44  106.93   1 
   5   0  -3 2271.80  106.68   2 
   4   0  -3 709.182  33.396   1 
  -4   0   3 713.228  35.786   3 
   4   0  -3 666.415  33.617   2 
   3   0  -3 450.290  21.815   1 
  -3   0   3 448.070  23.539   3 
   2   0  -3 69.6079  4.8284   2 
  -2   0   3 67.7888  4.7515   3 
  -2   0   3 67.4700  4.1497   1 
  -1   0   3 4544.45  219.40   3 
  -1   0   3 4655.13  212.55   1 
   1   0  -3 4530.69  208.96   2 
   0   0  -3 58.3304  3.7022   2 
   0   0   3 62.6227  3.6622   1 
   0   0   3 59.8200  3.6413   3 
  -1   0  -3 418.298  20.933   3 
   1   0   3 417.463  20.386   1 
  -1   0  -3 430.117  20.213   2 
  -2   0  -3 7.65971 1.84931   2 
  -2   0  -3 8.54435 1.90534   3 
   2   0   3 9.18356 1.94666   1 
  -3   0  -3 4.09588 1.59865   3 
  -3   0  -3 4.58915 1.64378   2 
   3   0   3 4.79183 1.69664   1 
   4   0   3 1381.56   65.19   1 
  -4   0  -3 1378.69   64.32   2 
  -4   0  -3 1357.67   67.62   3 
  -5   0  -3 95.5930  6.7311   2 
  -5   0  -3 101.151   7.447   3 
   5   0   3 102.873   7.244   1 
   6   0   3 291.841  16.645   1 
  -6   0  -3 290.069  17.200   3 
   6   0   3 292.431  15.707   2 
   7   0   3 2.11346 2.46827   1 
  -7   0  -3 -0.0274  2.5851   3 
   7   0   3 0.37999 2.45018   2 
   8   0   3 212.946  14.027   1 
  -8   0  -3 219.348  15.092   3 
   8   0   3 210.748  12.816   2 
  -9   0  -3 322.999  20.617   3 
   9   0   3 311.272  17.658   2 
   9   0   3 300.103  18.966   1 
 -10   0  -3 308.363  21.375   3 
 -11   0  -3 260.025  19.721   3 
 -12   0  -3 12.8973  6.5462   3 
 -13   0  -3 5.67898 6.26048   3 
 -14  -1   3 117.550  13.834   3 
 -14   1   3 130.444  14.286   3 
 -13  -1   3 282.655  21.923   3 
 -13   1   3 285.250  22.159   3 
  12  -1  -3 167.558  13.664   2 
 -12  -1   3 143.733  14.261   3 
 -12   1   3 181.357  15.583   3 
 -11  -1   3 53.1107  8.0654   3 
  11  -1  -3 54.4359  7.6455   2 
  11   1  -3 65.0611  7.6062   2 
 -11   1   3 68.9961  9.2204   3 
  10  -1  -3 174.051  13.146   2 
 -10  -1   3 166.734  14.379   3 
 -10   1   3 191.357  15.010   3 
  10   1  -3 200.563  12.965   2 
   9  -1  -3 82.2592  7.8206   2 
  -9  -1   3 69.9345  7.8581   3 
  -9   1   3 68.0424  8.1506   3 
   9   1  -3 53.5819  6.5152   2 
   8  -1  -3 303.326  17.198   2 
  -8  -1   3 294.041  18.568   3 
   8   1  -3 288.415  16.736   1 
  -8   1   3 251.791  17.959   3 
   8   1  -3 282.883  16.432   2 
   7  -1  -3 41.9222  4.0922   1 
   7  -1  -3 39.0680  5.4466   2 
  -7  -1   3 42.1498  5.8527   3 
   7   1  -3 63.1645  5.8238   2 
  -7   1   3 60.3125  6.2526   3 
   7   1  -3 63.1069  5.5420   1 
   6  -1  -3 289.933  13.747   1 
   6  -1  -3 273.270  14.976   2 
  -6  -1   3 295.597  16.278   3 
  -6   1   3 239.462  16.036   3 
   6   1  -3 239.786  14.508   2 
   6   1  -3 239.250  14.642   1 
   5  -1  -3 1390.57   66.00   1 
   5  -1  -3 1399.51   66.77   2 
  -5  -1   3 1427.30   70.40   3 
  -5   1   3 1475.25   71.06   3 
   5   1  -3 1410.74   66.67   2 
   5   1  -3 1400.72   67.22   1 
  -4  -1   3 4083.25  194.95   3 
   4  -1  -3 3955.62  185.58   2 
   4  -1  -3 4063.28  186.50   1 
   4   1  -3 3864.21  187.01   1 
   4   1  -3 4146.52  185.79   2 
  -4   1   3 4143.12  195.79   3 
   3  -1  -3 253.704  13.494   2 
  -3  -1   3 259.938  13.938   3 
   3   1  -3 252.710  13.411   2 
  -3   1   3 249.119  14.444   3 
   3   1  -3 265.296  13.667   1 
  -2  -1   3 287.872  15.855   3 
   2  -1  -3 284.130  15.505   2 
   2   1  -3 341.104  15.927   1 
  -2   1   3 325.454  16.478   3 
   2   1  -3 306.174  15.396   2 
  -1  -1   3 3948.44  192.91   1 
   1  -1  -3 4119.01  191.45   2 
  -1  -1   3 4000.41  200.99   3 
  -1   1   3 4407.93  201.15   3 
  -1   1   3 4221.08  192.75   1 
   1   1  -3 4423.28  191.56   2 
   0  -1  -3 27.5472  2.1983   2 
   0  -1   3 30.4837  2.5481   1 
   0   1   3 27.7357  2.3360   1 
   0   1   3 24.5317  2.6845   3 
   0   1  -3 27.4150  2.6299   2 
  -1  -1  -3 185.977   8.756   2 
  -1  -1  -3 195.590   9.850   3 
   1  -1   3 187.546   9.334   1 
  -1   1  -3 160.382   9.027   3 
  -1   1  -3 167.424   9.426   2 
   1   1   3 163.444   9.377   1 
  -2  -1  -3 2111.34  106.08   3 
  -2  -1  -3 2134.89  100.67   2 
   2  -1   3 2174.83  101.84   1 
   2   1   3 2243.94  102.32   1 
  -2   1  -3 2214.21  105.84   3 
  -2   1  -3 2291.37  101.50   2 
   3  -1   3 349.393  16.968   1 
  -3  -1  -3 342.510  16.294   2 
  -3  -1  -3 330.062  17.704   3 
  -3   1  -3 328.441  17.529   3 
   3   1   3 315.514  17.319   1 
  -3   1  -3 332.596  17.137   2 
   4  -1   3 625.663  29.593   1 
  -4  -1  -3 631.579  31.086   3 
  -4  -1  -3 644.518  28.925   2 
  -4   1  -3 573.372  29.593   2 
   4   1   3 561.149  30.033   1 
  -4   1  -3 564.900  30.789   3 
  -5  -1  -3 2008.91   90.31   3 
   5  -1   3 1887.99   86.20   1 
   5   1   3 1805.84   84.58   2 
  -5   1  -3 1761.42   85.74   2 
   5   1   3 1753.22   86.83   1 
  -5   1  -3 1750.12   89.87   3 
  -6  -1  -3 159.119  11.082   3 
   6  -1   3 152.856  10.212   1 
  -6   1  -3 166.173  11.241   3 
   6   1   3 167.380   9.530   2 
  -6   1  -3 168.448  10.668   2 
   6   1   3 167.000  11.109   1 
  -7  -1  -3 1590.48   79.26   3 
   7  -1   3 1524.76   75.51   1 
   7  -1   3 1627.83   74.82   2 
   7   1   3 1538.48   76.40   1 
  -7   1  -3 1588.06   79.53   3 
   7   1   3 1578.08   73.87   2 
   8  -1   3 771.491  39.590   1 
   8  -1   3 764.834  38.733   2 
  -8  -1  -3 781.256  41.852   3 
   8   1   3 779.159  38.006   2 
  -8   1  -3 765.439  42.121   3 
   8   1   3 783.065  40.510   1 
   9  -1   3 6.25583 3.25332   2 
   9  -1   3 5.76542 3.10770   1 
  -9  -1  -3 9.17595 4.56366   3 
  -9   1  -3 0.12707 3.48875   3 
   9   1   3 0.77154 3.28455   1 
 -10  -1  -3 18.7070  5.8929   3 
  10  -1   3 16.0760  4.5665   2 
 -10   1  -3 44.4774  7.3110   3 
 -11  -1  -3 220.801  18.027   3 
 -11   1  -3 243.897  18.323   3 
 -12  -1  -3 36.7164  8.4233   3 
 -12   1  -3 23.8020  7.5353   3 
 -13  -1  -3 51.2610  9.9310   3 
 -13   1  -3 74.0532 11.1209   3 
 -14  -2   3 21.1063  7.1898   3 
 -14   2   3 4.83558 5.83326   3 
  13  -2  -3 106.250  11.905   2 
 -13  -2   3 104.419  12.539   3 
 -13   2   3 133.820  13.854   3 
 -12  -2   3 35.1252  7.5649   3 
  12  -2  -3 41.7948  7.8435   2 
 -12   2   3 33.9500  7.9770   3 
  11  -2  -3 192.719  14.605   2 
 -11  -2   3 177.593  15.662   3 
 -11   2   3 220.526  16.391   3 
 -10  -2   3 444.944  28.724   3 
 -10   2   3 505.525  29.473   3 
  10   2  -3 476.332  25.689   2 
  -9  -2   3 171.683  13.066   3 
   9  -2  -3 148.609  11.685   2 
   9   2  -3 155.462  10.871   2 
   9   2  -3 154.016  11.669   1 
  -9   2   3 172.470  13.315   3 
   8  -2  -3 388.329  20.208   2 
  -8  -2   3 344.872  21.134   3 
  -8   2   3 319.508  21.146   3 
   8   2  -3 329.472  19.876   1 
   8   2  -3 337.552  18.926   2 
  -7  -2   3 732.614  38.253   3 
   7  -2  -3 734.652  36.239   2 
  -7   2   3 720.556  38.921   3 
   7   2  -3 692.174  35.440   2 
   7   2  -3 703.256  36.653   1 
   6   2  -3 45.3113  5.0406   2 
   6   2  -3 39.9586  4.8542   1 
  -6   2   3 46.0625  5.5348   3 
  -5  -2   3 625.034  29.722   3 
   5  -2  -3 610.819  28.392   2 
   5   2  -3 529.427  27.985   2 
   5   2  -3 498.816  28.445   1 
  -5   2   3 542.648  30.621   3 
   4  -2  -3 145.194   8.317   2 
  -4  -2   3 139.880   8.327   3 
  -4   2   3 125.835   9.085   3 
   4   2  -3 118.883   8.317   1 
   4   2  -3 116.496   7.706   2 
  -3  -2   3 132.576   8.001   3 
   3  -2  -3 124.999   7.963   2 
   3   2  -3 143.034   7.910   2 
  -3   2   3 136.640   8.883   3 
   3   2  -3 142.088   8.665   1 
   2  -2  -3 824.474  42.566   2 
  -2  -2   3 859.297  44.272   3 
   2   2  -3 964.295  42.836   2 
   2   2  -3 939.257  43.854   1 
  -2   2   3 939.065  42.453   1 
  -2   2   3 912.832  45.332   3 
  -1  -2   3 9856.18  473.02   3 
   1  -2  -3 9999.99  447.26   2 
   1   2  -3 9562.49  451.25   1 
  -1   2   3 9652.46  469.85   3 
   1   2  -3 9900.23  451.15   2 
  -1   2   3 9910.58  451.04   1 
   0  -2   3 917.221  38.500   1 
   0   2   3 766.300  38.154   1 
   0   2   3 776.816  39.945   3 
   0   2  -3 743.801  37.919   2 
  -1  -2  -3 1058.54   55.47   3 
   1  -2   3 1049.11   53.01   1 
  -1   2  -3 1160.93   54.74   3 
   1   2   3 1208.99   53.73   1 
  -1   2  -3 1167.99   53.20   2 
  -2  -2  -3 38.4911  4.1255   3 
   2  -2   3 41.0328  3.6033   1 
   2   2   3 66.0410  4.8679   1 
  -2   2  -3 60.5644  4.5922   2 
  -2   2  -3 60.1370  4.1056   3 
  -3  -2  -3 769.479  38.984   3 
   3  -2   3 756.152  36.960   1 
   3   2   3 768.933  38.111   1 
  -3   2  -3 795.195  39.212   3 
  -3   2  -3 774.937  37.618   2 
   4  -2   3 1308.03   59.11   1 
  -4  -2  -3 1310.31   62.13   3 
   4   2   3 1189.25   60.23   1 
  -4   2  -3 1224.53   59.55   2 
  -4   2  -3 1217.18   62.22   3 
   4   2   3 1238.52   57.59   2 
   5  -2   3 479.317  26.211   1 
  -5  -2  -3 509.117  28.067   3 
  -5   2  -3 547.747  27.313   2 
   5   2   3 546.468  25.192   2 
  -5   2  -3 543.885  28.464   3 
   5   2   3 537.830  27.875   1 
  -6  -2  -3 4.46743 2.69078   3 
   6  -2   3 6.90574 2.35594   1 
   6   2   3 2.47941 2.55974   1 
  -6   2  -3 -0.2922  2.1192   3 
  -6   2  -3 -0.1408  2.0641   2 
   6   2   3 2.64629 1.85431   2 
  -7  -2  -3 234.341  15.435   3 
   7  -2   3 250.595  14.289   1 
  -7   2  -3 241.543  15.774   3 
   7   2   3 242.508  15.728   1 
  -8  -2  -3 415.337  24.713   3 
   8  -2   3 417.045  22.872   2 
   8  -2   3 422.613  22.769   1 
  -8   2  -3 422.681  24.948   3 
   8   2   3 399.762  24.162   1 
   9  -2   3 140.712  10.244   2 
  -9  -2  -3 142.319  11.611   3 
   9   2   3 104.957  10.530   1 
  -9   2  -3 109.988  10.902   3 
 -10  -2  -3 469.436  28.474   3 
 -10   2  -3 459.495  28.475   3 
  10   2   3 444.834  27.494   1 
  11  -2   3 149.474  11.957   2 
 -11  -2  -3 161.670  14.152   3 
 -11   2  -3 122.110  12.982   3 
 -12  -2  -3 305.165  22.895   3 
 -12   2  -3 312.745  23.023   3 
 -13  -2  -3 47.0083  9.4308   3 
 -13   2  -3 46.7544  9.4737   3 
  14  -3  -3 103.203  12.164   2 
 -14  -3   3 119.715  13.996   3 
 -14   3   3 126.679  14.496   3 
 -13  -3   3 89.5451 11.8781   3 
 -13   3   3 75.9379 11.2901   3 
 -12  -3   3 468.214  30.075   3 
 -12   3   3 442.528  29.786   3 
  11  -3  -3 173.959  13.829   2 
 -11  -3   3 168.575  14.776   3 
 -11   3   3 163.793  14.788   3 
  10  -3  -3 68.8305  8.3344   2 
 -10  -3   3 65.9995  8.5450   3 
 -10   3   3 83.6659  9.6303   3 
  10   3  -3 70.2329  8.5334   1 
   9  -3  -3 243.113  15.718   2 
  -9  -3   3 248.810  16.585   3 
  -9   3   3 222.933  16.713   3 
   9   3  -3 219.194  15.826   1 
   8  -3  -3 161.485  11.461   2 
  -8  -3   3 159.742  11.843   3 
   8   3  -3 138.528  11.371   1 
   8   3  -3 151.650  10.643   2 
  -8   3   3 146.173  12.432   3 
  -7  -3   3 486.832  28.810   3 
   7  -3  -3 476.026  27.478   2 
  -7   3   3 558.465  30.771   3 
   7   3  -3 574.890  27.961   2 
   7   3  -3 545.734  28.760   1 
  -6  -3   3 203.939  13.207   3 
   6  -3  -3 194.810  12.685   2 
  -6   3   3 221.889  14.952   3 
   6   3  -3 214.793  12.462   2 
   6   3  -3 218.766  13.779   1 
   5  -3  -3 694.639  33.882   2 
  -5  -3   3 715.610  35.249   3 
   5   3  -3 649.985  34.658   1 
   5   3  -3 659.101  33.039   2 
  -5   3   3 669.435  36.432   3 
   4   3  -3 245.175  14.215   1 
   4   3  -3 240.344  12.824   2 
  -4   3   3 226.395  14.381   3 
  -3  -3   3 1172.82   55.72   3 
   3  -3  -3 1143.06   53.51   2 
   3   3  -3 1091.08   54.84   1 
   3   3  -3 1146.37   53.29   2 
  -3   3   3 1100.48   56.71   3 
  -2  -3   3 361.309  17.656   3 
   2  -3  -3 354.224  17.323   2 
   2   3  -3 331.768  18.535   1 
  -2   3   3 319.143  16.915   1 
   2   3  -3 342.558  17.371   2 
  -2   3   3 335.206  18.793   3 
  -1  -3   3 2092.99  103.08   3 
   1  -3  -3 2176.18   98.61   2 
  -1   3   3 2190.64   99.88   1 
  -1   3   3 2125.92  104.41   3 
   1   3  -3 2107.18  100.55   1 
   1   3  -3 2156.78   99.13   2 
   0  -3  -3 3361.73  148.87   2 
   0   3   3 3252.75  151.07   1 
   0   3   3 3223.50  157.40   3 
   0   3  -3 3198.96  149.74   2 
   0   3  -3 3229.50  156.30   3 
  -1  -3  -3 394.643  21.914   3 
   1  -3   3 361.966  20.677   1 
  -1   3  -3 438.601  20.995   3 
   1   3   3 441.349  21.640   1 
  -1   3  -3 441.607  21.248   2 
  -2  -3  -3 1508.97   79.05   3 
   2  -3   3 1501.74   75.39   1 
  -2   3  -3 1713.90   75.99   2 
  -2   3  -3 1676.62   78.50   3 
   2   3   3 1668.89   76.79   1 
  -3  -3  -3 432.150  23.154   3 
   3  -3   3 438.349  21.665   1 
  -3   3  -3 426.500  22.782   3 
   3   3   3 437.280  23.114   1 
  -3   3  -3 434.192  22.650   2 
   4  -3   3 849.638  42.236   1 
  -4  -3  -3 859.298  44.814   3 
   4   3   3 916.281  44.283   1 
  -4   3  -3 893.795  45.293   3 
  -4   3  -3 901.248  43.533   2 
  -5  -3  -3 342.004  18.912   3 
   5  -3   3 360.996  17.322   1 
  -5   3  -3 313.438  19.514   3 
  -5   3  -3 304.003  18.298   2 
   5   3   3 306.524  18.910   1 
   6  -3   3 148.443   9.721   1 
  -6  -3  -3 153.874  11.081   3 
  -6   3  -3 168.494  11.336   2 
  -6   3  -3 175.357  11.969   3 
   6   3   3 168.826  11.917   1 
  -7  -3  -3 383.264  21.106   3 
   7  -3   3 399.485  19.096   1 
  -7   3  -3 309.465  19.794   2 
   7   3   3 305.810  20.453   1 
  -7   3  -3 318.206  20.821   3 
   8  -3   3 217.220  14.084   2 
  -8  -3  -3 218.516  14.999   3 
   8   3   3 199.437  15.098   1 
  -8   3  -3 212.059  15.235   3 
   9  -3   3 102.036   9.456   2 
  -9  -3  -3 105.859  10.251   3 
   9   3   3 107.587  10.650   1 
  -9   3  -3 109.364  10.838   3 
 -10  -3  -3 103.591  11.174   3 
  10  -3   3 103.851  10.288   2 
  10   3   3 144.175  12.583   1 
 -10   3  -3 148.069  12.797   3 
 -11  -3  -3 195.337  17.030   3 
  11  -3   3 217.201  15.731   2 
 -11   3  -3 222.130  17.501   3 
  11   3   3 254.623  18.141   1 
 -12  -3  -3 66.9588 10.0529   3 
  12  -3   3 64.8183  9.0499   2 
 -12   3  -3 47.7169  9.0026   3 
 -13  -3  -3 196.355  17.873   3 
 -13   3  -3 200.295  18.134   3 
 -13  -4   3 100.962  12.386   3 
  13  -4  -3 109.139  11.986   2 
 -13   4   3 86.3149 12.1268   3 
 -12  -4   3 58.0307  9.4256   3 
  12  -4  -3 57.6168  9.4877   2 
 -12   4   3 56.1139  9.7475   3 
 -11  -4   3 282.429  20.701   3 
  11  -4  -3 294.088  19.729   2 
 -11   4   3 310.015  22.108   3 
 -10  -4   3 105.846  10.677   3 
  10  -4  -3 99.5503 10.2423   2 
  10   4  -3 118.430  11.304   1 
 -10   4   3 116.331  11.939   3 
   9  -4  -3 480.469  26.905   2 
  -9  -4   3 485.633  28.296   3 
  -9   4   3 460.680  29.501   3 
   9   4  -3 468.721  27.879   1 
  -8  -4   3 273.229  17.035   3 
   8  -4  -3 262.990  16.429   2 
   8   4  -3 247.894  17.124   1 
  -8   4   3 239.843  18.420   3 
   7  -4  -3 124.065   9.828   2 
  -7  -4   3 132.228   9.951   3 
   7   4  -3 120.285   8.731   2 
   7   4  -3 116.467  10.298   1 
  -7   4   3 121.626  11.559   3 
  -6  -4   3 62.4650  6.0177   3 
   6  -4  -3 68.7290  6.4784   2 
   6   4  -3 52.8959  5.1305   2 
   6   4  -3 53.8996  6.4933   1 
  -6   4   3 52.5308  6.8878   3 
   5  -4  -3 21.7336  4.1463   2 
  -5  -4   3 23.4189  3.8589   3 
   5   4  -3 42.2001  4.0822   2 
  -5   4   3 39.8015  5.2080   3 
   5   4  -3 39.0647  5.1858   1 
  -4  -4   3 2.35826 1.90005   3 
   4  -4  -3 3.89939 2.38921   2 
  -4   4   3 1.41342 2.12243   3 
   4   4  -3 1.04628 2.42132   1 
   4   4  -3 0.21769 1.72576   2 
   3  -4  -3 717.623  36.769   2 
  -3  -4   3 715.022  37.978   3 
  -3   4   3 788.544  39.665   3 
  -3   4   3 765.081  36.074   1 
   3   4  -3 779.446  36.674   2 
   3   4  -3 800.247  38.779   1 
  -2   4   3 240.346  14.347   3 
  -2   4   3 224.399  12.695   1 
   2   4  -3 249.150  13.088   2 
   2   4  -3 240.687  14.497   1 
  -1  -4   3 893.478  43.775   3 
   1  -4  -3 893.265  41.979   2 
  -1   4   3 928.006  43.318   1 
   1   4  -3 873.365  42.559   2 
  -1   4   3 856.849  45.089   3 
   1   4  -3 883.285  43.929   1 
   0  -4  -3 736.942  31.831   2 
   0   4   3 642.462  34.697   3 
   0   4   3 667.682  33.560   1 
   0   4  -3 672.493  33.579   1 
   0   4  -3 666.923  33.494   3 
   0   4  -3 634.046  32.806   2 
  -1  -4  -3 1548.65   68.70   2 
   1  -4   3 1526.44   70.85   1 
  -1  -4  -3 1557.40   73.92   3 
  -1   4  -3 1431.95   72.66   3 
   1   4   3 1431.00   71.36   1 
  -1   4  -3 1452.14   70.45   2 
   2  -4   3 572.088  28.964   1 
  -2  -4  -3 616.999  30.932   3 
  -2   4  -3 590.844  29.908   3 
   2   4   3 564.233  30.314   1 
  -2   4  -3 588.873  29.720   2 
  -3  -4  -3 1384.13   63.82   3 
   3  -4   3 1347.27   60.39   1 
  -3   4  -3 1215.83   61.07   2 
   3   4   3 1201.50   62.03   1 
  -3   4  -3 1209.32   62.89   3 
  -4  -4  -3 375.587  20.266   3 
   4  -4   3 374.484  18.457   1 
  -4   4  -3 338.359  19.754   3 
  -4   4  -3 338.517  19.766   2 
   4   4   3 347.333  20.484   1 
  -5  -4  -3 767.757  40.720   3 
   5  -4   3 746.589  37.886   1 
   5   4   3 813.304  40.885   1 
  -5   4  -3 789.001  41.079   3 
  -5   4  -3 795.883  39.717   2 
   6  -4   3 881.598  47.464   1 
  -6   4  -3 999.359  49.652   2 
   6   4   3 1057.78   51.11   1 
  -6   4  -3 1035.50   52.78   3 
  -7  -4  -3 723.477  40.184   3 
   7  -4   3 728.884  37.109   1 
  -7   4  -3 755.699  39.262   2 
   7   4   3 754.633  40.422   1 
  -7   4  -3 797.492  42.080   3 
  -8  -4  -3 69.7060  7.7525   3 
   8  -4   3 59.2253  7.2461   2 
  -8   4  -3 60.3212  8.1938   3 
   8   4   3 54.9485  7.7588   1 
   9  -4   3 3.72464 4.23962   2 
  -9  -4  -3 4.14507 3.99545   3 
   9   4   3 8.58690 4.70539   1 
  -9   4  -3 6.04596 4.45700   3 
 -10  -4  -3 73.2595  8.9479   3 
  10  -4   3 96.1082  9.6023   2 
  10   4   3 84.8365 10.2322   1 
 -10   4  -3 80.0006  9.8733   3 
  11  -4   3 128.604  11.531   2 
 -11  -4  -3 134.495  12.674   3 
  11   4   3 106.362  12.145   1 
 -11   4  -3 97.2605 11.7530   3 
 -12  -4  -3 388.374  26.543   3 
  12  -4   3 409.861  24.373   2 
 -12   4  -3 343.842  26.112   3 
 -13  -4  -3 121.269  13.870   3 
 -13   4  -3 141.929  14.939   3 
 -13  -5   3 30.8936  8.4396   3 
  13  -5  -3 23.5150  7.5926   2 
 -13   5   3 15.8163  7.1681   3 
 -12  -5   3 224.139  17.662   3 
 -12   5   3 177.629  17.732   3 
 -11  -5   3 80.9847  9.8894   3 
  11  -5  -3 91.8785 10.4545   2 
 -11   5   3 68.6461 10.5237   3 
  11   5  -3 75.8068 10.3791   1 
 -10  -5   3 120.468  11.547   3 
  10  -5  -3 130.419  11.623   2 
  10   5  -3 119.312  12.054   1 
 -10   5   3 112.134  12.692   3 
   9  -5  -3 190.030  13.806   2 
  -9  -5   3 175.488  13.717   3 
   9   5  -3 175.421  14.381   1 
  -9   5   3 173.514  15.947   3 
  -8  -5   3 45.2295  6.5343   3 
   8  -5  -3 54.3100  7.0782   2 
   8   5  -3 47.9018  7.2755   1 
  -8   5   3 51.4299  8.4514   3 
   7  -5  -3 328.497  19.363   2 
  -7  -5   3 312.720  19.452   3 
   7   5  -3 344.238  20.800   1 
  -7   5   3 315.422  21.482   3 
   6  -5  -3 1260.81   61.18   2 
  -6  -5   3 1186.10   63.33   3 
  -6   5   3 1301.88   65.62   3 
   6   5  -3 1267.11   63.14   1 
   6   5  -3 1274.37   59.83   2 
   5  -5  -3 68.4533  6.5644   2 
  -5  -5   3 73.9018  6.4285   3 
   5   5  -3 64.8616  5.4417   2 
  -5   5   3 64.8288  7.2021   3 
   5   5  -3 59.9106  7.1314   1 
  -4  -5   3 23.1311  3.7905   3 
   4  -5  -3 29.9896  2.9672   1 
   4  -5  -3 29.8395  4.4993   2 
   4   5  -3 42.4592  4.1492   2 
  -4   5   3 42.6757  5.3339   3 
   4   5  -3 34.1135  5.2923   1 
  -3  -5   3 155.460   9.959   3 
   3  -5  -3 162.976  10.182   2 
  -3   5   3 168.213   9.516   1 
   3   5  -3 162.161  11.673   1 
   3   5  -3 173.449   9.946   2 
  -3   5   3 161.809  11.355   3 
  -2  -5   3 138.222   9.722   3 
   2  -5  -3 149.845   9.759   2 
  -2   5   3 183.466  10.329   1 
  -2   5   3 178.779  11.536   3 
   2   5  -3 187.052  12.120   1 
   2   5  -3 187.682  10.316   2 
  -1  -5   3 505.211  26.319   3 
   1  -5  -3 541.876  25.376   2 
  -1   5   3 502.800  26.577   1 
   1   5  -3 516.941  26.045   2 
   1   5  -3 536.527  27.629   1 
  -1   5   3 476.061  27.593   3 
   0  -5  -3 902.605  41.391   2 
   0   5  -3 859.347  43.762   3 
   0   5   3 885.782  43.840   1 
   0   5  -3 863.454  42.681   2 
   0   5   3 889.032  45.248   3 
   0   5  -3 855.496  43.532   1 
   1  -5   3 1209.43   59.26   1 
  -1  -5  -3 1198.87   61.71   3 
  -1  -5  -3 1223.25   56.96   2 
  -1   5  -3 1223.01   60.64   3 
  -1   5  -3 1235.22   59.06   2 
   1   5   3 1288.92   60.41   1 
   2  -5   3 493.150  24.842   1 
  -2  -5  -3 498.147  26.365   3 
   2   5   3 455.850  26.054   1 
  -2   5  -3 484.695  25.355   3 
  -2   5  -3 477.327  25.367   2 
  -3  -5  -3 1118.69   55.96   3 
   3  -5   3 1105.85   52.84   1 
   3   5   3 1067.66   54.87   1 
  -3   5  -3 1107.16   53.97   2 
  -3   5  -3 1102.19   55.30   3 
  -4  -5  -3 597.072  31.166   3 
   4  -5   3 619.518  28.955   1 
  -4   5  -3 558.120  30.665   3 
   4   5   3 535.897  31.066   1 
  -4   5  -3 565.143  30.471   2 
  -5  -5  -3 138.262  11.025   3 
   5  -5   3 132.658   9.312   1 
   5   5   3 176.025  12.445   1 
  -5   5  -3 179.165  11.509   3 
  -5   5  -3 187.146  12.049   2 
   6  -5   3 217.821  12.305   1 
  -6  -5  -3 240.123  14.704   3 
  -6   5  -3 193.881  14.312   3 
   6   5   3 202.025  15.151   1 
  -6   5  -3 200.670  14.378   2 
  -7  -5  -3 36.5531  5.8769   3 
  -7   5  -3 41.8111  6.6944   2 
   7   5   3 45.7108  7.0377   1 
  -7   5  -3 46.1474  7.2739   3 
  -8  -5  -3 17.3078  4.7853   3 
   8   5   3 8.30695 4.55665   1 
  -8   5  -3 3.54775 5.02706   3 
   9  -5   3 321.919  20.815   2 
  -9  -5  -3 325.411  21.754   3 
  -9   5  -3 352.340  23.938   3 
   9   5   3 349.823  23.111   1 
 -10  -5  -3 303.422  21.476   3 
  10  -5   3 308.736  20.349   2 
 -10   5  -3 341.150  23.325   3 
  10   5   3 304.415  22.151   1 
 -11  -5  -3 27.7402  7.1057   3 
  11  -5   3 33.6384  7.3687   2 
 -11   5  -3 32.6770  8.3485   3 
  11   5   3 37.1525  8.7452   1 
 -12  -5  -3 16.7284  6.6851   3 
  12  -5   3 17.9070  6.5331   2 
  12   5   3 7.54543 6.57471   1 
 -12   5  -3 13.7224  6.9388   3 
 -13  -6   3 27.6184  8.1037   3 
  13  -6  -3 16.3794  6.8524   2 
 -13   6   3 4.39117 6.60270   3 
 -12  -6   3 43.5823  8.5251   3 
  12  -6  -3 32.8787  7.7894   2 
 -12   6   3 50.4209 10.1278   3 
  11  -6  -3 123.477  12.233   2 
 -11  -6   3 113.330  11.821   3 
 -11   6   3 97.1783 12.9288   3 
  11   6  -3 107.551  12.051   1 
  10  -6  -3 55.4755  8.5541   2 
 -10  -6   3 60.7602  8.2419   3 
 -10   6   3 65.6287 10.7067   3 
  10   6  -3 56.1562  9.0550   1 
  -9  -6   3 727.249  39.857   3 
   9  -6  -3 699.677  38.217   2 
  -9   6   3 729.743  43.960   3 
   9   6  -3 695.222  40.284   1 
   8  -6  -3 307.388  18.478   2 
  -8  -6   3 312.047  18.753   3 
  -8   6   3 247.471  20.082   3 
   8   6  -3 246.763  18.963   1 
  -7  -6   3 94.6537  8.7563   3 
   7  -6  -3 98.1296  9.0663   2 
   7   6  -3 99.8546 10.1714   1 
  -7   6   3 102.224  10.583   3 
  -6  -6   3 75.0437  7.2365   3 
   6  -6  -3 73.8763  7.6619   2 
   6   6  -3 70.0100  8.3970   1 
  -6   6   3 68.2442  8.1812   3 
   5  -6  -3 364.109  21.313   2 
  -5  -6   3 349.169  21.484   3 
   5   6  -3 392.188  23.319   1 
   5   6  -3 416.364  20.455   2 
  -5   6   3 402.750  23.618   3 
   4  -6  -3 217.842  13.170   2 
  -4  -6   3 212.918  12.905   3 
   4  -6  -3 201.430  11.477   1 
  -4   6   3 202.424  14.355   3 
   4   6  -3 214.370  12.287   2 
   4   6  -3 201.114  14.447   1 
  -3  -6   3 1690.23   88.27   3 
   3  -6  -3 1732.11   84.73   2 
   3   6  -3 1859.09   87.93   1 
   3   6  -3 1864.59   84.67   2 
  -3   6   3 1844.02   90.31   3 
  -3   6   3 1819.24   84.98   1 
   2  -6  -3 468.241  25.269   2 
  -2  -6   3 456.918  26.024   3 
   2   6  -3 522.655  27.972   1 
   2   6  -3 540.346  25.860   2 
  -2   6   3 504.856  26.025   1 
  -2   6   3 513.875  27.884   3 
   1  -6  -3 60.7270  5.0957   2 
  -1  -6   3 57.4233  5.1318   3 
  -1   6   3 58.4902  6.3332   3 
   1   6  -3 58.1605  6.7772   1 
   1   6  -3 60.4936  5.5535   2 
  -1   6   3 55.8907  5.8694   1 
   0  -6  -3 530.201  22.979   2 
   0   6   3 440.957  25.265   1 
   0   6  -3 434.001  24.025   2 
   0   6   3 439.021  25.662   3 
   0   6  -3 442.303  24.326   3 
   0   6  -3 448.554  24.979   1 
  -1  -6  -3 634.793  28.774   2 
  -1  -6  -3 647.666  32.538   3 
  -1   6  -3 568.520  31.062   3 
   1   6   3 579.308  32.066   1 
  -1   6  -3 558.564  30.673   2 
  -2  -6  -3 80.2548  4.5034   2 
   2  -6   3 75.0591  6.4795   1 
  -2  -6  -3 75.5777  7.1536   3 
  -2   6  -3 62.0000  5.8596   3 
  -2   6  -3 60.3132  6.6048   2 
   2   6   3 64.2534  7.4033   1 
   3  -6   3 490.251  23.525   1 
  -3  -6  -3 499.609  25.559   3 
  -3   6  -3 402.051  24.169   2 
   3   6   3 420.343  25.356   1 
  -3   6  -3 406.918  24.147   3 
  -4  -6  -3 2.32023 3.11756   3 
   4  -6   3 0.51752 2.09938   1 
  -4   6  -3 1.06638 2.84758   2 
   4   6   3 1.45621 3.26487   1 
  -4   6  -3 -1.6217  2.0139   3 
   5  -6   3 419.790  22.049   1 
  -5  -6  -3 401.751  24.271   3 
   5   6   3 438.942  25.474   1 
  -5   6  -3 439.512  24.457   2 
  -5   6  -3 421.943  24.315   3 
  -6  -6  -3 1296.57   68.28   3 
  -6   6  -3 1334.38   68.62   3 
   6   6   3 1370.21   68.17   1 
  -6   6  -3 1342.45   66.54   2 
  -7  -6  -3 513.785  28.748   3 
  -7   6  -3 513.266  28.621   2 
  -7   6  -3 447.858  28.619   3 
   7   6   3 487.231  29.547   1 
  -8  -6  -3 59.5333  7.8710   3 
   8   6   3 82.4785  9.8522   1 
  -8   6  -3 83.5280 10.2536   3 
   9  -6   3 51.0254  8.2537   2 
  -9  -6  -3 44.8540  7.2410   3 
  -9   6  -3 55.5894 10.4931   3 
   9   6   3 58.0332  9.0236   1 
  10  -6   3 4.35243 5.31083   2 
 -10  -6  -3 9.33303 5.10862   3 
 -10   6  -3 10.4372  7.0129   3 
 -11  -6  -3 26.3950  6.9340   3 
  11  -6   3 23.3004  7.0444   2 
  11   6   3 12.5388  6.6399   1 
 -11   6  -3 14.7295  7.6180   3 
  12  -6   3 260.261  18.470   2 
 -12  -6  -3 217.294  18.649   3 
  12   6   3 208.716  19.740   1 
 -12   6  -3 216.264  19.994   3 
 -12  -7   3 47.8552  9.3494   3 
  12  -7  -3 49.6792  9.4215   2 
 -12   7   3 58.0443 11.3012   3 
 -11  -7   3 69.2803  9.5796   3 
  11  -7  -3 65.2093  9.7124   2 
  11   7  -3 57.8031  9.9325   1 
 -11   7   3 57.6044 11.7366   3 
 -10  -7   3 5.74512 4.58514   3 
  10  -7  -3 3.46571 5.05602   2 
  10   7  -3 -2.0438  4.5935   1 
 -10   7   3 1.18480 6.37917   3 
  -9  -7   3 46.5883  7.1426   3 
   9  -7  -3 43.4369  7.5783   2 
  -9   7   3 44.3911  9.2469   3 
   9   7  -3 40.6469  8.0620   1 
  -8  -7   3 58.8325  7.4741   3 
  -8   7   3 55.9444  9.0066   3 
   8   7  -3 66.2808  9.1738   1 
  -7  -7   3 247.670  17.095   3 
   7  -7  -3 260.721  17.193   2 
   7   7  -3 283.569  19.492   1 
  -7   7   3 290.568  19.817   3 
   6  -7  -3 827.724  40.671   2 
  -6  -7   3 694.273  41.134   3 
  -6   7   3 810.692  43.874   3 
   6   7  -3 815.859  43.119   1 
  -5  -7   3 219.024  14.052   3 
   5  -7  -3 226.691  14.300   2 
  -5   7   3 189.341  15.241   3 
   5   7  -3 225.863  16.245   1 
  -4  -7   3 208.093  13.606   3 
   4  -7  -3 222.083  13.873   2 
   4   7  -3 232.002  13.057   2 
  -4   7   3 225.615  15.485   3 
   4   7  -3 196.698  15.395   1 
   3  -7  -3 67.1539  6.2764   2 
  -3  -7   3 62.5089  5.9714   3 
  -3   7   3 57.0512  5.7317   1 
  -3   7   3 55.9679  6.9991   3 
   3   7  -3 57.2157  5.6592   2 
   3   7  -3 56.4597  7.9199   1 
   2  -7  -3 976.536  48.377   2 
  -2  -7   3 963.932  50.385   3 
  -2   7   3 1007.27   52.31   3 
   2   7  -3 1025.38   48.79   2 
   2   7  -3 1030.36   51.73   1 
  -2   7   3 988.516  49.440   1 
  -1  -7   3 1.21175 2.44790   3 
   1  -7  -3 3.84491 2.40157   2 
  -1   7   3 3.84001 2.90820   1 
  -1   7   3 -0.5987  2.7549   3 
   1   7  -3 0.10441 2.25830   2 
   1   7  -3 1.05790 3.12850   1 
   0  -7  -3 380.539  19.053   2 
   0   7   3 373.548  22.134   3 
   0   7  -3 355.498  20.448   2 
   0   7  -3 367.043  21.563   1 
   0   7   3 362.829  21.879   1 
  -1  -7  -3 408.891  19.779   2 
  -1  -7  -3 412.520  23.122   3 
   1   7   3 393.759  23.478   1 
  -1   7  -3 369.507  21.685   2 
  -1   7  -3 374.964  21.701   3 
   2  -7   3 416.172  23.623   1 
  -2  -7  -3 417.442  24.911   3 
   2   7   3 469.170  26.203   1 
  -2   7  -3 445.991  24.323   2 
  -2   7  -3 437.303  24.090   3 
  -3  -7  -3 504.575  28.580   3 
   3  -7   3 496.203  26.520   1 
  -3   7  -3 524.197  28.062   2 
   3   7   3 497.925  29.148   1 
  -3   7  -3 504.170  27.730   3 
   4  -7   3 152.716   9.850   1 
  -4  -7  -3 160.939  11.667   3 
  -4   7  -3 139.235  11.411   2 
  -4   7  -3 136.770  10.680   3 
   4   7   3 128.674  12.177   1 
  -5  -7  -3 213.821  14.700   3 
   5  -7   3 207.118  12.744   1 
  -5   7  -3 212.501  15.136   2 
   5   7   3 226.795  16.476   1 
  -5   7  -3 216.545  14.720   3 
  -6  -7  -3 187.491  13.550   3 
   6   7   3 188.234  15.256   1 
  -6   7  -3 186.523  13.649   3 
  -6   7  -3 168.363  13.875   2 
  -7  -7  -3 268.528  19.100   3 
  -7   7  -3 301.068  19.874   3 
   7   7   3 304.618  21.280   1 
  -7   7  -3 304.637  19.908   2 
  -8  -7  -3 7.50735 4.48387   3 
   8   7   3 2.67517 4.57371   1 
  -8   7  -3 3.66749 4.33746   3 
  -9  -7  -3 513.278  32.707   3 
   9  -7   3 550.291  32.026   2 
  -9   7  -3 571.381  35.425   3 
   9   7   3 591.692  35.169   1 
  10  -7   3 335.983  22.907   2 
 -10  -7  -3 335.076  23.781   3 
  10   7   3 375.777  26.151   1 
 -10   7  -3 367.757  28.517   3 
  11  -7   3 27.6208  7.3806   2 
 -11  -7  -3 23.6092  7.0749   3 
  11   7   3 32.3409  8.8250   1 
  12  -7   3 4.50679 5.70141   2 
 -12  -7  -3 6.15389 5.67376   3 
  12   7   3 5.81228 6.85123   1 
  12  -8  -3 91.7635 11.9931   2 
 -12  -8   3 99.1419 12.1645   3 
  12   8  -3 105.865  14.099   1 
 -12   8   3 98.9866 15.0706   3 
  11  -8  -3 82.8771 10.9409   2 
 -11  -8   3 87.9157 10.9305   3 
 -11   8   3 90.6418 15.1423   3 
  11   8  -3 81.9367 12.5063   1 
 -10  -8   3 55.7276  8.4785   3 
  10  -8  -3 48.4597  8.9502   2 
 -10   8   3 57.8700 12.5371   3 
  10   8  -3 81.3760 11.5232   1 
  -9  -8   3 263.134  18.209   3 
   9  -8  -3 241.376  17.582   2 
   9   8  -3 251.404  20.059   1 
  -9   8   3 246.503  20.739   3 
  -8  -8   3 14.9643  5.1876   3 
   8  -8  -3 6.89343 4.32613   2 
  -8   8   3 11.7661  6.3199   3 
   8   8  -3 15.9068  6.3956   1 
  -7  -8   3 119.072  10.061   3 
   7  -8  -3 118.517  10.498   2 
  -7   8   3 99.9593 11.3188   3 
   7   8  -3 93.9459 11.3303   1 
  -6  -8   3 82.0920  7.9301   3 
   6  -8  -3 68.9688  8.0492   2 
  -6   8   3 74.5345  9.7634   3 
   6   8  -3 80.2646 10.0082   1 
   5  -8  -3 570.805  29.046   2 
  -5  -8   3 549.489  29.274   3 
  -5   8   3 489.245  30.991   3 
   5   8  -3 483.579  30.925   1 
  -4  -8   3 51.3122  6.1312   3 
   4  -8  -3 52.9961  6.4619   2 
   4   8  -3 46.3405  7.3634   1 
  -4   8   3 57.8400  7.7763   3 
   3  -8  -3 1501.78   71.38   2 
  -3  -8   3 1494.11   74.28   3 
   3   8  -3 1512.19   71.19   2 
  -3   8   3 1451.79   76.35   3 
   3   8  -3 1491.97   75.17   1 
  -3   8   3 1456.70   71.71   1 
   2  -8  -3 508.860  27.804   2 
  -2  -8   3 504.171  28.848   3 
  -2   8   3 565.336  29.324   1 
   2   8  -3 547.709  31.344   1 
  -2   8   3 546.702  31.075   3 
   2   8  -3 564.030  28.460   2 
  -1  -8   3 122.583   8.989   3 
   1  -8  -3 108.762   8.151   2 
   1   8  -3 114.670   8.988   2 
  -1   8   3 105.369   9.901   3 
  -1   8   3 110.315   9.632   1 
   1   8  -3 114.914  10.560   1 
   0  -8   3 1.01985 2.97599   3 
   0  -8  -3 0.03329 2.16801   2 
   0   8  -3 2.49522 3.72870   1 
   0   8   3 0.63660 2.92544   3 
   0   8   3 1.23775 3.45630   1 
   0   8  -3 0.05928 2.76119   2 
  -1  -8  -3 192.682  14.706   3 
  -1   8  -3 226.981  14.086   3 
   1   8   3 228.909  16.394   1 
  -1   8  -3 223.697  14.464   2 
  -2  -8  -3 26.8364  5.7774   3 
   2  -8   3 29.2630  5.7011   1 
  -2   8  -3 39.6080  5.8546   2 
  -2   8  -3 37.9583  5.0592   3 
   2   8   3 31.7198  6.9066   1 
  -3  -8  -3 40.7635  6.5684   3 
   3  -8   3 35.6049  5.2008   1 
   3   8   3 61.6724  8.4128   1 
  -3   8  -3 42.7326  6.7337   2 
  -3   8  -3 52.2361  6.0083   3 
  -4  -8  -3 223.693  15.185   3 
   4  -8   3 217.186  13.394   1 
   4   8   3 213.293  16.685   1 
  -4   8  -3 197.166  14.880   2 
  -5  -8  -3 166.212  12.994   3 
  -5   8  -3 160.806  12.594   3 
   5   8   3 168.083  14.721   1 
  -5   8  -3 171.711  13.574   2 
  -6  -8  -3 481.436  26.515   3 
  -6   8  -3 413.811  25.940   3 
   6   8   3 391.821  27.044   1 
  -6   8  -3 423.511  26.188   2 
  -7  -8  -3 108.767  10.474   3 
  -7   8  -3 106.545  10.708   3 
   7   8   3 86.8323 11.2752   1 
  -7   8  -3 104.821  10.845   2 
  -8  -8  -3 45.4334  7.3871   3 
   8   8   3 45.5066  8.8402   1 
   9  -8   3 126.963  12.541   2 
  -9  -8  -3 124.507  12.299   3 
   9   8   3 123.546  14.133   1 
 -10  -8  -3 72.7934 10.0931   3 
  10  -8   3 69.1303 10.1128   2 
  10   8   3 75.9854 12.0139   1 
  11  -8   3 14.0191  6.6959   2 
 -11  -8  -3 8.56424 5.68166   3 
  11   8   3 1.91443 6.75514   1 
 -11  -9   3 89.9909 11.3079   3 
  11  -9  -3 76.3894 10.8241   2 
 -11   9   3 77.7023 15.7865   3 
  11   9  -3 74.3742 12.1171   1 
 -10  -9   3 107.164  11.913   3 
  10  -9  -3 114.407  12.454   2 
  10   9  -3 130.505  14.813   1 
 -10   9   3 128.362  15.901   3 
   9  -9  -3 75.7285  9.5621   2 
  -9  -9   3 73.9717  9.3988   3 
  -9   9   3 82.3663 11.6808   3 
   9   9  -3 74.1140 11.2566   1 
   8  -9  -3 114.427  11.321   2 
  -8  -9   3 114.789  11.007   3 
  -8   9   3 124.741  13.493   3 
   8   9  -3 126.006  13.537   1 
   7  -9  -3 173.004  13.693   2 
  -7  -9   3 181.939  13.520   3 
  -7   9   3 179.073  15.571   3 
   7   9  -3 154.180  15.231   1 
   6  -9  -3 385.570  22.736   2 
  -6  -9   3 392.299  23.011   3 
   6   9  -3 360.129  25.170   1 
  -6   9   3 354.098  24.763   3 
  -5  -9   3 144.644  11.589   3 
   5  -9  -3 157.290  12.038   2 
  -5   9   3 158.713  13.888   3 
   5   9  -3 156.978  14.136   1 
  -4  -9   3 17.5340  4.2792   3 
   4  -9  -3 17.7941  4.6109   2 
   4   9  -3 9.52645 5.76245   1 
  -4   9   3 18.0900  5.6568   3 
  -3  -9   3 87.2294  8.0529   3 
   3  -9  -3 82.2019  8.0976   2 
   3   9  -3 110.032  11.359   1 
  -3   9   3 102.070  10.112   3 
  -2  -9   3 443.508  23.713   3 
   2  -9  -3 422.653  22.568   2 
  -2   9   3 389.748  23.634   1 
   2   9  -3 421.720  26.317   1 
   2   9  -3 386.773  22.790   2 
  -2   9   3 398.890  25.404   3 
   1  -9  -3 166.735  11.744   2 
  -1  -9   3 168.751  12.591   3 
   1   9  -3 212.817  15.503   1 
   1   9  -3 216.836  13.436   2 
  -1   9   3 205.877  15.055   3 
  -1   9   3 202.726  14.362   1 
   0  -9   3 129.932  10.281   3 
   0   9   3 156.974  12.562   3 
   0   9  -3 146.566  11.103   2 
   0   9   3 134.700  12.176   1 
   0   9  -3 140.942  12.089   1 
  -1  -9  -3 514.700  30.040   3 
  -1   9  -3 517.136  28.983   3 
   1   9   3 521.669  31.116   1 
  -1   9  -3 519.743  28.850   2 
   2  -9   3 600.344  33.914   1 
  -2  -9  -3 628.486  35.482   3 
  -2   9  -3 644.778  34.729   3 
  -2   9  -3 633.674  34.456   2 
   2   9   3 660.233  36.996   1 
   3  -9   3 297.365  18.257   1 
  -3  -9  -3 301.061  19.774   3 
   3   9   3 317.479  21.653   1 
  -3   9  -3 294.553  18.928   3 
  -3   9  -3 301.586  19.526   2 
   4  -9   3 103.288   8.975   1 
  -4  -9  -3 90.9026  9.9835   3 
  -4   9  -3 141.089  11.686   2 
   4   9   3 156.131  13.710   1 
  -5  -9  -3 38.6130  6.7642   3 
  -5   9  -3 28.9193  6.7135   2 
   5   9   3 30.8863  8.0657   1 
  -6  -9  -3 40.1872  7.2627   3 
  -6   9  -3 55.1579  8.6552   2 
   6   9   3 56.0917  9.2310   1 
  -7  -9  -3 75.8976  9.0055   3 
  -7   9  -3 57.7199  9.3016   2 
   7   9   3 48.7713  9.2173   1 
   8  -9   3 56.3351  8.5760   2 
  -8  -9  -3 60.8815  8.8195   3 
   8   9   3 66.5314 10.5431   1 
  -9  -9  -3 338.948  22.950   3 
   9  -9   3 316.954  22.089   2 
   9   9   3 307.935  24.779   1 
  10  -9   3 102.892  11.937   2 
 -10  -9  -3 105.244  12.135   3 
  10   9   3 101.279  13.726   1 
  10 -10  -3 133.255  13.823   2 
 -10 -10   3 136.564  13.535   3 
  10  10  -3 126.992  15.527   1 
 -10  10   3 118.682  15.987   3 
  -9 -10   3 197.435  16.097   3 
   9 -10  -3 201.321  16.256   2 
   9  10  -3 205.464  18.895   1 
  -9  10   3 192.725  18.450   3 
   8 -10  -3 64.5391  9.4928   2 
  -8 -10   3 86.0961  9.8893   3 
  -8  10   3 101.970  12.413   3 
   8  10  -3 103.454  12.852   1 
  -7 -10   3 17.8898  5.4155   3 
   7 -10  -3 15.5674  5.6131   2 
  -7  10   3 18.7491  6.9219   3 
   7  10  -3 8.56034 6.74215   1 
  -6 -10   3 86.8527  9.0858   3 
   6 -10  -3 88.5104  9.5022   2 
   6  10  -3 88.1388 11.6185   1 
  -6  10   3 77.8222 10.6132   3 
  -5 -10   3 10.0525  4.2914   3 
   5 -10  -3 7.39896 4.42960   2 
  -5  10   3 9.09915 5.70578   3 
   5  10  -3 11.4561  6.7297   1 
  -4 -10   3 8.31161 4.04531   3 
   4 -10  -3 7.98152 4.18630   2 
   4  10  -3 4.59488 5.76107   1 
  -4  10   3 10.6698  5.7908   3 
  -3 -10   3 278.506  16.945   3 
   3 -10  -3 277.227  16.747   2 
  -3  10   3 236.273  18.751   3 
   3  10  -3 234.334  19.591   1 
  -2 -10   3 567.996  30.314   3 
   2 -10  -3 579.438  29.168   2 
  -2  10   3 468.073  29.959   1 
  -2  10   3 541.807  32.546   3 
   2  10  -3 547.672  33.186   1 
   1 -10  -3 120.851   9.313   2 
   1  10  -3 124.831  12.360   1 
  -1  10   3 139.624  12.137   1 
  -1  10   3 132.461  12.157   3 
   1  10  -3 116.824  10.245   2 
   0 -10  -3 93.8848 10.4101   3 
   0  10  -3 108.342  10.889   1 
   0  10   3 116.371  11.382   1 
   0  10  -3 117.664  10.206   2 
   1 -10   3 210.365  15.603   1 
  -1 -10  -3 197.772  15.490   3 
   1  10   3 209.739  17.156   1 
  -1  10  -3 228.140  15.514   2 
   2 -10   3 41.3293  7.0352   1 
  -2 -10  -3 42.8136  7.2754   3 
   2  10   3 44.8741  8.6860   1 
  -2  10  -3 42.5676  7.1583   2 
  -3 -10  -3 324.995  21.934   3 
   3 -10   3 343.374  20.638   1 
  -3  10  -3 344.346  21.934   2 
   3  10   3 356.472  24.748   1 
  -4 -10  -3 65.4015  8.7283   3 
  -4  10  -3 89.7375 10.1441   2 
   4  10   3 74.8838 10.9006   1 
  -5 -10  -3 241.978  17.744   3 
  -5  10  -3 260.236  18.658   2 
   5  10   3 234.678  19.917   1 
  -6 -10  -3 194.172  15.107   3 
  -6  10  -3 178.003  15.432   2 
   6  10   3 164.700  16.860   1 
  -7 -10  -3 101.941  10.900   3 
  -7  10  -3 86.9803 11.3234   2 
   7  10   3 93.2463 12.4719   1 
  -8 -10  -3 45.7352  8.2997   3 
   8 -10   3 36.0812  7.8984   2 
   8  10   3 35.3285  9.5900   1 
  -9 -10  -3 27.7415  7.2932   3 
   9 -10   3 16.3048  6.5994   2 
   9  10   3 17.3133  8.1185   1 
 -10 -10  -3 28.9349  7.7585   3 
   9 -11  -3 78.7943 10.6869   2 
   9  11  -3 74.8983 12.8685   1 
  -9  11   3 84.7912 12.7810   3 
   8 -11  -3 135.606  13.190   2 
   8  11  -3 145.058  15.973   1 
  -8  11   3 123.165  14.886   3 
   7 -11  -3 124.738  11.582   2 
  -7  11   3 80.9675 11.9751   3 
   7  11  -3 91.2835 12.6315   1 
   6 -11  -3 36.1483  7.2199   2 
   6  11  -3 34.1747  9.0436   1 
  -6  11   3 31.8860  8.6662   3 
   5 -11  -3 28.9919  6.3596   2 
  -5  11   3 45.0968  8.7314   3 
   5  11  -3 44.2425 10.0497   1 
   4 -11  -3 129.175  11.499   2 
  -4  11   3 165.655  14.773   3 
   4  11  -3 154.488  15.623   1 
   3 -11  -3 21.9029  5.3643   2 
   3  11  -3 31.7321  8.4401   1 
  -3  11   3 38.0978  8.1190   3 
  -2  11   3 83.5942 10.5966   3 
   2  11  -3 80.1108 11.1484   1 
  -1  11   3 30.8843  7.3178   1 
   1  11  -3 32.1656  8.1542   1 
  -1  11   3 38.4251  7.7630   3 
   0 -11  -3 57.4064  8.5148   3 
   0  11   3 64.8288  9.8586   1 
   0  11  -3 71.6184  9.9194   1 
   0  11  -3 68.3517  8.4184   2 
   1 -11   3 345.327  22.678   1 
  -1 -11  -3 363.505  23.302   3 
  -1  11  -3 334.730  22.112   2 
   1  11   3 371.200  25.006   1 
   2 -11   3 375.480  22.820   1 
  -2 -11  -3 373.851  23.831   3 
   2  11   3 376.867  26.229   1 
  -2  11  -3 330.457  22.747   2 
  -3 -11  -3 98.4158 10.7935   3 
   3 -11   3 121.615  10.567   1 
   3  11   3 107.695  13.357   1 
  -3  11  -3 108.304  11.466   2 
  -4 -11  -3 107.871  10.964   3 
   4  11   3 109.280  13.319   1 
  -4  11  -3 92.3701 11.3482   2 
  -5 -11  -3 61.6998  9.0430   3 
   5  11   3 82.0873 12.0044   1 
  -5  11  -3 78.0166 10.4801   2 
  -6 -11  -3 24.2418  6.7931   3 
   6  11   3 18.2101  8.2854   1 
  -6  11  -3 22.8518  7.4332   2 
  -7 -11  -3 67.6579  9.6560   3 
   7  11   3 70.1692 11.7347   1 
   8 -11   3 101.462  11.885   2 
  -8 -11  -3 111.513  12.481   3 
   8  11   3 106.124  14.215   1 
   8 -12  -3 92.8219 11.4064   2 
  -8  12   3 91.3549 13.7062   3 
   8  12  -3 108.335  14.557   1 
   7 -12  -3 155.163  14.231   2 
  -7  12   3 153.548  16.083   3 
   7  12  -3 151.750  16.796   1 
   6 -12  -3 14.5737  5.8318   2 
   6  12  -3 18.6641  8.6993   1 
  -6  12   3 24.4175  8.5094   3 
   5 -12  -3 98.2686 10.8727   2 
  -5  12   3 118.524  13.771   3 
   5  12  -3 121.030  14.904   1 
   4 -12  -3 64.2790  8.2245   2 
  -4  12   3 72.5144 11.4220   3 
   4  12  -3 54.5626 11.3020   1 
   3  12  -3 7.13235 6.41135   1 
  -3  12   3 7.61185 6.21986   3 
  -2  12   3 110.664  12.435   3 
   2  12  -3 113.935  13.658   1 
   1 -12  -3 364.359  24.964   3 
   1  12  -3 377.615  26.102   1 
  -1  12   3 390.160  25.379   1 
   0 -12  -3 48.0337  8.4399   3 
   0  12   3 46.9431  9.0646   1 
   1 -12   3 174.140  14.643   1 
  -1 -12  -3 167.403  14.750   3 
  -1  12  -3 165.607  14.264   2 
   1  12   3 164.038  16.647   1 
  -2 -12  -3 30.3143  7.0762   3 
   2 -12   3 32.6446  6.9231   1 
   2  12   3 39.7991 10.0158   1 
  -2  12  -3 37.7262  7.9454   2 
  -3 -12  -3 151.029  14.215   3 
   3  12   3 175.607  17.612   1 
  -3  12  -3 168.735  15.000   2 
  -4 -12  -3 213.573  17.794   3 
  -4  12  -3 238.486  18.708   2 
   4  12   3 258.679  21.649   1 
  -5 -12  -3 322.349  21.877   3 
   5  12   3 262.630  23.648   1 
  -5  12  -3 313.031  22.536   2 
  -6 -12  -3 25.8841  7.0788   3 
   6  12   3 10.4273  7.8513   1 
  -6  12  -3 10.4924  6.5622   2 
  -7 -12  -3 2.05156 5.25269   3 
   7 -12   3 5.82997 5.68746   2 
   7  12   3 -1.6889  5.8654   1 
   6 -13  -3 38.4306  8.1961   2 
   6  13  -3 39.3228 11.0067   1 
   5 -13  -3 61.8795  9.2561   2 
   5  13  -3 57.6639 12.5248   1 
  -4  13   3 336.600  25.595   3 
   4  13  -3 318.340  25.881   1 
  -3  13   3 19.7341  7.8085   3 
   3  13  -3 22.3818  8.9260   1 
   2  13  -3 141.638  15.862   1 
   1 -13  -3 26.1989  7.9799   3 
   1  13  -3 34.8930  9.3382   1 
   0 -13   3 1.36893 5.69536   1 
   0 -13  -3 -0.6874  5.2397   3 
   0  13   3 -2.2256  5.9634   1 
  -1 -13  -3 174.431  15.576   3 
   1 -13   3 171.870  14.998   1 
   1  13   3 162.786  16.691   1 
  -2 -13  -3 187.185  15.757   3 
   2  13   3 159.208  17.920   1 
  -2  13  -3 167.051  15.355   2 
  -3 -13  -3 -0.1103  4.8700   3 
   3  13   3 3.09246 7.29022   1 
  -3  13  -3 1.10639 5.51190   2 
  -4 -13  -3 17.3354  6.6806   3 
   4  13   3 13.3953  8.9768   1 
  -4  13  -3 27.6376  7.9157   2 
  -5 -13  -3 73.6742 10.9176   3 
  -5  13  -3 67.0152 11.1715   2 
   5  13   3 66.3567 12.9927   1 
  -6 -13  -3 21.5434  7.3900   3 
   6 -13   3 13.4770  6.4903   2 
   6  13   3 22.1499  9.0689   1 
   4  14  -3 11.7461  8.0077   1 
   3  14  -3 28.5818 10.4841   1 
   2  14  -3 43.6089 11.1831   1 
   0 -14   3 62.6446 10.4486   1 
   0 -14  -3 73.7482 11.1439   3 
  -1 -14  -3 17.6050  7.0677   3 
   1  14   3 19.5086  9.1022   1 
  -2 -14  -3 8.19057 6.04030   3 
   2  14   3 5.01614 7.70362   1 
  -3 -14  -3 10.2220  6.5649   3 
   3  14   3 -0.4672  8.1749   1 
 -14   0   4 36.5941  8.8981   3 
 -13   0   4 199.744  17.542   3 
 -12   0   4 40.7285  7.5480   3 
  12   0  -4 35.1246  7.3616   2 
 -11   0   4 14.0722  5.1708   3 
  11   0  -4 22.1725  5.5724   2 
 -10   0   4 101.917  10.442   3 
  10   0  -4 99.4209  9.2199   2 
   9   0  -4 652.044  34.154   2 
  -9   0   4 660.863  37.054   3 
   8   0  -4 1724.31   80.88   2 
  -8   0   4 1662.77   85.74   3 
   7   0  -4 157.749  10.504   2 
   7   0  -4 153.711   9.431   1 
  -7   0   4 149.729  11.269   3 
   6   0  -4 152.975   9.222   1 
   6   0  -4 156.229  10.171   2 
  -6   0   4 164.940  11.149   3 
   5   0  -4 425.766  22.651   2 
  -5   0   4 458.486  24.346   3 
   5   0  -4 446.533  22.047   1 
   4   0  -4 1690.64   78.52   1 
   4   0  -4 1660.38   78.72   2 
  -4   0   4 1694.99   82.89   3 
   3   0  -4 142.178   8.733   2 
  -3   0   4 147.815   9.149   3 
  -2   0   4 2753.12  132.30   3 
  -2   0   4 2800.94  126.64   1 
   2   0  -4 2673.90  126.14   2 
   1   0  -4 1874.50   87.26   2 
  -1   0   4 1888.12   91.37   3 
  -1   0   4 1914.91   87.63   1 
   0   0  -4 1167.32   53.82   2 
   0   0   4 1138.77   56.18   3 
   0   0   4 1162.11   54.12   1 
  -1   0  -4 4814.96  216.24   2 
   1   0   4 4644.68  217.83   1 
  -2   0  -4 235.829  12.632   3 
   2   0   4 238.065  12.573   1 
  -2   0  -4 237.207  12.273   2 
  -3   0  -4 588.769  28.523   2 
   3   0   4 586.535  29.048   1 
  -3   0  -4 590.536  29.842   3 
  -4   0  -4 43.2017  4.2638   3 
   4   0   4 36.1860  4.0768   1 
  -4   0  -4 44.3423  4.0877   2 
  -5   0  -4 12.6963  2.6760   2 
  -5   0  -4 15.5029  3.2026   3 
   5   0   4 13.2260  2.9952   1 
  -6   0  -4 -0.0161  2.1030   3 
   6   0   4 0.09642 2.54080   1 
  -6   0  -4 -3.1519  1.9697   2 
  -7   0  -4 2495.41  121.83   3 
   7   0   4 2463.77  117.06   1 
   7   0   4 2436.36  114.65   2 
   8   0   4 567.966  30.970   1 
   8   0   4 571.447  29.205   2 
  -8   0  -4 581.561  32.363   3 
  -9   0  -4 136.147  11.937   3 
   9   0   4 146.188  11.406   1 
 -10   0  -4 118.823  11.763   3 
 -11   0  -4 29.4675  7.2918   3 
 -12   0  -4 41.0362  8.6948   3 
 -13   0  -4 7.29959 6.03420   3 
 -14  -1   4 98.3681 12.4123   3 
 -14   1   4 83.4000 11.7911   3 
 -13  -1   4 58.7331  9.3650   3 
  13  -1  -4 60.3022  9.3391   2 
 -13   1   4 67.6497 10.3584   3 
  12  -1  -4 172.455  13.678   2 
 -12  -1   4 158.657  14.653   3 
 -12   1   4 153.874  14.748   3 
  11  -1  -4 312.960  20.443   2 
 -11  -1   4 318.693  22.443   3 
 -11   1   4 319.935  22.497   3 
  11   1  -4 361.487  20.305   2 
  10  -1  -4 70.7721  8.5802   2 
 -10  -1   4 74.5866  9.0688   3 
 -10   1   4 99.1078  9.6877   3 
  10   1  -4 99.8688  8.7403   2 
   9  -1  -4 47.8614  6.7361   2 
  -9  -1   4 52.2387  7.0736   3 
  -9   1   4 45.3204  6.7594   3 
   9   1  -4 44.9499  5.9005   2 
   8  -1  -4 76.2102  7.5738   2 
  -8  -1   4 76.1356  8.0875   3 
  -8   1   4 66.7207  7.5902   3 
   8   1  -4 81.0268  7.3050   2 
   8   1  -4 87.6983  7.0615   1 
  -7  -1   4 767.521  39.480   3 
   7  -1  -4 764.184  37.053   2 
   7   1  -4 682.000  36.428   1 
  -7   1   4 742.734  39.537   3 
   7   1  -4 714.674  36.443   2 
   6  -1  -4 283.793  14.038   1 
   6  -1  -4 280.191  15.803   2 
  -6  -1   4 286.366  16.870   3 
   6   1  -4 274.380  15.529   2 
  -6   1   4 274.763  17.060   3 
   6   1  -4 260.600  15.246   1 
  -5  -1   4 3504.45  165.77   3 
   5  -1  -4 3455.55  157.72   2 
   5  -1  -4 3523.82  157.50   1 
   5   1  -4 3251.73  158.52   1 
   5   1  -4 3326.42  157.58   2 
  -5   1   4 3410.37  166.28   3 
   4  -1  -4 627.291  31.918   2 
  -4  -1   4 645.652  33.531   3 
   4   1  -4 661.164  32.127   1 
  -4   1   4 662.895  30.680   1 
   4   1  -4 667.344  32.120   2 
  -4   1   4 650.638  34.206   3 
  -3  -1   4 197.427  10.468   3 
   3  -1  -4 188.675  10.184   2 
  -3   1   4 165.977   8.553   1 
  -3   1   4 168.340  10.517   3 
   3   1  -4 174.609   9.940   1 
   3   1  -4 162.982   9.812   2 
   2  -1  -4 165.951   8.937   2 
  -2  -1   4 163.829   8.675   3 
   2   1  -4 143.642   8.520   2 
  -2   1   4 146.496   9.018   3 
  -2   1   4 142.095   7.557   1 
  -1  -1   4 913.984  45.953   3 
  -1  -1   4 917.884  44.677   1 
   1  -1  -4 938.875  44.325   2 
  -1   1   4 981.082  44.325   1 
  -1   1   4 960.424  46.734   3 
   1   1  -4 971.480  44.624   2 
   0  -1   4 79.9474  5.6674   1 
   0  -1  -4 80.1202  5.4226   2 
   0   1   4 104.904   6.232   3 
   0   1   4 106.044   5.786   1 
   0   1  -4 104.346   6.112   2 
   1  -1   4 2199.19  105.26   1 
  -1  -1  -4 2154.75  104.09   2 
  -1  -1  -4 2229.35  109.65   3 
  -1   1  -4 2314.24  109.13   3 
   1   1   4 2343.62  105.55   1 
  -1   1  -4 2383.02  104.85   2 
  -2  -1  -4 193.363   9.451   2 
   2  -1   4 200.085  10.117   1 
  -2  -1  -4 189.937  10.404   3 
   2   1   4 170.283  10.170   1 
  -2   1  -4 177.308   9.843   3 
  -2   1  -4 164.713  10.052   2 
   3  -1   4 25.2468  2.9545   1 
  -3  -1  -4 25.8904  2.6007   2 
  -3  -1  -4 23.4945  3.1006   3 
  -4  -1  -4 3590.55  171.41   3 
   4  -1   4 3626.07  164.63   1 
  -4  -1  -4 3605.03  162.67   2 
  -4   1  -4 3490.02  163.50   2 
  -4   1  -4 3440.03  171.18   3 
   4   1   4 3515.47  165.12   1 
  -5  -1  -4 610.704  32.902   3 
   5  -1   4 574.956  31.305   1 
  -5  -1  -4 615.468  30.591   2 
  -5   1  -4 659.125  33.058   3 
   5   1   4 678.264  32.531   1 
  -5   1  -4 649.822  31.595   2 
  -6  -1  -4 177.196  10.576   3 
  -6   1  -4 127.869   9.311   2 
   6   1   4 133.155  10.022   1 
  -6   1  -4 133.499   9.819   3 
   6   1   4 126.248   8.329   2 
   7  -1   4 153.072  10.108   1 
  -7  -1  -4 170.674  11.285   3 
  -7   1  -4 127.919  10.531   3 
   7   1   4 128.451  10.369   1 
   7   1   4 129.291   8.720   2 
   8  -1   4 65.3971  6.6295   2 
   8  -1   4 75.8911  7.2022   1 
  -8  -1  -4 66.5575  7.6357   3 
  -8   1  -4 72.9501  8.0419   3 
   8   1   4 66.7000  7.2523   1 
   9  -1   4 61.2003  6.7284   1 
   9  -1   4 58.1186  6.4529   2 
  -9  -1  -4 63.6747  7.8715   3 
   9   1   4 38.5604  6.3137   1 
  -9   1  -4 40.8737  7.0615   3 
 -10  -1  -4 392.191  25.783   3 
  10   1   4 417.567  25.039   1 
 -10   1  -4 409.373  26.117   3 
 -11  -1  -4 264.469  19.756   3 
 -11   1  -4 253.873  19.435   3 
 -12  -1  -4 63.2196 10.0768   3 
 -12   1  -4 66.2862 10.2077   3 
 -13  -1  -4 31.4309  8.6082   3 
 -13   1  -4 35.3071  8.7492   3 
 -14  -2   4 81.2217 11.7642   3 
 -14   2   4 98.5312 12.6226   3 
  13  -2  -4 75.6295 10.0695   2 
 -13  -2   4 68.9976 10.3093   3 
 -13   2   4 69.3624 10.6490   3 
  12  -2  -4 258.010  17.852   2 
 -12  -2   4 232.834  18.849   3 
 -12   2   4 250.020  19.584   3 
 -11  -2   4 90.2848 10.4268   3 
  11  -2  -4 94.0292 10.0004   2 
 -11   2   4 96.6832 10.8858   3 
  10  -2  -4 230.618  15.842   2 
 -10  -2   4 244.510  17.411   3 
  10   2  -4 209.148  14.507   2 
 -10   2   4 246.220  17.549   3 
  -9  -2   4 424.453  25.779   3 
   9  -2  -4 418.042  24.043   2 
  -9   2   4 417.769  25.797   3 
   9   2  -4 423.576  23.871   1 
   9   2  -4 415.063  22.867   2 
   8  -2  -4 386.702  21.308   2 
  -8  -2   4 348.556  22.204   3 
   8   2  -4 375.765  20.423   2 
  -8   2   4 371.721  22.869   3 
   8   2  -4 364.233  20.956   1 
  -7  -2   4 469.340  28.240   3 
   7  -2  -4 505.267  27.081   2 
  -7   2   4 522.093  29.377   3 
   7   2  -4 552.225  27.000   2 
   7   2  -4 520.984  27.302   1 
  -6  -2   4 271.893  14.672   3 
   6  -2  -4 257.976  13.921   2 
  -6   2   4 212.385  14.929   3 
   6   2  -4 211.184  13.486   2 
   6   2  -4 196.284  13.382   1 
  -5  -2   4 482.071  25.937   3 
   5  -2  -4 432.506  24.660   2 
   5   2  -4 513.799  24.964   2 
   5   2  -4 502.961  25.387   1 
  -5   2   4 508.300  27.322   3 
   4  -2  -4 646.990  31.661   2 
  -4  -2   4 669.052  32.929   3 
  -4   2   4 631.455  33.840   3 
   4   2  -4 650.887  32.272   1 
   4   2  -4 613.940  31.333   2 
   3  -2  -4 169.332   9.100   2 
  -3  -2   4 164.923   8.906   3 
   3   2  -4 133.539   9.170   1 
   3   2  -4 135.750   8.684   2 
  -3   2   4 144.395   9.667   3 
   2  -2  -4 1208.37   58.14   2 
  -2  -2   4 1170.57   60.23   3 
  -2   2   4 1247.07   57.86   1 
   2   2  -4 1257.43   59.25   1 
   2   2  -4 1293.01   58.38   2 
  -2   2   4 1276.08   61.56   3 
   1  -2  -4 4477.57  195.36   2 
  -1  -2   4 4181.00  204.69   3 
  -1  -2   4 4333.18  197.28   1 
  -1   2   4 4202.40  196.63   1 
   1   2  -4 4226.19  195.55   2 
  -1   2   4 4177.72  205.38   3 
   0  -2  -4 3377.81  150.01   2 
   0  -2   4 3194.36  151.65   1 
   0   2  -4 3207.60  150.69   2 
   0   2   4 3325.90  158.28   3 
   0   2   4 3281.89  151.67   1 
   1  -2   4 2297.44  109.42   1 
  -1  -2  -4 2393.83  107.97   2 
  -1  -2  -4 2430.08  114.31   3 
  -1   2  -4 2362.30  109.10   2 
  -1   2  -4 2322.82  113.34   3 
   1   2   4 2332.22  109.85   1 
  -2  -2  -4 1391.65   73.34   3 
  -2  -2  -4 1438.72   68.89   2 
   2  -2   4 1389.32   70.18   1 
  -2   2  -4 1644.07   73.38   3 
  -2   2  -4 1600.96   70.59   2 
   2   2   4 1538.52   71.08   1 
  -3  -2  -4 250.141  11.576   2 
   3  -2   4 257.764  12.832   1 
  -3  -2  -4 257.776  13.740   3 
  -3   2  -4 201.764  13.220   3 
   3   2   4 228.681  13.559   1 
  -3   2  -4 219.284  13.248   2 
  -4  -2  -4 324.629  19.141   3 
   4  -2   4 302.099  17.885   1 
   4   2   4 381.963  19.623   1 
   4   2   4 367.866  16.837   2 
  -4   2  -4 363.951  19.452   3 
  -4   2  -4 362.707  18.990   2 
  -5  -2  -4 29.2948  3.9701   3 
   5  -2   4 28.4245  3.5754   1 
   5   2   4 28.6773  2.7514   2 
  -5   2  -4 25.9158  4.1368   3 
   5   2   4 28.3162  4.3824   1 
  -5   2  -4 27.3264  4.1748   2 
  -6  -2  -4 130.174   9.825   3 
   6  -2   4 132.577   9.003   1 
  -6   2  -4 132.810   9.948   3 
   6   2   4 136.306   7.769   2 
   6   2   4 141.571  10.343   1 
  -6   2  -4 132.670   9.698   2 
   7  -2   4 1122.31   51.18   1 
  -7  -2  -4 997.310  53.545   3 
   7   2   4 1008.78   52.32   1 
  -7   2  -4 1016.93   53.77   3 
  -7   2  -4 1019.37   51.22   2 
  -8  -2  -4 649.206  33.968   3 
   8  -2   4 627.362  31.350   2 
   8  -2   4 637.647  31.582   1 
  -8   2  -4 586.650  33.555   3 
   8   2   4 488.918  32.107   1 
  -9  -2  -4 107.249  10.158   3 
   9  -2   4 97.1166  8.9656   2 
   9   2   4 100.691   9.943   1 
  -9   2  -4 110.269  10.334   3 
 -10  -2  -4 58.2092  8.5191   3 
  10  -2   4 56.6945  7.4865   2 
  10   2   4 68.6938  8.5246   1 
 -10   2  -4 58.4576  8.9292   3 
 -11  -2  -4 113.864  12.371   3 
 -11   2  -4 145.327  13.454   3 
 -12  -2  -4 69.3815 10.3717   3 
 -12   2  -4 71.6135 10.7616   3 
 -13  -2  -4 263.019  22.477   3 
 -13   2  -4 309.108  22.943   3 
 -14  -3   4 16.6547  7.2048   3 
  14  -3  -4 19.4337  7.2178   2 
 -14   3   4 15.0674  7.1664   3 
 -13  -3   4 167.724  15.958   3 
  13  -3  -4 188.257  15.270   2 
 -13   3   4 158.852  16.099   3 
 -12  -3   4 165.814  15.040   3 
  12  -3  -4 163.973  14.188   2 
 -12   3   4 149.108  14.936   3 
 -11  -3   4 355.546  24.908   3 
  11  -3  -4 389.180  23.626   2 
 -11   3   4 385.930  25.564   3 
 -10  -3   4 428.042  26.661   3 
 -10   3   4 417.364  26.891   3 
  -9  -3   4 71.3792  8.1764   3 
   9  -3  -4 76.2957  8.2472   2 
   9   3  -4 76.0978  8.0329   1 
  -9   3   4 83.6295  9.2613   3 
   9   3  -4 67.5587  7.0277   2 
  -8  -3   4 286.247  17.404   3 
   8  -3  -4 279.053  16.724   2 
   8   3  -4 248.494  15.821   2 
  -8   3   4 239.560  17.896   3 
   8   3  -4 257.818  16.653   1 
   7  -3  -4 75.6949  7.1731   2 
  -7  -3   4 79.6635  7.0978   3 
  -7   3   4 58.5402  7.4961   3 
   7   3  -4 57.6752  6.6583   2 
   7   3  -4 45.3259  6.2995   1 
  -6  -3   4 152.236  10.285   3 
   6  -3  -4 153.884  10.309   2 
   6   3  -4 134.755  10.286   1 
   6   3  -4 143.363   9.688   2 
  -6   3   4 150.334  11.665   3 
  -5  -3   4 701.015  32.550   3 
   5  -3  -4 657.989  31.321   2 
  -5   3   4 584.913  33.471   3 
   5   3  -4 583.212  31.864   1 
   5   3  -4 567.279  30.499   2 
   4  -3  -4 1760.09   79.50   2 
  -4  -3   4 1792.97   82.93   3 
  -4   3   4 1650.15   84.12   3 
   4   3  -4 1603.85   80.72   1 
   4   3  -4 1641.60   79.07   2 
  -3  -3   4 765.069  38.763   3 
   3  -3  -4 748.169  37.473   2 
   3   3  -4 800.590  37.572   2 
  -3   3   4 804.419  40.275   3 
   3   3  -4 776.050  38.873   1 
  -2  -3   4 672.673  36.420   3 
   2  -3  -4 650.115  35.311   2 
  -2   3   4 754.207  38.154   3 
   2   3  -4 832.411  37.311   1 
  -2   3   4 799.458  35.596   1 
   2   3  -4 758.651  35.846   2 
   1  -3  -4 2451.47  113.84   2 
  -1  -3   4 2417.00  118.81   3 
  -1   3   4 2551.10  115.21   1 
   1   3  -4 2493.85  115.91   1 
   1   3  -4 2480.55  114.51   2 
  -1   3   4 2446.75  120.42   3 
   0  -3  -4 962.273  46.331   2 
   0  -3   4 943.348  47.670   1 
   0   3   4 1035.43   47.79   1 
   0   3  -4 1010.41   47.41   2 
   0   3   4 1019.22   49.93   3 
  -1  -3  -4 2699.76  131.10   3 
  -1  -3  -4 2667.05  123.56   2 
   1  -3   4 2640.94  125.58   1 
   1   3   4 2741.86  126.22   1 
  -1   3  -4 2719.21  129.88   3 
  -1   3  -4 2731.29  125.15   2 
   2  -3   4 622.452  30.923   1 
  -2  -3  -4 631.683  32.708   3 
  -2   3  -4 631.465  31.578   2 
  -2   3  -4 659.389  31.745   3 
   2   3   4 622.026  31.961   1 
   3  -3   4 2570.19  113.83   1 
  -3  -3  -4 2510.84  119.10   3 
  -3   3  -4 2423.76  114.00   2 
  -3   3  -4 2300.59  118.35   3 
   3   3   4 2398.49  115.10   1 
  -4  -3  -4 714.010  34.571   3 
   4  -3   4 689.011  32.417   1 
  -4   3  -4 628.998  33.304   2 
   4   3   4 620.375  33.820   1 
  -4   3  -4 636.067  34.664   3 
   5  -3   4 417.141  21.226   1 
  -5  -3  -4 415.668  22.861   3 
   5   3   4 393.525  22.929   1 
  -5   3  -4 434.674  23.721   3 
  -5   3  -4 381.583  22.213   2 
  -6  -3  -4 114.040   8.608   3 
   6  -3   4 109.613   7.205   1 
  -6   3  -4 78.5826  7.7891   2 
  -6   3  -4 78.0036  7.9254   3 
   6   3   4 88.7186  8.4742   1 
   7  -3   4 12.0603  3.1298   1 
  -7  -3  -4 13.1278  4.0538   3 
  -7   3  -4 3.52371 3.28511   2 
   7   3   4 5.48706 3.52350   1 
  -7   3  -4 3.89482 3.10171   3 
  -8  -3  -4 247.302  17.129   3 
   8  -3   4 264.317  15.681   1 
  -8   3  -4 274.375  17.752   3 
   8   3   4 248.689  17.461   1 
  -9  -3  -4 77.7840  8.9798   3 
   9  -3   4 66.5270  8.1247   2 
   9   3   4 91.1539  9.6441   1 
  -9   3  -4 89.9497  9.3884   3 
 -10  -3  -4 353.123  23.341   3 
  10  -3   4 361.465  21.535   2 
 -10   3  -4 357.291  23.628   3 
  10   3   4 346.562  23.297   1 
  11  -3   4 114.905  10.796   2 
 -11  -3  -4 126.814  12.516   3 
 -11   3  -4 111.013  12.052   3 
  11   3   4 100.589  11.548   1 
 -12  -3  -4 391.276  26.537   3 
 -12   3  -4 362.187  26.067   3 
 -13  -3  -4 32.1553  8.5103   3 
 -13   3  -4 25.8800  8.1415   3 
 -14  -4   4 123.563  14.387   3 
 -14   4   4 133.324  15.005   3 
 -13  -4   4 38.4811  8.4069   3 
  13  -4  -4 33.6365  8.2005   2 
 -13   4   4 45.4565  9.1486   3 
 -12  -4   4 232.247  18.585   3 
  12  -4  -4 235.565  17.644   2 
 -12   4   4 202.987  18.615   3 
  11  -4  -4 73.4899  9.5641   2 
 -11  -4   4 74.2454  9.5422   3 
 -11   4   4 68.7191 10.0983   3 
 -10  -4   4 175.404  14.282   3 
  10  -4  -4 178.116  13.767   2 
 -10   4   4 177.985  15.361   3 
  10   4  -4 171.684  14.103   1 
  -9  -4   4 260.670  16.999   3 
   9  -4  -4 251.265  16.393   2 
   9   4  -4 219.366  16.273   1 
  -9   4   4 212.820  17.687   3 
   8  -4  -4 190.164  12.757   2 
  -8  -4   4 173.953  12.656   3 
   8   4  -4 155.217  12.721   1 
   8   4  -4 162.372  11.975   2 
  -8   4   4 176.957  14.617   3 
   7  -4  -4 131.738  11.130   2 
  -7  -4   4 159.689  11.449   3 
   7   4  -4 177.408  12.537   1 
   7   4  -4 177.886  10.977   2 
  -7   4   4 160.143  13.598   3 
   6  -4  -4 128.047  10.418   2 
  -6  -4   4 134.763  10.598   3 
  -6   4   4 190.850  12.875   3 
   6   4  -4 188.558  12.309   1 
   6   4  -4 185.014  10.637   2 
  -5  -4   4 65.0017  6.0266   3 
   5  -4  -4 74.6262  6.3165   2 
  -5   4   4 72.9820  7.2533   3 
   5   4  -4 62.8964  6.7749   1 
   5   4  -4 67.2714  5.7479   2 
   4  -4  -4 195.226  12.467   2 
  -4  -4   4 199.758  12.421   3 
   4   4  -4 227.567  12.447   2 
   4   4  -4 234.966  14.092   1 
  -4   4   4 230.276  14.276   3 
   3  -4  -4 198.734  12.344   2 
  -3  -4   4 204.725  12.292   3 
  -3   4   4 230.983  14.096   3 
   3   4  -4 240.541  12.682   2 
  -3   4   4 229.798  11.592   1 
   3   4  -4 236.072  14.057   1 
   2  -4  -4 505.568  23.730   2 
  -2  -4   4 477.441  24.013   3 
   2   4  -4 469.236  24.017   2 
   2   4  -4 474.025  25.380   1 
  -2   4   4 449.943  25.612   3 
  -2   4   4 467.357  23.751   1 
  -1  -4   4 743.731  35.670   3 
   1  -4  -4 748.964  34.556   2 
  -1   4   4 712.017  37.509   3 
   1   4  -4 710.707  36.403   1 
  -1   4   4 724.053  35.731   1 
   1   4  -4 696.290  35.328   2 
   0  -4   4 1670.06   74.18   1 
   0  -4  -4 1644.99   71.92   2 
   0   4   4 1494.35   77.01   3 
   0   4  -4 1505.25   75.28   3 
   0   4   4 1527.65   74.05   1 
   0   4  -4 1475.36   73.12   2 
   1  -4   4 579.748  29.164   1 
  -1  -4  -4 617.236  27.499   2 
   1   4   4 581.728  29.858   1 
  -1   4  -4 567.114  29.270   2 
  -1   4  -4 556.045  29.048   3 
  -2  -4  -4 643.712  33.341   3 
   2  -4   4 640.973  31.513   1 
  -2   4  -4 621.339  32.073   2 
  -2   4  -4 639.404  32.110   3 
   2   4   4 633.438  32.709   1 
   3  -4   4 149.100   9.715   1 
  -3  -4  -4 160.872  10.881   3 
   3   4   4 175.539  11.493   1 
  -3   4  -4 175.770  11.080   2 
  -3   4  -4 182.893  10.378   3 
  -4  -4  -4 593.930  31.825   3 
   4  -4   4 582.785  29.629   1 
  -4   4  -4 608.843  31.206   2 
  -4   4  -4 595.676  31.326   3 
   4   4   4 611.146  31.895   1 
  -5   4  -4 47.3226  5.8863   2 
   5   4   4 44.7467  6.0877   1 
  -5   4  -4 48.4811  5.5319   3 
  -6  -4  -4 182.111  13.245   3 
   6  -4   4 194.118  11.939   1 
   6   4   4 209.692  14.427   1 
  -6   4  -4 218.057  15.079   3 
  -6   4  -4 210.078  13.889   2 
   7  -4   4 50.3182  5.0296   1 
  -7  -4  -4 44.9058  6.1842   3 
   7   4   4 39.9167  6.6141   1 
  -7   4  -4 41.1948  6.5962   3 
  -7   4  -4 36.2730  6.0254   2 
  -8  -4  -4 214.658  14.364   3 
  -8   4  -4 167.975  13.430   2 
  -8   4  -4 180.694  14.329   3 
   8   4   4 176.511  14.513   1 
   9  -4   4 526.824  28.780   2 
  -9  -4  -4 508.768  30.234   3 
  -9   4  -4 497.662  30.658   3 
   9   4   4 503.195  30.502   1 
 -10  -4  -4 33.3482  6.6684   3 
  10  -4   4 45.4079  7.5763   2 
  10   4   4 62.1730  9.0639   1 
 -10   4  -4 66.7730  9.0489   3 
 -11  -4  -4 230.493  17.881   3 
  11  -4   4 212.879  16.240   2 
 -11   4  -4 218.102  17.935   3 
  11   4   4 230.267  18.496   1 
  12  -4   4 9.83610 5.87004   2 
 -12  -4  -4 23.7067  7.2688   3 
 -12   4  -4 12.2812  6.5980   3 
 -13  -4  -4 142.612  14.990   3 
 -13   4  -4 136.453  14.609   3 
 -13  -5   4 148.587  14.996   3 
  13  -5  -4 152.430  14.278   2 
 -13   5   4 107.388  13.877   3 
  12  -5  -4 82.2804 11.0354   2 
 -12  -5   4 85.7335 10.8972   3 
 -12   5   4 80.0743 11.4682   3 
 -11  -5   4 154.210  13.978   3 
  11  -5  -4 159.864  13.720   2 
 -11   5   4 153.765  15.172   3 
  10  -5  -4 173.605  14.304   2 
 -10  -5   4 168.714  14.459   3 
 -10   5   4 200.089  16.862   3 
  10   5  -4 210.147  15.690   1 
   9  -5  -4 639.971  35.246   2 
  -9  -5   4 625.358  36.509   3 
  -9   5   4 651.286  39.298   3 
   9   5  -4 696.136  37.140   1 
  -8  -5   4 323.572  19.212   3 
   8  -5  -4 311.373  18.684   2 
  -8   5   4 288.322  21.497   3 
   8   5  -4 258.536  18.996   1 
  -7  -5   4 403.464  24.073   3 
   7  -5  -4 370.404  23.081   2 
   7   5  -4 443.821  25.205   1 
  -7   5   4 446.598  26.580   3 
   7   5  -4 437.398  22.436   2 
   6  -5  -4 18.0685  4.3149   2 
  -6  -5   4 15.9900  3.8483   3 
   6   5  -4 18.8055  3.5130   2 
   6   5  -4 16.6818  4.7767   1 
  -6   5   4 15.9734  4.7822   3 
  -5  -5   4 5.06891 2.42558   3 
   5  -5  -4 5.67483 3.01519   2 
   5   5  -4 8.28651 3.86578   1 
   5   5  -4 8.33846 2.71262   2 
  -5   5   4 8.72916 3.52481   3 
   4  -5  -4 1009.34   47.34   2 
  -4  -5   4 988.795  48.779   3 
  -4   5   4 953.978  50.660   3 
   4   5  -4 949.142  49.214   1 
   4   5  -4 946.333  46.842   2 
   3  -5  -4 1764.94   85.67   2 
  -3  -5   4 1800.43   89.24   3 
  -3   5   4 1868.27   91.38   3 
   3   5  -4 1911.33   86.03   2 
   3   5  -4 1905.30   88.61   1 
  -3   5   4 1735.63   85.60   1 
   2  -5  -4 898.051  44.868   2 
  -2  -5   4 876.301  46.420   3 
   2   5  -4 951.947  47.491   1 
   2   5  -4 970.958  45.606   2 
  -2   5   4 951.089  45.666   1 
  -2   5   4 996.830  48.778   3 
   1  -5  -4 259.282  14.520   2 
  -1  -5   4 248.452  14.813   3 
  -1   5   4 319.413  16.480   1 
   1   5  -4 290.266  15.678   2 
   1   5  -4 289.912  16.751   1 
  -1   5   4 295.641  16.996   3 
   0  -5  -4 259.635  13.203   2 
   0   5  -4 258.697  14.753   2 
   0   5   4 254.053  15.706   3 
   0   5   4 245.867  15.220   1 
   1  -5   4 1080.32   51.42   1 
  -1  -5  -4 1097.13   49.06   2 
  -1   5  -4 1016.14   52.00   3 
  -1   5  -4 1002.80   51.18   2 
   1   5   4 1068.47   52.30   1 
   2  -5   4 2329.02  111.86   1 
  -2  -5  -4 2397.69  117.14   3 
  -2   5  -4 2452.93  112.15   2 
   2   5   4 2386.56  113.50   1 
  -2   5  -4 2356.24  115.78   3 
  -3  -5  -4 2003.19   94.10   3 
   3  -5   4 1914.06   89.30   1 
  -3   5  -4 1807.53   89.97   2 
   3   5   4 1882.03   91.51   1 
  -3   5  -4 1856.55   92.85   3 
  -4  -5  -4 224.743  13.269   3 
   4  -5   4 210.233  11.444   1 
  -4   5  -4 172.333  11.897   3 
   4   5   4 177.444  13.314   1 
  -4   5  -4 165.558  12.466   2 
  -5  -5  -4 71.7025  7.0935   3 
   5  -5   4 73.3177  5.9238   1 
  -5   5  -4 68.4555  6.7640   3 
  -5   5  -4 72.5201  7.6000   2 
   5   5   4 79.8764  8.3958   1 
  -6  -5  -4 684.876  38.546   3 
   6  -5   4 681.400  35.724   1 
   6   5   4 783.622  39.717   1 
  -6   5  -4 749.811  38.302   2 
  -6   5  -4 724.692  39.102   3 
  -7  -5  -4 36.5057  5.8386   3 
  -7   5  -4 22.4172  5.4560   2 
   7   5   4 19.9103  5.6770   1 
  -7   5  -4 19.2243  5.4276   3 
  -8  -5  -4 321.816  20.844   3 
  -8   5  -4 326.245  23.538   3 
  -8   5  -4 320.029  20.853   2 
   8   5   4 332.808  22.061   1 
  -9  -5  -4 482.583  30.362   3 
   9  -5   4 479.618  28.784   2 
  -9   5  -4 570.102  33.338   3 
   9   5   4 528.763  31.533   1 
  10  -5   4 153.056  13.258   2 
 -10  -5  -4 149.133  13.729   3 
 -10   5  -4 166.266  15.313   3 
  10   5   4 171.981  15.211   1 
  11  -5   4 70.6369  9.6246   2 
 -11  -5  -4 68.8761  9.5908   3 
  11   5   4 71.5962 10.4294   1 
 -11   5  -4 61.1000 11.2047   3 
 -12  -5  -4 294.092  21.569   3 
 -12   5  -4 257.500  21.634   3 
  12   5   4 266.752  21.882   1 
 -13  -6   4 28.9481  8.4960   3 
  13  -6  -4 29.7397  8.3137   2 
 -13   6   4 24.1717  8.4121   3 
  12  -6  -4 27.9439  7.5312   2 
 -12  -6   4 26.2614  7.2390   3 
 -12   6   4 20.3210  7.8787   3 
 -11  -6   4 41.8968  7.9064   3 
  11  -6  -4 37.4429  7.8409   2 
 -11   6   4 36.2591  9.0991   3 
  11   6  -4 32.2235  7.9148   1 
 -10  -6   4 203.022  15.902   3 
  10  -6  -4 196.422  15.496   2 
  10   6  -4 193.064  16.312   1 
 -10   6   4 213.262  18.679   3 
   9  -6  -4 35.0259  7.1507   2 
  -9  -6   4 40.4621  6.5231   3 
  -9   6   4 24.1439  8.0632   3 
   9   6  -4 20.1651  6.5174   1 
   8  -6  -4 5.58358 3.95193   2 
  -8  -6   4 8.94133 4.03102   3 
   8   6  -4 1.97513 4.06332   1 
  -8   6   4 5.50621 4.91049   3 
   7  -6  -4 256.275  16.315   2 
  -7  -6   4 249.434  16.194   3 
   7   6  -4 246.237  17.680   1 
  -7   6   4 253.531  18.517   3 
  -6  -6   4 772.729  40.353   3 
   6  -6  -4 798.229  39.558   2 
   6   6  -4 737.257  37.990   2 
  -6   6   4 774.436  42.656   3 
   6   6  -4 755.775  41.286   1 
   5  -6  -4 139.354  10.265   2 
  -5  -6   4 140.360   9.915   3 
   5   6  -4 139.586  11.653   1 
  -5   6   4 143.033  11.599   3 
   5   6  -4 134.943   9.385   2 
   4  -6  -4 512.484  28.215   2 
  -4  -6   4 525.899  28.794   3 
   4   6  -4 555.622  30.690   1 
  -4   6   4 567.695  31.218   3 
   4   6  -4 570.001  28.123   2 
  -4   6   4 556.921  26.999   1 
   3  -6  -4 411.075  21.915   2 
  -3  -6   4 408.027  22.191   3 
   3   6  -4 424.678  21.992   2 
  -3   6   4 401.765  21.518   1 
  -3   6   4 422.091  24.341   3 
   3   6  -4 423.207  24.253   1 
   2  -6  -4 422.958  21.588   2 
  -2  -6   4 406.377  21.985   3 
   2   6  -4 412.088  24.008   1 
  -2   6   4 421.150  24.162   3 
   2   6  -4 419.131  22.131   2 
  -2   6   4 415.405  22.299   1 
   1  -6  -4 272.753  13.319   2 
  -1  -6   4 256.387  13.627   3 
  -1   6   4 220.809  14.533   1 
  -1   6   4 216.909  15.056   3 
   1   6  -4 220.386  15.105   1 
   1   6  -4 225.944  14.010   2 
   0  -6  -4 361.012  16.604   2 
   0   6   4 301.305  18.875   1 
   0   6  -4 319.803  18.110   2 
   0   6  -4 309.550  18.631   1 
   0   6   4 293.579  19.128   3 
   1  -6   4 38.0378  4.9935   1 
  -1  -6  -4 38.1342  5.4234   3 
  -1  -6  -4 35.5062  3.1798   2 
   1   6   4 23.9234  4.9550   1 
  -1   6  -4 25.2167  3.6006   3 
  -1   6  -4 31.5851  4.7315   2 
  -2  -6  -4 92.3308  8.2328   3 
   2  -6   4 91.9539  7.4827   1 
  -2   6  -4 88.1723  6.8103   3 
   2   6   4 86.9829  8.5607   1 
  -2   6  -4 87.7870  7.8404   2 
   3  -6   4 508.696  25.986   1 
  -3  -6  -4 510.955  27.994   3 
  -3   6  -4 475.235  26.672   3 
   3   6   4 499.711  28.182   1 
  -3   6  -4 502.964  27.257   2 
  -4  -6  -4 57.5237  6.4654   3 
   4  -6   4 61.8698  5.4724   1 
   4   6   4 46.6330  7.0306   1 
  -4   6  -4 50.8810  6.4770   2 
  -4   6  -4 52.6893  5.6393   3 
  -5  -6  -4 624.157  34.818   3 
   5  -6   4 603.809  31.938   1 
  -5   6  -4 651.267  34.473   3 
  -5   6  -4 649.174  34.425   2 
   5   6   4 664.166  35.612   1 
   6  -6   4 698.753  36.468   1 
  -6  -6  -4 747.646  39.994   3 
   6   6   4 736.170  40.465   1 
  -6   6  -4 761.427  39.464   2 
  -7  -6  -4 51.5098  6.8941   3 
   7   6   4 53.5136  8.0527   1 
  -7   6  -4 49.9213  7.4233   2 
  -7   6  -4 55.7914  7.1057   3 
  -8  -6  -4 57.9617  7.4308   3 
   8   6   4 32.9225  7.6290   1 
  -8   6  -4 28.3890  6.7107   2 
  -8   6  -4 42.6080  7.8407   3 
  -9  -6  -4 271.843  19.847   3 
   9  -6   4 302.266  19.843   2 
   9   6   4 327.596  22.399   1 
  -9   6  -4 313.253  24.243   3 
  10  -6   4 111.750  11.476   2 
 -10  -6  -4 104.025  11.192   3 
 -10   6  -4 104.882  14.361   3 
  10   6   4 104.708  12.214   1 
  11  -6   4 70.7843  9.7286   2 
 -11  -6  -4 60.3017  9.2565   3 
  11   6   4 47.1962  9.4040   1 
  12  -6   4 17.3437  7.2869   2 
 -12  -6  -4 21.0579  7.0994   3 
  12   6   4 29.1921  8.9500   1 
  12  -7  -4 108.266  12.338   2 
 -12  -7   4 119.335  13.171   3 
 -12   7   4 121.164  15.075   3 
 -11  -7   4 17.9680  6.4418   3 
  11  -7  -4 13.7032  6.6085   2 
 -11   7   4 19.0200  8.3305   3 
  11   7  -4 20.8990  7.3911   1 
 -10  -7   4 149.809  13.357   3 
  10  -7  -4 127.493  12.802   2 
  10   7  -4 149.668  14.478   1 
 -10   7   4 154.012  17.203   3 
  -9  -7   4 279.667  18.900   3 
   9  -7  -4 262.849  18.372   2 
   9   7  -4 268.404  20.176   1 
  -9   7   4 274.282  21.846   3 
  -8  -7   4 10.8088  4.2617   3 
   8  -7  -4 4.60992 4.00773   2 
  -8   7   4 8.78655 5.43108   3 
   8   7  -4 2.52258 4.24800   1 
  -7  -7   4 603.428  34.112   3 
   7  -7  -4 600.282  33.376   2 
  -7   7   4 640.885  36.919   3 
   7   7  -4 636.321  35.874   1 
   6  -7  -4 18.5310  4.9245   2 
  -6  -7   4 18.4194  4.2291   3 
  -6   7   4 25.5644  6.2099   3 
   6   7  -4 23.5003  6.1251   1 
   5  -7  -4 474.916  25.192   2 
  -5  -7   4 474.285  25.446   3 
   5   7  -4 445.584  24.100   2 
   5   7  -4 441.359  27.195   1 
  -5   7   4 434.827  27.317   3 
   4  -7  -4 316.250  17.312   2 
  -4  -7   4 294.781  17.015   3 
   4   7  -4 289.012  16.559   2 
  -4   7   4 281.257  18.926   3 
   4   7  -4 260.074  18.926   1 
   3  -7  -4 891.273  43.616   2 
  -3  -7   4 890.072  45.006   3 
  -3   7   4 877.148  43.653   1 
   3   7  -4 878.363  46.547   1 
  -3   7   4 880.912  47.332   3 
   3   7  -4 880.558  43.728   2 
   2  -7  -4 567.644  28.197   2 
  -2  -7   4 549.237  28.956   3 
  -2   7   4 527.671  28.987   1 
   2   7  -4 558.557  28.872   2 
  -2   7   4 557.641  31.300   3 
   2   7  -4 558.123  31.197   1 
  -1  -7   4 28.1953  4.0002   3 
   1  -7  -4 27.0415  3.8029   2 
  -1   7   4 25.8829  5.0582   1 
  -1   7   4 19.5114  4.7888   3 
   1   7  -4 26.8806  4.4945   2 
   1   7  -4 22.2672  5.1756   1 
   0  -7  -4 63.3824  5.1715   2 
   0  -7   4 54.5364  5.5382   3 
   0   7   4 67.7003  7.2786   3 
   0   7   4 76.9259  7.9037   1 
   0   7  -4 73.6931  7.4759   1 
   0   7  -4 70.6657  6.7508   2 
   1  -7   4 30.2620  5.4014   1 
  -1  -7  -4 27.8946  5.6660   3 
  -1  -7  -4 34.4840  3.6401   2 
   1   7   4 50.4778  6.7593   1 
  -1   7  -4 58.1637  6.1597   2 
  -2  -7  -4 690.669  37.470   3 
   2  -7   4 681.612  35.501   1 
  -2   7  -4 687.328  35.952   3 
  -2   7  -4 679.349  36.059   2 
   2   7   4 714.892  37.873   1 
  -3  -7  -4 216.106  14.376   3 
   3  -7   4 209.889  12.942   1 
  -3   7  -4 195.313  14.027   2 
  -3   7  -4 192.007  12.981   3 
   3   7   4 211.707  15.242   1 
   4  -7   4 107.531   7.999   1 
  -4  -7  -4 113.218   9.616   3 
   4   7   4 93.1593 10.1073   1 
  -4   7  -4 92.3562  9.4015   2 
  -5  -7  -4 19.4861  4.8238   3 
   5  -7   4 24.0334  4.0587   1 
   5   7   4 14.1863  5.3583   1 
  -5   7  -4 18.7046  4.3353   3 
  -5   7  -4 17.9400  5.1969   2 
  -6  -7  -4 591.463  31.094   3 
  -6   7  -4 540.584  30.765   2 
   6   7   4 509.703  31.605   1 
  -6   7  -4 487.501  30.045   3 
  -7  -7  -4 93.4764  9.5675   3 
  -7   7  -4 85.5185  9.1521   3 
   7   7   4 77.2372 10.0452   1 
  -7   7  -4 74.6575  9.3705   2 
  -8  -7  -4 299.629  19.897   3 
   8   7   4 252.686  20.492   1 
  -8   7  -4 309.753  20.466   2 
   9  -7   4 350.200  23.062   2 
  -9  -7  -4 351.870  23.865   3 
   9   7   4 403.764  26.565   1 
  10  -7   4 10.1184  5.7497   2 
 -10  -7  -4 5.58208 4.82894   3 
  10   7   4 9.85583 6.43388   1 
 -11  -7  -4 4.21990 5.21519   3 
  11  -7   4 10.3131  6.1883   2 
  11   7   4 3.15430 6.23559   1 
  12  -8  -4 21.1993  7.3000   2 
 -12  -8   4 23.8877  7.9593   3 
 -12   8   4 36.3148 10.7920   3 
  12   8  -4 29.5721  9.6527   1 
 -11  -8   4 3.14505 5.09154   3 
  11  -8  -4 0.41434 5.44592   2 
  11   8  -4 10.7750  6.7671   1 
 -11   8   4 12.2442  8.8142   3 
  10  -8  -4 149.894  13.487   2 
 -10  -8   4 139.258  13.060   3 
 -10   8   4 144.203  17.012   3 
  10   8  -4 149.026  15.011   1 
  -9  -8   4 12.3497  5.2260   3 
   9  -8  -4 13.0969  5.5203   2 
  -9   8   4 31.4099  8.2771   3 
   9   8  -4 26.9459  7.6192   1 
   8  -8  -4 44.2932  7.0299   2 
  -8  -8   4 42.8473  6.9311   3 
  -8   8   4 26.8475  7.5608   3 
   8   8  -4 25.7269  7.3869   1 
  -7  -8   4 334.075  20.154   3 
   7  -8  -4 328.817  20.191   2 
   7   8  -4 306.099  22.088   1 
  -7   8   4 293.727  22.097   3 
   6  -8  -4 1222.46   60.74   2 
  -6  -8   4 1211.07   62.70   3 
  -6   8   4 1214.59   65.47   3 
   6   8  -4 1240.94   64.12   1 
   5  -8  -4 389.791  22.630   2 
  -5  -8   4 384.137  22.767   3 
  -5   8   4 400.330  25.296   3 
   5   8  -4 416.585  25.790   1 
   4  -8  -4 287.470  16.455   2 
  -4  -8   4 287.908  16.382   3 
   4   8  -4 259.239  15.733   2 
   4   8  -4 227.410  18.139   1 
  -4   8   4 243.851  18.158   3 
   3  -8  -4 54.4095  6.0801   2 
  -3  -8   4 56.9001  5.6632   3 
   3   8  -4 36.6079  5.1729   2 
  -3   8   4 34.9793  5.2334   1 
   3   8  -4 37.4442  7.6164   1 
  -3   8   4 36.7431  6.6681   3 
  -2  -8   4 227.756  14.048   3 
   2  -8  -4 236.873  13.886   2 
   2   8  -4 240.390  17.088   1 
  -2   8   4 220.831  16.127   3 
  -2   8   4 226.645  14.818   1 
   2   8  -4 228.127  14.480   2 
  -1  -8   4 292.526  17.871   3 
   1  -8  -4 304.526  17.080   2 
  -1   8   4 326.675  20.367   3 
   1   8  -4 340.967  18.807   2 
   1   8  -4 304.669  20.033   1 
  -1   8   4 318.026  19.471   1 
   0  -8  -4 334.338  18.842   2 
   0  -8   4 354.679  20.397   3 
   0   8  -4 367.602  22.040   1 
   0   8   4 365.500  22.603   1 
   0   8   4 389.513  22.923   3 
   0   8  -4 384.316  21.305   2 
  -1  -8  -4 234.391  16.780   3 
   1  -8   4 260.031  16.817   1 
  -1   8  -4 275.590  15.872   3 
  -1   8  -4 245.704  16.243   2 
   1   8   4 274.366  18.336   1 
  -2  -8  -4 172.674  14.274   3 
   2  -8   4 201.913  14.148   1 
  -2   8  -4 224.215  14.950   2 
  -2   8  -4 244.242  14.198   3 
   2   8   4 239.278  16.889   1 
   3  -8   4 285.085  17.315   1 
  -3  -8  -4 297.924  19.131   3 
   3   8   4 312.147  20.606   1 
  -3   8  -4 285.807  17.695   3 
  -3   8  -4 285.345  18.639   2 
  -4  -8  -4 53.0183  7.2168   3 
   4  -8   4 57.0652  6.1312   1 
  -4   8  -4 51.7132  7.5504   2 
   4   8   4 59.3659  8.7076   1 
   5  -8   4 618.783  33.002   1 
  -5  -8  -4 635.662  36.115   3 
  -5   8  -4 661.142  35.812   2 
   5   8   4 667.291  37.707   1 
  -6  -8  -4 391.453  23.981   3 
  -6   8  -4 374.368  24.015   2 
   6   8   4 365.223  25.158   1 
  -7  -8  -4 123.134  11.190   3 
   7   8   4 100.965  12.135   1 
  -7   8  -4 112.409  11.558   2 
  -8  -8  -4 32.3663  6.8583   3 
  -8   8  -4 22.4199  6.7340   2 
   8   8   4 18.0052  6.7986   1 
  -9  -8  -4 117.019  11.981   3 
   9  -8   4 116.856  12.088   2 
   9   8   4 118.134  13.886   1 
  10  -8   4 32.1083  7.7844   2 
 -10  -8  -4 30.4270  7.5898   3 
  10   8   4 35.2021  9.3284   1 
  11  -8   4 41.9674  8.7242   2 
 -11  -8  -4 42.6087  8.8620   3 
  11   8   4 59.0740 11.2029   1 
 -11  -9   4 101.654  12.055   3 
  11  -9  -4 109.190  12.795   2 
 -11   9   4 120.874  17.892   3 
  11   9  -4 105.391  14.042   1 
  10  -9  -4 133.238  13.571   2 
 -10  -9   4 135.530  13.085   3 
  10   9  -4 149.457  15.881   1 
 -10   9   4 143.728  16.772   3 
   9  -9  -4 186.406  15.260   2 
  -9  -9   4 190.923  15.213   3 
  -9   9   4 176.213  17.736   3 
   9   9  -4 170.602  16.976   1 
   8  -9  -4 61.4677  8.2927   2 
  -8  -9   4 47.7420  7.3631   3 
   8   9  -4 56.4570  9.6924   1 
  -8   9   4 50.0242  9.3778   3 
   7  -9  -4 187.302  13.860   2 
  -7  -9   4 182.934  13.191   3 
  -7   9   4 135.808  14.568   3 
   7   9  -4 146.225  15.052   1 
   6  -9  -4 57.7226  7.5397   2 
  -6  -9   4 57.6315  7.0846   3 
   6   9  -4 45.7356  8.6819   1 
  -6   9   4 40.0910  8.0787   3 
   5  -9  -4 102.256   9.232   2 
  -5  -9   4 99.2081  8.8270   3 
  -5   9   4 72.0413  9.8906   3 
   5   9  -4 76.1527  9.9657   1 
  -4  -9   4 97.9731  8.5314   3 
   4  -9  -4 92.0545  8.7747   2 
  -4   9   4 109.592  11.150   3 
   4   9  -4 117.899  12.178   1 
   3  -9  -4 364.274  20.636   2 
  -3  -9   4 360.852  20.953   3 
  -3   9   4 364.298  23.643   3 
   3   9  -4 342.654  23.839   1 
   3   9  -4 372.956  20.963   2 
  -2  -9   4 288.202  17.439   3 
   2  -9  -4 309.846  17.266   2 
  -2   9   4 293.935  20.161   3 
  -2   9   4 287.173  18.597   1 
   2   9  -4 294.388  17.917   2 
   2   9  -4 290.135  20.524   1 
   1  -9  -4 94.7078  7.6741   2 
  -1  -9   4 93.5264  8.2144   3 
   1   9  -4 103.902  10.699   1 
   1   9  -4 108.878   9.328   2 
  -1   9   4 109.856  10.764   3 
  -1   9   4 103.163   9.894   1 
   0   9   4 41.7728  7.1256   3 
   0   9  -4 35.7486  6.7939   1 
   0   9   4 33.9923  7.0363   1 
   0   9  -4 37.9897  6.0849   2 
   1  -9   4 428.459  25.933   1 
  -1  -9  -4 436.198  26.934   3 
  -1   9  -4 468.062  26.168   2 
   1   9   4 476.899  28.357   1 
  -2  -9  -4 311.779  19.687   3 
   2  -9   4 307.737  18.614   1 
  -2   9  -4 272.010  18.725   2 
   2   9   4 282.469  20.763   1 
  -3  -9  -4 135.387  12.137   3 
   3  -9   4 141.382  11.085   1 
  -3   9  -4 158.727  12.688   2 
   3   9   4 147.363  13.874   1 
  -4  -9  -4 28.0554  5.6265   3 
   4  -9   4 35.7261  5.4237   1 
   4   9   4 23.0398  7.3254   1 
  -4   9  -4 24.5237  6.2599   2 
  -5  -9  -4 103.094  10.313   3 
  -5   9  -4 102.719  10.976   2 
   5   9   4 100.586  12.227   1 
  -6  -9  -4 393.325  23.720   3 
   6   9   4 329.392  24.821   1 
  -6   9  -4 342.481  23.443   2 
  -7  -9  -4 117.212  11.873   3 
  -7   9  -4 140.449  13.300   2 
   7   9   4 135.590  14.276   1 
  -8  -9  -4 95.0527 10.5090   3 
   8   9   4 74.2062 11.3114   1 
  -8   9  -4 63.3657  9.9527   2 
  -9  -9  -4 112.248  11.940   3 
   9  -9   4 102.950  11.875   2 
   9   9   4 102.469  13.808   1 
 -10  -9  -4 103.980  12.102   3 
  10  -9   4 100.127  11.823   2 
  10   9   4 116.094  14.986   1 
  10 -10  -4 80.9738 11.0204   2 
 -10 -10   4 86.9214 10.7643   3 
 -10  10   4 85.4050 14.2695   3 
  10  10  -4 83.0501 12.6289   1 
   9 -10  -4 1.93629 5.28881   2 
  -9 -10   4 5.74290 5.02799   3 
  -9  10   4 15.1032  7.5835   3 
   9  10  -4 9.53528 7.19798   1 
   8 -10  -4 128.220  12.084   2 
  -8 -10   4 123.619  11.876   3 
  -8  10   4 109.789  13.532   3 
   8  10  -4 123.875  14.049   1 
   7 -10  -4 181.384  14.489   2 
  -7 -10   4 188.256  14.081   3 
  -7  10   4 172.254  16.376   3 
   7  10  -4 171.535  16.513   1 
  -6 -10   4 279.751  17.930   3 
   6 -10  -4 284.199  18.290   2 
   6  10  -4 250.171  20.610   1 
  -6  10   4 252.487  20.354   3 
   5 -10  -4 124.232  10.584   2 
   5  10  -4 104.153  12.368   1 
  -5  10   4 110.966  12.277   3 
   4 -10  -4 36.4717  6.2547   2 
   4  10  -4 38.3627  9.0769   1 
  -4  10   4 33.7259  7.4259   3 
   3 -10  -4 307.361  18.826   2 
  -3  10   4 308.326  22.014   3 
   3  10  -4 340.551  23.148   1 
   2 -10  -4 360.637  19.866   2 
  -2  10   4 326.831  21.269   1 
   2  10  -4 316.483  20.461   2 
   2  10  -4 357.419  23.915   1 
  -2  10   4 358.854  23.418   3 
   1  10  -4 242.035  18.023   1 
   1  10  -4 239.613  16.096   2 
  -1  10   4 216.736  16.789   1 
  -1  10   4 251.000  18.016   3 
   0 -10  -4 151.791  13.689   3 
   0  10   4 191.731  15.075   1 
   0  10  -4 184.277  14.610   1 
   0  10  -4 183.236  13.561   2 
  -1 -10  -4 326.016  21.676   3 
   1 -10   4 352.561  21.378   1 
  -1  10  -4 313.396  20.739   2 
   1  10   4 322.742  22.851   1 
   2 -10   4 451.130  25.677   1 
  -2 -10  -4 448.773  26.983   3 
   2  10   4 408.296  28.150   1 
  -2  10  -4 414.355  25.819   2 
   3 -10   4 115.415  10.013   1 
  -3  10  -4 95.0142 10.5063   2 
   3  10   4 88.6079 11.9007   1 
  -4 -10  -4 82.5284  9.3814   3 
   4  10   4 84.1759 11.2481   1 
  -4  10  -4 79.4556  9.6953   2 
  -5 -10  -4 213.525  15.920   3 
  -5  10  -4 181.693  15.848   2 
   5  10   4 196.845  17.702   1 
  -6 -10  -4 261.247  18.383   3 
  -6  10  -4 243.345  18.874   2 
   6  10   4 214.912  19.687   1 
  -7 -10  -4 88.3762 10.6374   3 
   7  10   4 90.9653 12.2544   1 
  -7  10  -4 98.2432 11.8210   2 
  -8 -10  -4 59.0429  9.4135   3 
   8  10   4 79.4406 11.9239   1 
  -9 -10  -4 68.4633  9.8124   3 
   9 -10   4 55.6787  9.4176   2 
   9  10   4 54.2946 10.8346   1 
   9 -11  -4 25.8131  7.5839   2 
   9  11  -4 19.4433  8.8044   1 
  -9  11   4 24.7549  8.7887   3 
   8 -11  -4 25.1475  6.9513   2 
  -8  11   4 26.2276  9.0737   3 
   8  11  -4 39.2581  9.8100   1 
   7 -11  -4 1.58437 4.47577   2 
  -7  11   4 -0.1889  6.1967   3 
   7  11  -4 2.69285 5.59447   1 
   6 -11  -4 88.4899  9.9924   2 
   6  11  -4 84.8443 11.9069   1 
  -6  11   4 90.1015 12.0603   3 
   5 -11  -4 216.691  16.523   2 
   5  11  -4 258.748  20.997   1 
  -5  11   4 275.216  20.413   3 
   4 -11  -4 86.7044  9.4336   2 
  -4  11   4 110.565  12.398   3 
   4  11  -4 120.835  13.503   1 
   3 -11  -4 34.2486  6.3127   2 
   3  11  -4 37.8056  9.1019   1 
  -3  11   4 35.8753  8.2325   3 
   2  11  -4 179.303  16.487   1 
  -2  11   4 195.945  16.371   3 
  -1  11   4 276.692  19.431   1 
   1  11  -4 267.631  17.910   2 
   1  11  -4 255.051  19.642   1 
  -1  11   4 247.865  19.570   3 
   0 -11  -4 51.5889  8.2239   3 
   0  11  -4 41.8102  7.3331   2 
   0  11   4 38.2306  8.0718   1 
  -1 -11  -4 394.000  25.595   3 
   1 -11   4 392.395  24.730   1 
  -1  11  -4 397.068  24.757   2 
   1  11   4 410.834  27.320   1 
   2 -11   4 21.8883  6.1768   1 
  -2 -11  -4 15.3180  5.8511   3 
   2  11   4 17.3946  7.8755   1 
  -2  11  -4 25.9735  6.6573   2 
  -3 -11  -4 187.359  15.474   3 
   3 -11   4 192.104  14.547   1 
  -3  11  -4 214.687  16.206   2 
   3  11   4 194.941  17.993   1 
  -4 -11  -4 142.021  14.110   3 
  -4  11  -4 197.004  15.832   2 
   4  11   4 193.143  17.743   1 
  -5 -11  -4 213.713  16.880   3 
   5  11   4 194.396  18.776   1 
  -5  11  -4 221.888  17.641   2 
  -6 -11  -4 17.2192  6.4947   3 
  -6  11  -4 8.43443 5.82963   2 
   6  11   4 5.65858 6.85606   1 
  -7 -11  -4 1.58055 5.26001   3 
  -7  11  -4 3.92243 5.93300   2 
   7  11   4 4.72027 6.89040   1 
   8 -11   4 22.5481  7.3427   2 
  -8 -11  -4 33.0075  8.1392   3 
   8  11   4 27.5140  9.3891   1 
   8 -12  -4 93.1422 11.5808   2 
  -8  12   4 110.675  14.885   3 
   8  12  -4 101.620  14.402   1 
   7 -12  -4 83.0092 10.1984   2 
   7  12  -4 71.3475 12.5863   1 
  -7  12   4 58.9900 11.1706   3 
   6 -12  -4 28.0688  6.9423   2 
   6  12  -4 21.7404  8.4340   1 
  -6  12   4 30.9489  8.9723   3 
   5 -12  -4 29.6197  6.9183   2 
   5  12  -4 23.0601  9.0399   1 
  -5  12   4 27.8724  8.6022   3 
   4 -12  -4 101.683  10.269   2 
  -4  12   4 112.817  13.228   3 
   4  12  -4 102.791  13.747   1 
   3  12  -4 76.7568 11.5908   1 
  -3  12   4 72.8812 11.2612   3 
   2  12  -4 263.051  21.121   1 
  -2  12   4 242.234  19.822   3 
   1 -12  -4 103.350  11.864   3 
   1  12  -4 116.858  13.120   1 
   0 -12   4 98.9841 11.7047   1 
   0 -12  -4 107.133  11.804   3 
   0  12  -4 104.462  11.214   2 
   0  12   4 117.959  13.100   1 
  -1 -12  -4 158.203  14.509   3 
   1 -12   4 158.684  14.551   1 
   1  12   4 175.873  16.419   1 
  -1  12  -4 174.899  14.593   2 
   2 -12   4 313.091  19.728   1 
  -2 -12  -4 278.896  20.242   3 
   2  12   4 247.165  22.207   1 
  -2  12  -4 256.692  19.510   2 
  -3 -12  -4 43.4755  8.5379   3 
  -3  12  -4 36.0700  8.1222   2 
   3  12   4 32.1473 10.0238   1 
  -4 -12  -4 59.0632  9.1682   3 
   4  12   4 57.8668 12.1957   1 
  -4  12  -4 57.0635  9.9721   2 
  -5 -12  -4 41.7088  8.9520   3 
  -5  12  -4 65.1502 10.4753   2 
   5  12   4 74.0424 12.2140   1 
  -6 -12  -4 26.0482  7.7049   3 
  -6  12  -4 15.3795  7.3638   2 
   6  12   4 18.5061  8.6917   1 
  -7 -12  -4 210.262  18.098   3 
   7  12   4 248.083  22.109   1 
   6 -13  -4 26.6684  7.2527   2 
   6  13  -4 25.6393  9.7552   1 
  -6  13   4 27.6127  9.6700   3 
  -5  13   4 277.171  23.349   3 
   5  13  -4 301.840  24.591   1 
  -4  13   4 163.111  17.482   3 
   4  13  -4 161.572  17.801   1 
  -3  13   4 13.5286  7.3940   3 
   3  13  -4 10.5754  7.4493   1 
   2  13  -4 163.821  16.946   1 
   1 -13  -4 123.361  13.730   3 
   0 -13  -4 25.7343  7.5661   3 
   0 -13   4 18.5540  7.3642   1 
   0  13   4 23.9719  8.4076   1 
  -1 -13  -4 214.522  17.618   3 
   1 -13   4 216.667  17.366   1 
   1  13   4 196.468  19.035   1 
  -2 -13  -4 55.7781  9.3269   3 
   2  13   4 48.9670 11.4426   1 
  -2  13  -4 43.7337  9.1337   2 
  -3 -13  -4 59.4567  9.6141   3 
  -3  13  -4 69.1348 10.7148   2 
   3  13   4 72.6768 12.8477   1 
  -4 -13  -4 213.336  17.823   3 
   4  13   4 240.067  21.915   1 
  -4  13  -4 215.795  18.587   2 
  -5 -13  -4 150.893  14.915   3 
   5  13   4 160.191  18.046   1 
  -5  13  -4 174.670  16.491   2 
   4  14  -4 85.5719 13.9016   1 
  -3  14   4 0.50912 6.24132   3 
   3  14  -4 3.40859 7.23946   1 
   2 -14  -4 141.923  15.707   3 
   1 -14  -4 42.9828 10.0174   3 
  -1 -14   4 37.2927  9.9913   1 
   0 -14  -4 5.12385 6.20877   3 
   0 -14   4 5.37128 6.08617   1 
  -1 -14  -4 82.5277 11.5174   3 
   1  14   4 81.6791 12.9516   1 
  -2 -14  -4 -3.6719  5.3297   3 
   2  14   4 -2.6835  6.9865   1 
  -3 -14  -4 90.3846 11.6436   3 
   3  14   4 85.9865 14.7715   1 
  -3  14  -4 88.6649 12.2112   2 
 -14   0   5 114.550  13.410   3 
 -13   0   5 57.5191  9.2066   3 
 -12   0   5 157.056  14.401   3 
  12   0  -5 141.932  12.794   2 
  11   0  -5 455.483  26.466   2 
 -11   0   5 470.961  29.322   3 
 -10   0   5 93.5219  9.8676   3 
  10   0  -5 88.0158  8.9628   2 
   9   0  -5 633.079  32.914   2 
  -9   0   5 611.159  35.305   3 
   8   0  -5 20.6614  4.5749   2 
  -8   0   5 20.7095  4.7363   3 
   7   0  -5 278.526  16.329   2 
  -7   0   5 287.353  17.652   3 
   7   0  -5 275.323  15.118   1 
   6   0  -5 242.106  13.272   1 
  -6   0   5 250.250  15.386   3 
   6   0  -5 248.599  14.458   2 
   5   0  -5 2248.90  107.12   2 
  -5   0   5 2322.80  112.87   3 
   5   0  -5 2320.37  106.98   1 
   4   0  -5 437.923  23.129   2 
  -4   0   5 466.878  24.457   3 
  -3   0   5 43.9007  3.4898   1 
  -3   0   5 48.6702  4.3392   3 
   3   0  -5 51.4880  4.6501   2 
  -2   0   5 6.66233 1.62587   1 
   2   0  -5 3.42765 1.84188   2 
  -2   0   5 5.14035 1.73721   3 
   1   0  -5 69.4156  4.9461   2 
  -1   0   5 73.0204  4.5840   1 
  -1   0   5 75.4936  4.7801   3 
   0   0   5 1461.00   71.12   3 
   0   0   5 1476.72   68.56   1 
   0   0  -5 1465.18   68.16   2 
  -1   0  -5 193.826  10.463   2 
  -1   0  -5 196.334  10.519   3 
   1   0   5 192.561  10.581   1 
   2   0   5 25.4273  3.1493   1 
  -2   0  -5 31.0737  2.9858   3 
  -2   0  -5 32.1399  3.2447   2 
  -3   0  -5 89.8173  6.0659   2 
   3   0   5 96.7236  6.4844   1 
  -3   0  -5 86.3243  6.1235   3 
   4   0   5 3185.14  149.15   1 
  -4   0  -5 3227.73  154.84   3 
  -4   0  -5 3183.29  147.53   2 
  -5   0  -5 662.090  34.442   3 
   5   0   5 675.843  33.679   1 
  -5   0  -5 645.170  32.533   2 
  -6   0  -5 948.431  48.748   3 
   6   0   5 937.537  47.203   1 
  -6   0  -5 958.233  46.094   2 
   7   0   5 992.896  50.366   1 
   7   0   5 996.166  48.409   2 
  -7   0  -5 1024.12   52.26   3 
   8   0   5 8.99539 3.23362   2 
  -8   0  -5 8.00898 3.97573   3 
   8   0   5 8.11289 3.81644   1 
  -9   0  -5 43.8716  7.0475   3 
   9   0   5 44.7259  6.4963   1 
  10   0   5 323.240  21.298   1 
 -10   0  -5 355.122  23.141   3 
 -11   0  -5 41.9430  8.1837   3 
 -12   0  -5 5.22941 6.19699   3 
 -13   0  -5 19.5237  7.4002   3 
 -14  -1   5 26.8539  8.1697   3 
 -14   1   5 46.8859  9.4607   3 
  13  -1  -5 48.9105  8.8282   2 
 -13  -1   5 49.3607  8.7497   3 
 -13   1   5 40.8163  8.4175   3 
 -12  -1   5 65.0778  9.5818   3 
  12  -1  -5 73.7492  9.2549   2 
 -12   1   5 87.7737 10.2877   3 
 -11  -1   5 50.3490  8.0893   3 
  11  -1  -5 51.1848  7.9986   2 
 -11   1   5 78.4159  9.2835   3 
  11   1  -5 88.7287  8.6727   2 
 -10  -1   5 24.9600  5.8794   3 
  10  -1  -5 22.5555  5.6916   2 
  10   1  -5 16.3089  4.7107   2 
 -10   1   5 13.4034  4.9908   3 
  -9  -1   5 522.856  28.941   3 
   9  -1  -5 519.652  27.081   2 
   9   1  -5 458.499  26.089   2 
  -9   1   5 448.146  28.434   3 
   8  -1  -5 2443.92  111.31   2 
  -8  -1   5 2459.79  117.45   3 
  -8   1   5 2227.67  117.25   3 
   8   1  -5 2316.20  110.69   2 
   8   1  -5 2328.36  111.18   1 
  -7  -1   5 337.534  20.744   3 
   7  -1  -5 348.729  19.650   2 
   7   1  -5 362.575  19.524   2 
  -7   1   5 361.244  21.351   3 
   7   1  -5 346.210  19.054   1 
   6  -1  -5 311.546  17.491   2 
  -6  -1   5 317.164  18.531   3 
   6  -1  -5 329.193  15.602   1 
  -6   1   5 306.952  18.830   3 
   6   1  -5 312.151  17.501   2 
   6   1  -5 299.756  17.022   1 
   5  -1  -5 560.078  29.200   2 
  -5  -1   5 554.557  30.575   3 
  -5   1   5 585.309  27.509   1 
   5   1  -5 589.068  29.103   1 
  -5   1   5 614.274  31.593   3 
   5   1  -5 584.803  29.431   2 
   4  -1  -5 74.1696  5.9720   2 
  -4  -1   5 86.3421  6.0680   3 
  -4   1   5 71.7320  6.3020   3 
   4   1  -5 68.2557  5.9241   2 
  -4   1   5 73.0906  4.1885   1 
   4   1  -5 75.4587  5.6012   1 
  -3  -1   5 664.204  35.799   3 
   3  -1  -5 700.202  34.621   2 
   3   1  -5 721.957  34.472   2 
  -3   1   5 729.016  33.356   1 
  -3   1   5 737.600  36.414   3 
  -2  -1   5 2363.25  117.49   3 
   2  -1  -5 2392.24  112.53   2 
  -2  -1   5 2417.08  113.17   1 
  -2   1   5 2486.61  118.19   3 
  -2   1   5 2463.35  112.48   1 
   2   1  -5 2490.11  112.61   2 
  -1  -1   5 330.893  18.125   1 
  -1  -1   5 331.049  18.183   3 
   1  -1  -5 335.642  18.034   2 
   1   1  -5 401.468  18.593   2 
  -1   1   5 399.970  19.258   3 
  -1   1   5 403.546  17.982   1 
   0  -1   5 1521.06   73.21   1 
   0  -1  -5 1563.19   72.48   2 
   0   1   5 1574.34   73.17   1 
   0   1   5 1615.69   76.41   3 
   0   1  -5 1559.21   72.93   2 
  -1  -1  -5 597.308  29.239   2 
  -1  -1  -5 608.020  31.051   3 
   1  -1   5 604.741  29.882   1 
  -1   1  -5 615.468  30.218   3 
  -1   1  -5 644.325  30.070   2 
   1   1   5 638.457  30.154   1 
   2   1   5 64.1831  5.0262   1 
  -2   1  -5 69.3179  5.1784   2 
  -2   1  -5 65.1187  4.3790   3 
   3  -1   5 3450.04  159.96   1 
  -3  -1  -5 3382.56  166.35   3 
  -3  -1  -5 3489.00  158.13   2 
  -3   1  -5 3411.70  166.08   3 
  -3   1  -5 3479.68  159.00   2 
   3   1   5 3471.69  160.51   1 
  -4  -1  -5 852.684  41.440   2 
  -4  -1  -5 860.635  44.188   3 
   4  -1   5 876.239  42.546   1 
  -4   1  -5 901.745  42.537   2 
   4   1   5 898.779  43.266   1 
  -4   1  -5 856.522  43.885   3 
  -5   1  -5 72.9211  6.2941   2 
  -5   1  -5 73.6330  6.2039   3 
   5   1   5 75.4984  6.6742   1 
   6  -1   5 2.74881 2.40825   1 
  -6  -1  -5 0.01099 2.32450   3 
  -6   1  -5 1.68568 2.45949   2 
   6   1   5 0.21234 2.38331   1 
  -6   1  -5 0.99181 2.36444   3 
  -7  -1  -5 384.842  22.029   3 
   7  -1   5 363.313  20.845   1 
   7   1   5 366.784  21.662   1 
  -7   1  -5 380.514  21.940   3 
   7   1   5 362.888  19.168   2 
  -7   1  -5 350.204  20.425   2 
   8  -1   5 193.441  12.306   2 
  -8  -1  -5 211.499  14.122   3 
   8  -1   5 205.454  13.238   1 
  -8   1  -5 183.720  13.776   3 
   8   1   5 149.460  12.929   1 
   9  -1   5 138.733  10.583   2 
   9  -1   5 124.127  11.069   1 
  -9  -1  -5 140.303  12.348   3 
  -9   1  -5 164.027  13.048   3 
   9   1   5 182.818  12.977   1 
 -10  -1  -5 63.4378  8.8647   3 
  10   1   5 69.6876  8.6249   1 
 -10   1  -5 79.4637  9.4776   3 
 -11  -1  -5 90.9017 11.1062   3 
 -11   1  -5 100.201  11.509   3 
 -12  -1  -5 142.279  14.904   3 
 -12   1  -5 153.346  14.886   3 
 -13  -1  -5 114.294  14.049   3 
 -13   1  -5 143.949  14.899   3 
  14  -2  -5 62.2527 10.1181   2 
 -14  -2   5 80.5121 11.4435   3 
 -14   2   5 82.2715 11.8163   3 
  13  -2  -5 95.8083 11.2359   2 
 -13  -2   5 96.9253 11.8479   3 
 -13   2   5 100.022  12.282   3 
 -12  -2   5 218.159  17.816   3 
  12  -2  -5 242.952  17.161   2 
 -12   2   5 198.234  17.400   3 
  11  -2  -5 383.176  22.891   2 
 -11  -2   5 360.855  24.184   3 
 -11   2   5 346.708  24.346   3 
 -10  -2   5 88.2973  9.8788   3 
  10  -2  -5 94.5700  9.5971   2 
 -10   2   5 91.6041 10.0442   3 
  10   2  -5 97.3606  8.7989   2 
   9  -2  -5 159.383  11.866   2 
  -9  -2   5 163.300  12.645   3 
  -9   2   5 144.204  12.464   3 
   9   2  -5 138.581  10.669   2 
   8  -2  -5 44.4847  6.6802   2 
  -8  -2   5 53.3728  6.9635   3 
   8   2  -5 62.5891  6.6185   2 
   8   2  -5 67.6180  6.5449   1 
  -8   2   5 65.9509  7.3957   3 
  -7  -2   5 100.583   8.151   3 
   7  -2  -5 92.4384  7.8745   2 
   7   2  -5 65.9027  6.5622   1 
   7   2  -5 65.9275  6.9634   2 
  -7   2   5 63.7024  7.5557   3 
  -6  -2   5 63.3891  6.5519   3 
   6  -2  -5 66.2762  6.7174   2 
   6   2  -5 88.0454  6.8693   1 
   6   2  -5 94.0424  7.5825   2 
  -6   2   5 86.5404  8.0370   3 
   5  -2  -5 1171.82   53.49   2 
  -5  -2   5 1156.95   55.65   3 
   5   2  -5 1050.93   53.59   1 
  -5   2   5 1094.96   56.81   3 
   5   2  -5 1051.42   53.06   2 
   4  -2  -5 721.929  33.624   2 
  -4  -2   5 722.437  34.680   3 
   4   2  -5 632.338  33.117   2 
  -4   2   5 646.354  35.493   3 
   4   2  -5 662.208  33.860   1 
   3  -2  -5 510.989  25.910   2 
  -3  -2   5 500.906  26.416   3 
  -3   2   5 513.424  27.529   3 
  -3   2   5 530.988  24.629   1 
   3   2  -5 540.422  26.569   1 
   3   2  -5 523.559  25.903   2 
  -2  -2   5 2638.16  123.92   1 
  -2  -2   5 2591.13  127.90   3 
   2  -2  -5 2640.76  122.64   2 
  -2   2   5 2688.02  129.12   3 
   2   2  -5 2748.67  122.87   2 
  -2   2   5 2633.96  122.77   1 
   1  -2  -5 798.002  39.137   2 
  -1  -2   5 766.342  39.750   1 
  -1   2   5 872.523  39.391   1 
  -1   2   5 839.705  41.667   3 
   1   2  -5 856.208  39.718   2 
   0  -2  -5 1114.74   52.52   2 
   0  -2   5 1109.35   53.61   1 
   0   2   5 1162.45   56.12   3 
   0   2   5 1141.40   53.55   1 
   0   2  -5 1124.74   53.50   2 
  -1  -2  -5 995.107  47.202   2 
  -1  -2  -5 1011.28   50.57   3 
   1  -2   5 959.979  48.290   1 
  -1   2  -5 1066.52   48.60   2 
   1   2   5 1043.96   48.80   1 
  -1   2  -5 1025.13   49.35   3 
   2  -2   5 30.4364  3.2273   1 
  -2  -2  -5 29.7589  2.4277   2 
  -2  -2  -5 30.2859  3.6587   3 
   2   2   5 27.8609  3.5836   1 
  -2   2  -5 29.0486  3.6697   2 
  -2   2  -5 28.4695  3.0826   3 
   3  -2   5 153.748   9.606   1 
  -3  -2  -5 144.842   8.455   2 
  -3  -2  -5 152.956  10.130   3 
  -3   2  -5 188.183  10.618   2 
   3   2   5 189.919  10.852   1 
  -3   2  -5 187.929  10.131   3 
  -4  -2  -5 1214.47   53.10   2 
   4  -2   5 1195.81   54.72   1 
  -4  -2  -5 1211.84   57.26   3 
  -4   2  -5 1040.68   56.70   3 
  -4   2  -5 1079.60   54.85   2 
   4   2   5 1083.40   55.63   1 
  -5  -2  -5 453.687  23.256   3 
   5  -2   5 441.822  21.938   1 
  -5   2  -5 403.888  22.907   3 
  -5   2  -5 399.971  22.247   2 
   5   2   5 387.348  20.020   2 
   5   2   5 400.349  22.925   1 
   6  -2   5 525.211  25.846   1 
  -6  -2  -5 532.314  27.354   3 
  -6   2  -5 466.436  27.090   3 
  -6   2  -5 459.852  25.915   2 
   6   2   5 456.793  26.810   1 
   7  -2   5 260.029  14.691   1 
  -7  -2  -5 264.889  15.864   3 
  -7   2  -5 215.150  14.622   2 
   7   2   5 217.692  15.367   1 
  -7   2  -5 207.796  15.077   3 
  -8  -2  -5 99.5742  9.3664   3 
   8  -2   5 91.0601  8.1648   1 
  -8   2  -5 93.6410  9.3826   3 
   8   2   5 101.076   9.652   1 
   9  -2   5 125.866  10.479   2 
  -9  -2  -5 125.704  11.557   3 
   9   2   5 152.035  12.460   1 
  -9   2  -5 148.023  12.131   3 
  10  -2   5 428.326  24.722   2 
 -10  -2  -5 415.347  27.196   3 
  10   2   5 458.584  27.257   1 
 -10   2  -5 448.685  27.728   3 
 -11  -2  -5 24.6641  7.0924   3 
 -11   2  -5 13.9632  6.1222   3 
  11   2   5 18.0474  6.0426   1 
 -12  -2  -5 154.082  15.196   3 
 -12   2  -5 172.034  15.689   3 
 -13  -2  -5 86.1919 12.4175   3 
 -13   2  -5 108.242  13.344   3 
 -14  -3   5 124.831  14.237   3 
 -14   3   5 134.817  15.054   3 
  13  -3  -5 26.3093  7.6316   2 
 -13  -3   5 25.5812  7.6662   3 
 -13   3   5 43.3493  9.2562   3 
  12  -3  -5 78.8924  9.9984   2 
 -12  -3   5 76.1523 10.1196   3 
 -12   3   5 61.1918  9.9425   3 
 -11  -3   5 180.265  15.397   3 
  11  -3  -5 166.960  14.338   2 
 -11   3   5 217.213  16.686   3 
 -10  -3   5 104.389  10.688   3 
  10  -3  -5 100.867  10.300   2 
 -10   3   5 107.734  10.892   3 
   9  -3  -5 141.156  11.599   2 
  -9  -3   5 155.097  12.226   3 
  -9   3   5 128.750  12.036   3 
   9   3  -5 137.523  10.598   2 
   9   3  -5 139.309  11.314   1 
  -8  -3   5 370.196  21.090   3 
   8  -3  -5 372.866  20.383   2 
   8   3  -5 308.883  19.832   1 
  -8   3   5 309.147  21.586   3 
   8   3  -5 327.207  19.689   2 
  -7  -3   5 109.618   9.156   3 
   7  -3  -5 105.205   9.189   2 
  -7   3   5 114.844  10.673   3 
   7   3  -5 132.732   9.840   2 
   7   3  -5 114.430   9.310   1 
   6  -3  -5 29.2100  4.8369   2 
  -6  -3   5 27.3153  4.1202   3 
   6   3  -5 16.2740  4.1331   1 
   6   3  -5 14.2213  3.6742   2 
  -6   3   5 14.9409  4.3072   3 
  -5  -3   5 605.751  31.287   3 
   5  -3  -5 588.360  30.290   2 
   5   3  -5 603.174  30.094   2 
   5   3  -5 601.906  31.256   1 
  -5   3   5 588.551  32.601   3 
   4  -3  -5 189.523  11.007   2 
  -4  -3   5 194.413  10.834   3 
   4   3  -5 175.489  11.599   1 
   4   3  -5 175.593  10.778   2 
  -4   3   5 163.070  11.794   3 
  -3   3   5 251.988  14.882   3 
   3   3  -5 243.986  13.482   2 
  -3   3   5 238.374  12.240   1 
   3   3  -5 240.926  14.259   1 
  -2  -3   5 1887.28   94.92   3 
   2  -3  -5 1891.69   91.43   2 
   2   3  -5 1966.93   91.82   2 
  -2   3   5 2079.57   91.91   1 
  -2   3   5 1953.63   96.78   3 
   2   3  -5 2037.51   93.33   1 
  -1  -3   5 1480.70   69.25   1 
  -1  -3   5 1489.24   70.09   3 
   1  -3  -5 1505.22   67.87   2 
  -1   3   5 1403.63   68.52   1 
   1   3  -5 1430.63   68.49   2 
  -1   3   5 1404.41   71.98   3 
   0  -3  -5 2462.40  115.27   2 
   0  -3   5 2440.75  117.15   1 
   0   3  -5 2493.11  116.50   2 
   0   3   5 2590.38  122.46   3 
   0   3   5 2562.15  117.32   1 
  -1  -3  -5 181.161  11.167   3 
   1  -3   5 178.327  10.424   1 
  -1  -3  -5 179.035   9.106   2 
  -1   3  -5 178.002   9.382   3 
  -1   3  -5 180.179  10.853   2 
   1   3   5 188.280  11.047   1 
   2  -3   5 399.179  21.352   1 
  -2  -3  -5 417.263  22.717   3 
   2   3   5 429.986  22.473   1 
  -2   3  -5 431.746  22.156   2 
  -2   3  -5 425.322  21.377   3 
  -3  -3  -5 663.814  31.553   3 
   3  -3   5 651.349  29.807   1 
  -3   3  -5 561.123  30.284   2 
  -3   3  -5 553.488  30.479   3 
   3   3   5 556.221  30.746   1 
   4  -3   5 119.971   8.106   1 
  -4  -3  -5 122.363   9.015   3 
  -4   3  -5 135.476   9.399   2 
   4   3   5 119.182   9.230   1 
  -4   3  -5 131.090   9.579   3 
   5  -3   5 192.377  11.757   1 
  -5  -3  -5 183.979  12.748   3 
  -5   3  -5 226.005  13.763   3 
   5   3   5 204.838  13.557   1 
  -5   3  -5 198.165  13.006   2 
  -6  -3  -5 239.650  16.511   3 
   6  -3   5 242.832  15.252   1 
  -6   3  -5 297.635  17.408   3 
  -6   3  -5 290.807  16.861   2 
   6   3   5 305.144  17.812   1 
  -7  -3  -5 112.461   9.550   3 
   7  -3   5 113.222   8.512   1 
  -7   3  -5 104.789   9.550   3 
   7   3   5 112.013  10.134   1 
  -7   3  -5 107.860   9.479   2 
  -8  -3  -5 375.483  21.839   3 
   8  -3   5 385.620  20.209   1 
   8   3   5 304.459  21.298   1 
  -8   3  -5 338.988  21.667   3 
  -8   3  -5 303.144  20.357   2 
   9  -3   5 302.098  19.050   2 
  -9  -3  -5 295.719  20.487   3 
  -9   3  -5 328.929  21.135   3 
   9   3   5 329.363  21.235   1 
 -10  -3  -5 29.6644  6.6414   3 
  10  -3   5 34.2986  6.5485   2 
  10   3   5 26.5539  6.8798   1 
 -10   3  -5 29.0851  6.9590   3 
 -11  -3  -5 511.934  31.968   3 
  11  -3   5 503.440  29.004   2 
 -11   3  -5 496.002  31.701   3 
  11   3   5 519.032  31.626   1 
 -12  -3  -5 146.447  14.463   3 
 -12   3  -5 129.109  13.830   3 
 -13  -3  -5 137.574  15.282   3 
 -13   3  -5 180.553  16.648   3 
 -14  -4   5 69.6564 11.2814   3 
  14  -4  -5 62.5889 10.3280   2 
 -14   4   5 70.4411 11.4652   3 
 -13  -4   5 162.075  14.819   3 
  13  -4  -5 122.266  12.929   2 
 -13   4   5 98.4858 13.2603   3 
 -12  -4   5 308.740  21.433   3 
  12  -4  -5 273.994  19.705   2 
 -12   4   5 225.918  20.233   3 
 -11  -4   5 142.810  13.353   3 
  11  -4  -5 148.866  13.204   2 
 -11   4   5 131.315  13.752   3 
  10  -4  -5 81.8412  9.7403   2 
 -10  -4   5 74.8668  9.2465   3 
 -10   4   5 104.857  11.301   3 
  10   4  -5 91.7927  9.8328   1 
  -9  -4   5 70.3313  8.1065   3 
   9  -4  -5 52.2460  7.7262   2 
  -9   4   5 74.1362  9.3266   3 
   9   4  -5 61.0846  7.8239   1 
   8  -4  -5 180.627  13.177   2 
  -8  -4   5 174.586  13.123   3 
   8   4  -5 187.439  13.036   2 
  -8   4   5 177.287  14.931   3 
   8   4  -5 195.033  13.773   1 
  -7  -4   5 450.661  27.348   3 
   7  -4  -5 449.212  26.638   2 
   7   4  -5 532.876  26.549   2 
  -7   4   5 523.486  30.121   3 
   7   4  -5 533.817  28.055   1 
   6  -4  -5 478.331  26.643   2 
  -6  -4   5 478.733  27.354   3 
  -6   4   5 535.322  29.729   3 
   6   4  -5 522.659  28.025   1 
   6   4  -5 528.188  26.477   2 
   5  -4  -5 615.218  30.817   2 
  -5  -4   5 654.584  31.828   3 
  -5   4   5 551.404  32.899   3 
   5   4  -5 598.117  32.088   1 
   5   4  -5 587.420  30.381   2 
   4  -4  -5 890.416  42.341   2 
  -4  -4   5 903.281  43.576   3 
   4   4  -5 822.560  42.060   2 
  -4   4   5 852.332  45.380   3 
   4   4  -5 855.064  43.783   1 
  -3  -4   5 1605.47   79.69   3 
   3  -4  -5 1621.78   76.84   2 
  -3   4   5 1669.44   81.90   3 
   3   4  -5 1657.11   78.99   1 
  -3   4   5 1608.19   76.50   1 
   3   4  -5 1662.22   77.17   2 
  -2  -4   5 1650.08   78.26   3 
   2  -4  -5 1644.14   75.53   2 
  -2   4   5 1541.28   80.27   3 
   2   4  -5 1626.11   77.77   1 
  -2   4   5 1594.45   76.15   1 
   2   4  -5 1623.15   76.15   2 
  -1  -4   5 2713.21  128.16   3 
   1  -4  -5 2822.06  123.09   2 
  -1   4   5 2683.49  124.80   1 
  -1   4   5 2557.36  130.29   3 
   1   4  -5 2550.43  123.86   2 
   0  -4  -5 1814.81   82.55   2 
   0  -4   5 1822.88   84.61   1 
   0  -4   5 1742.45   85.88   3 
   0   4   5 1800.12   84.68   1 
   0   4   5 1761.17   88.21   3 
   0   4  -5 1750.13   83.85   2 
   1  -4   5 1156.00   56.85   1 
  -1  -4  -5 1186.11   54.83   2 
  -1  -4  -5 1181.73   59.56   3 
   1   4   5 1199.13   57.68   1 
  -1   4  -5 1201.28   57.06   2 
  -2  -4  -5 1498.13   76.36   3 
   2  -4   5 1449.73   72.71   1 
  -2   4  -5 1562.37   74.93   3 
   2   4   5 1588.39   74.25   1 
  -2   4  -5 1589.80   73.43   2 
  -3  -4  -5 262.196  15.793   3 
   3  -4   5 242.338  14.344   1 
  -3   4  -5 291.932  15.927   2 
  -3   4  -5 258.647  14.541   3 
   3   4   5 260.048  16.000   1 
   4  -4   5 23.4513  3.3658   1 
  -4  -4  -5 22.1524  4.2318   3 
   4   4   5 9.78388 3.41263   1 
  -4   4  -5 12.7955  3.6741   2 
  -4   4  -5 13.2931  2.9112   3 
  -5  -4  -5 125.016  10.055   3 
   5  -4   5 130.731   8.897   1 
  -5   4  -5 140.523  10.608   2 
   5   4   5 141.045  10.985   1 
  -5   4  -5 148.386  10.276   3 
  -6  -4  -5 332.196  19.813   3 
   6  -4   5 332.877  18.020   1 
   6   4   5 291.334  19.913   1 
  -6   4  -5 317.847  19.475   2 
  -6   4  -5 340.051  21.015   3 
   7  -4   5 206.514  12.491   1 
  -7  -4  -5 208.046  14.231   3 
   7   4   5 166.521  14.054   1 
  -7   4  -5 193.190  13.938   2 
  -7   4  -5 196.840  14.952   3 
  -8  -4  -5 638.643  35.025   3 
  -8   4  -5 598.639  33.863   2 
  -8   4  -5 646.410  35.947   3 
   8   4   5 587.583  35.007   1 
  -9  -4  -5 164.931  14.244   3 
   9  -4   5 169.000  13.461   2 
  -9   4  -5 223.801  15.929   3 
   9   4   5 211.729  16.317   1 
 -10  -4  -5 289.822  20.193   3 
  10  -4   5 295.276  18.894   2 
  10   4   5 256.707  20.051   1 
 -10   4  -5 276.454  20.162   3 
 -11  -4  -5 26.7304  7.0036   3 
  11  -4   5 24.5639  6.6924   2 
 -11   4  -5 34.4286  7.8338   3 
  11   4   5 32.1292  8.0371   1 
  12  -4   5 143.192  12.708   2 
 -12  -4  -5 125.346  13.443   3 
 -12   4  -5 108.924  13.282   3 
  13  -5  -5 59.3568 10.0451   2 
 -13  -5   5 54.5994  9.8872   3 
 -13   5   5 60.3458 10.4759   3 
 -12  -5   5 22.1452  6.9954   3 
  12  -5  -5 26.4676  7.6249   2 
 -12   5   5 27.2539  8.0516   3 
  11  -5  -5 86.0708 10.5909   2 
 -11  -5   5 85.8994 10.3529   3 
 -11   5   5 92.7388 11.6360   3 
 -10  -5   5 278.471  19.997   3 
  10  -5  -5 287.402  19.550   2 
 -10   5   5 310.079  22.419   3 
  10   5  -5 301.842  20.436   1 
  -9  -5   5 84.1731  8.6355   3 
   9  -5  -5 72.0182  8.5324   2 
  -9   5   5 59.4639  9.7369   3 
   9   5  -5 53.4944  8.3032   1 
  -8  -5   5 79.7490  8.3660   3 
   8  -5  -5 82.9194  8.7566   2 
  -8   5   5 104.765  11.517   3 
   8   5  -5 104.375   9.830   1 
  -7  -5   5 0.43863 2.74834   3 
   7  -5  -5 3.57580 3.60529   2 
   7   5  -5 -1.2590  2.3514   2 
   7   5  -5 3.20620 3.74826   1 
  -7   5   5 1.25052 3.74584   3 
  -6  -5   5 230.753  15.169   3 
   6  -5  -5 224.572  15.125   2 
   6   5  -5 263.059  14.686   2 
  -6   5   5 258.585  17.420   3 
   6   5  -5 262.229  16.722   1 
   5  -5  -5 160.195  10.552   2 
  -5  -5   5 153.131  10.018   3 
  -5   5   5 129.347  11.259   3 
   5   5  -5 137.611  11.251   1 
   5   5  -5 148.716   9.885   2 
   4  -5  -5 533.691  27.355   2 
  -4  -5   5 534.087  27.746   3 
  -4   5   5 511.346  25.613   1 
   4   5  -5 533.649  27.299   2 
   4   5  -5 541.230  29.275   1 
  -4   5   5 541.570  29.996   3 
   3  -5  -5 111.406   7.977   2 
  -3  -5   5 104.533   7.363   3 
   3   5  -5 128.606   9.902   1 
  -3   5   5 121.787   9.439   3 
   3   5  -5 118.051   8.345   2 
  -3   5   5 118.280   7.464   1 
   2  -5  -5 718.734  33.724   2 
  -2  -5   5 721.204  34.387   3 
   2   5  -5 670.010  35.792   1 
  -2   5   5 676.655  36.683   3 
  -2   5   5 657.473  34.208   1 
   2   5  -5 670.416  34.337   2 
   1  -5  -5 332.502  16.548   2 
  -1  -5   5 327.628  16.501   3 
  -1   5   5 303.240  18.804   3 
   1   5  -5 309.715  17.532   2 
  -1   5   5 312.640  17.880   1 
   1   5  -5 311.452  18.431   1 
   0  -5  -5 714.164  30.278   2 
   0  -5   5 697.696  32.467   1 
   0   5   5 561.641  31.993   1 
   0   5  -5 577.384  31.520   2 
   0   5   5 556.012  33.220   3 
  -1  -5  -5 10.1379  3.3154   3 
   1  -5   5 10.3229  3.1263   1 
  -1  -5  -5 9.85294 1.92137   2 
   1   5   5 11.1536  3.5065   1 
  -1   5  -5 13.3815  2.3677   3 
  -1   5  -5 11.0728  3.1574   2 
   2  -5   5 382.836  19.552   1 
  -2  -5  -5 382.106  20.860   3 
  -2   5  -5 351.328  20.023   2 
   2   5   5 344.699  20.462   1 
  -2   5  -5 331.399  18.839   3 
  -3  -5  -5 276.291  18.444   3 
   3  -5   5 274.588  16.948   1 
  -3   5  -5 351.519  17.694   3 
   3   5   5 342.472  19.353   1 
  -3   5  -5 337.710  18.738   2 
  -4  -5  -5 44.5912  5.7627   3 
   4  -5   5 41.7377  4.5837   1 
  -4   5  -5 33.1362  5.3313   2 
  -4   5  -5 36.4387  4.5327   3 
   4   5   5 29.8627  5.5003   1 
  -5  -5  -5 798.929  47.586   3 
   5  -5   5 903.442  45.026   1 
  -5   5  -5 1008.51   47.42   2 
   5   5   5 925.441  47.973   1 
  -5   5  -5 975.735  47.699   3 
  -6  -5  -5 310.039  19.958   3 
   6  -5   5 314.616  18.115   1 
   6   5   5 339.982  21.399   1 
  -6   5  -5 349.966  20.532   2 
  -6   5  -5 339.284  20.321   3 
  -7  -5  -5 39.4743  6.4921   3 
   7  -5   5 42.9386  5.0834   1 
  -7   5  -5 50.8652  7.2263   2 
  -7   5  -5 51.9039  7.3558   3 
   7   5   5 47.8068  7.5106   1 
  -8  -5  -5 38.4021  6.3256   3 
   8   5   5 10.9989  5.3394   1 
  -8   5  -5 19.0411  5.5732   2 
  -8   5  -5 22.6139  7.2504   3 
  -9  -5  -5 335.888  21.987   3 
   9   5   5 327.675  22.987   1 
  -9   5  -5 334.358  24.042   3 
 -10  -5  -5 21.4954  6.2124   3 
  10  -5   5 17.8438  5.8358   2 
 -10   5  -5 15.0451  6.4367   3 
  10   5   5 20.0825  6.5845   1 
 -11  -5  -5 220.808  17.551   3 
  11  -5   5 224.702  16.701   2 
  11   5   5 190.786  17.638   1 
 -12  -5  -5 30.9434  7.9320   3 
  12  -5   5 32.4925  7.6322   2 
  12   5   5 32.1217  9.0170   1 
 -13  -6   5 219.912  19.038   3 
  13  -6  -5 219.823  17.944   2 
 -13   6   5 190.930  19.270   3 
 -12  -6   5 90.4631 11.2177   3 
  12  -6  -5 94.5233 11.7267   2 
 -12   6   5 76.0199 12.0144   3 
 -11  -6   5 6.98748 4.86614   3 
  11  -6  -5 9.09561 6.10219   2 
 -11   6   5 6.95662 6.48546   3 
  11   6  -5 7.20359 6.19077   1 
 -10  -6   5 133.215  12.472   3 
  10  -6  -5 128.303  12.395   2 
 -10   6   5 153.314  15.662   3 
  10   6  -5 148.807  13.800   1 
   9  -6  -5 362.410  23.443   2 
  -9  -6   5 385.476  24.126   3 
  -9   6   5 410.283  28.204   3 
   9   6  -5 407.396  25.456   1 
  -8  -6   5 90.4345  9.0128   3 
   8  -6  -5 99.5172  9.5603   2 
   8   6  -5 101.206  10.474   1 
  -8   6   5 93.8382 11.4040   3 
   7  -6  -5 1426.74   69.78   2 
  -7  -6   5 1301.81   72.11   3 
   7   6  -5 1489.92   72.31   1 
  -7   6   5 1500.59   75.48   3 
  -6  -6   5 285.556  17.716   3 
   6  -6  -5 299.516  17.892   2 
   6   6  -5 291.128  16.966   2 
  -6   6   5 288.933  20.034   3 
   6   6  -5 327.645  20.080   1 
  -5  -6   5 6.69588 2.88952   3 
   5  -6  -5 5.08065 3.30050   2 
   5   6  -5 3.50812 2.63493   2 
   5   6  -5 5.21924 4.03016   1 
  -5   6   5 4.45958 3.42138   3 
   4  -6  -5 458.465  23.500   2 
  -4  -6   5 459.006  23.536   3 
   4   6  -5 431.382  23.311   2 
   4   6  -5 414.324  25.298   1 
  -4   6   5 405.086  25.485   3 
  -3  -6   5 796.188  39.206   3 
   3  -6  -5 784.578  38.320   2 
   3   6  -5 792.392  38.815   2 
   3   6  -5 751.047  40.733   1 
  -3   6   5 740.067  38.041   1 
  -3   6   5 779.075  41.781   3 
  -2  -6   5 19.8532  2.9824   3 
   2  -6  -5 22.7908  3.5850   2 
   2   6  -5 7.38184 2.88962   2 
   2   6  -5 8.57429 4.10220   1 
  -2   6   5 8.27320 3.19336   1 
  -2   6   5 7.68318 3.32156   3 
   1  -6  -5 164.876   8.707   2 
  -1  -6   5 155.934   8.442   3 
   1   6  -5 115.025   9.192   2 
   1   6  -5 121.532   9.993   1 
  -1   6   5 101.252   9.682   3 
  -1   6   5 120.945   9.786   1 
   0  -6   5 16.4921  2.9181   3 
   0  -6  -5 16.5311  2.8859   2 
   0  -6   5 18.0541  4.3945   1 
   0   6  -5 17.9061  3.8261   2 
   0   6   5 15.8213  4.2142   3 
   0   6   5 23.8897  4.7613   1 
  -1  -6  -5 470.869  23.239   2 
  -1  -6  -5 457.746  26.640   3 
   1  -6   5 477.214  25.622   1 
  -1   6  -5 472.249  24.804   3 
   1   6   5 513.516  26.940   1 
  -1   6  -5 473.066  25.695   2 
  -2  -6  -5 1654.89   85.72   3 
   2  -6   5 1669.02   81.78   1 
  -2   6  -5 1712.07   83.94   3 
   2   6   5 1771.46   83.80   1 
  -2   6  -5 1753.99   82.36   2 
   3  -6   5 455.258  24.046   1 
  -3  -6  -5 461.182  26.050   3 
   3   6   5 465.184  26.263   1 
  -3   6  -5 437.217  25.176   2 
  -3   6  -5 448.150  24.396   3 
  -4  -6  -5 273.023  18.735   3 
   4  -6   5 326.280  17.458   1 
  -4   6  -5 350.151  18.442   3 
  -4   6  -5 284.711  18.727   2 
   4   6   5 301.536  19.758   1 
  -5  -6  -5 182.112  13.373   3 
   5  -6   5 176.233  11.544   1 
   5   6   5 194.634  14.528   1 
  -5   6  -5 189.921  13.890   2 
  -5   6  -5 193.421  12.781   3 
  -6  -6  -5 280.762  18.184   3 
   6  -6   5 271.784  15.990   1 
   6   6   5 272.346  19.223   1 
  -6   6  -5 287.646  18.503   2 
  -7  -6  -5 142.205  11.427   3 
  -7   6  -5 114.677  11.169   2 
   7   6   5 116.733  11.613   1 
  -7   6  -5 111.912  10.412   3 
  -8  -6  -5 367.288  22.649   3 
  -8   6  -5 323.468  23.000   3 
   8   6   5 339.649  23.414   1 
  -8   6  -5 339.080  22.286   2 
  -9  -6  -5 291.655  21.024   3 
   9   6   5 339.060  23.166   1 
 -10  -6  -5 36.7045  7.7048   3 
  10  -6   5 47.7092  8.4641   2 
  10   6   5 23.0675  7.5167   1 
  11  -6   5 22.2199  7.0490   2 
 -11  -6  -5 37.6765  7.8690   3 
  11   6   5 32.3604  8.8944   1 
 -12  -6  -5 57.0522  9.5279   3 
  12  -6   5 59.2445  9.5410   2 
  12   6   5 50.6727 11.2772   1 
 -12  -7   5 -4.3715  4.2992   3 
  12  -7  -5 -0.2284  5.1185   2 
 -12   7   5 4.01284 6.44333   3 
  11  -7  -5 53.2929  9.4526   2 
 -11  -7   5 68.1083  9.3880   3 
  11   7  -5 72.2232 10.7654   1 
 -11   7   5 72.8186 12.4950   3 
  10  -7  -5 577.669  34.605   2 
 -10  -7   5 591.129  35.597   3 
  10   7  -5 641.365  37.112   1 
 -10   7   5 622.462  40.485   3 
  -9  -7   5 83.1390  9.1874   3 
   9  -7  -5 72.6589  8.9723   2 
   9   7  -5 63.8562  9.8005   1 
  -9   7   5 77.2326 11.4191   3 
  -8  -7   5 99.0407  9.3721   3 
   8  -7  -5 98.3047  9.4061   2 
   8   7  -5 76.0109 10.0673   1 
  -8   7   5 66.4981 10.3281   3 
  -7  -7   5 109.854   9.579   3 
   7  -7  -5 108.876   9.987   2 
   7   7  -5 102.144  11.221   1 
  -7   7   5 111.248  11.676   3 
   6  -7  -5 328.957  19.870   2 
  -6  -7   5 332.967  19.835   3 
  -6   7   5 340.410  22.567   3 
   6   7  -5 344.251  22.121   1 
  -5  -7   5 41.9087  5.1503   3 
   5  -7  -5 36.9367  5.7789   2 
   5   7  -5 44.9118  7.2409   1 
   5   7  -5 46.0031  5.4162   2 
  -5   7   5 46.5386  7.3040   3 
   4  -7  -5 839.333  39.659   2 
  -4  -7   5 802.876  40.298   3 
  -4   7   5 684.190  42.287   3 
   4   7  -5 783.556  39.218   2 
   3  -7  -5 427.732  22.216   2 
  -3  -7   5 402.755  22.037   3 
  -3   7   5 428.427  24.956   3 
  -3   7   5 385.549  21.842   1 
   3   7  -5 410.661  22.432   2 
   3   7  -5 402.836  24.656   1 
   2  -7  -5 190.871  11.652   2 
  -2  -7   5 183.215  11.301   3 
  -2   7   5 186.034  13.567   3 
   2   7  -5 190.523  12.459   2 
  -2   7   5 192.532  12.544   1 
   2   7  -5 184.656  14.048   1 
  -1  -7   5 535.627  28.274   3 
   1  -7  -5 547.916  27.359   2 
  -1   7   5 547.024  31.035   3 
  -1   7   5 539.697  29.681   1 
   1   7  -5 531.937  28.805   2 
   1   7  -5 576.240  30.541   1 
   0  -7  -5 203.141  10.862   2 
   0  -7   5 191.798  13.336   1 
   0  -7   5 185.254  11.211   3 
   0   7  -5 171.615  12.412   2 
   0   7   5 180.671  13.648   1 
   0   7   5 173.910  13.348   3 
   1  -7   5 104.820   9.147   1 
  -1  -7  -5 112.749   9.903   3 
  -1   7  -5 115.693   8.027   3 
  -1   7  -5 112.156   9.307   2 
   1   7   5 113.344  10.284   1 
  -2  -7  -5 69.9258  7.3600   3 
   2  -7   5 60.0498  6.4372   1 
   2   7   5 58.2873  7.7759   1 
  -2   7  -5 51.9708  6.6341   2 
  -2   7  -5 57.0935  5.5172   3 
   3  -7   5 196.733  12.079   1 
  -3  -7  -5 220.519  14.018   3 
  -3   7  -5 150.341  12.562   2 
  -3   7  -5 161.670  11.455   3 
   3   7   5 163.918  13.621   1 
   4  -7   5 81.7422  7.1474   1 
  -4  -7  -5 76.7734  8.2978   3 
   4   7   5 83.6179  9.5142   1 
  -4   7  -5 86.0797  8.7075   2 
   5  -7   5 728.526  37.388   1 
  -5  -7  -5 766.753  40.677   3 
  -5   7  -5 753.131  39.930   2 
   5   7   5 707.342  40.865   1 
  -6  -7  -5 689.736  37.397   3 
  -6   7  -5 653.045  36.709   2 
   6   7   5 646.032  38.004   1 
  -7  -7  -5 11.7724  4.7174   3 
   7   7   5 16.4458  5.5709   1 
  -7   7  -5 11.4926  5.2307   2 
  -8  -7  -5 37.5075  6.8823   3 
  -8   7  -5 44.2385  8.1098   2 
   8   7   5 47.4779  8.5901   1 
  -9  -7  -5 11.6952  5.1242   3 
   9   7   5 12.9235  6.1948   1 
  10  -7   5 11.8586  6.3548   2 
 -10  -7  -5 9.51977 5.33076   3 
  10   7   5 9.26368 6.71820   1 
 -11  -7  -5 108.804  12.371   3 
  11  -7   5 98.7833 11.8366   2 
  11   7   5 116.129  14.127   1 
  12  -8  -5 2.78170 5.67325   2 
 -12  -8   5 1.37181 5.61256   3 
 -12   8   5 1.67003 7.60413   3 
  11  -8  -5 37.7070  8.3495   2 
 -11  -8   5 42.1223  8.6773   3 
  11   8  -5 36.4760  9.7477   1 
 -11   8   5 41.8471 11.7036   3 
 -10  -8   5 78.8510  9.7056   3 
  10  -8  -5 67.9287  9.7430   2 
 -10   8   5 84.6800 13.2482   3 
  10   8  -5 78.5645 11.2396   1 
   9  -8  -5 151.555  12.985   2 
  -9  -8   5 145.937  12.535   3 
   9   8  -5 133.777  14.352   1 
  -9   8   5 124.992  15.227   3 
   8  -8  -5 37.9379  6.8738   2 
  -8  -8   5 29.7042  5.8767   3 
  -8   8   5 30.9190  7.8878   3 
   8   8  -5 28.8153  7.5969   1 
   7  -8  -5 764.728  40.157   2 
  -7  -8   5 795.116  41.228   3 
  -7   8   5 724.998  43.799   3 
   7   8  -5 730.837  42.762   1 
   6  -8  -5 221.829  15.334   2 
  -6  -8   5 230.496  15.100   3 
   6   8  -5 233.068  17.754   1 
  -6   8   5 228.859  17.722   3 
  -5  -8   5 23.2204  4.4586   3 
   5  -8  -5 25.8099  5.1143   2 
  -5   8   5 34.3065  6.8341   3 
   5   8  -5 27.3200  6.8224   1 
   4  -8  -5 80.6739  8.0279   2 
  -4  -8   5 74.8811  7.1982   3 
  -4   8   5 106.277  10.367   3 
   4   8  -5 111.500   8.534   2 
   4   8  -5 98.2868 10.4526   1 
  -3  -8   5 116.394   8.789   3 
   3  -8  -5 123.557   9.295   2 
   3   8  -5 127.731   9.652   2 
  -3   8   5 121.032   9.336   1 
  -3   8   5 121.413  11.330   3 
   3   8  -5 126.414  11.880   1 
   2  -8  -5 133.818  10.202   2 
  -2  -8   5 133.508  10.029   3 
   2   8  -5 187.114  11.966   2 
  -2   8   5 165.129  11.692   1 
  -2   8   5 191.977  13.779   3 
   2   8  -5 185.235  13.964   1 
  -1  -8   5 110.437   8.860   3 
   1  -8  -5 119.658   8.780   2 
  -1   8   5 144.978  11.258   1 
   1   8  -5 153.692  12.098   1 
  -1   8   5 149.756  11.983   3 
   1   8  -5 149.430  10.799   2 
   0  -8  -5 13.4435  2.9011   2 
   0  -8   5 6.14831 4.36352   1 
   0   8  -5 14.9487  4.1484   2 
   0   8   5 4.40271 3.61474   3 
   0   8   5 8.12336 4.61213   1 
  -1  -8  -5 179.442  13.930   3 
   1  -8   5 183.819  13.369   1 
  -1   8  -5 178.871  13.288   2 
   1   8   5 212.587  15.333   1 
   2  -8   5 668.815  34.946   1 
  -2  -8  -5 687.443  37.043   3 
  -2   8  -5 640.188  35.489   2 
   2   8   5 649.242  37.321   1 
  -3  -8  -5 395.325  24.086   3 
   3  -8   5 409.025  22.491   1 
  -3   8  -5 376.961  23.449   2 
   3   8   5 381.569  24.944   1 
   4  -8   5 191.657  12.853   1 
   4   8   5 194.765  15.864   1 
  -4   8  -5 202.651  15.015   2 
   5  -8   5 54.4246  6.0649   1 
  -5  -8  -5 62.9498  7.8507   3 
   5   8   5 53.7161  8.8207   1 
  -5   8  -5 48.6404  7.8778   2 
  -6  -8  -5 172.011  13.764   3 
  -6   8  -5 173.630  14.247   2 
   6   8   5 159.147  14.767   1 
  -7  -8  -5 8.34102 4.41051   3 
  -7   8  -5 13.3968  5.5516   2 
   7   8   5 12.9002  6.0830   1 
  -8  -8  -5 173.479  14.765   3 
  -8   8  -5 176.241  15.400   2 
   8   8   5 180.545  16.607   1 
  -9  -8  -5 235.704  18.355   3 
   9   8   5 246.872  20.678   1 
  10  -8   5 135.432  13.622   2 
 -10  -8  -5 133.603  13.719   3 
  10   8   5 154.739  16.646   1 
 -11  -8  -5 27.4546  7.9479   3 
  11  -8   5 23.6802  7.5003   2 
  11   8   5 36.8851 10.3596   1 
 -11  -9   5 95.3655 11.5397   3 
  11  -9  -5 83.3771 11.3429   2 
 -11   9   5 75.7984 14.5258   3 
  11   9  -5 71.7452 11.9266   1 
 -10  -9   5 315.607  21.584   3 
  10  -9  -5 281.115  21.134   2 
 -10   9   5 311.420  25.657   3 
  10   9  -5 290.215  23.297   1 
  -9  -9   5 65.9188  8.9421   3 
   9  -9  -5 73.4423  9.7844   2 
   9   9  -5 79.2746 11.2927   1 
  -9   9   5 84.0559 12.1453   3 
  -8  -9   5 50.5591  7.5626   3 
   8  -9  -5 52.3095  8.0986   2 
   8   9  -5 35.8175  8.4661   1 
  -8   9   5 41.7777  8.8140   3 
  -7  -9   5 101.745   9.735   3 
   7  -9  -5 92.5373  9.8617   2 
   7   9  -5 106.905  12.151   1 
  -7   9   5 104.787  12.080   3 
   6  -9  -5 266.748  17.731   2 
  -6  -9   5 276.177  17.560   3 
   6   9  -5 283.170  20.631   1 
  -6   9   5 263.112  20.260   3 
   5  -9  -5 19.1626  5.0485   2 
  -5  -9   5 15.8925  4.2726   3 
  -5   9   5 17.8916  6.4885   3 
   5   9  -5 14.6849  6.2329   1 
   4  -9  -5 337.047  20.240   2 
  -4   9   5 354.459  23.407   3 
   4   9  -5 340.143  23.415   1 
   3  -9  -5 657.130  34.909   2 
  -3   9   5 681.512  39.200   3 
   3   9  -5 676.729  38.810   1 
   3   9  -5 697.591  35.725   2 
   2  -9  -5 502.798  25.866   2 
   2   9  -5 478.534  29.408   1 
  -2   9   5 471.290  27.228   1 
  -2   9   5 479.054  29.451   3 
   2   9  -5 482.355  26.899   2 
   1  -9  -5 271.599  15.323   2 
   1   9  -5 252.011  18.359   1 
  -1   9   5 274.616  18.988   3 
  -1   9   5 284.648  18.088   1 
   1   9  -5 238.244  16.643   2 
   0  -9   5 138.168  12.703   1 
   0   9  -5 186.023  13.215   2 
   0   9   5 168.846  13.986   3 
   0   9   5 176.637  14.124   1 
   1  -9   5 129.235  11.041   1 
  -1  -9  -5 125.151  11.341   3 
  -1   9  -5 119.742  10.818   2 
   1   9   5 122.432  12.635   1 
   2  -9   5 48.4559  6.8475   1 
  -2  -9  -5 44.9967  7.3732   3 
  -2   9  -5 54.0254  7.4173   2 
   2   9   5 55.1459  8.9509   1 
   3  -9   5 49.6820  6.6576   1 
  -3  -9  -5 43.7092  7.3055   3 
  -3   9  -5 28.3881  6.5844   2 
   3   9   5 34.0874  8.0548   1 
  -4  -9  -5 302.850  20.791   3 
   4  -9   5 318.498  19.022   1 
   4   9   5 329.613  22.908   1 
  -4   9  -5 325.320  21.287   2 
  -5  -9  -5 435.348  26.732   3 
   5   9   5 429.544  28.617   1 
  -5   9  -5 433.229  26.822   2 
  -6  -9  -5 241.616  17.629   3 
   6   9   5 229.562  19.402   1 
  -6   9  -5 238.349  18.277   2 
  -7  -9  -5 110.744  11.439   3 
  -7   9  -5 106.143  11.914   2 
   7   9   5 116.213  13.144   1 
  -8  -9  -5 41.4057  8.0286   3 
   8   9   5 26.3790  8.3741   1 
  -8   9  -5 30.2976  8.0614   2 
   9  -9   5 78.8331 10.4794   2 
  -9  -9  -5 76.4465 10.4198   3 
   9   9   5 95.2859 13.1083   1 
 -10  -9  -5 13.3493  6.1233   3 
  10  -9   5 9.69009 6.13728   2 
  10   9   5 13.3331  8.0164   1 
  10 -10  -5 50.7740  9.7521   2 
  10  10  -5 71.6367 11.8774   1 
 -10  10   5 79.1111 13.0755   3 
   9 -10  -5 44.1334  8.3959   2 
  -9  10   5 35.7897  9.4650   3 
   9  10  -5 32.0120  9.3949   1 
   8 -10  -5 18.1567  6.1410   2 
  -8  10   5 12.3319  7.0461   3 
   8  10  -5 11.7851  6.9228   1 
   7 -10  -5 110.197  10.481   2 
  -7  10   5 80.4987 11.7134   3 
   7  10  -5 82.5528 11.4149   1 
   6 -10  -5 159.473  13.158   2 
   6  10  -5 193.996  16.717   1 
  -6  10   5 167.255  15.756   3 
   5 -10  -5 159.891  12.855   2 
  -5  10   5 184.054  16.185   3 
   5  10  -5 172.995  15.795   1 
   4 -10  -5 70.1106  8.1015   2 
   4  10  -5 84.3154 11.0097   1 
  -4  10   5 79.7065 10.3144   3 
   3 -10  -5 204.976  14.110   2 
  -3  10   5 221.879  17.487   3 
   3  10  -5 207.333  17.479   1 
   2 -10  -5 96.2062  8.5615   2 
  -2  10   5 108.992  11.531   3 
   2  10  -5 109.178  12.091   1 
   2  10  -5 99.2742  9.6484   2 
  -1  10   5 211.567  15.905   1 
   1  10  -5 197.356  16.323   1 
  -1  10   5 209.162  16.440   3 
   1  10  -5 204.845  14.968   2 
   0 -10  -5 75.5391  9.2767   3 
   0 -10   5 72.3974  9.2396   1 
   0  10   5 80.4935 10.0077   1 
   0  10  -5 62.8367  8.2973   2 
   1 -10   5 438.308  26.546   1 
  -1 -10  -5 452.275  27.658   3 
  -1  10  -5 441.204  26.443   2 
   1  10   5 451.315  29.041   1 
   2 -10   5 175.045  13.039   1 
  -2 -10  -5 165.366  13.555   3 
  -2  10  -5 135.942  12.600   2 
   2  10   5 121.739  14.012   1 
   3 -10   5 198.799  14.784   1 
  -3 -10  -5 219.105  16.539   3 
   3  10   5 235.801  18.904   1 
  -3  10  -5 227.469  16.709   2 
   4 -10   5 71.6260  7.8170   1 
  -4 -10  -5 66.7431  8.7114   3 
   4  10   5 66.7093 10.4619   1 
  -4  10  -5 68.6739  9.2802   2 
  -5 -10  -5 8.28898 4.93334   3 
  -5  10  -5 9.23164 5.66277   2 
   5  10   5 4.79125 6.03704   1 
  -6 -10  -5 46.2705  8.0013   3 
   6  10   5 41.1555 10.0308   1 
  -6  10  -5 44.6367  8.9775   2 
  -7 -10  -5 10.1269  6.0321   3 
  -7  10  -5 17.2631  7.1091   2 
   7  10   5 13.2202  6.8376   1 
  -8 -10  -5 141.012  14.431   3 
  -8  10  -5 150.476  15.318   2 
   8  10   5 179.992  17.459   1 
  -9 -10  -5 87.6810 11.1671   3 
   9 -10   5 72.7026 10.5601   2 
   9  10   5 79.3353 12.8515   1 
   9 -11  -5 138.718  13.911   2 
  -9  11   5 145.531  16.672   3 
   9  11  -5 157.653  16.988   1 
   8 -11  -5 90.1993 11.0446   2 
   8  11  -5 107.538  13.689   1 
  -8  11   5 96.6410 13.6347   3 
   7 -11  -5 32.2240  7.1629   2 
   7  11  -5 28.8802  8.7632   1 
  -7  11   5 34.4496  9.2552   3 
   6 -11  -5 50.8256  7.8613   2 
   6  11  -5 58.6185 10.2467   1 
  -6  11   5 54.9835 10.1835   3 
   5 -11  -5 64.5938  8.3281   2 
   5  11  -5 61.3045 10.6273   1 
  -5  11   5 68.0033 10.5436   3 
   4 -11  -5 47.4822  7.3039   2 
  -4  11   5 74.3698 10.9787   3 
   4  11  -5 53.4110 10.2306   1 
   3 -11  -5 360.056  20.801   2 
   3  11  -5 339.104  24.760   1 
  -3  11   5 327.453  24.325   3 
   2  11  -5 479.529  31.113   1 
  -2  11   5 495.768  31.430   3 
   1  11  -5 77.6997  9.2625   2 
  -1  11   5 80.2478 10.2408   1 
  -1  11   5 85.6397 10.9250   3 
   0 -11   5 146.462  13.689   1 
   0 -11  -5 158.983  14.008   3 
   0  11   5 147.734  14.286   1 
   0  11  -5 144.152  12.836   2 
  -1 -11  -5 31.2748  7.1870   3 
   1 -11   5 27.0123  6.8462   1 
   1  11   5 48.2834 10.0019   1 
  -1  11  -5 41.1605  7.6631   2 
   2 -11   5 154.784  13.011   1 
  -2 -11  -5 160.287  14.056   3 
   2  11   5 161.199  16.034   1 
  -2  11  -5 159.951  13.945   2 
   3 -11   5 186.326  14.477   1 
  -3 -11  -5 182.865  15.652   3 
  -3  11  -5 227.516  16.975   2 
   3  11   5 209.907  18.845   1 
  -4 -11  -5 101.156  11.045   3 
   4  11   5 110.238  13.763   1 
  -4  11  -5 94.3140 11.4897   2 
  -5 -11  -5 60.8143  9.0320   3 
  -5  11  -5 51.0649  9.3102   2 
   5  11   5 44.1126 10.7526   1 
  -6 -11  -5 133.768  12.943   3 
   6  11   5 83.8955 13.2135   1 
  -6  11  -5 106.835  12.835   2 
  -7 -11  -5 193.901  16.737   3 
   7  11   5 174.624  18.203   1 
  -7  11  -5 172.571  16.681   2 
  -8 -11  -5 10.3234  6.6608   3 
   8  11   5 22.2101  9.2739   1 
   8 -12  -5 19.8252  7.2792   2 
  -8  12   5 20.0844  8.4637   3 
   8  12  -5 17.6500  8.7852   1 
   7 -12  -5 -3.8285  4.6119   2 
  -7  12   5 3.51502 6.97668   3 
   7  12  -5 2.42670 6.04039   1 
   6 -12  -5 121.400  12.006   2 
   6  12  -5 109.114  14.038   1 
  -6  12   5 116.581  14.573   3 
   5 -12  -5 259.599  18.232   2 
  -5  12   5 292.714  22.750   3 
   5  12  -5 250.676  22.045   1 
  -4  12   5 85.0720 12.3087   3 
   4  12  -5 105.037  13.417   1 
   3  12  -5 43.3056 10.3348   1 
  -3  12   5 45.5610  9.9194   3 
  -2  12   5 108.568  12.980   3 
   2  12  -5 123.841  13.998   1 
   1 -12  -5 52.0123  9.1751   3 
  -1 -12   5 37.8850  8.9453   1 
   0 -12  -5 160.131  14.599   3 
   0 -12   5 149.115  13.962   1 
   0  12  -5 155.362  13.810   2 
   0  12   5 149.103  14.939   1 
  -1 -12  -5 579.231  34.517   3 
   1 -12   5 585.953  33.691   1 
  -1  12  -5 527.614  32.929   2 
   1  12   5 557.103  35.694   1 
   2 -12   5 32.5976  7.1991   1 
  -2 -12  -5 26.4714  7.2635   3 
   2  12   5 13.8930  7.8908   1 
  -2  12  -5 28.9381  7.3457   2 
  -3 -12  -5 36.0180  7.9404   3 
   3  12   5 42.8147 10.4812   1 
  -3  12  -5 34.5371  8.1094   2 
  -4 -12  -5 100.039  11.974   3 
   4  12   5 113.040  14.733   1 
  -4  12  -5 116.966  13.134   2 
  -5 -12  -5 40.4065  8.7262   3 
   5  12   5 49.0226 11.1586   1 
  -5  12  -5 44.6955  9.1880   2 
  -6 -12  -5 168.586  16.053   3 
  -6  12  -5 175.986  16.518   2 
   6  12   5 175.561  18.253   1 
  -7 -12  -5 52.1195  9.6145   3 
  -7  12  -5 49.0649 10.1439   2 
   7  12   5 50.6671 11.8357   1 
   6 -13  -5 91.5119 10.9787   2 
   6  13  -5 91.6954 13.9704   1 
  -6  13   5 104.099  14.483   3 
  -5  13   5 18.7524  9.3584   3 
   5  13  -5 28.9631  9.6341   1 
  -4  13   5 24.6627  9.2102   3 
   4  13  -5 26.0439  9.1303   1 
  -3  13   5 29.9373  8.6396   3 
   3  13  -5 33.1410  9.7341   1 
  -1 -13   5 7.30927 6.70828   1 
   1 -13  -5 10.0063  6.7299   3 
   0 -13  -5 4.22423 5.81970   3 
   0 -13   5 3.97265 5.58427   1 
   1 -13   5 117.097  12.984   1 
  -1 -13  -5 111.332  12.992   3 
   1  13   5 124.321  14.755   1 
  -1  13  -5 135.583  13.474   2 
  -2 -13  -5 19.0086  7.3805   3 
   2  13   5 11.1327  8.5654   1 
  -2  13  -5 3.22517 5.69411   2 
  -3 -13  -5 200.039  17.723   3 
  -3  13  -5 219.483  18.198   2 
   3  13   5 214.561  21.063   1 
  -4 -13  -5 57.6882  9.9738   3 
   4  13   5 59.5161 12.9485   1 
  -4  13  -5 69.5456 10.9301   2 
  -5 -13  -5 32.8677  8.5295   3 
   5  13   5 38.7945 11.1839   1 
  -5  13  -5 35.4673  9.2327   2 
   3  14  -5 6.06621 7.65385   1 
  -3  14   5 2.80946 7.33110   3 
   2 -14  -5 4.34443 6.69274   3 
  -2 -14   5 11.5954  8.0975   1 
  -1 -14   5 20.8787  7.8184   1 
   1 -14  -5 21.9819  8.1923   3 
   0 -14  -5 129.804  14.398   3 
   0 -14   5 135.453  14.141   1 
   1 -14   5 169.547  15.456   1 
  -1 -14  -5 167.207  16.377   3 
  -2 -14  -5 31.5108  8.6202   3 
   2  14   5 16.3887 10.0786   1 
 -14   0   6 3.49234 5.35361   3 
  13   0  -6 65.1614  9.1588   2 
 -13   0   6 70.4284 10.1914   3 
  12   0  -6 529.445  30.331   2 
 -12   0   6 531.244  33.296   3 
  11   0  -6 100.723   9.951   2 
 -11   0   6 104.182  11.014   3 
  10   0  -6 44.5610  6.8798   2 
 -10   0   6 37.6383  6.3716   3 
   9   0  -6 93.9688  8.7551   2 
  -9   0   6 90.0749  9.3493   3 
  -8   0   6 926.803  51.300   3 
   8   0  -6 1017.01   48.54   2 
  -7   0   6 13.9048  3.9088   3 
   7   0  -6 14.0961  2.8672   1 
   7   0  -6 14.8218  3.9661   2 
   6   0  -6 1038.44   51.34   2 
  -6   0   6 1072.72   54.32   3 
   6   0  -6 1056.38   50.32   1 
  -5   0   6 1128.56   52.44   1 
   5   0  -6 1078.05   53.40   2 
  -5   0   6 1114.23   56.34   3 
  -4   0   6 198.948  12.419   3 
   4   0  -6 202.154  12.053   2 
  -4   0   6 197.445  10.722   1 
   3   0  -6 646.510  32.435   2 
  -3   0   6 668.502  31.689   1 
  -3   0   6 665.716  33.800   3 
   2   0  -6 120.845   7.719   2 
  -2   0   6 125.534   7.719   3 
  -2   0   6 128.402   7.191   1 
  -1   0   6 490.195  24.062   1 
  -1   0   6 499.095  25.004   3 
   1   0  -6 492.599  24.362   2 
   0   0   6 388.062  19.903   3 
   0   0   6 387.321  19.449   1 
   0   0  -6 392.705  19.515   2 
  -1   0  -6 752.561  37.571   3 
   1   0   6 759.904  36.686   1 
  -1   0  -6 768.831  36.419   2 
   2   0   6 86.6853  5.9660   1 
  -2   0  -6 84.1397  5.5562   3 
  -2   0  -6 77.1878  5.6807   2 
  -3   0  -6 1560.69   77.16   3 
  -3   0  -6 1592.92   73.89   2 
   3   0   6 1573.01   74.83   1 
   4   0   6 781.113  38.714   1 
  -4   0  -6 764.980  37.703   2 
  -4   0  -6 785.705  39.533   3 
   5   0   6 174.219  11.385   1 
  -5   0  -6 178.713  11.288   3 
  -5   0  -6 168.159  10.564   2 
   6   0   6 164.510  11.585   1 
  -6   0  -6 164.485  10.730   2 
  -6   0  -6 180.908  11.933   3 
  -7   0  -6 2.17544 2.83238   3 
  -7   0  -6 3.56103 2.71764   2 
   7   0   6 0.97509 3.02783   1 
  -8   0  -6 4.78855 3.86792   3 
   8   0   6 7.81479 3.78642   1 
  -9   0  -6 101.430  10.135   3 
   9   0   6 90.9593  9.2886   1 
  10   0   6 28.2379  6.2793   1 
 -10   0  -6 28.9413  6.8435   3 
 -11   0  -6 30.9929  7.5669   3 
 -12   0  -6 203.971  18.193   3 
 -13   0  -6 236.263  20.415   3 
 -14  -1   6 29.0355  8.2368   3 
 -14   1   6 44.7850  9.4287   3 
 -13  -1   6 39.2931  8.2862   3 
  13  -1  -6 52.6389  8.7977   2 
 -13   1   6 49.8610  8.8863   3 
 -12  -1   6 48.3026  8.1730   3 
  12  -1  -6 43.6940  7.9339   2 
  12   1  -6 44.0667  7.3172   2 
 -12   1   6 26.5406  7.0724   3 
  11  -1  -6 301.321  19.805   2 
 -11  -1   6 328.136  21.820   3 
 -11   1   6 293.901  21.210   3 
  11   1  -6 299.700  19.061   2 
  10  -1  -6 177.007  13.511   2 
 -10  -1   6 200.950  14.986   3 
  10   1  -6 183.402  13.101   2 
 -10   1   6 174.787  14.231   3 
  -9  -1   6 396.467  23.641   3 
   9  -1  -6 386.037  22.016   2 
   9   1  -6 341.839  21.048   2 
  -9   1   6 375.388  23.423   3 
   8  -1  -6 278.006  15.902   2 
  -8  -1   6 269.364  16.533   3 
   8   1  -6 221.620  14.117   1 
  -8   1   6 219.737  15.915   3 
   8   1  -6 223.003  14.787   2 
   7  -1  -6 159.982  10.767   2 
  -7  -1   6 166.140  11.395   3 
   7   1  -6 130.825   9.424   1 
  -7   1   6 137.953  11.048   3 
   7   1  -6 146.392  10.405   2 
   6  -1  -6 353.076  21.848   2 
  -6  -1   6 368.730  22.926   3 
  -6   1   6 442.027  24.156   3 
  -6   1   6 422.541  19.881   1 
   6   1  -6 433.687  21.683   1 
   6   1  -6 454.962  22.687   2 
  -5  -1   6 1311.20   63.43   3 
   5  -1  -6 1265.16   60.48   2 
  -5   1   6 1258.16   64.11   3 
   5   1  -6 1235.06   60.23   1 
   5   1  -6 1275.25   60.79   2 
  -5   1   6 1229.54   58.74   1 
   4  -1  -6 320.599  18.492   2 
  -4  -1   6 338.826  19.213   3 
   4   1  -6 348.099  18.639   2 
  -4   1   6 369.564  17.010   1 
  -4   1   6 360.570  19.863   3 
   3  -1  -6 78.4021  6.6911   2 
  -3  -1   6 83.9090  6.5686   3 
  -3  -1   6 82.9541  6.3809   1 
  -3   1   6 115.471   7.444   3 
   3   1  -6 109.186   6.994   2 
  -3   1   6 117.860   5.750   1 
  -2  -1   6 8.35235 2.05572   1 
  -2  -1   6 10.5977  1.9770   3 
   2  -1  -6 7.84012 2.24366   2 
   2   1  -6 13.1736  2.5542   2 
  -2   1   6 13.0791  2.5488   3 
  -2   1   6 13.8243  1.8995   1 
  -1  -1   6 467.478  24.201   3 
   1  -1  -6 464.835  23.841   2 
  -1  -1   6 457.415  23.966   1 
  -1   1   6 511.107  23.816   1 
  -1   1   6 525.289  25.352   3 
   1   1  -6 499.040  24.302   2 
   0  -1   6 1511.80   73.68   1 
   0  -1  -6 1579.52   73.04   2 
   0   1   6 1593.55   73.75   1 
   0   1   6 1592.91   76.87   3 
   0   1  -6 1584.86   73.54   2 
   1  -1   6 1499.21   70.31   1 
  -1  -1  -6 1480.95   73.02   3 
  -1  -1  -6 1489.25   69.37   2 
   1   1   6 1491.43   70.44   1 
  -1   1  -6 1503.17   70.07   2 
  -1   1  -6 1499.44   72.14   3 
  -2  -1  -6 297.813  13.730   3 
   2  -1   6 291.245  13.442   1 
   2   1   6 213.690  13.166   1 
  -2   1  -6 206.396  13.001   2 
  -2   1  -6 204.975  12.544   3 
   3  -1   6 99.3972  7.0197   1 
  -3  -1  -6 106.943   6.550   2 
  -3  -1  -6 104.042   7.124   3 
  -3   1  -6 103.130   6.702   3 
  -3   1  -6 97.4196  7.1828   2 
   3   1   6 98.0407  7.3269   1 
   4  -1   6 664.470  32.702   1 
  -4  -1  -6 656.815  31.559   2 
  -4  -1  -6 668.794  33.775   3 
  -4   1  -6 645.847  32.498   2 
  -4   1  -6 625.928  33.303   3 
   4   1   6 640.819  33.176   1 
  -5  -1  -6 103.597   7.160   2 
  -5  -1  -6 110.862   8.429   3 
   5  -1   6 115.896   8.321   1 
   5   1   6 109.077   8.537   1 
  -5   1  -6 111.859   8.056   3 
  -5   1  -6 112.763   8.150   2 
  -6  -1  -6 1484.63   71.82   2 
   6  -1   6 1539.63   73.70   1 
  -6  -1  -6 1559.74   76.69   3 
  -6   1  -6 1502.03   72.85   2 
   6   1   6 1511.20   74.36   1 
  -6   1  -6 1556.73   76.45   3 
  -7  -1  -6 800.977  43.661   3 
   7  -1   6 906.858  42.526   1 
  -7   1  -6 822.929  43.626   3 
   7   1   6 808.167  42.739   1 
  -7   1  -6 782.417  41.310   2 
   8  -1   6 91.4811  8.8299   1 
  -8  -1  -6 87.3960  9.0948   3 
  -8   1  -6 107.300   9.606   3 
   8   1   6 120.189  10.045   1 
   9  -1   6 149.631  11.174   2 
  -9  -1  -6 162.842  13.091   3 
   9  -1   6 151.334  12.173   1 
  -9   1  -6 166.156  13.667   3 
   9   1   6 154.637  12.877   1 
 -10  -1  -6 87.0862 10.5596   3 
  10   1   6 123.713  11.484   1 
 -10   1  -6 123.594  11.943   3 
 -11  -1  -6 64.7331  9.4129   3 
 -11   1  -6 47.5198  8.7450   3 
 -12  -1  -6 283.480  22.119   3 
 -12   1  -6 264.774  21.085   3 
 -13  -1  -6 7.82419 6.25621   3 
 -13   1  -6 5.39387 5.95966   3 
  14  -2  -6 33.9468  8.3281   2 
 -14  -2   6 48.8604  9.6753   3 
 -14   2   6 45.3642  9.6189   3 
  13  -2  -6 141.626  13.333   2 
 -13  -2   6 128.877  13.866   3 
 -13   2   6 124.812  13.879   3 
 -12  -2   6 360.124  24.368   3 
  12  -2  -6 354.598  22.670   2 
 -12   2   6 318.051  23.812   3 
  11  -2  -6 129.734  12.478   2 
 -11  -2   6 137.504  13.179   3 
  11   2  -6 166.661  12.336   2 
 -11   2   6 175.958  14.322   3 
 -10  -2   6 44.5716  6.9146   3 
  10  -2  -6 40.4651  7.2474   2 
  10   2  -6 31.3158  6.1060   2 
 -10   2   6 27.9328  6.2055   3 
  -9  -2   6 31.1149  5.8635   3 
   9  -2  -6 39.4874  6.6010   2 
  -9   2   6 33.8859  5.8965   3 
   9   2  -6 34.9010  5.7464   2 
   8  -2  -6 268.857  16.250   2 
  -8  -2   6 264.830  16.978   3 
  -8   2   6 236.020  17.145   3 
   8   2  -6 260.383  15.904   2 
   8   2  -6 234.539  15.301   1 
  -7  -2   6 134.680  11.094   3 
   7  -2  -6 139.934  10.958   2 
  -7   2   6 167.420  12.566   3 
   7   2  -6 174.525  11.437   2 
   7   2  -6 171.133  10.870   1 
   6  -2  -6 947.039  47.259   2 
  -6  -2   6 966.955  49.509   3 
   6   2  -6 976.631  47.699   2 
  -6   2   6 962.880  50.914   3 
   6   2  -6 950.545  47.400   1 
  -5  -2   6 948.604  46.619   3 
   5  -2  -6 888.986  44.558   2 
   5   2  -6 909.623  44.912   1 
   5   2  -6 912.479  44.662   2 
  -5   2   6 896.261  47.519   3 
  -4  -2   6 985.923  49.364   3 
   4  -2  -6 971.991  47.531   2 
   4   2  -6 929.090  47.376   2 
   4   2  -6 1034.55   48.22   1 
  -4   2   6 1002.18   50.49   3 
  -3  -2   6 275.486  16.837   3 
  -3  -2   6 293.671  17.208   1 
   3  -2  -6 295.797  16.972   2 
   3   2  -6 349.009  17.303   2 
  -3   2   6 361.822  18.525   3 
  -3   2   6 348.855  15.785   1 
  -2  -2   6 609.379  31.890   1 
  -2  -2   6 624.316  32.088   3 
   2  -2  -6 618.147  31.572   2 
  -2   2   6 700.219  33.642   3 
  -2   2   6 655.584  30.902   1 
   2   2  -6 670.392  31.854   2 
   1  -2  -6 305.189  14.957   2 
  -1  -2   6 301.187  15.452   1 
  -1   2   6 284.882  16.101   3 
   1   2  -6 279.955  15.395   2 
  -1   2   6 268.230  14.724   1 
   0  -2   6 328.824  19.301   1 
   0  -2  -6 329.283  18.634   2 
   0   2   6 428.585  19.711   1 
   0   2   6 422.135  20.845   3 
   0   2  -6 415.596  19.980   2 
  -1  -2  -6 440.399  21.699   3 
  -1  -2  -6 438.650  19.681   2 
   1  -2   6 446.344  20.755   1 
  -1   2  -6 359.082  20.607   2 
   1   2   6 365.204  20.685   1 
  -1   2  -6 373.498  20.057   3 
  -2  -2  -6 522.458  27.270   3 
   2  -2   6 516.036  26.044   1 
  -2  -2  -6 531.682  24.952   2 
  -2   2  -6 521.844  26.504   2 
   2   2   6 526.303  26.717   1 
  -2   2  -6 509.177  26.206   3 
  -3  -2  -6 2551.00  115.65   2 
  -3  -2  -6 2457.94  122.44   3 
   3  -2   6 2558.95  117.71   1 
  -3   2  -6 2475.79  121.90   3 
   3   2   6 2520.93  118.45   1 
  -3   2  -6 2534.24  117.45   2 
  -4  -2  -6 803.549  40.702   3 
  -4  -2  -6 784.465  37.428   2 
   4  -2   6 773.077  38.974   1 
   4   2   6 794.531  40.105   1 
  -4   2  -6 796.797  40.322   3 
  -4   2  -6 801.626  39.489   2 
   5  -2   6 360.343  18.745   1 
  -5  -2  -6 344.100  16.977   2 
  -5  -2  -6 342.600  19.458   3 
   5   2   6 329.316  19.513   1 
  -5   2  -6 309.094  18.729   2 
  -5   2  -6 319.735  19.015   3 
  -6  -2  -6 2.87256 2.88160   3 
   6  -2   6 4.45119 2.78196   1 
  -6   2  -6 10.9365  3.3728   3 
  -6   2  -6 11.8692  3.6768   2 
   6   2   6 2.65986 3.08709   1 
  -7  -2  -6 461.747  25.998   3 
   7  -2   6 446.036  24.550   1 
   7   2   6 462.642  26.121   1 
  -7   2  -6 453.609  24.947   2 
  -7   2  -6 414.640  25.689   3 
  -8  -2  -6 16.0605  4.6960   3 
   8  -2   6 11.4983  4.1514   1 
  -8   2  -6 5.16877 3.95051   3 
   8   2   6 11.9566  4.6435   1 
  -8   2  -6 7.29194 3.99477   2 
  -9  -2  -6 300.840  20.506   3 
   9  -2   6 290.315  19.221   1 
   9  -2   6 286.893  18.545   2 
  -9   2  -6 339.101  21.175   3 
   9   2   6 369.507  21.859   1 
  10  -2   6 41.9019  6.8246   2 
 -10  -2  -6 50.8475  8.0313   3 
 -10   2  -6 53.5311  8.2102   3 
  10   2   6 53.2906  7.9621   1 
 -11  -2  -6 226.858  17.862   3 
 -11   2  -6 206.614  17.587   3 
  11   2   6 219.935  17.511   1 
 -12  -2  -6 212.675  17.685   3 
 -12   2  -6 183.346  17.315   3 
 -13  -2  -6 102.219  13.558   3 
 -13   2  -6 104.858  13.451   3 
  14  -3  -6 77.8482 11.1971   2 
 -14  -3   6 81.1908 11.8297   3 
 -14   3   6 104.517  13.095   3 
  13  -3  -6 115.263  12.369   2 
 -13  -3   6 107.730  12.559   3 
 -13   3   6 99.8946 12.7828   3 
 -12  -3   6 100.080  11.509   3 
  12  -3  -6 116.970  11.760   2 
 -12   3   6 76.1740 11.1750   3 
 -11  -3   6 94.1336 10.4619   3 
  11  -3  -6 92.1012 10.3061   2 
 -11   3   6 84.6851 10.7990   3 
  10  -3  -6 78.8452  9.1937   2 
 -10   3   6 60.9192  8.8726   3 
  10   3  -6 75.1050  7.9171   2 
  -9  -3   6 480.081  27.100   3 
   9  -3  -6 489.842  25.888   2 
  -9   3   6 410.877  27.267   3 
   9   3  -6 402.828  24.400   2 
   9   3  -6 418.421  25.123   1 
   8  -3  -6 406.988  22.913   2 
  -8  -3   6 372.846  23.497   3 
   8   3  -6 402.304  22.870   2 
  -8   3   6 395.064  25.076   3 
   8   3  -6 389.337  22.742   1 
  -7  -3   6 220.156  15.365   3 
   7  -3  -6 216.753  15.129   2 
   7   3  -6 249.055  15.427   1 
  -7   3   6 269.114  17.714   3 
   7   3  -6 280.185  16.096   2 
   6  -3  -6 542.560  30.105   2 
  -6  -3   6 561.326  31.077   3 
   6   3  -6 613.505  30.895   1 
  -6   3   6 578.693  32.780   3 
   6   3  -6 610.295  30.250   2 
  -5  -3   6 755.942  37.349   3 
   5  -3  -6 714.515  36.175   2 
   5   3  -6 714.553  36.848   1 
   5   3  -6 707.941  35.939   2 
  -5   3   6 709.077  38.785   3 
  -4  -3   6 215.389  13.819   3 
   4  -3  -6 231.441  14.180   2 
   4   3  -6 272.845  15.189   1 
   4   3  -6 275.270  14.559   2 
  -4   3   6 271.920  15.938   3 
  -3  -3   6 1095.83   59.78   3 
   3  -3  -6 1117.93   57.99   2 
   3   3  -6 1267.59   58.49   2 
   3   3  -6 1317.81   59.73   1 
  -3   3   6 1278.91   61.95   3 
  -3   3   6 1276.44   57.55   1 
  -2  -3   6 1280.10   62.83   1 
  -2  -3   6 1273.96   63.38   3 
   2  -3  -6 1289.01   61.62   2 
  -2   3   6 1311.60   65.43   3 
  -2   3   6 1356.18   61.78   1 
   2   3  -6 1326.23   62.12   2 
  -1  -3   6 1236.22   57.14   1 
   1  -3  -6 1298.12   56.02   2 
  -1   3   6 1123.60   59.35   3 
   1   3  -6 1137.36   56.53   2 
  -1   3   6 1131.14   56.37   1 
   0  -3  -6 1497.20   65.02   2 
   0  -3   6 1445.05   66.53   1 
   0   3  -6 1398.00   66.30   2 
   0   3   6 1302.36   66.27   1 
   0   3   6 1332.82   69.41   3 
   1  -3   6 462.769  24.694   1 
  -1  -3  -6 474.537  23.368   2 
  -1  -3  -6 485.461  26.115   3 
   1   3   6 517.255  25.463   1 
  -1   3  -6 513.961  25.333   2 
   2  -3   6 132.631   9.117   1 
  -2  -3  -6 136.858   7.796   2 
  -2  -3  -6 146.442  10.053   3 
   2   3   6 168.260  10.327   1 
  -2   3  -6 164.943  10.183   2 
  -2   3  -6 169.363   8.606   3 
   3  -3   6 188.950  10.789   1 
  -3  -3  -6 197.720  11.739   3 
  -3   3  -6 172.320  10.653   3 
  -3   3  -6 169.375  11.414   2 
   3   3   6 168.292  11.683   1 
   4  -3   6 94.3910  6.6507   1 
  -4  -3  -6 90.1099  7.0781   3 
  -4   3  -6 80.3278  7.2430   3 
   4   3   6 67.4976  7.0711   1 
  -4   3  -6 67.5474  6.8344   2 
   5  -3   6 106.938   8.812   1 
  -5  -3  -6 113.446   9.674   3 
   5   3   6 158.914  11.148   1 
  -5   3  -6 161.106  10.691   2 
  -5   3  -6 170.845  10.835   3 
  -6  -3  -6 530.516  29.824   3 
   6  -3   6 534.000  28.070   1 
  -6   3  -6 552.124  30.080   3 
   6   3   6 533.230  29.928   1 
  -6   3  -6 540.312  29.131   2 
  -7  -3  -6 286.805  18.845   3 
   7  -3   6 309.900  17.805   1 
   7   3   6 312.656  19.720   1 
  -7   3  -6 287.965  18.574   2 
  -7   3  -6 318.167  19.441   3 
  -8  -3  -6 477.658  27.613   3 
   8  -3   6 455.695  25.561   1 
  -8   3  -6 448.232  26.313   2 
  -8   3  -6 454.799  27.458   3 
   8   3   6 479.001  27.956   1 
  -9  -3  -6 122.982  11.509   3 
   9   3   6 124.759  11.878   1 
  -9   3  -6 127.569  11.599   3 
  10  -3   6 131.500  11.556   2 
 -10  -3  -6 124.150  12.323   3 
  10   3   6 158.806  13.977   1 
 -10   3  -6 145.496  13.135   3 
 -11  -3  -6 13.2794  6.1483   3 
  11   3   6 7.01651 5.16947   1 
 -11   3  -6 3.90069 5.10628   3 
 -12  -3  -6 153.579  15.102   3 
 -12   3  -6 153.341  14.903   3 
 -13  -4   6 101.911  12.256   3 
 -13   4   6 103.515  13.037   3 
  12  -4  -6 71.5755 10.0391   2 
 -12  -4   6 75.1686  9.9812   3 
 -12   4   6 62.4510 10.4990   3 
  11  -4  -6 131.018  12.654   2 
 -11  -4   6 134.222  12.992   3 
 -11   4   6 150.068  14.380   3 
 -10  -4   6 146.945  13.366   3 
  10  -4  -6 143.896  13.017   2 
 -10   4   6 204.020  15.987   3 
   9  -4  -6 72.3849  8.7900   2 
  -9  -4   6 77.1328  8.7035   3 
   9   4  -6 93.0753  9.5410   2 
   9   4  -6 77.9031  8.7673   1 
  -9   4   6 75.7893 10.0187   3 
  -8  -4   6 1.10393 3.02904   3 
   8  -4  -6 -0.8300  3.4540   2 
  -8   4   6 13.2874  5.1734   3 
   8   4  -6 7.34129 4.10510   1 
   7  -4  -6 92.0087  8.7519   2 
  -7  -4   6 93.3934  8.1115   3 
  -7   4   6 85.6418  9.7874   3 
   7   4  -6 88.9261  8.0171   2 
   7   4  -6 87.6234  8.5980   1 
   6  -4  -6 89.7196  8.0385   2 
  -6  -4   6 95.4820  7.7383   3 
   6   4  -6 95.0035  8.6523   1 
   6   4  -6 93.7661  7.7895   2 
  -6   4   6 97.6415  9.3606   3 
   5  -4  -6 618.842  31.970   2 
  -5  -4   6 653.769  32.767   3 
   5   4  -6 632.151  33.269   1 
  -5   4   6 623.015  34.693   3 
   5   4  -6 601.574  31.694   2 
  -4  -4   6 936.488  46.435   3 
   4  -4  -6 917.696  45.219   2 
   4   4  -6 934.332  46.763   1 
   4   4  -6 913.112  45.312   2 
  -4   4   6 934.229  48.605   3 
  -3  -4   6 242.000  13.760   3 
   3  -4  -6 232.634  14.156   2 
  -3   4   6 263.139  13.492   1 
  -3   4   6 252.455  15.942   3 
   3   4  -6 275.647  15.885   1 
   3   4  -6 262.664  14.685   2 
   2  -4  -6 2519.15  120.28   2 
  -2  -4   6 2491.08  124.86   3 
  -2   4   6 2639.91  121.34   1 
   2   4  -6 2644.65  121.07   2 
   2   4  -6 2657.27  122.78   1 
  -2   4   6 2628.08  127.49   3 
  -1  -4   6 607.535  30.097   3 
   1  -4  -6 635.413  30.206   2 
  -1  -4   6 610.242  31.614   1 
  -1   4   6 613.670  31.118   1 
   1   4  -6 632.344  31.224   2 
  -1   4   6 601.061  32.827   3 
   0  -4   6 939.684  44.332   1 
   0  -4  -6 953.719  42.550   2 
   0   4  -6 868.168  43.911   2 
   0   4   6 872.345  46.270   3 
   0   4   6 847.905  44.085   1 
  -1  -4  -6 115.134   9.184   3 
   1  -4   6 114.279   8.556   1 
  -1  -4  -6 112.231   6.979   2 
  -1   4  -6 148.930   7.212   3 
   1   4   6 140.481   9.409   1 
  -1   4  -6 155.949   9.594   2 
  -2  -4  -6 788.196  40.018   3 
   2  -4   6 735.527  37.726   1 
   2   4   6 764.709  38.979   1 
  -2   4  -6 787.658  38.632   2 
  -2   4  -6 760.378  38.003   3 
   3   4   6 94.5656  8.1473   1 
  -3   4  -6 94.7561  6.5588   3 
  -3   4  -6 94.6264  8.0241   2 
  -4  -4  -6 368.301  20.215   3 
   4  -4   6 375.629  18.888   1 
   4   4   6 328.051  20.249   1 
  -4   4  -6 329.686  19.799   2 
  -4   4  -6 320.984  18.998   3 
  -5  -4  -6 728.529  39.708   3 
   5  -4   6 726.761  37.410   1 
  -5   4  -6 757.547  39.724   3 
   5   4   6 776.763  39.996   1 
  -5   4  -6 773.811  39.118   2 
  -6  -4  -6 179.990  14.452   3 
   6  -4   6 203.740  13.403   1 
  -6   4  -6 252.717  15.610   2 
  -6   4  -6 262.580  16.824   3 
   6   4   6 261.065  16.484   1 
   7  -4   6 352.197  20.423   1 
  -7  -4  -6 334.022  21.906   3 
   7   4   6 359.000  23.044   1 
  -7   4  -6 427.760  24.372   3 
  -7   4  -6 376.494  22.339   2 
  -8  -4  -6 16.7990  5.1603   3 
  -8   4  -6 22.0432  6.0151   3 
  -8   4  -6 19.6695  5.5534   2 
   8   4   6 20.3428  5.9080   1 
  -9  -4  -6 335.661  23.058   3 
   9   4   6 362.477  24.254   1 
  -9   4  -6 384.809  24.111   3 
 -10  -4  -6 147.396  13.616   3 
  10  -4   6 148.016  12.904   2 
 -10   4  -6 154.920  13.801   3 
  10   4   6 177.858  15.560   1 
 -11  -4  -6 399.118  26.992   3 
  11  -4   6 430.289  25.417   2 
  11   4   6 398.956  27.558   1 
 -11   4  -6 407.146  27.259   3 
 -12  -4  -6 30.6264  7.9559   3 
  12   4   6 11.0676  6.7511   1 
  13  -5  -6 193.261  16.414   2 
 -13  -5   6 185.392  16.994   3 
 -13   5   6 157.619  17.031   3 
 -12  -5   6 79.7920 10.7488   3 
  12  -5  -6 99.7025 11.4745   2 
 -12   5   6 56.9291 10.5549   3 
 -11  -5   6 121.319  12.413   3 
  11  -5  -6 125.353  12.544   2 
 -11   5   6 120.126  13.782   3 
  10  -5  -6 46.1056  8.1795   2 
 -10  -5   6 39.1719  6.9378   3 
 -10   5   6 33.3391  8.3181   3 
  10   5  -6 34.1629  7.6044   1 
   9  -5  -6 6.21608 4.66218   2 
  -9  -5   6 6.35595 3.78578   3 
  -9   5   6 1.96750 4.36770   3 
   9   5  -6 0.91527 4.25257   1 
   8  -5  -6 407.360  23.642   2 
  -8  -5   6 419.566  24.221   3 
   8   5  -6 374.814  22.683   2 
  -8   5   6 402.336  26.970   3 
   8   5  -6 411.115  24.780   1 
   7  -5  -6 760.128  40.568   2 
  -7  -5   6 753.481  41.639   3 
   7   5  -6 836.532  42.386   1 
   7   5  -6 814.939  39.986   2 
  -7   5   6 787.394  44.331   3 
   6  -5  -6 390.626  23.867   2 
  -6  -5   6 430.570  24.225   3 
  -6   5   6 421.229  26.472   3 
   6   5  -6 461.558  23.740   2 
   6   5  -6 485.310  25.856   1 
  -5  -5   6 232.086  13.480   3 
   5  -5  -6 220.459  13.785   2 
   5   5  -6 205.228  13.283   2 
   5   5  -6 209.007  14.758   1 
  -5   5   6 216.909  15.225   3 
   4  -5  -6 412.300  22.429   2 
  -4  -5   6 432.782  22.452   3 
   4   5  -6 398.739  23.890   1 
  -4   5   6 434.965  24.937   3 
   4   5  -6 414.372  22.509   2 
  -3  -5   6 972.840  46.462   3 
   3  -5  -6 997.692  45.621   2 
  -3   5   6 883.993  48.791   3 
   3   5  -6 938.203  47.573   1 
   3   5  -6 922.972  45.949   2 
  -3   5   6 886.470  45.020   1 
   2  -5  -6 1490.23   70.94   2 
  -2  -5   6 1507.05   73.23   3 
  -2   5   6 1513.57   72.04   1 
   2   5  -6 1537.89   73.69   1 
  -2   5   6 1478.02   75.97   3 
   2   5  -6 1513.76   71.98   2 
   1  -5  -6 1264.41   53.95   2 
  -1  -5   6 1193.60   55.03   3 
  -1  -5   6 1261.33   56.29   1 
  -1   5   6 1083.33   55.37   1 
  -1   5   6 970.652  57.500   3 
   1   5  -6 1004.45   54.56   2 
   0  -5   6 9.88612 3.50035   1 
   0  -5  -6 11.1866  2.4252   2 
   0  -5   6 7.92552 1.60265   3 
   0   5  -6 2.35126 2.43544   2 
   0   5   6 3.17048 2.76272   1 
   0   5   6 3.63434 2.82039   3 
   1  -5   6 187.152  12.155   1 
  -1  -5  -6 189.381  12.873   3 
  -1  -5  -6 197.614  10.272   2 
  -1   5  -6 203.497  12.673   2 
   1   5   6 205.565  13.114   1 
  -2  -5  -6 530.862  31.469   3 
   2  -5   6 520.307  29.562   1 
  -2   5  -6 639.064  31.086   2 
  -2   5  -6 619.975  29.704   3 
   2   5   6 621.542  31.574   1 
   3  -5   6 52.9125  5.3987   1 
  -3  -5  -6 59.2704  6.3221   3 
  -3   5  -6 56.0176  6.3502   2 
   3   5   6 53.9490  6.6416   1 
  -3   5  -6 51.7281  4.7623   3 
  -4  -5  -6 383.972  23.013   3 
   4  -5   6 357.908  21.099   1 
  -4   5  -6 426.141  23.282   2 
   4   5   6 425.105  23.772   1 
  -4   5  -6 413.610  21.969   3 
  -5  -5  -6 391.867  23.706   3 
   5  -5   6 376.762  21.679   1 
  -5   5  -6 446.851  24.081   2 
  -5   5  -6 403.221  22.867   3 
   5   5   6 424.582  24.490   1 
  -6  -5  -6 208.030  14.160   3 
   6  -5   6 197.282  12.301   1 
  -6   5  -6 197.344  14.156   2 
  -6   5  -6 178.294  13.187   3 
   6   5   6 184.643  14.546   1 
  -7  -5  -6 150.360  11.356   3 
   7  -5   6 128.408   9.167   1 
  -7   5  -6 103.826  10.495   2 
  -7   5  -6 95.2345 10.2895   3 
   7   5   6 106.287  11.173   1 
  -8  -5  -6 511.188  28.452   3 
  -8   5  -6 462.120  31.121   3 
  -8   5  -6 446.384  27.614   2 
   8   5   6 441.947  28.883   1 
  -9  -5  -6 30.4749  6.7040   3 
   9   5   6 41.9456  7.9986   1 
  -9   5  -6 41.2083  7.6353   2 
  10  -5   6 208.922  15.968   2 
 -10  -5  -6 219.913  16.759   3 
  10   5   6 187.892  17.333   1 
  11  -5   6 13.6565  6.0561   2 
 -11  -5  -6 13.5863  5.9371   3 
  11   5   6 9.02177 6.28670   1 
 -12  -5  -6 6.61382 5.76154   3 
  12  -5   6 16.4052  6.6190   2 
  12   5   6 13.9475  6.9471   1 
  13  -6  -6 50.7939  9.7477   2 
 -13  -6   6 48.5518  9.4503   3 
 -13   6   6 29.3368  9.2796   3 
  12  -6  -6 0.87616 5.38210   2 
 -12  -6   6 3.09207 5.25634   3 
 -12   6   6 5.63824 6.05610   3 
 -11  -6   6 102.608  11.136   3 
  11  -6  -6 96.6201 11.2501   2 
 -11   6   6 89.6913 12.9600   3 
 -10  -6   6 554.814  34.792   3 
  10   6  -6 617.734  35.568   1 
 -10   6   6 638.712  39.204   3 
   9  -6  -6 20.1356  5.8566   2 
  -9  -6   6 29.2397  6.0665   3 
   9   6  -6 30.4747  7.1758   1 
  -9   6   6 31.3121  8.8336   3 
  -8  -6   6 293.262  19.490   3 
   8  -6  -6 285.987  19.301   2 
   8   6  -6 338.050  21.291   1 
  -8   6   6 335.946  23.100   3 
   7  -6  -6 24.8343  5.4754   2 
  -7  -6   6 23.1596  4.9003   3 
   7   6  -6 32.5086  6.8108   1 
  -7   6   6 33.3824  7.1145   3 
   7   6  -6 32.9598  4.9395   2 
  -6  -6   6 115.759   9.041   3 
   6  -6  -6 102.729   9.285   2 
   6   6  -6 120.119  10.754   1 
   6   6  -6 121.441   9.101   2 
  -6   6   6 108.570  11.031   3 
   5  -6  -6 145.526  10.117   2 
  -5  -6   6 142.658   9.219   3 
   5   6  -6 118.170  10.793   1 
  -5   6   6 98.4805 10.2533   3 
   5   6  -6 108.062   9.055   2 
   4  -6  -6 1067.81   50.16   2 
  -4  -6   6 1053.87   51.25   3 
  -4   6   6 995.765  53.968   3 
   4   6  -6 999.609  50.193   2 
   4   6  -6 972.270  52.219   1 
  -3  -6   6 175.899  10.933   3 
   3  -6  -6 172.367  11.499   2 
   3   6  -6 198.125  12.334   2 
  -3   6   6 192.097  11.447   1 
   3   6  -6 204.027  13.830   1 
  -3   6   6 190.912  13.641   3 
  -2  -6   6 162.357   9.220   3 
   2  -6  -6 154.271   9.856   2 
   2   6  -6 159.827  10.758   2 
  -2   6   6 143.507  11.583   3 
   2   6  -6 156.174  11.896   1 
  -2   6   6 141.716  10.424   1 
  -1  -6   6 221.596  12.786   3 
   1  -6  -6 241.826  13.333   2 
  -1  -6   6 250.818  15.737   1 
  -1   6   6 244.508  16.093   3 
  -1   6   6 243.201  15.251   1 
   1   6  -6 243.783  14.791   2 
   0  -6   6 295.839  16.756   1 
   0  -6   6 269.454  14.156   3 
   0  -6  -6 290.920  14.458   2 
   0   6   6 239.071  16.850   3 
   0   6  -6 240.808  15.779   2 
   0   6   6 244.871  16.498   1 
  -1  -6  -6 879.593  46.339   3 
   1  -6   6 855.050  44.092   1 
  -1  -6  -6 863.869  41.520   2 
   1   6   6 892.288  45.428   1 
  -1   6  -6 916.366  44.588   2 
  -2  -6  -6 437.085  25.112   3 
   2  -6   6 448.906  23.684   1 
   2   6   6 442.878  25.272   1 
  -2   6  -6 417.291  22.641   3 
  -2   6  -6 420.013  24.186   2 
  -3  -6  -6 56.9166  7.1807   3 
   3  -6   6 58.4786  6.0226   1 
  -3   6  -6 70.8282  7.4024   2 
   3   6   6 76.6960  8.1821   1 
  -4  -6  -6 10.5260  4.1987   3 
   4  -6   6 11.7968  3.2638   1 
   4   6   6 5.82611 4.02385   1 
  -4   6  -6 9.65203 3.92866   2 
  -5  -6  -6 764.095  40.742   3 
   5  -6   6 764.609  37.813   1 
   5   6   6 736.240  40.976   1 
  -5   6  -6 722.596  39.739   2 
   6  -6   6 321.652  18.841   1 
  -6  -6  -6 307.812  20.668   3 
  -6   6  -6 357.190  21.529   2 
   6   6   6 361.198  22.587   1 
  -7  -6  -6 63.8898  8.1630   3 
  -7   6  -6 50.0525  7.8704   2 
   7   6   6 49.0373  8.1337   1 
  -8  -6  -6 82.6800  9.6770   3 
  -8   6  -6 86.2811 10.2681   2 
   8   6   6 100.169  11.093   1 
  -9  -6  -6 74.3171  9.2158   3 
  -9   6  -6 74.1931  9.7637   2 
   9   6   6 66.6598  9.9844   1 
  10  -6   6 94.3775 10.9062   2 
 -10  -6  -6 98.3807 11.2109   3 
  10   6   6 84.4695 11.7977   1 
 -11  -6  -6 187.543  16.681   3 
  11  -6   6 197.543  16.244   2 
  11   6   6 182.351  18.036   1 
  12  -7  -6 7.97159 6.22209   2 
 -12  -7   6 3.94487 5.55218   3 
 -12   7   6 9.78997 7.47455   3 
  11  -7  -6 191.289  16.324   2 
 -11  -7   6 186.391  15.929   3 
 -11   7   6 179.765  18.743   3 
  11   7  -6 188.402  16.940   1 
 -10  -7   6 7.06585 5.19138   3 
  10  -7  -6 5.63370 5.07325   2 
 -10   7   6 4.42076 6.52985   3 
  10   7  -6 4.14294 6.02001   1 
  -9  -7   6 112.203  10.508   3 
   9  -7  -6 115.935  11.092   2 
   9   7  -6 99.2297 11.5211   1 
  -9   7   6 89.7276 12.2260   3 
   8  -7  -6 39.9070  7.0847   2 
  -8  -7   6 39.8439  6.1197   3 
  -8   7   6 34.7504  8.0702   3 
   8   7  -6 37.1627  7.4757   1 
  -7  -7   6 683.895  37.626   3 
   7  -7  -6 686.505  36.926   2 
  -7   7   6 696.156  40.718   3 
   7   7  -6 712.425  39.273   1 
   6  -7  -6 142.848  11.879   2 
  -6  -7   6 151.390  11.425   3 
  -6   7   6 185.447  14.789   3 
   6   7  -6 180.065  11.829   2 
   6   7  -6 189.489  14.367   1 
   5  -7  -6 56.7375  6.6931   2 
  -5  -7   6 62.6965  5.9796   3 
  -5   7   6 65.9989  8.5921   3 
   5   7  -6 57.2353  6.3465   2 
   5   7  -6 60.7783  8.2392   1 
   4  -7  -6 103.367   8.286   2 
  -4  -7   6 101.493   7.331   3 
   4   7  -6 80.6076  7.8192   2 
  -4   7   6 85.1746  9.4776   3 
   4   7  -6 76.1046  9.1638   1 
  -3  -7   6 30.3007  4.0298   3 
   3  -7  -6 28.3115  4.7462   2 
   3   7  -6 19.0246  4.2293   2 
  -3   7   6 17.8047  5.0663   3 
  -3   7   6 22.1625  4.0723   1 
   3   7  -6 20.0902  5.5146   1 
   2  -7  -6 151.677  10.103   2 
  -2  -7   6 153.167   9.513   3 
   2   7  -6 159.966  11.220   2 
  -2   7   6 143.732  10.820   1 
  -2   7   6 155.822  12.394   3 
   2   7  -6 164.975  12.785   1 
  -1  -7   6 219.193  14.798   1 
   1  -7  -6 230.937  12.474   2 
  -1   7   6 185.498  14.597   3 
  -1   7   6 207.882  14.317   1 
   1   7  -6 196.306  13.587   2 
   0  -7  -6 132.172   8.184   2 
   0  -7   6 135.255  10.566   1 
   0   7   6 112.296  10.252   1 
   0   7  -6 112.603   9.593   2 
   0   7   6 111.024  10.307   3 
  -1  -7  -6 141.930  11.628   3 
   1  -7   6 133.219  10.900   1 
  -1   7  -6 169.193  11.822   2 
   1   7   6 169.374  12.827   1 
  -2  -7  -6 1454.31   71.54   3 
   2  -7   6 1449.92   68.04   1 
  -2   7  -6 1238.69   67.94   2 
   2   7   6 1418.33   70.05   1 
   3  -7   6 245.630  15.226   1 
  -3  -7  -6 259.899  17.021   3 
  -3   7  -6 237.289  16.446   2 
   3   7   6 254.147  17.523   1 
   4  -7   6 366.830  21.248   1 
  -4  -7  -6 361.451  23.117   3 
   4   7   6 414.996  24.595   1 
  -4   7  -6 403.718  23.554   2 
   5  -7   6 417.724  24.275   1 
  -5  -7  -6 442.395  26.760   3 
   5   7   6 455.012  27.857   1 
  -5   7  -6 508.825  27.501   2 
   6  -7   6 69.3040  6.9005   1 
  -6  -7  -6 73.3425  8.5013   3 
  -6   7  -6 68.5828  8.9199   2 
   6   7   6 76.7322  9.4964   1 
  -7  -7  -6 25.8493  5.5495   3 
   7   7   6 19.0445  6.2678   1 
  -7   7  -6 17.9997  5.9949   2 
  -8  -7  -6 136.175  12.589   3 
  -8   7  -6 153.763  13.860   2 
   8   7   6 156.896  14.723   1 
  -9  -7  -6 74.7694  9.1247   3 
   9   7   6 58.4387  9.8621   1 
  -9   7  -6 73.5684 10.2623   2 
 -10  -7  -6 9.89909 5.62615   3 
  10  -7   6 10.4362  5.9482   2 
  10   7   6 7.87147 6.41806   1 
  11  -7   6 74.3471 10.5149   2 
 -11  -7  -6 77.4485 10.4792   3 
  11   7   6 60.9197 11.2728   1 
 -12  -8   6 48.0342  9.0834   3 
  12  -8  -6 38.4048  8.7711   2 
 -12   8   6 41.4122 11.3360   3 
 -11  -8   6 230.193  18.991   3 
  11  -8  -6 234.807  19.011   2 
 -11   8   6 270.389  24.246   3 
  11   8  -6 272.907  21.468   1 
  10  -8  -6 494.812  30.974   2 
 -10  -8   6 525.845  31.856   3 
 -10   8   6 547.048  37.256   3 
  10   8  -6 526.233  33.654   1 
   9  -8  -6 115.569  11.552   2 
  -9  -8   6 111.836  10.794   3 
  -9   8   6 99.0242 13.3339   3 
   9   8  -6 114.930  12.702   1 
  -8  -8   6 143.995  11.837   3 
   8  -8  -6 131.193  11.796   2 
  -8   8   6 131.278  13.982   3 
   8   8  -6 129.359  13.250   1 
  -7  -8   6 44.9817  6.4613   3 
   7  -8  -6 40.1049  7.0542   2 
  -7   8   6 57.2020  9.1911   3 
   7   8  -6 39.9569  8.5379   1 
   6  -8  -6 27.5818  5.6701   2 
  -6  -8   6 19.4090  4.3385   3 
  -6   8   6 26.1293  6.7728   3 
   6   8  -6 18.3272  6.2973   1 
   5  -8  -6 95.7161  8.9560   2 
  -5  -8   6 89.0732  7.8384   3 
   5   8  -6 119.057  11.209   1 
   5   8  -6 109.076   8.891   2 
  -5   8   6 110.135  11.186   3 
   4  -8  -6 365.779  21.492   2 
   4   8  -6 403.401  22.035   2 
   4   8  -6 383.819  24.402   1 
  -4   8   6 372.254  24.487   3 
   3  -8  -6 187.568  12.963   2 
   3   8  -6 213.690  14.030   2 
   3   8  -6 212.167  16.086   1 
  -3   8   6 228.910  16.271   3 
   2  -8  -6 254.537  15.160   2 
  -2   8   6 269.260  18.444   3 
   2   8  -6 264.435  16.571   2 
  -2   8   6 244.303  16.321   1 
   2   8  -6 273.494  18.501   1 
   1  -8  -6 40.5615  4.6658   2 
   1   8  -6 28.4607  5.3006   2 
  -1   8   6 28.9266  6.2872   3 
  -1   8   6 30.7837  6.0250   1 
   0  -8   6 60.6598  7.8597   1 
   0   8   6 90.5902  9.3931   3 
   0   8   6 86.3052  9.5229   1 
   0   8  -6 77.9765  8.1838   2 
  -1  -8  -6 862.503  44.099   3 
   1  -8   6 829.257  41.912   1 
   1   8   6 705.948  42.930   1 
  -1   8  -6 798.791  41.878   2 
  -2  -8  -6 219.199  15.657   3 
   2  -8   6 222.396  14.542   1 
   2   8   6 201.138  16.151   1 
  -2   8  -6 211.237  15.220   2 
  -3  -8  -6 45.4805  7.1005   3 
   3  -8   6 42.0484  5.8174   1 
   3   8   6 49.0895  7.9600   1 
  -3   8  -6 60.2143  7.8606   2 
  -4  -8  -6 18.8391  5.1874   3 
   4  -8   6 25.0929  4.6603   1 
  -4   8  -6 21.7308  5.7429   2 
   4   8   6 17.3496  6.2695   1 
   5  -8   6 244.307  15.070   1 
  -5  -8  -6 242.923  16.932   3 
   5   8   6 218.888  17.913   1 
  -5   8  -6 224.238  17.121   2 
  -6  -8  -6 226.204  16.489   3 
   6   8   6 220.955  17.895   1 
  -6   8  -6 211.030  16.525   2 
  -7  -8  -6 63.1606  8.8347   3 
   7   8   6 68.7278 10.0263   1 
  -7   8  -6 74.1122  9.5948   2 
  -8  -8  -6 98.0834 10.9461   3 
   8   8   6 91.8125 11.7775   1 
  -8   8  -6 105.235  11.728   2 
  -9  -8  -6 71.3537  9.7200   3 
  -9   8  -6 84.3848 11.3283   2 
   9   8   6 73.8817 11.7137   1 
  10  -8   6 109.669  12.262   2 
 -10  -8  -6 99.6050 11.8519   3 
  10   8   6 121.320  14.640   1 
  11  -9  -6 128.760  13.642   2 
  11   9  -6 103.910  13.896   1 
 -11   9   6 108.750  17.500   3 
  10  -9  -6 -1.2385  4.9617   2 
 -10   9   6 0.87112 7.32968   3 
  10   9  -6 3.73708 6.75020   1 
   9  -9  -6 50.2581  8.4771   2 
  -9   9   6 24.1248  8.5952   3 
   9   9  -6 30.4891  8.7210   1 
   8  -9  -6 29.3101  6.8565   2 
  -8   9   6 38.2875  9.0301   3 
   8   9  -6 38.0854  8.6774   1 
   7  -9  -6 305.074  19.352   2 
  -7   9   6 269.763  21.363   3 
   7   9  -6 266.750  20.943   1 
   6  -9  -6 244.964  17.296   2 
   6   9  -6 271.683  20.247   1 
  -6   9   6 287.251  20.806   3 
   5  -9  -6 105.310   9.864   2 
   5   9  -6 120.106  12.260   1 
  -5   9   6 123.473  12.581   3 
   4  -9  -6 93.2125  9.0332   2 
   4   9  -6 98.1131 11.1881   1 
   4   9  -6 112.756   9.506   2 
  -4   9   6 116.264  11.904   3 
   3  -9  -6 143.922  11.133   2 
   3   9  -6 151.743  11.894   2 
   3   9  -6 185.405  15.167   1 
  -3   9   6 178.911  14.626   3 
   2  -9  -6 92.2297  7.7650   2 
   2   9  -6 84.4297 10.4026   1 
   2   9  -6 85.8272  8.8383   2 
  -2   9   6 95.0799  9.0517   1 
  -2   9   6 91.9054 10.2089   3 
  -1  -9   6 199.860  16.296   1 
  -1   9   6 248.723  17.641   3 
   1   9  -6 234.830  15.828   2 
  -1   9   6 234.442  16.348   1 
   0  -9   6 41.2160  6.7557   1 
   0   9  -6 29.3296  6.0128   2 
   0   9   6 31.6565  6.9785   1 
   0   9   6 22.6080  6.2741   3 
   1  -9   6 191.327  14.271   1 
  -1  -9  -6 198.963  15.213   3 
   1   9   6 199.371  16.619   1 
  -1   9  -6 193.235  14.579   2 
   2  -9   6 507.369  28.099   1 
  -2  -9  -6 531.413  30.035   3 
   2   9   6 465.453  30.508   1 
  -2   9  -6 477.989  28.806   2 
   3  -9   6 51.6157  6.7596   1 
  -3  -9  -6 47.1177  7.8201   3 
  -3   9  -6 65.8374  8.5095   2 
   3   9   6 56.4202  9.1360   1 
   4  -9   6 184.986  12.622   1 
  -4  -9  -6 175.626  14.035   3 
   4   9   6 147.583  14.947   1 
  -4   9  -6 159.795  13.965   2 
  -5  -9  -6 406.838  24.728   3 
  -5   9  -6 370.789  24.704   2 
   5   9   6 371.976  26.155   1 
  -6  -9  -6 101.717  10.776   3 
  -6   9  -6 91.2949 11.3229   2 
   6   9   6 122.031  13.425   1 
  -7  -9  -6 46.7674  8.0248   3 
   7   9   6 44.0011  9.0191   1 
  -7   9  -6 51.0303  8.8575   2 
  -8  -9  -6 226.209  18.980   3 
   8   9   6 275.554  21.919   1 
  -8   9  -6 284.996  20.692   2 
  -9  -9  -6 28.8191  7.5812   3 
   9   9   6 31.5549  9.3778   1 
  10  -9   6 102.050  12.305   2 
 -10  -9  -6 115.231  12.879   3 
  10   9   6 132.167  15.958   1 
  10 -10  -6 86.4524 11.3277   2 
  10  10  -6 96.8833 13.3984   1 
 -10  10   6 76.6304 13.4782   3 
   9 -10  -6 44.4827  8.7869   2 
  -9  10   6 51.0288 10.9287   3 
   9  10  -6 50.3164 10.1523   1 
   8 -10  -6 50.0417  8.3425   2 
  -8  10   6 43.0389  9.5021   3 
   8  10  -6 49.3343  9.7360   1 
   7 -10  -6 50.0036  8.0061   2 
  -7  10   6 45.3398  9.7299   3 
   7  10  -6 47.8099  9.3780   1 
   6 -10  -6 251.919  17.545   2 
  -6  10   6 253.262  20.444   3 
   6  10  -6 264.451  20.428   1 
   5 -10  -6 124.427  11.432   2 
   5  10  -6 159.772  14.776   1 
  -5  10   6 164.910  15.028   3 
   4 -10  -6 132.581  11.418   2 
   4  10  -6 170.312  15.270   1 
  -4  10   6 160.518  14.728   3 
   3 -10  -6 337.897  20.298   2 
   3  10  -6 343.089  21.355   2 
  -3  10   6 362.735  24.518   3 
   3  10  -6 351.891  24.333   1 
  -2  10   6 422.438  27.577   3 
   2  10  -6 405.651  27.149   1 
   2  10  -6 431.288  25.009   2 
  -1 -10   6 15.5048  5.7219   1 
  -1  10   6 23.1275  6.3571   1 
  -1  10   6 14.9837  5.9791   3 
   1  10  -6 15.9758  5.3542   2 
   0 -10  -6 431.269  27.200   3 
   0 -10   6 424.045  26.443   1 
   0  10   6 427.556  27.390   1 
   0  10  -6 450.320  26.235   2 
  -1 -10  -6 108.302  10.875   3 
   1 -10   6 110.101  10.390   1 
  -1  10  -6 81.5069  9.7537   2 
   1  10   6 88.2326 11.8825   1 
   2 -10   6 102.870  10.267   1 
  -2 -10  -6 102.989  10.913   3 
  -2  10  -6 92.8437 10.4196   2 
   2  10   6 118.350  12.951   1 
  -3 -10  -6 151.474  13.330   3 
   3 -10   6 145.768  11.979   1 
  -3  10  -6 155.309  13.631   2 
   3  10   6 141.033  14.824   1 
  -4 -10  -6 61.6899  8.8108   3 
   4 -10   6 63.4104  7.6941   1 
  -4  10  -6 69.1101  9.5723   2 
   4  10   6 66.0784 10.6924   1 
  -5 -10  -6 91.3812 10.3101   3 
  -5  10  -6 87.2152 10.6947   2 
   5  10   6 74.1553 11.6142   1 
  -6 -10  -6 29.0810  7.3311   3 
  -6  10  -6 42.1524  8.8416   2 
   6  10   6 45.7928 10.1985   1 
  -7 -10  -6 166.370  14.824   3 
  -7  10  -6 159.740  15.522   2 
   7  10   6 149.185  16.498   1 
  -8 -10  -6 46.7196  9.6725   3 
   8  10   6 53.2589 10.7876   1 
  -8  10  -6 46.7814  9.9593   2 
  -9 -10  -6 261.919  20.589   3 
   9  10   6 247.415  22.508   1 
   9 -11  -6 48.3582  9.1875   2 
   9  11  -6 74.9498 12.1172   1 
  -9  11   6 66.8369 12.1514   3 
   8 -11  -6 99.3432 11.3859   2 
  -8  11   6 102.890  13.628   3 
   8  11  -6 89.3621 13.0328   1 
   7 -11  -6 17.6566  6.2899   2 
   7  11  -6 11.4220  6.7882   1 
  -7  11   6 16.7175  7.4095   3 
   6 -11  -6 182.190  14.154   2 
   6  11  -6 155.138  15.989   1 
  -6  11   6 154.809  16.305   3 
   5 -11  -6 172.617  13.318   2 
  -5  11   6 161.073  15.964   3 
   5  11  -6 147.491  15.632   1 
   4 -11  -6 161.814  12.793   2 
   4  11  -6 152.436  15.973   1 
  -4  11   6 175.563  16.278   3 
  -3  11   6 361.445  25.460   3 
   3  11  -6 353.621  25.441   1 
   2  11  -6 99.1288 10.2903   2 
   2  11  -6 104.358  12.420   1 
  -2  11   6 85.0608 11.3841   3 
  -1 -11   6 253.080  19.444   1 
   1  11  -6 273.234  18.511   2 
  -1  11   6 269.572  20.509   3 
  -1  11   6 258.842  19.259   1 
   0 -11   6 169.263  15.341   1 
   0 -11  -6 192.210  16.181   3 
   0  11  -6 213.345  15.861   2 
   0  11   6 208.033  17.193   1 
   1 -11   6 377.718  23.297   1 
  -1 -11  -6 374.140  24.302   3 
   1  11   6 319.069  24.591   1 
  -1  11  -6 347.883  23.157   2 
  -2 -11  -6 8.48260 5.35398   3 
   2 -11   6 8.34795 4.98218   1 
   2  11   6 9.72142 7.09271   1 
  -2  11  -6 3.11842 4.73624   2 
  -3 -11  -6 22.6608  6.5169   3 
   3 -11   6 23.9739  6.0866   1 
  -3  11  -6 13.8118  6.1318   2 
   3  11   6 12.1421  7.7168   1 
  -4 -11  -6 -0.0575  4.2594   3 
   4  11   6 -0.4304  6.0655   1 
  -4  11  -6 5.68105 5.27173   2 
  -5 -11  -6 33.8838  7.4953   3 
  -5  11  -6 14.0987  6.7083   2 
   5  11   6 16.9345  7.8121   1 
  -6 -11  -6 296.682  21.676   3 
   6  11   6 283.010  23.915   1 
  -6  11  -6 304.638  22.575   2 
  -7 -11  -6 56.8438  9.8959   3 
   7  11   6 64.8550 11.5186   1 
  -7  11  -6 63.7977 10.7402   2 
  -8 -11  -6 131.827  14.290   3 
  -8  11  -6 135.047  14.644   2 
   8  11   6 131.604  16.310   1 
   8 -12  -6 56.3209  9.8107   2 
  -8  12   6 69.2825 12.2644   3 
   8  12  -6 76.9561 12.4358   1 
   7 -12  -6 24.4751  7.2103   2 
  -7  12   6 20.7010  8.3034   3 
   7  12  -6 22.9878  8.5431   1 
   6 -12  -6 146.121  13.475   2 
  -6  12   6 159.234  16.861   3 
   6  12  -6 151.541  16.294   1 
   5 -12  -6 43.5115  7.9794   2 
  -5  12   6 61.5010 11.5905   3 
   5  12  -6 48.3204 11.2018   1 
  -4  12   6 62.6095 11.0641   3 
   4  12  -6 50.9084 10.6826   1 
   3  12  -6 172.665  17.205   1 
  -3  12   6 176.008  16.983   3 
  -2 -12   6 239.073  19.959   1 
  -2  12   6 237.918  20.073   3 
   1 -12  -6 8.03273 5.93822   3 
  -1 -12   6 4.66374 5.72463   1 
   0 -12   6 56.3282  8.9742   1 
   0 -12  -6 60.2808  9.4564   3 
   0  12  -6 40.1900  8.3106   2 
   0  12   6 50.8453 10.0512   1 
   1 -12   6 38.0964  7.8530   1 
  -1 -12  -6 33.5070  7.9460   3 
   1  12   6 43.4500 10.4539   1 
  -1  12  -6 46.2327  8.6260   2 
  -2 -12  -6 22.0409  7.3021   3 
   2 -12   6 20.1176  6.5260   1 
   2  12   6 35.1138 10.2171   1 
  -2  12  -6 26.2667  7.5506   2 
  -3 -12  -6 246.600  20.407   3 
   3  12   6 308.067  24.714   1 
  -3  12  -6 317.184  21.831   2 
  -4 -12  -6 129.864  13.606   3 
  -4  12  -6 157.203  15.018   2 
   4  12   6 153.279  17.245   1 
  -5 -12  -6 13.0066  6.7951   3 
   5  12   6 8.65785 7.42369   1 
  -5  12  -6 16.3433  7.1485   2 
  -6 -12  -6 18.1276  7.0265   3 
   6  12   6 5.00122 7.14746   1 
  -6  12  -6 10.8460  6.6972   2 
  -6  13   6 30.8540 10.2760   3 
   6  13  -6 35.0486 10.1363   1 
  -5  13   6 107.119  14.603   3 
   5  13  -6 107.225  14.655   1 
   4  13  -6 24.2146  8.9382   1 
  -4  13   6 27.3220  9.6303   3 
  -3  13   6 87.6743 13.0380   3 
  -2 -13   6 15.5305  7.4597   1 
  -1 -13   6 30.8927  8.2927   1 
   1 -13  -6 34.0825  8.6202   3 
   0 -13  -6 282.813  22.049   3 
   0 -13   6 301.346  22.067   1 
   1 -13   6 113.485  12.241   1 
  -1 -13  -6 103.853  12.698   3 
   1  13   6 96.3133 13.4802   1 
  -1  13  -6 110.500  12.469   2 
  -2 -13  -6 73.6400 11.1479   3 
   2 -13   6 79.7578 10.5391   1 
  -2  13  -6 100.501  12.057   2 
   2  13   6 94.1509 13.8833   1 
  -3 -13  -6 17.4012  7.2228   3 
   3  13   6 9.34109 8.16748   1 
  -3  13  -6 10.4576  6.7597   2 
  -4 -13  -6 108.370  12.561   3 
   4  13   6 100.848  14.830   1 
  -4  13  -6 91.4222 12.5141   2 
  -5 -13  -6 9.88335 6.86886   3 
   5  13   6 15.6365  8.9460   1 
  -5  13  -6 15.7207  7.5248   2 
  -3 -14   6 65.5254 12.3619   1 
  -3  14   6 73.9195 12.5956   3 
  -2 -14   6 46.9195 10.7184   1 
   2 -14  -6 53.0034 10.6619   3 
   1 -14  -6 19.8451  8.5662   3 
  -1 -14   6 19.7151  7.8029   1 
   0 -14  -6 -1.0811  6.3766   3 
   0 -14   6 4.90738 6.03213   1 
  -1 -14  -6 52.9075 10.5554   3 
   1 -14   6 64.3896 10.3433   1 
  -2 -14  -6 -3.0783  5.5390   3 
   2  14   6 5.30525 7.98899   1 
  -2  14  -6 8.41926 6.57831   2 
 -14   0   7 9.40952 6.30241   3 
 -13   0   7 123.776  13.389   3 
  13   0  -7 126.404  12.106   2 
  12   0  -7 7.71985 5.22327   2 
 -12   0   7 4.07607 4.46636   3 
 -11   0   7 167.322  14.412   3 
  11   0  -7 170.824  13.493   2 
 -10   0   7 46.1897  6.8443   3 
  10   0  -7 42.4731  6.8471   2 
   9   0  -7 801.402  41.166   2 
  -9   0   7 797.993  43.929   3 
  -8   0   7 379.690  24.447   3 
   8   0  -7 452.157  23.594   2 
  -7   0   7 134.382  10.547   3 
   7   0  -7 131.193   9.943   2 
  -6   0   7 5.26521 2.15778   1 
   6   0  -7 6.50995 3.30481   2 
  -6   0   7 5.80428 2.94570   3 
  -5   0   7 6.22873 2.76446   3 
  -5   0   7 5.36551 1.87567   1 
   5   0  -7 3.86516 2.83145   2 
   4   0  -7 230.312  13.929   2 
  -4   0   7 235.977  14.256   3 
  -4   0   7 245.711  12.704   1 
  -3   0   7 214.555  12.770   3 
  -3   0   7 226.974  11.774   1 
   3   0  -7 214.103  12.637   2 
  -2   0   7 2.49526 1.60003   3 
  -2   0   7 2.24236 1.52117   1 
   2   0  -7 2.33290 1.94116   2 
  -1   0   7 167.026   9.650   3 
   1   0  -7 168.366   9.833   2 
  -1   0   7 169.065   9.427   1 
   0   0   7 3686.35  169.10   1 
   0   0  -7 3745.03  168.08   2 
   0   0   7 3528.25  175.64   3 
   1   0   7 84.4110  6.0181   1 
  -1   0  -7 90.5247  5.8039   3 
  -1   0  -7 83.3620  6.0559   2 
  -2   0  -7 1080.78   51.27   2 
  -2   0  -7 1094.26   53.19   3 
   2   0   7 1061.00   51.87   1 
  -3   0  -7 2154.45  100.66   2 
  -3   0  -7 2160.83  105.15   3 
   3   0   7 2170.91  101.96   1 
   4   0   7 18.5333  3.6248   1 
  -4   0  -7 18.8036  3.3264   2 
  -4   0  -7 18.0191  3.1385   3 
  -5   0  -7 2.92512 2.39640   3 
  -5   0  -7 5.70600 2.48644   2 
   5   0   7 8.13874 3.09708   1 
  -6   0  -7 739.792  38.022   3 
   6   0   7 704.166  37.101   1 
  -6   0  -7 696.646  35.584   2 
  -7   0  -7 155.732  10.457   2 
  -7   0  -7 144.612  11.140   3 
   7   0   7 148.176  11.277   1 
   8   0   7 5.62551 3.83998   1 
  -8   0  -7 10.8049  4.4762   3 
   9   0   7 58.8806  7.8546   1 
  -9   0  -7 46.0922  7.4247   3 
  10   0   7 9.78756 4.89689   1 
 -10   0  -7 6.79138 4.63500   3 
 -11   0  -7 340.321  24.234   3 
 -12   0  -7 668.055  41.186   3 
 -14  -1   7 22.1880  7.4401   3 
  14  -1  -7 12.3215  6.1253   2 
 -14   1   7 13.2324  6.5951   3 
  13  -1  -7 207.609  16.185   2 
 -13  -1   7 201.250  17.581   3 
 -13   1   7 183.772  17.106   3 
  12  -1  -7 555.356  30.794   2 
 -12  -1   7 539.187  32.980   3 
  12   1  -7 493.258  29.585   2 
 -12   1   7 490.728  32.566   3 
 -11  -1   7 7.46173 4.62464   3 
  11  -1  -7 10.8137  5.3962   2 
  11   1  -7 9.88002 4.67233   2 
 -11   1   7 7.68762 4.49498   3 
  10  -1  -7 153.008  12.113   2 
 -10  -1   7 163.981  13.099   3 
 -10   1   7 138.957  12.712   3 
  10   1  -7 134.168  11.440   2 
  -9  -1   7 6.75100 3.82881   3 
   9  -1  -7 9.77201 4.38557   2 
   9   1  -7 12.4160  4.4449   2 
  -9   1   7 12.4229  4.4869   3 
  -8  -1   7 219.269  15.311   3 
   8  -1  -7 228.718  14.841   2 
   8   1  -7 219.554  14.468   2 
  -8   1   7 222.644  15.721   3 
  -7  -1   7 89.1029  8.6999   3 
   7  -1  -7 96.0509  8.8003   2 
  -7   1   7 131.529  10.159   3 
   7   1  -7 120.900   8.119   1 
   7   1  -7 118.799   9.287   2 
  -6  -1   7 605.578  33.162   3 
   6  -1  -7 581.913  31.546   2 
   6   1  -7 642.731  31.169   1 
   6   1  -7 627.920  32.172   2 
  -6   1   7 632.997  34.176   3 
  -6   1   7 617.038  29.410   1 
  -5  -1   7 1032.70   51.97   3 
  -5  -1   7 1023.65   49.16   1 
   5  -1  -7 1003.95   49.69   2 
  -5   1   7 1023.85   52.77   3 
   5   1  -7 995.181  49.882   2 
  -5   1   7 1036.52   47.98   1 
  -4  -1   7 363.943  21.698   3 
   4  -1  -7 384.624  21.322   2 
  -4  -1   7 380.507  20.701   1 
  -4   1   7 432.470  19.778   1 
   4   1  -7 438.113  21.610   2 
  -4   1   7 415.337  22.466   3 
  -3  -1   7 353.903  18.489   3 
   3  -1  -7 348.063  18.331   2 
  -3  -1   7 344.556  17.768   1 
  -3   1   7 337.629  16.914   1 
  -3   1   7 340.057  18.955   3 
   3   1  -7 319.830  18.057   2 
  -2  -1   7 71.3656  5.5027   1 
   2  -1  -7 76.7923  5.8443   2 
  -2  -1   7 73.0922  5.2550   3 
   2   1  -7 89.2464  6.3019   2 
  -2   1   7 81.9796  5.1430   1 
  -2   1   7 90.9349  6.2587   3 
  -1  -1   7 1237.37   59.89   3 
   1  -1  -7 1258.98   58.05   2 
  -1  -1   7 1277.55   58.43   1 
  -1   1   7 1197.73   60.80   3 
  -1   1   7 1205.89   58.05   1 
   1   1  -7 1212.84   58.36   2 
   0  -1   7 542.249  27.351   1 
   0  -1  -7 542.919  27.032   2 
   0   1  -7 558.759  27.595   2 
   0   1   7 560.253  27.358   1 
   0   1   7 565.697  28.538   3 
  -1  -1  -7 13.6110  2.4581   2 
   1  -1   7 12.1431  2.3925   1 
  -1  -1  -7 10.1857  2.3546   3 
   2  -1   7 254.267  13.143   1 
  -2  -1  -7 250.372  12.524   2 
  -2  -1  -7 235.897  13.084   3 
  -2   1  -7 219.739  12.934   2 
   2   1   7 204.882  12.903   1 
  -2   1  -7 214.367  12.266   3 
   3  -1   7 2187.82  103.38   1 
  -3  -1  -7 2186.92  101.86   2 
  -3  -1  -7 2185.21  107.15   3 
  -3   1  -7 2213.41  106.69   3 
   3   1   7 2205.64  103.76   1 
  -3   1  -7 2206.63  102.74   2 
  -4  -1  -7 888.114  42.893   3 
  -4  -1  -7 875.712  40.397   2 
   4  -1   7 904.655  41.784   1 
  -4   1  -7 787.471  42.300   3 
   4   1   7 788.373  41.935   1 
  -4   1  -7 781.099  41.079   2 
   5  -1   7 246.531  14.963   1 
  -5  -1  -7 230.488  13.688   2 
  -5  -1  -7 243.990  15.126   3 
  -5   1  -7 257.200  14.862   2 
  -5   1  -7 256.288  14.919   3 
   5   1   7 273.520  15.837   1 
  -6  -1  -7 279.238  15.592   2 
   6  -1   7 276.965  16.873   1 
  -6  -1  -7 278.494  17.226   3 
  -6   1  -7 277.917  16.585   2 
   6   1   7 292.192  17.661   1 
  -6   1  -7 287.269  17.155   3 
  -7  -1  -7 280.289  17.965   3 
   7  -1   7 286.864  17.718   1 
  -7   1  -7 272.058  17.754   3 
  -7   1  -7 286.429  17.133   2 
   7   1   7 307.712  18.597   1 
  -8  -1  -7 140.423  11.226   3 
   8  -1   7 131.189  10.807   1 
  -8   1  -7 141.617  11.437   3 
   8   1   7 123.356  11.200   1 
  -8   1  -7 123.512  10.157   2 
   9  -1   7 429.046  27.633   1 
  -9  -1  -7 460.260  28.933   3 
  -9   1  -7 520.362  29.831   3 
   9   1   7 552.576  29.673   1 
 -10  -1  -7 24.6554  6.5913   3 
 -10   1  -7 30.0568  7.0198   3 
  10   1   7 37.9737  7.0483   1 
 -11  -1  -7 45.1516  8.4976   3 
 -11   1  -7 42.3993  8.7751   3 
 -12  -1  -7 51.4015 10.1156   3 
 -12   1  -7 69.0964 10.5620   3 
 -14  -2   7 46.5316  9.6703   3 
  14  -2  -7 53.3521  9.5178   2 
 -14   2   7 80.1782 11.7047   3 
  13  -2  -7 18.4256  6.8053   2 
 -13  -2   7 28.2479  7.6352   3 
 -13   2   7 19.4034  7.1667   3 
  12  -2  -7 -0.8334  5.1489   2 
 -12  -2   7 -3.9459  3.6645   3 
 -12   2   7 7.36182 4.90051   3 
  11  -2  -7 79.2978  9.3152   2 
 -11  -2   7 78.4315  9.2861   3 
 -11   2   7 51.7665  8.0290   3 
  11   2  -7 53.8937  7.4910   2 
  10  -2  -7 231.331  16.199   2 
 -10  -2   7 226.239  16.919   3 
 -10   2   7 236.267  17.536   3 
  10   2  -7 225.754  15.312   2 
  -9  -2   7 653.965  35.360   3 
   9  -2  -7 657.443  33.637   2 
   9   2  -7 602.692  32.645   2 
  -9   2   7 554.357  35.159   3 
  -8  -2   7 408.850  24.405   3 
   8  -2  -7 432.170  23.696   2 
  -8   2   7 408.200  25.397   3 
   8   2  -7 410.464  22.806   1 
   8   2  -7 402.836  23.199   2 
   7  -2  -7 86.0592  8.2180   2 
  -7  -2   7 94.4818  8.3267   3 
   7   2  -7 93.3742  7.5672   1 
   7   2  -7 91.7437  8.5519   2 
  -7   2   7 91.7882  9.1701   3 
  -6  -2   7 500.505  29.447   3 
   6  -2  -7 501.597  28.500   2 
   6   2  -7 577.905  29.317   2 
   6   2  -7 585.380  28.761   1 
  -6   2   7 590.608  31.594   3 
   5  -2  -7 198.108  12.853   2 
  -5  -2   7 206.534  12.874   3 
   5   2  -7 214.313  12.871   1 
   5   2  -7 212.757  13.061   2 
  -5   2   7 223.713  14.199   3 
  -4  -2   7 252.929  14.740   1 
   4  -2  -7 246.151  14.734   2 
  -4  -2   7 240.222  14.628   3 
  -4   2   7 256.648  15.767   3 
  -4   2   7 274.839  12.988   1 
   4   2  -7 268.282  14.946   2 
  -3  -2   7 2066.88  100.29   1 
   3  -2  -7 2142.44   99.67   2 
  -3  -2   7 2128.57  103.61   3 
  -3   2   7 2141.79   98.97   1 
   3   2  -7 2102.91   99.72   2 
  -3   2   7 2205.30  104.98   3 
  -2  -2   7 100.317   7.020   1 
  -2  -2   7 102.515   6.083   3 
   2  -2  -7 104.477   7.079   2 
  -2   2   7 103.545   7.554   3 
   2   2  -7 94.2824  7.1614   2 
  -2   2   7 97.7504  6.2254   1 
   1  -2  -7 1102.19   50.25   2 
  -1  -2   7 1088.98   51.02   1 
  -1   2   7 1039.82   53.21   3 
  -1   2   7 1048.88   50.55   1 
   1   2  -7 1026.24   50.86   2 
   0  -2  -7 1940.17   83.28   2 
   0  -2   7 1919.49   84.46   1 
   0   2  -7 1720.62   84.11   2 
   0   2   7 1658.12   84.09   1 
   0   2   7 1719.43   87.98   3 
  -1  -2  -7 185.984   9.971   2 
   1  -2   7 178.238  10.700   1 
  -1  -2  -7 193.988  11.399   3 
   1   2   7 178.891  10.909   1 
  -1   2  -7 189.378  11.186   2 
  -1   2  -7 182.851   9.560   3 
  -2  -2  -7 1061.14   47.28   2 
   2  -2   7 1065.52   48.66   1 
  -2  -2  -7 1062.45   50.65   3 
   2   2   7 945.243  48.951   1 
  -2   2  -7 927.668  49.142   3 
  -2   2  -7 967.692  48.646   2 
  -3  -2  -7 267.039  12.515   2 
  -3  -2  -7 263.569  14.217   3 
   3  -2   7 252.338  13.608   1 
  -3   2  -7 204.505  13.636   2 
  -3   2  -7 204.737  12.944   3 
   3   2   7 223.829  14.101   1 
   4  -2   7 36.9050  4.4320   1 
  -4  -2  -7 38.1514  3.4848   2 
  -4  -2  -7 36.3424  4.6916   3 
   4   2   7 33.3094  4.9355   1 
  -4   2  -7 33.0694  3.9100   3 
  -4   2  -7 36.3290  4.8381   2 
  -5  -2  -7 131.836  10.808   3 
   5  -2   7 136.059  10.510   1 
  -5   2  -7 188.161  11.606   2 
   5   2   7 178.646  12.035   1 
  -5   2  -7 193.008  11.208   3 
  -6  -2  -7 727.938  40.131   3 
   6  -2   7 753.686  38.787   1 
   6   2   7 797.122  40.284   1 
  -6   2  -7 753.464  40.156   3 
  -6   2  -7 774.710  39.038   2 
   7  -2   7 126.315   9.719   1 
  -7  -2  -7 128.500  10.257   3 
  -7   2  -7 114.814   9.959   3 
   7   2   7 117.740  10.536   1 
  -7   2  -7 108.822   9.553   2 
   8  -2   7 525.349  29.830   1 
  -8  -2  -7 498.218  30.838   3 
  -8   2  -7 562.463  31.473   3 
  -8   2  -7 544.606  29.805   2 
   8   2   7 598.631  31.871   1 
  -9  -2  -7 24.7789  5.9076   3 
   9  -2   7 26.6044  5.8185   1 
  -9   2  -7 38.5060  7.0286   3 
   9   2   7 36.8150  7.0801   1 
 -10  -2  -7 170.123  14.811   3 
 -10   2  -7 195.043  15.468   3 
  10   2   7 188.769  15.354   1 
 -11  -2  -7 253.011  18.541   3 
 -11   2  -7 196.787  17.491   3 
  11   2   7 205.833  17.458   1 
 -12  -2  -7 144.196  14.843   3 
 -12   2  -7 132.533  14.469   3 
 -14  -3   7 43.8246  9.3242   3 
  14  -3  -7 48.7381  9.7541   2 
 -14   3   7 34.7249  9.2408   3 
 -13  -3   7 166.898  15.789   3 
  13  -3  -7 184.569  15.638   2 
 -13   3   7 147.971  15.679   3 
  12  -3  -7 151.710  13.622   2 
 -12  -3   7 171.934  14.832   3 
 -12   3   7 105.105  12.935   3 
 -11  -3   7 44.1102  7.6157   3 
  11  -3  -7 50.4133  8.1686   2 
 -11   3   7 50.7606  8.4604   3 
 -10  -3   7 40.6134  6.7685   3 
  10  -3  -7 35.4608  7.2007   2 
  10   3  -7 32.6582  6.3068   2 
 -10   3   7 32.2306  6.8571   3 
   9  -3  -7 82.3387  8.6803   2 
  -9  -3   7 89.1437  8.7078   3 
  -9   3   7 59.3474  8.4349   3 
   9   3  -7 51.3757  7.4619   2 
   9   3  -7 46.9909  6.7095   1 
  -8  -3   7 134.619  11.434   3 
   8  -3  -7 146.094  11.637   2 
  -8   3   7 154.303  12.953   3 
   8   3  -7 162.964  12.132   2 
   8   3  -7 149.660  11.225   1 
  -7  -3   7 165.841  11.811   3 
   7  -3  -7 131.141  11.260   2 
  -7   3   7 145.778  12.788   3 
   7   3  -7 187.379  12.512   2 
   7   3  -7 177.159  11.763   1 
   6  -3  -7 624.221  33.661   2 
  -6  -3   7 624.480  34.756   3 
  -6   3   7 677.290  36.790   3 
   6   3  -7 678.808  33.978   2 
   6   3  -7 676.397  34.228   1 
   5  -3  -7 1159.42   56.39   2 
  -5  -3   7 1178.93   58.48   3 
   5   3  -7 1130.56   56.26   2 
  -5   3   7 1157.08   60.01   3 
   5   3  -7 1185.60   57.23   1 
  -4  -3   7 1512.81   75.83   3 
   4  -3  -7 1522.19   73.14   2 
   4   3  -7 1521.94   73.27   2 
  -4   3   7 1559.55   77.65   3 
   4   3  -7 1626.05   74.54   1 
  -4   3   7 1510.56   71.72   1 
  -3  -3   7 398.226  21.160   3 
   3  -3  -7 429.145  21.523   2 
  -3  -3   7 421.475  22.173   1 
  -3   3   7 393.556  22.908   3 
  -3   3   7 413.625  20.435   1 
   3   3  -7 383.032  21.418   2 
  -2  -3   7 410.091  21.491   3 
   2  -3  -7 394.225  21.812   2 
  -2  -3   7 402.343  22.578   1 
  -2   3   7 451.065  23.833   3 
  -2   3   7 452.602  21.748   1 
   2   3  -7 453.010  22.593   2 
   1  -3  -7 239.195  11.857   2 
  -1  -3   7 235.483  12.613   1 
   1   3  -7 198.969  12.449   2 
  -1   3   7 191.218  11.785   1 
  -1   3   7 182.391  12.753   3 
   0  -3  -7 224.854  11.519   2 
   0  -3   7 203.076  12.278   1 
   0   3   7 208.900  12.394   1 
   0   3   7 216.988  13.371   3 
   0   3  -7 211.668  12.734   2 
  -1  -3  -7 137.057   9.523   3 
  -1  -3  -7 129.048   7.644   2 
   1  -3   7 127.970   8.689   1 
   1   3   7 146.750   9.399   1 
  -1   3  -7 155.794   9.618   2 
  -2  -3  -7 235.780  14.826   3 
   2  -3   7 228.511  13.936   1 
  -2  -3  -7 234.451  12.542   2 
  -2   3  -7 272.112  15.023   2 
  -2   3  -7 258.566  13.181   3 
   2   3   7 275.891  15.151   1 
  -3  -3  -7 1159.14   57.37   3 
  -3  -3  -7 1184.13   52.74   2 
   3  -3   7 1154.68   54.89   1 
   3   3   7 1109.78   56.00   1 
  -3   3  -7 1102.66   55.37   2 
  -3   3  -7 1095.50   56.39   3 
   4  -3   7 411.280  20.145   1 
  -4  -3  -7 403.703  21.163   3 
  -4   3  -7 350.579  20.982   3 
  -4   3  -7 320.183  20.352   2 
   4   3   7 343.834  21.072   1 
   5  -3   7 230.208  13.861   1 
  -5  -3  -7 225.186  14.724   3 
  -5   3  -7 237.359  14.840   3 
  -5   3  -7 226.318  14.764   2 
   5   3   7 234.349  15.539   1 
   6  -3   7 356.586  20.500   1 
  -6  -3  -7 349.785  21.588   3 
   6   3   7 371.574  22.263   1 
  -6   3  -7 373.375  21.726   3 
  -6   3  -7 380.737  21.648   2 
   7  -3   7 593.072  31.421   1 
  -7  -3  -7 611.675  33.229   3 
  -7   3  -7 595.317  32.238   2 
   7   3   7 597.545  33.397   1 
  -7   3  -7 564.746  32.922   3 
  -8  -3  -7 102.071   9.964   3 
   8  -3   7 100.425   9.049   1 
   8   3   7 102.585  10.549   1 
  -8   3  -7 98.7553  9.8386   3 
  -8   3  -7 101.672   9.845   2 
  -9  -3  -7 408.814  26.560   3 
  -9   3  -7 445.952  27.090   3 
   9   3   7 410.170  27.000   1 
  -9   3  -7 475.610  26.342   2 
  10  -3   7 56.1113  8.1211   2 
 -10  -3  -7 54.4840  8.3214   3 
 -10   3  -7 66.7884  9.0222   3 
  10   3   7 64.7665  9.5665   1 
 -11  -3  -7 101.213  11.622   3 
 -11   3  -7 96.8665 11.6814   3 
  11   3   7 107.468  12.535   1 
 -12  -3  -7 17.2693  7.1317   3 
 -13  -4   7 40.3183  8.6044   3 
  13  -4  -7 33.7744  8.8118   2 
 -13   4   7 42.1124  9.1757   3 
  12  -4  -7 73.3445 10.3389   2 
 -12  -4   7 69.7029  9.7343   3 
 -12   4   7 79.7810 11.2595   3 
  11  -4  -7 181.674  15.122   2 
 -11  -4   7 175.620  15.358   3 
 -11   4   7 214.174  17.396   3 
 -10  -4   7 141.927  12.659   3 
  10  -4  -7 143.563  12.682   2 
 -10   4   7 142.779  13.846   3 
  -9  -4   7 137.940  11.254   3 
   9  -4  -7 128.395  11.074   2 
  -9   4   7 102.521  11.492   3 
   9   4  -7 102.295  10.912   2 
   9   4  -7 94.2661  9.8748   1 
  -8  -4   7 353.596  21.760   3 
   8  -4  -7 355.682  21.372   2 
  -8   4   7 355.394  24.045   3 
   8   4  -7 338.896  21.356   1 
   8   4  -7 359.759  21.484   2 
  -7  -4   7 241.425  15.283   3 
   7  -4  -7 238.379  15.422   2 
   7   4  -7 222.808  14.963   2 
  -7   4   7 238.458  17.383   3 
   7   4  -7 233.708  15.610   1 
   6  -4  -7 245.196  15.725   2 
  -6  -4   7 241.111  15.348   3 
  -6   4   7 260.987  17.552   3 
   6   4  -7 252.396  15.362   2 
   6   4  -7 267.068  16.427   1 
   5  -4  -7 611.994  31.316   2 
  -5  -4   7 623.527  31.638   3 
   5   4  -7 595.581  32.089   1 
   5   4  -7 592.684  31.025   2 
  -5   4   7 583.108  33.640   3 
  -4  -4   7 445.488  23.621   3 
   4  -4  -7 438.793  23.731   2 
   4   4  -7 456.201  24.976   1 
  -4   4   7 441.275  25.760   3 
   4   4  -7 462.338  24.049   2 
  -3  -4   7 1234.66   63.53   3 
   3  -4  -7 1264.36   61.98   2 
  -3   4   7 1300.85   61.66   1 
   3   4  -7 1348.04   62.64   2 
  -3   4   7 1319.36   66.24   3 
   3   4  -7 1340.47   63.87   1 
   2  -4  -7 1702.95   79.97   2 
  -2  -4   7 1686.21   81.67   1 
  -2  -4   7 1614.89   82.17   3 
   2   4  -7 1735.89   80.88   2 
  -2   4   7 1727.22   80.69   1 
  -2   4   7 1749.76   85.17   3 
   1  -4  -7 967.851  43.466   2 
  -1  -4   7 984.265  45.034   1 
   1   4  -7 833.088  44.164   2 
  -1   4   7 860.343  46.627   3 
  -1   4   7 860.636  44.216   1 
   0  -4   7 166.658   9.848   1 
   0  -4  -7 154.446   8.339   2 
   0   4  -7 122.986   9.434   2 
   0   4   7 130.167   9.395   1 
   0   4   7 122.413   9.984   3 
  -1  -4  -7 32.7239  2.9349   2 
  -1  -4  -7 33.3077  4.8775   3 
   1  -4   7 32.9666  4.2089   1 
  -1   4  -7 27.1894  4.4171   2 
   1   4   7 31.9829  4.6131   1 
  -2  -4  -7 106.888   6.331   2 
   2  -4   7 112.471   8.211   1 
  -2  -4  -7 98.7500  8.7356   3 
  -2   4  -7 136.099   9.330   2 
  -2   4  -7 130.078   7.043   3 
   2   4   7 130.234   9.418   1 
   3  -4   7 30.5382  4.0618   1 
   3   4   7 15.8320  4.1659   1 
  -3   4  -7 15.3212  3.9585   2 
   4  -4   7 712.780  35.764   1 
  -4  -4  -7 695.780  37.667   3 
   4   4   7 714.789  37.647   1 
  -4   4  -7 725.956  37.077   2 
  -4   4  -7 707.709  36.576   3 
  -5  -4  -7 647.511  39.055   3 
   5  -4   7 714.276  37.270   1 
   5   4   7 776.509  39.730   1 
  -5   4  -7 794.959  39.380   3 
  -5   4  -7 782.569  38.936   2 
  -6  -4  -7 308.453  19.963   3 
   6  -4   7 304.400  18.569   1 
   6   4   7 354.292  21.369   1 
  -6   4  -7 348.139  21.713   3 
  -6   4  -7 342.936  20.380   2 
  -7  -4  -7 281.330  18.021   3 
   7  -4   7 268.325  16.411   1 
  -7   4  -7 278.244  19.096   3 
  -7   4  -7 273.214  17.949   2 
   7   4   7 258.471  18.636   1 
  -8  -4  -7 694.406  38.606   3 
   8   4   7 659.516  38.824   1 
  -8   4  -7 703.280  39.543   3 
  -8   4  -7 693.319  37.723   2 
  -9  -4  -7 10.6023  5.0304   3 
  -9   4  -7 18.6735  5.9270   2 
   9   4   7 21.2768  6.5546   1 
  -9   4  -7 17.4330  5.7759   3 
 -10  -4  -7 277.033  19.739   3 
  10  -4   7 257.929  17.882   2 
  10   4   7 237.410  19.596   1 
 -11  -4  -7 61.6769  9.7255   3 
  11  -4   7 61.0756  9.1322   2 
  11   4   7 52.2573  9.8612   1 
 -12  -4  -7 57.9010 10.0448   3 
  12   4   7 55.8549 10.5598   1 
  13  -5  -7 166.047  15.359   2 
 -13  -5   7 165.990  15.720   3 
 -13   5   7 139.981  16.264   3 
 -12  -5   7 6.80085 5.14029   3 
  12  -5  -7 3.76885 5.60088   2 
 -12   5   7 5.07912 5.80868   3 
 -11  -5   7 8.97089 5.19818   3 
  11  -5  -7 13.1863  6.3759   2 
 -11   5   7 5.40691 5.88370   3 
  10  -5  -7 191.011  15.453   2 
 -10  -5   7 196.483  15.799   3 
 -10   5   7 190.007  17.216   3 
  10   5  -7 228.797  16.429   1 
  -9  -5   7 37.0320  6.3845   3 
   9  -5  -7 32.6766  6.9162   2 
  -9   5   7 34.0513  8.1971   3 
   9   5  -7 38.6465  6.6871   1 
   8  -5  -7 371.684  23.165   2 
  -8  -5   7 356.678  23.205   3 
   8   5  -7 400.755  22.894   2 
  -8   5   7 418.728  26.825   3 
   8   5  -7 425.849  24.497   1 
   7  -5  -7 252.423  16.626   2 
  -7  -5   7 256.269  16.413   3 
  -7   5   7 271.312  19.013   3 
   7   5  -7 256.611  15.930   2 
   7   5  -7 255.668  17.358   1 
  -6  -5   7 197.158  12.862   3 
   6  -5  -7 211.420  13.643   2 
   6   5  -7 187.266  13.954   1 
   6   5  -7 190.502  12.823   2 
  -6   5   7 196.812  15.152   3 
   5  -5  -7 687.867  33.573   2 
  -5  -5   7 687.867  33.785   3 
  -5   5   7 596.282  35.881   3 
   5   5  -7 616.510  34.548   1 
   5   5  -7 623.315  33.181   2 
  -4  -5   7 1021.75   48.57   3 
   4  -5  -7 1048.29   47.89   2 
   4   5  -7 916.039  49.223   1 
  -4   5   7 930.305  51.106   3 
   4   5  -7 916.780  47.723   2 
  -3  -5   7 73.2979  5.3982   3 
   3  -5  -7 65.7733  6.4646   2 
  -3   5   7 79.5146  7.8305   3 
  -3   5   7 75.0239  5.9362   1 
   3   5  -7 74.4326  7.6980   1 
   3   5  -7 80.9043  7.1211   2 
  -2  -5   7 951.562  46.121   3 
   2  -5  -7 934.984  45.592   2 
  -2  -5   7 970.335  47.776   1 
   2   5  -7 932.950  46.567   2 
  -2   5   7 942.737  46.536   1 
  -2   5   7 910.563  49.220   3 
  -1  -5   7 25.5128  2.0415   3 
  -1  -5   7 28.3945  4.8640   1 
   1  -5  -7 32.2803  4.0056   2 
  -1   5   7 12.0706  3.9484   3 
   1   5  -7 15.3151  3.6320   2 
  -1   5   7 10.5129  3.5766   1 
   0  -5  -7 148.367   8.520   2 
   0  -5   7 143.106  10.064   1 
   0   5   7 138.148  10.714   3 
   0   5   7 134.660  10.224   1 
   0   5  -7 128.117   9.794   2 
  -1  -5  -7 1376.15   67.49   2 
  -1  -5  -7 1453.24   73.53   3 
   1  -5   7 1461.70   70.36   1 
  -1   5  -7 1506.19   70.58   2 
   1   5   7 1504.25   71.28   1 
  -2  -5  -7 685.854  36.979   3 
   2  -5   7 685.953  34.966   1 
  -2   5  -7 668.196  35.661   2 
   2   5   7 718.921  36.508   1 
   3  -5   7 43.6666  5.1640   1 
  -3  -5  -7 46.7191  6.2497   3 
  -3   5  -7 51.6666  6.3674   2 
   3   5   7 45.0837  6.2452   1 
  -4  -5  -7 56.8027  6.7220   3 
   4  -5   7 54.7745  5.6771   1 
  -4   5  -7 50.1084  6.5751   2 
   4   5   7 37.9295  6.3913   1 
  -5  -5  -7 276.372  17.169   3 
   5  -5   7 264.093  15.461   1 
   5   5   7 230.609  17.171   1 
  -5   5  -7 256.951  17.054   2 
  -6  -5  -7 43.2547  6.5458   3 
   6  -5   7 40.0143  5.0849   1 
   6   5   7 39.1850  6.7426   1 
  -6   5  -7 34.2909  6.3273   2 
  -7  -5  -7 475.853  26.833   3 
   7  -5   7 408.348  24.104   1 
  -7   5  -7 438.930  26.291   2 
   7   5   7 450.443  27.517   1 
  -8  -5  -7 138.003  12.060   3 
  -8   5  -7 134.707  12.403   2 
   8   5   7 135.567  13.082   1 
  -9  -5  -7 210.481  16.054   3 
  -9   5  -7 197.547  16.078   2 
   9   5   7 200.953  17.221   1 
  10  -5   7 119.820  11.939   2 
 -10  -5  -7 114.128  12.348   3 
  10   5   7 148.732  14.350   1 
  11  -5   7 245.574  18.127   2 
 -11  -5  -7 237.497  19.042   3 
  11   5   7 230.424  20.058   1 
 -12  -5  -7 29.4808  7.9727   3 
  12   5   7 39.3978  9.8790   1 
  13  -6  -7 29.1384  8.0604   2 
 -13   6   7 49.7332 10.5760   3 
  12  -6  -7 26.3726  7.8686   2 
 -12  -6   7 27.9685  7.5252   3 
 -12   6   7 33.5019  9.3935   3 
 -11  -6   7 417.139  28.410   3 
  11  -6  -7 437.837  27.792   2 
 -11   6   7 482.659  31.871   3 
  10  -6  -7 49.6722  8.8662   2 
 -10  -6   7 66.2849  8.8903   3 
 -10   6   7 60.9827 11.0708   3 
  10   6  -7 64.6101  9.5837   1 
  -9  -6   7 38.7410  6.8640   3 
   9  -6  -7 37.4705  6.8886   2 
  -9   6   7 32.0963  8.7279   3 
   9   6  -7 34.4601  7.3629   1 
   8  -6  -7 192.630  14.212   2 
  -8  -6   7 212.164  14.258   3 
  -8   6   7 154.676  15.495   3 
   8   6  -7 176.895  14.852   1 
   7  -6  -7 324.089  19.849   2 
  -7  -6   7 323.856  19.625   3 
   7   6  -7 319.039  21.098   1 
   7   6  -7 320.472  19.065   2 
  -7   6   7 325.416  22.569   3 
  -6  -6   7 74.4809  6.6794   3 
   6  -6  -7 69.8323  7.3733   2 
   6   6  -7 59.6077  6.7557   2 
   6   6  -7 66.5229  8.1052   1 
  -6   6   7 58.4456  8.4694   3 
   5  -6  -7 85.2545  7.6962   2 
  -5  -6   7 91.6210  6.8342   3 
   5   6  -7 57.1089  7.8212   1 
   5   6  -7 57.6759  6.7106   2 
  -5   6   7 64.8903  8.4545   3 
  -4  -6   7 14.1785  3.1319   3 
   4  -6  -7 14.4090  3.9032   2 
   4   6  -7 19.2664  5.1699   1 
   4   6  -7 17.8961  4.1304   2 
  -4   6   7 15.6118  4.7386   3 
  -3   6   7 62.3731  5.7910   1 
   3   6  -7 63.3804  6.5933   2 
   3   6  -7 72.6759  7.9409   1 
  -3   6   7 64.6879  7.6508   3 
  -2  -6   7 1411.02   72.25   3 
  -2  -6   7 1489.54   73.33   1 
   2  -6  -7 1466.30   70.53   2 
   2   6  -7 1512.25   71.78   2 
  -2   6   7 1481.74   71.87   1 
  -2   6   7 1569.42   76.22   3 
  -1  -6   7 448.647  24.582   1 
   1  -6  -7 464.616  22.537   2 
   1   6  -7 400.076  23.600   2 
  -1   6   7 436.833  24.388   1 
  -1   6   7 402.714  25.130   3 
   0  -6  -7 207.365  12.208   2 
   0  -6   7 193.267  13.849   1 
   0   6   7 232.857  15.230   3 
   0   6   7 238.647  15.183   1 
   0   6  -7 228.992  14.352   2 
   1  -6   7 37.4598  5.5281   1 
  -1  -6  -7 37.6687  6.1298   3 
  -1   6  -7 44.7982  5.9369   2 
   1   6   7 46.8971  6.4088   1 
   2  -6   7 482.219  26.125   1 
  -2  -6  -7 496.622  27.990   3 
  -2   6  -7 492.967  27.138   2 
   2   6   7 478.761  27.612   1 
  -3  -6  -7 115.059   9.399   3 
   3  -6   7 99.4333  7.8742   1 
  -3   6  -7 88.5573  8.7791   2 
   3   6   7 74.5034  8.7084   1 
   4  -6   7 579.481  30.870   1 
  -4   6  -7 615.191  32.834   2 
   4   6   7 587.686  33.344   1 
  -5  -6  -7 344.493  21.914   3 
   5  -6   7 338.021  19.859   1 
   5   6   7 344.402  22.607   1 
  -5   6  -7 404.399  22.715   2 
   6  -6   7 47.5104  5.9050   1 
  -6  -6  -7 61.4159  7.6967   3 
  -6   6  -7 62.8477  8.0500   2 
   6   6   7 53.9623  8.3983   1 
  -7  -6  -7 120.153  11.216   3 
  -7   6  -7 114.390  11.346   2 
   7   6   7 120.155  12.332   1 
  -8  -6  -7 182.281  13.916   3 
   8   6   7 151.626  14.567   1 
  -8   6  -7 143.905  13.777   2 
  -9  -6  -7 15.2264  5.6877   3 
   9   6   7 25.0468  7.6283   1 
  -9   6  -7 26.2808  7.0138   2 
  10  -6   7 156.977  13.786   2 
 -10  -6  -7 152.410  14.104   3 
  10   6   7 140.592  15.286   1 
 -11  -6  -7 12.9511  6.2886   3 
  11  -6   7 16.0899  6.6121   2 
  11   6   7 6.71717 6.80047   1 
  12  -7  -7 18.3964  7.3939   2 
 -12  -7   7 33.4747  8.1132   3 
 -12   7   7 20.8013  8.8596   3 
  11  -7  -7 109.915  12.570   2 
 -11  -7   7 109.689  12.297   3 
  11   7  -7 112.549  13.231   1 
 -11   7   7 104.608  14.520   3 
 -10  -7   7 376.301  24.752   3 
  10  -7  -7 387.390  24.870   2 
  10   7  -7 378.488  25.775   1 
 -10   7   7 380.057  29.225   3 
   9  -7  -7 23.6037  6.4128   2 
  -9  -7   7 33.5447  6.8229   3 
  -9   7   7 18.3108  7.7073   3 
   9   7  -7 24.2376  7.0856   1 
   8  -7  -7 553.803  31.728   2 
  -8  -7   7 601.729  32.429   3 
   8   7  -7 582.698  33.786   1 
  -8   7   7 513.210  35.035   3 
  -7  -7   7 287.745  17.768   3 
   7  -7  -7 291.820  18.332   2 
   7   7  -7 280.800  19.807   1 
  -7   7   7 253.129  20.261   3 
  -6  -7   7 54.4827  6.0771   3 
   6  -7  -7 60.9535  7.2984   2 
  -6   7   7 58.6047  8.6168   3 
   6   7  -7 55.5447  6.6185   2 
   6   7  -7 50.1784  7.8904   1 
  -5  -7   7 120.176   8.936   3 
   5  -7  -7 120.030   9.852   2 
  -5   7   7 116.422  11.499   3 
   5   7  -7 123.797   9.845   2 
   5   7  -7 129.181  11.614   1 
   4  -7  -7 235.758  15.084   2 
  -4  -7   7 246.519  14.271   3 
  -4   7   7 246.589  17.660   3 
   4   7  -7 253.544  15.757   2 
   4   7  -7 233.606  17.091   1 
   3  -7  -7 85.4323  7.2946   2 
   3   7  -7 77.1765  8.8652   1 
   3   7  -7 83.9817  7.8657   2 
  -3   7   7 75.5379  8.8467   3 
  -3   7   7 77.3190  7.1287   1 
   2  -7  -7 21.0801  4.4131   2 
  -2   7   7 21.1301  4.6423   1 
  -2   7   7 19.1320  5.3053   3 
   2   7  -7 19.2763  4.3334   2 
   1  -7  -7 225.814  13.953   2 
  -1  -7   7 217.337  15.926   1 
  -1   7   7 252.159  17.141   3 
  -1   7   7 262.129  16.260   1 
   1   7  -7 268.520  16.079   2 
   0  -7   7 120.256  10.237   1 
   0  -7  -7 120.139   8.128   2 
   0   7   7 123.678  10.997   1 
   0   7  -7 127.354  10.092   2 
   0   7   7 102.548  10.273   3 
   1  -7   7 1858.35   86.00   1 
  -1  -7  -7 1852.57   89.97   3 
  -1   7  -7 1538.16   85.24   2 
   1   7   7 1847.75   87.64   1 
  -2  -7  -7 1220.41   60.88   3 
   2  -7   7 1187.22   57.75   1 
  -2   7  -7 1153.97   58.29   2 
   2   7   7 1079.02   59.18   1 
   3  -7   7 43.5190  5.8159   1 
  -3  -7  -7 51.9540  7.1159   3 
  -3   7  -7 36.5360  6.4321   2 
   3   7   7 31.6791  6.7302   1 
   4  -7   7 198.207  13.551   1 
   4   7   7 220.479  16.330   1 
  -4   7  -7 223.311  15.599   2 
  -5  -7  -7 155.190  12.646   3 
   5  -7   7 156.886  11.067   1 
   5   7   7 149.511  13.620   1 
  -5   7  -7 153.527  13.038   2 
   6  -7   7 68.2338  7.2182   1 
  -6  -7  -7 69.1945  8.7426   3 
   6   7   7 83.5699  9.9806   1 
  -6   7  -7 84.1032  9.4825   2 
  -7  -7  -7 200.531  15.440   3 
   7   7   7 184.835  16.441   1 
  -7   7  -7 210.098  16.266   2 
  -8  -7  -7 146.528  13.211   3 
  -8   7  -7 140.277  13.507   2 
   8   7   7 131.092  13.931   1 
  -9  -7  -7 102.943  11.438   3 
   9   7   7 112.134  13.392   1 
  -9   7  -7 121.821  12.873   2 
 -10  -7  -7 143.284  14.528   3 
  10  -7   7 178.684  15.164   2 
  10   7   7 198.922  18.102   1 
 -11  -7  -7 101.884  12.359   3 
  11  -7   7 110.861  12.246   2 
  11   7   7 98.4537 13.4351   1 
  12  -8  -7 20.0059  7.4086   2 
 -12   8   7 19.7312  8.8755   3 
  11  -8  -7 342.759  24.001   2 
 -11  -8   7 334.996  23.634   3 
  11   8  -7 323.965  24.536   1 
 -11   8   7 329.941  28.153   3 
 -10  -8   7 102.527  11.171   3 
  10  -8  -7 86.1743 11.1251   2 
 -10   8   7 97.5976 14.4950   3 
  10   8  -7 92.9107 12.1291   1 
  -9  -8   7 111.321  10.766   3 
   9  -8  -7 100.926  10.833   2 
  -9   8   7 90.9795 12.6743   3 
   9   8  -7 71.5246 10.7301   1 
   8  -8  -7 39.9090  7.3880   2 
   8   8  -7 53.4723  8.8601   1 
  -8   8   7 52.5411  9.6580   3 
   7  -8  -7 185.662  14.087   2 
   7   8  -7 173.842  15.400   1 
  -7   8   7 195.221  16.641   3 
   6  -8  -7 26.6752  5.8829   2 
  -6   8   7 42.0444  7.9409   3 
   6   8  -7 35.8258  7.2689   1 
   5  -8  -7 20.2644  4.9778   2 
   5   8  -7 30.3475  5.3546   2 
  -5   8   7 28.0920  6.9814   3 
   5   8  -7 47.4828  7.6653   1 
   4  -8  -7 134.016  10.555   2 
  -4   8   7 137.790  12.861   3 
   4   8  -7 146.224  12.988   1 
   4   8  -7 147.411  11.097   2 
   3  -8  -7 282.295  17.715   2 
   3   8  -7 335.553  19.274   2 
   3   8  -7 303.477  20.728   1 
  -3   8   7 316.240  21.165   3 
   2  -8  -7 412.615  22.110   2 
  -2   8   7 406.188  25.888   3 
   2   8  -7 417.238  23.810   2 
  -2   8   7 401.600  23.589   1 
   1  -8  -7 197.023  12.725   2 
  -1  -8   7 194.320  15.082   1 
   1   8  -7 229.900  14.973   2 
  -1   8   7 232.602  15.473   1 
  -1   8   7 221.394  16.129   3 
   0  -8   7 261.484  17.105   1 
   0   8   7 236.298  17.702   3 
   0   8   7 267.784  18.229   1 
   0   8  -7 240.239  16.665   2 
   1  -8   7 3.74766 3.71423   1 
  -1  -8  -7 4.76007 4.19957   3 
   1   8   7 2.49989 4.34756   1 
  -1   8  -7 -0.6602  3.2832   2 
  -2  -8  -7 526.693  29.693   3 
   2  -8   7 534.967  28.111   1 
   2   8   7 471.560  29.654   1 
  -2   8  -7 452.868  28.248   2 
   3  -8   7 24.0955  5.0780   1 
  -3  -8  -7 23.0282  5.7413   3 
  -3   8  -7 11.7618  4.9255   2 
   3   8   7 10.0795  5.4646   1 
  -4  -8  -7 426.554  26.619   3 
   4  -8   7 444.900  24.728   1 
  -4   8  -7 458.709  26.863   2 
   4   8   7 423.525  27.532   1 
  -5  -8  -7 589.491  32.554   3 
   5   8   7 517.439  33.052   1 
  -5   8  -7 532.706  31.930   2 
  -6  -8  -7 84.4676  9.8278   3 
  -6   8  -7 89.2675 10.3796   2 
   6   8   7 95.3582 11.5349   1 
  -7  -8  -7 12.8861  5.3112   3 
   7   8   7 16.7193  6.4816   1 
  -7   8  -7 19.7166  6.6276   2 
  -8  -8  -7 106.169  11.933   3 
  -8   8  -7 126.340  13.225   2 
   8   8   7 143.689  14.512   1 
  -9  -8  -7 50.7621  8.7826   3 
   9   8   7 57.3209 10.2897   1 
  -9   8  -7 52.5882  9.7742   2 
  10  -8   7 61.4097  9.8741   2 
 -10  -8  -7 68.8816  9.8860   3 
  10   8   7 69.9814 11.8090   1 
  11  -9  -7 30.0570  8.7035   2 
  11   9  -7 43.1680 10.9716   1 
 -11   9   7 50.9969 13.0869   3 
  10  -9  -7 126.392  12.896   2 
 -10   9   7 90.9027 14.5617   3 
  10   9  -7 87.6136 12.6423   1 
   9  -9  -7 18.8759  6.3729   2 
   9   9  -7 20.4689  7.4805   1 
  -9   9   7 14.7230  7.6360   3 
   8  -9  -7 138.178  12.400   2 
   8   9  -7 127.314  13.838   1 
  -8   9   7 114.991  13.957   3 
   7  -9  -7 200.005  15.353   2 
   7   9  -7 226.823  17.813   1 
  -7   9   7 199.850  17.811   3 
   6  -9  -7 203.730  15.321   2 
  -6   9   7 234.789  18.622   3 
   6   9  -7 222.595  17.711   1 
   5  -9  -7 50.2450  7.1887   2 
   5   9  -7 67.2197  9.3058   1 
  -5   9   7 63.1818  9.3843   3 
   4  -9  -7 107.943  10.152   2 
  -4   9   7 144.334  13.541   3 
   4   9  -7 136.740  13.077   1 
   4   9  -7 158.621  11.768   2 
   3  -9  -7 21.1205  4.7021   2 
   3   9  -7 22.2848  5.3641   2 
  -3   9   7 19.4058  6.3818   3 
   3   9  -7 25.1055  7.1589   1 
   2  -9  -7 222.227  14.618   2 
  -2   9   7 254.384  18.502   3 
  -2   9   7 242.862  16.367   1 
   2   9  -7 258.505  16.655   2 
  -1  -9   7 78.7995  9.1114   1 
   1   9  -7 50.7913  7.5842   2 
  -1   9   7 54.5383  8.5331   3 
  -1   9   7 56.2992  7.8683   1 
   0  -9   7 189.355  14.941   1 
   0   9   7 204.567  16.393   1 
   0   9  -7 210.784  15.169   2 
   0   9   7 209.046  16.342   3 
  -1  -9  -7 481.194  27.438   3 
   1  -9   7 446.209  25.807   1 
   1   9   7 406.189  27.571   1 
  -1   9  -7 407.655  25.807   2 
   2  -9   7 364.808  22.688   1 
  -2  -9  -7 385.306  24.427   3 
  -2   9  -7 383.226  23.902   2 
   2   9   7 404.862  26.209   1 
  -3  -9  -7 74.3401  9.1013   3 
   3  -9   7 70.7391  7.7884   1 
   3   9   7 66.6195  9.9287   1 
  -3   9  -7 73.9158  9.1043   2 
   4  -9   7 36.0799  5.8778   1 
  -4  -9  -7 33.1745  6.8666   3 
   4   9   7 23.4148  7.1073   1 
  -4   9  -7 15.4972  6.0297   2 
   5  -9   7 178.941  13.214   1 
  -5  -9  -7 187.004  15.064   3 
  -5   9  -7 191.206  15.825   2 
   5   9   7 194.897  16.959   1 
  -6  -9  -7 34.6460  7.3402   3 
  -6   9  -7 47.7259  8.3976   2 
   6   9   7 53.7486  9.7372   1 
  -7  -9  -7 173.430  15.240   3 
  -7   9  -7 189.257  16.365   2 
   7   9   7 183.605  17.111   1 
  -8  -9  -7 101.900  12.040   3 
  -8   9  -7 114.638  13.087   2 
   8   9   7 114.513  13.878   1 
  -9  -9  -7 156.245  15.372   3 
  -9   9  -7 189.030  17.236   2 
   9   9   7 182.086  18.189   1 
  10 -10  -7 31.1439  8.1459   2 
  10  10  -7 27.7859  8.7094   1 
 -10  10   7 32.3762 10.1480   3 
   9 -10  -7 21.7543  7.0408   2 
  -9  10   7 32.2499  9.6312   3 
   9  10  -7 26.2732  8.3498   1 
   8 -10  -7 87.9090 10.5655   2 
   8  10  -7 106.808  12.879   1 
  -8  10   7 117.650  13.932   3 
   7 -10  -7 111.466  11.321   2 
   7  10  -7 116.415  13.263   1 
  -7  10   7 117.828  13.825   3 
   6 -10  -7 100.550  10.271   2 
   6  10  -7 99.2596 12.2220   1 
  -6  10   7 107.155  12.826   3 
   5 -10  -7 142.242  11.891   2 
   5  10  -7 147.279  14.491   1 
  -5  10   7 145.141  14.690   3 
   4 -10  -7 178.509  12.668   2 
   4  10  -7 153.250  14.998   1 
  -4  10   7 141.457  14.685   3 
   3 -10  -7 455.916  24.648   2 
   3  10  -7 426.114  25.625   2 
  -3  10   7 419.864  28.422   3 
   3  10  -7 424.847  28.292   1 
  -2 -10   7 409.236  25.153   1 
   2  10  -7 340.015  22.358   2 
  -2  10   7 348.335  24.797   3 
  -1 -10   7 113.918  11.700   1 
   1  10  -7 125.496  11.470   2 
  -1  10   7 121.312  12.651   3 
  -1  10   7 126.028  11.964   1 
   0 -10  -7 8.46246 5.23024   3 
   0  10  -7 9.96907 4.99926   2 
   0  10   7 13.9816  6.4930   1 
  -1 -10  -7 51.6858  8.4068   3 
   1 -10   7 54.2947  8.2842   1 
  -1  10  -7 50.7837  7.9791   2 
   1  10   7 60.9022  9.9199   1 
   2 -10   7 5.41925 4.37617   1 
  -2 -10  -7 6.18352 4.89495   3 
  -2  10  -7 3.76547 4.54264   2 
   2  10   7 6.96693 6.34579   1 
   3 -10   7 38.9916  6.8476   1 
  -3 -10  -7 37.3238  7.6113   3 
   3  10   7 51.8791  9.6348   1 
  -3  10  -7 53.9171  8.4390   2 
   4 -10   7 129.333  10.945   1 
  -4 -10  -7 131.875  12.496   3 
   4  10   7 117.199  13.843   1 
  -4  10  -7 123.721  12.678   2 
  -5 -10  -7 189.473  15.013   3 
   5  10   7 147.760  15.910   1 
  -5  10  -7 152.155  14.847   2 
  -6 -10  -7 305.013  21.936   3 
  -6  10  -7 325.899  22.950   2 
   6  10   7 297.524  23.965   1 
  -7 -10  -7 15.8218  6.4468   3 
  -7  10  -7 13.7220  6.4834   2 
   7  10   7 11.3903  7.6583   1 
  -8 -10  -7 178.541  16.304   3 
   8  10   7 165.471  17.670   1 
  -8  10  -7 174.585  16.582   2 
   9 -11  -7 19.2160  6.9702   2 
  -9  11   7 27.6875  9.6025   3 
   9  11  -7 19.8112  8.7158   1 
   8 -11  -7 37.7663  8.1237   2 
  -8  11   7 37.3535 10.4158   3 
   7 -11  -7 208.105  15.921   2 
   7  11  -7 163.117  17.067   1 
  -7  11   7 190.151  18.290   3 
   6 -11  -7 342.433  22.761   2 
   6  11  -7 372.733  26.436   1 
  -6  11   7 371.152  27.082   3 
   5 -11  -7 27.5651  6.4317   2 
   5  11  -7 36.0584  8.9452   1 
  -5  11   7 58.6541 10.5760   3 
   4  11  -7 66.1325 11.0799   1 
  -4  11   7 80.6685 11.7824   3 
   3  11  -7 103.679  12.827   1 
  -3  11   7 103.502  12.520   3 
  -2 -11   7 114.208  12.532   1 
   2  11  -7 85.8119 10.2206   2 
  -2  11   7 97.8581 12.0252   3 
  -1 -11   7 47.0787  8.5705   1 
   1  11  -7 50.1538  8.3026   2 
  -1  11   7 50.6634  9.3983   3 
   0 -11   7 283.810  20.708   1 
   0 -11  -7 296.677  21.598   3 
   0  11   7 312.026  22.315   1 
   0  11  -7 314.704  20.920   2 
   1 -11   7 34.0472  7.3772   1 
  -1 -11  -7 29.7724  7.3822   3 
   1  11   7 16.6588  7.6817   1 
  -1  11  -7 17.2566  6.3185   2 
   2 -11   7 97.5871 10.2894   1 
  -2 -11  -7 104.495  11.414   3 
  -2  11  -7 90.5247 11.1126   2 
   2  11   7 96.5461 13.0583   1 
  -3 -11  -7 88.1429 10.8168   3 
   3 -11   7 83.5206  9.5492   1 
  -3  11  -7 98.2870 11.6077   2 
   3  11   7 99.8727 13.1562   1 
  -4 -11  -7 105.015  11.967   3 
  -4  11  -7 142.243  13.906   2 
   4  11   7 142.221  15.623   1 
  -5 -11  -7 151.593  13.976   3 
   5  11   7 132.672  15.573   1 
  -5  11  -7 140.017  14.403   2 
  -6 -11  -7 -2.3727  5.0326   3 
  -6  11  -7 8.34403 6.35150   2 
   6  11   7 5.22928 6.76867   1 
  -7 -11  -7 52.8584  9.6916   3 
   7  11   7 57.7873 11.2362   1 
  -7  11  -7 34.6437  8.9419   2 
   8 -12  -7 100.774  11.705   2 
  -8  12   7 93.4657 13.8558   3 
   8  12  -7 78.0515 13.3885   1 
   7 -12  -7 12.0192  5.9670   2 
   7  12  -7 5.96075 6.98057   1 
  -7  12   7 9.92954 7.30565   3 
   6 -12  -7 44.9762  8.2047   2 
   6  12  -7 40.6246 10.1891   1 
  -6  12   7 34.9786 10.0441   3 
   5  12  -7 73.8102 12.1084   1 
  -5  12   7 59.3032 11.7277   3 
   4  12  -7 45.9087 10.6896   1 
  -4  12   7 46.7995 10.3478   3 
  -3 -12   7 291.502  22.423   1 
  -3  12   7 259.402  21.997   3 
  -2 -12   7 33.4172  8.4967   1 
  -2  12   7 19.3411  8.1314   3 
  -1 -12   7 65.8236 10.2869   1 
   1 -12  -7 70.9727 10.8471   3 
   1  12  -7 85.8186 10.5527   2 
   0 -12  -7 356.950  25.532   3 
   0 -12   7 326.337  24.103   1 
   0  12  -7 407.133  25.095   2 
   0  12   7 391.628  26.258   1 
  -1 -12  -7 50.6934  9.2240   3 
   1 -12   7 57.5555  8.8118   1 
  -1  12  -7 46.7716  8.6554   2 
   1  12   7 60.8284 10.6213   1 
  -2 -12  -7 95.3362 12.0883   3 
   2 -12   7 108.677  11.836   1 
   2  12   7 134.419  16.048   1 
  -2  12  -7 126.532  13.026   2 
   3 -12   7 57.2391  8.7758   1 
  -3 -12  -7 63.6420  9.7945   3 
   3  12   7 85.3266 13.3970   1 
  -3  12  -7 69.5953 10.6316   2 
  -4 -12  -7 13.0861  6.5758   3 
  -4  12  -7 13.5627  6.9330   2 
   4  12   7 13.1970  7.9863   1 
  -5 -12  -7 112.355  12.406   3 
   5  12   7 82.4183 13.5571   1 
  -5  12  -7 88.4554 12.3135   2 
  -6 -12  -7 283.791  21.303   3 
   6  12   7 251.204  23.283   1 
  -6  12  -7 263.367  21.584   2 
  -6  13   7 251.268  22.599   3 
   6  13  -7 207.165  20.610   1 
   5  13  -7 25.9311  9.2842   1 
  -5  13   7 38.5308 10.3693   3 
  -4  13   7 13.8053  8.3821   3 
  -3 -13   7 88.6577 13.0109   1 
  -3  13   7 78.4716 12.8930   3 
  -2 -13   7 9.47297 6.47571   1 
  -1 -13   7 124.029  13.919   1 
   1 -13  -7 148.687  15.121   3 
   0 -13   7 90.1000 11.4531   1 
   0 -13  -7 81.5885 11.7639   3 
   0  13  -7 95.5023 11.6422   2 
   1 -13   7 60.1933  9.6427   1 
  -1 -13  -7 60.2738 10.4741   3 
  -1  13  -7 50.0199  9.7302   2 
   1  13   7 59.1904 11.4761   1 
   2 -13   7 10.8262  5.9247   1 
  -2 -13  -7 11.8975  7.2978   3 
  -2  13  -7 -0.1745  5.3057   2 
   2  13   7 5.12096 8.14724   1 
  -3 -13  -7 216.699  19.034   3 
  -3  13  -7 238.785  19.591   2 
   3  13   7 263.946  23.464   1 
  -4 -13  -7 45.8678  9.5763   3 
   4  13   7 61.7835 12.9913   1 
  -4  13  -7 63.7444 11.1319   2 
  -2 -14   7 23.0661  8.6853   1 
   2 -14  -7 23.5217  8.8827   3 
   1 -14  -7 13.4976  7.8742   3 
  -1 -14   7 9.54205 7.02374   1 
   0 -14  -7 286.745  22.792   3 
   0 -14   7 260.186  21.361   1 
  -1 -14  -7 59.8804 11.2527   3 
   1 -14   7 60.0349 10.5052   1 
 -14   0   8 21.9859  7.7376   3 
 -13   0   8 166.049  15.831   3 
  13   0  -8 161.625  14.341   2 
 -12   0   8 639.547  39.236   3 
  12   0  -8 671.390  36.512   2 
 -11   0   8 0.11855 3.36538   3 
  11   0  -8 0.83317 4.14468   2 
 -10   0   8 173.373  14.045   3 
  10   0  -8 170.257  13.071   2 
  -9   0   8 118.278  10.804   3 
   9   0  -8 127.529  10.502   2 
  -8   0   8 76.2626  8.1707   3 
   8   0  -8 83.7987  8.2552   2 
  -7   0   8 52.9720  6.4151   3 
   7   0  -8 49.9471  6.4253   2 
  -6   0   8 484.379  24.142   1 
  -6   0   8 490.429  27.445   3 
   6   0  -8 482.415  26.132   2 
   5   0  -8 239.575  14.569   2 
  -5   0   8 233.442  14.828   3 
  -5   0   8 228.573  12.637   1 
  -4   0   8 46.0742  4.1182   1 
   4   0  -8 43.6878  5.2806   2 
  -4   0   8 45.5864  4.8976   3 
   3   0  -8 534.596  27.697   2 
  -3   0   8 552.647  26.892   1 
  -3   0   8 547.666  28.556   3 
  -2   0   8 51.1086  4.2551   1 
  -2   0   8 57.0280  4.6698   3 
   2   0  -8 52.9333  5.0689   2 
  -1   0   8 4499.87  208.79   1 
   1   0  -8 4611.86  207.79   2 
  -1   0   8 4441.09  217.21   3 
   0   0   8 1592.64   78.90   3 
   0   0  -8 1651.79   76.08   2 
   0   0   8 1613.85   76.32   1 
   1   0   8 18.9124  2.9062   1 
  -1   0  -8 18.0098  3.1287   2 
  -1   0  -8 17.5593  2.7472   3 
   2   0   8 352.432  18.566   1 
  -2   0  -8 331.094  18.014   2 
  -2   0  -8 345.295  18.236   3 
  -3   0  -8 270.178  15.140   3 
   3   0   8 271.862  15.596   1 
  -3   0  -8 269.334  15.020   2 
   4   0   8 215.639  13.592   1 
  -4   0  -8 230.608  13.275   3 
  -4   0  -8 213.447  12.873   2 
   5   0   8 685.955  37.519   1 
  -5   0  -8 744.249  36.596   2 
  -5   0  -8 766.602  38.428   3 
  -6   0  -8 508.760  27.206   2 
   6   0   8 533.265  28.867   1 
  -6   0  -8 529.986  28.899   3 
  -7   0  -8 57.4009  6.1628   2 
  -7   0  -8 59.6060  6.7621   3 
   7   0   8 59.9933  7.1323   1 
   8   0   8 648.637  35.619   1 
  -8   0  -8 645.182  36.224   3 
   9   0   8 145.040  12.607   1 
  -9   0  -8 155.699  13.152   3 
 -10   0  -8 119.976  12.014   3 
  10   0   8 115.732  11.743   1 
 -11   0  -8 156.730  15.154   3 
 -12   0  -8 -0.7411  5.9666   3 
  14  -1  -8 49.7899  9.1564   2 
 -14  -1   8 44.3351  9.7856   3 
 -14   1   8 42.5829  9.0968   3 
 -13  -1   8 292.425  21.964   3 
  13  -1  -8 303.536  20.419   2 
 -13   1   8 256.817  21.612   3 
  12  -1  -8 79.6653  9.9391   2 
 -12  -1   8 78.5401 10.2703   3 
 -12   1   8 65.0847  9.6164   3 
  12   1  -8 84.1028  9.6473   2 
 -11  -1   8 54.8979  8.1353   3 
  11  -1  -8 46.6139  7.8084   2 
  11   1  -8 62.8458  8.1065   2 
 -11   1   8 59.9388  8.3727   3 
 -10  -1   8 11.8916  4.9405   3 
  10  -1  -8 17.7759  5.5257   2 
  10   1  -8 21.7070  5.2904   2 
 -10   1   8 21.9337  5.7610   3 
   9  -1  -8 757.434  39.681   2 
  -9  -1   8 764.362  41.973   3 
  -9   1   8 754.859  42.246   3 
   9   1  -8 753.306  39.414   2 
  -8  -1   8 147.559  11.878   3 
   8  -1  -8 172.094  12.080   2 
  -8   1   8 162.668  12.597   3 
   8   1  -8 138.053  11.361   2 
  -7  -1   8 224.978  13.360   1 
  -7  -1   8 217.776  15.112   3 
   7  -1  -8 225.218  14.779   2 
  -7   1   8 251.950  16.298   3 
   7   1  -8 249.252  15.328   2 
  -6  -1   8 84.3643  6.6661   1 
  -6  -1   8 85.4753  7.6869   3 
   6  -1  -8 79.4137  7.6899   2 
  -6   1   8 122.983   9.382   3 
  -5  -1   8 613.746  31.232   3 
   5  -1  -8 555.289  29.937   2 
  -5  -1   8 602.696  29.161   1 
   5   1  -8 574.243  30.196   2 
  -5   1   8 568.287  28.095   1 
  -5   1   8 560.763  31.639   3 
  -4  -1   8 1023.00   48.79   1 
   4  -1  -8 987.417  49.304   2 
  -4  -1   8 999.599  51.112   3 
  -4   1   8 1015.98   47.88   1 
   4   1  -8 1017.43   49.31   2 
  -4   1   8 1021.84   51.74   3 
   3  -1  -8 151.843  10.234   2 
  -3  -1   8 143.774   9.686   3 
  -3  -1   8 151.025   9.642   1 
   3   1  -8 182.497  10.681   2 
  -3   1   8 177.539  10.748   3 
  -3   1   8 169.556   9.109   1 
  -2  -1   8 358.740  18.594   1 
  -2  -1   8 366.904  18.804   3 
   2  -1  -8 350.679  18.818   2 
   2   1  -8 357.987  19.156   2 
  -2   1   8 349.613  18.115   1 
  -2   1   8 362.373  19.639   3 
  -1  -1   8 383.899  20.293   3 
  -1  -1   8 409.175  20.585   1 
   1  -1  -8 411.916  20.621   2 
  -1   1   8 402.958  20.337   1 
  -1   1   8 391.846  21.367   3 
   1   1  -8 399.895  20.910   2 
   0  -1  -8 1024.55   48.35   2 
   0  -1   8 1018.40   48.78   1 
   0   1  -8 1015.76   48.85   2 
   0   1   8 1007.88   50.68   3 
   0   1   8 1009.16   48.72   1 
  -1  -1  -8 197.906  11.383   3 
   1  -1   8 217.326  11.562   1 
  -1  -1  -8 205.266  11.007   2 
  -1   1  -8 187.081  11.419   2 
  -1   1  -8 179.280  10.302   3 
   1   1   8 173.345  11.166   1 
   2  -1   8 2294.05  104.23   1 
  -2  -1  -8 2245.94  102.84   2 
  -2  -1  -8 2173.00  107.80   3 
  -2   1  -8 2192.05  107.09   3 
  -2   1  -8 2157.96  103.43   2 
   2   1   8 2224.60  104.45   1 
  -3  -1  -8 631.842  32.267   3 
  -3  -1  -8 617.942  30.616   2 
   3  -1   8 650.082  31.762   1 
  -3   1  -8 607.686  31.386   2 
   3   1   8 613.481  31.861   1 
  -3   1  -8 611.396  31.560   3 
  -4  -1  -8 241.855  15.070   3 
   4  -1   8 245.464  15.061   1 
  -4  -1  -8 236.897  14.017   2 
  -4   1  -8 269.152  15.223   2 
  -4   1  -8 268.546  14.828   3 
   4   1   8 288.011  16.033   1 
  -5  -1  -8 92.5291  8.0481   3 
  -5  -1  -8 96.1320  7.2478   2 
   5  -1   8 94.0462  8.1781   1 
   5   1   8 111.186   8.928   1 
  -5   1  -8 112.781   8.027   3 
  -5   1  -8 111.072   8.371   2 
   6  -1   8 140.732  10.802   1 
  -6  -1  -8 139.787  10.832   3 
  -6   1  -8 165.535  10.994   2 
  -6   1  -8 164.159  10.996   3 
   6   1   8 140.587  11.275   1 
   7  -1   8 39.3164  6.0907   1 
  -7  -1  -8 38.8521  6.0440   3 
  -7   1  -8 55.0783  6.5048   3 
  -7   1  -8 49.6437  6.1331   2 
   7   1   8 50.5031  6.8585   1 
   8  -1   8 87.6852  9.2887   1 
  -8  -1  -8 84.1388  9.2023   3 
  -8   1  -8 107.572   9.987   3 
  -8   1  -8 116.490   9.468   2 
   8   1   8 112.776  10.668   1 
  -9  -1  -8 21.2615  5.6685   3 
   9  -1   8 21.0988  5.6477   1 
  -9   1  -8 16.3635  5.5329   3 
   9   1   8 12.2309  5.2329   1 
 -10  -1  -8 79.0192 10.0070   3 
 -10   1  -8 76.8230 10.0583   3 
  10   1   8 66.1660  8.9956   1 
 -11  -1  -8 449.541  29.384   3 
 -11   1  -8 443.306  29.483   3 
 -12  -1  -8 466.782  31.082   3 
 -12   1  -8 429.921  29.869   3 
 -14  -2   8 21.3543  7.2798   3 
  14  -2  -8 14.6819  6.8010   2 
 -14   2   8 11.9874  6.7714   3 
  13  -2  -8 127.640  13.134   2 
 -13  -2   8 143.609  14.084   3 
 -13   2   8 113.469  13.512   3 
 -12  -2   8 315.652  21.570   3 
  12  -2  -8 310.742  20.141   2 
 -12   2   8 248.645  20.554   3 
  12   2  -8 242.497  18.220   2 
 -11  -2   8 30.3551  6.8634   3 
  11  -2  -8 31.5706  6.8278   2 
  11   2  -8 35.6590  6.8446   2 
 -11   2   8 33.7828  7.0391   3 
  10  -2  -8 285.369  18.958   2 
 -10  -2   8 306.963  20.146   3 
 -10   2   8 286.847  20.433   3 
  10   2  -8 272.698  18.211   2 
   9  -2  -8 554.764  30.124   2 
  -9  -2   8 540.012  31.227   3 
   9   2  -8 509.501  29.265   2 
  -9   2   8 540.554  32.202   3 
  -8  -2   8 483.752  29.249   3 
   8  -2  -8 509.263  28.343   2 
  -8   2   8 541.935  31.036   3 
   8   2  -8 523.754  28.481   2 
   8   2  -8 520.962  27.556   1 
   7  -2  -8 133.864  11.481   2 
  -7  -2   8 133.938  11.361   3 
   7   2  -8 194.066  12.950   2 
   7   2  -8 193.370  11.572   1 
  -7   2   8 196.398  13.848   3 
  -6  -2   8 570.515  32.353   3 
   6  -2  -8 568.420  31.448   2 
  -6   2   8 646.908  34.271   3 
   6   2  -8 644.253  32.192   2 
  -5  -2   8 163.888  11.031   3 
  -5  -2   8 170.727  10.958   1 
   5  -2  -8 162.693  11.240   2 
  -5   2   8 176.157   9.160   1 
   5   2  -8 169.832  11.469   2 
  -5   2   8 169.341  12.193   3 
  -4  -2   8 215.946  14.034   3 
   4  -2  -8 213.850  14.286   2 
  -4  -2   8 245.504  14.326   1 
  -4   2   8 280.390  13.001   1 
   4   2  -8 250.093  14.619   2 
  -4   2   8 260.555  15.610   3 
  -3  -2   8 566.909  27.868   3 
   3  -2  -8 591.703  27.997   2 
  -3  -2   8 581.950  27.880   1 
  -3   2   8 505.006  26.419   1 
  -3   2   8 498.616  28.913   3 
   3   2  -8 504.996  27.641   2 
  -2  -2   8 472.811  24.471   1 
   2  -2  -8 475.424  24.246   2 
  -2  -2   8 471.471  23.956   3 
   2   2  -8 479.265  24.702   2 
  -2   2   8 489.043  23.763   1 
  -2   2   8 462.120  25.627   3 
  -1  -2   8 2195.95  100.21   1 
  -1  -2   8 2171.26  102.71   3 
   1  -2  -8 2232.28   99.19   2 
  -1   2   8 2028.91   99.70   1 
  -1   2   8 2037.13  104.42   3 
   1   2  -8 2124.34   99.89   2 
   0  -2   8 2120.28   96.18   1 
   0  -2  -8 2095.77   94.87   2 
   0   2   8 2036.49  100.26   3 
   0   2   8 1911.39   95.88   1 
   0   2  -8 2048.49   95.94   2 
  -1  -2  -8 36.0519  4.3480   3 
   1  -2   8 43.6585  4.2241   1 
  -1  -2  -8 37.2383  3.4946   2 
   1   2   8 25.6213  3.7961   1 
  -1   2  -8 27.4559  4.1814   2 
  -1   2  -8 26.7551  2.3380   3 
  -2  -2  -8 197.621  11.645   2 
   2  -2   8 194.543  12.477   1 
  -2  -2  -8 191.465  12.865   3 
  -2   2  -8 251.267  13.559   2 
  -2   2  -8 234.336  11.792   3 
   2   2   8 248.749  13.650   1 
  -3  -2  -8 347.882  20.085   3 
  -3  -2  -8 358.266  18.341   2 
   3  -2   8 349.589  19.518   1 
   3   2   8 367.023  20.363   1 
  -3   2  -8 369.039  19.206   3 
  -3   2  -8 376.327  20.112   2 
  -4  -2  -8 65.0685  6.4984   3 
  -4  -2  -8 68.9563  5.1302   2 
   4  -2   8 69.9808  6.2411   1 
  -4   2  -8 69.1967  5.7308   3 
   4   2   8 61.7175  6.4490   1 
  -4   2  -8 67.3189  6.6917   2 
  -5  -2  -8 1041.18   56.74   3 
   5  -2   8 1020.60   54.79   1 
  -5   2  -8 1188.27   55.38   2 
   5   2   8 1211.76   56.58   1 
  -5   2  -8 1141.76   56.61   3 
  -6  -2  -8 288.865  18.477   3 
   6  -2   8 322.394  18.300   1 
  -6   2  -8 289.023  18.158   3 
  -6   2  -8 305.215  18.342   2 
   6   2   8 316.961  19.438   1 
   7  -2   8 356.853  20.822   1 
  -7  -2  -8 358.493  21.573   3 
   7   2   8 367.095  22.353   1 
  -7   2  -8 328.033  20.549   2 
  -7   2  -8 357.066  21.568   3 
   8  -2   8 289.445  18.459   1 
  -8  -2  -8 313.785  19.310   3 
  -8   2  -8 274.407  18.030   2 
   8   2   8 275.252  19.405   1 
  -8   2  -8 271.704  18.706   3 
  -9  -2  -8 290.521  20.396   3 
   9  -2   8 275.818  19.171   1 
   9   2   8 311.415  20.952   1 
  -9   2  -8 317.745  19.511   2 
  -9   2  -8 312.249  20.592   3 
 -10  -2  -8 146.610  12.575   3 
  10   2   8 102.885  11.619   1 
 -10   2  -8 95.1839 11.2097   3 
 -11  -2  -8 72.8008  9.9273   3 
  11   2   8 35.9181  8.4915   1 
 -11   2  -8 43.4595  9.1487   3 
 -12  -2  -8 4.30671 6.21344   3 
 -14  -3   8 32.8454  8.9510   3 
  14  -3  -8 34.0431  8.6224   2 
 -14   3   8 47.5496 10.2366   3 
  13  -3  -8 73.7036 10.4930   2 
 -13  -3   8 71.9443 10.2264   3 
 -13   3   8 46.9026  9.4498   3 
 -12  -3   8 127.749  12.836   3 
  12  -3  -8 126.796  12.845   2 
 -12   3   8 115.487  13.062   3 
 -11  -3   8 17.2901  5.7470   3 
  11  -3  -8 18.7685  6.3212   2 
 -11   3   8 35.3812  7.5815   3 
  11   3  -8 29.4729  6.2919   2 
  10  -3  -8 288.285  19.868   2 
 -10  -3   8 273.687  20.287   3 
  10   3  -8 329.192  19.803   2 
 -10   3   8 341.390  22.403   3 
  -9  -3   8 258.555  17.995   3 
   9  -3  -8 281.694  18.071   2 
   9   3  -8 266.521  17.627   2 
  -9   3   8 256.807  19.391   3 
  -8  -3   8 404.332  26.451   3 
   8  -3  -8 476.826  26.450   2 
  -8   3   8 485.224  29.053   3 
   8   3  -8 475.364  25.942   1 
   8   3  -8 489.010  27.008   2 
   7  -3  -8 292.630  18.813   2 
  -7  -3   8 300.697  19.092   3 
   7   3  -8 327.574  19.595   2 
   7   3  -8 327.753  18.954   1 
  -7   3   8 340.469  21.632   3 
   6  -3  -8 237.355  14.095   2 
  -6  -3   8 227.081  13.673   3 
  -6   3   8 192.459  14.847   3 
   6   3  -8 204.058  13.624   1 
   6   3  -8 186.222  13.480   2 
   5  -3  -8 1172.10   55.15   2 
  -5  -3   8 1162.24   56.77   3 
   5   3  -8 1074.35   54.96   2 
   5   3  -8 1128.62   55.68   1 
  -5   3   8 1091.07   58.47   3 
   4  -3  -8 659.148  33.342   2 
  -4  -3   8 680.163  33.854   1 
  -4  -3   8 649.272  33.655   3 
   4   3  -8 648.320  33.489   2 
  -4   3   8 639.798  35.447   3 
   3  -3  -8 1141.32   57.34   2 
  -3  -3   8 1150.66   58.20   1 
  -3  -3   8 1128.34   58.71   3 
  -3   3   8 1220.21   56.81   1 
  -3   3   8 1255.97   61.06   3 
   3   3  -8 1280.33   58.00   2 
  -2  -3   8 137.663   9.580   1 
  -2  -3   8 138.105   7.845   3 
   2  -3  -8 126.959   9.096   2 
  -2   3   8 148.767   8.969   1 
  -2   3   8 153.015  10.405   3 
   2   3  -8 155.587   9.986   2 
   1  -3  -8 1358.54   62.86   2 
  -1  -3   8 1345.04   64.12   1 
   1   3  -8 1350.46   64.03   2 
  -1   3   8 1297.30   66.91   3 
  -1   3   8 1308.54   63.61   1 
   0  -3  -8 114.028   7.206   2 
   0  -3   8 109.948   7.983   1 
   0   3  -8 114.138   8.460   2 
   0   3   8 119.182   8.850   3 
   0   3   8 116.486   8.166   1 
  -1  -3  -8 491.610  26.927   3 
  -1  -3  -8 479.102  24.286   2 
   1  -3   8 487.893  25.644   1 
  -1   3  -8 513.693  26.242   2 
   1   3   8 521.269  26.188   1 
  -2  -3  -8 972.120  44.907   2 
  -2  -3  -8 991.650  48.847   3 
   2  -3   8 965.104  46.679   1 
  -2   3  -8 904.398  46.642   3 
   2   3   8 949.290  47.481   1 
  -2   3  -8 942.384  47.099   2 
   3  -3   8 701.770  34.186   1 
  -3  -3  -8 728.114  32.227   2 
  -3  -3  -8 706.415  35.723   3 
  -3   3  -8 630.601  34.522   2 
  -3   3  -8 637.571  34.543   3 
   3   3   8 635.790  34.969   1 
   4  -3   8 2028.01   97.29   1 
  -4  -3  -8 2084.84  101.49   3 
   4   3   8 2001.50   98.67   1 
  -4   3  -8 2080.97   97.69   2 
  -4   3  -8 2057.81  101.51   3 
   5  -3   8 166.459  11.153   1 
  -5  -3  -8 156.913  11.568   3 
  -5   3  -8 166.612  11.970   2 
   5   3   8 146.571  12.097   1 
  -5   3  -8 175.291  11.804   3 
  -6  -3  -8 504.161  28.996   3 
   6  -3   8 510.182  27.752   1 
   6   3   8 556.836  29.993   1 
  -6   3  -8 524.448  28.952   3 
  -6   3  -8 484.129  28.290   2 
  -7  -3  -8 9.66270 4.19347   3 
   7  -3   8 6.73460 3.53527   1 
   7   3   8 8.63000 4.62827   1 
  -7   3  -8 11.4712  4.5211   2 
  -7   3  -8 3.45281 3.45729   3 
   8  -3   8 442.714  26.688   1 
  -8  -3  -8 454.955  28.190   3 
  -8   3  -8 492.320  28.574   3 
   8   3   8 481.648  29.051   1 
  -8   3  -8 528.708  28.192   2 
  -9  -3  -8 46.7954  7.6096   3 
  -9   3  -8 71.2603  8.9495   2 
   9   3   8 55.7176  8.4539   1 
  -9   3  -8 63.9273  8.1214   3 
 -10  -3  -8 268.825  19.398   3 
  10   3   8 252.225  19.813   1 
 -11  -3  -8 92.7004 11.0173   3 
  11   3   8 70.9625 10.7124   1 
 -12  -3  -8 71.5627 10.6897   3 
  13  -4  -8 74.8943 10.7440   2 
 -13  -4   8 68.1920 10.6248   3 
 -13   4   8 65.3694 10.6730   3 
  12  -4  -8 19.2448  7.0282   2 
 -12  -4   8 14.7160  5.9919   3 
 -12   4   8 17.1862  6.5512   3 
 -11  -4   8 24.9427  6.5476   3 
  11  -4  -8 32.0755  7.6159   2 
 -11   4   8 30.7908  7.5150   3 
 -10  -4   8 11.6029  4.9975   3 
  10  -4  -8 10.6357  5.3904   2 
  10   4  -8 9.19414 5.34436   2 
 -10   4   8 7.77487 4.72912   3 
   9  -4  -8 273.424  17.872   2 
  -9  -4   8 261.365  17.912   3 
   9   4  -8 247.554  17.212   1 
  -9   4   8 275.986  20.216   3 
   9   4  -8 249.112  18.313   2 
   8  -4  -8 608.449  34.080   2 
  -8  -4   8 600.386  35.118   3 
   8   4  -8 657.603  34.822   2 
   8   4  -8 647.924  34.562   1 
  -8   4   8 667.439  38.313   3 
   7  -4  -8 171.438  13.410   2 
  -7  -4   8 195.706  13.776   3 
   7   4  -8 214.018  14.316   1 
  -7   4   8 221.243  16.150   3 
   7   4  -8 212.516  14.046   2 
   6  -4  -8 651.296  34.092   2 
  -6  -4   8 673.102  34.931   3 
   6   4  -8 620.280  33.830   2 
  -6   4   8 645.630  36.875   3 
   6   4  -8 668.895  34.862   1 
   5  -4  -8 365.096  19.980   2 
  -5  -4   8 355.576  19.707   3 
   5   4  -8 343.191  20.452   1 
  -5   4   8 355.168  21.874   3 
   5   4  -8 325.821  19.598   2 
   4  -4  -8 829.470  40.054   2 
  -4  -4   8 816.257  40.586   3 
   4   4  -8 813.490  40.381   2 
  -4   4   8 778.512  42.812   3 
  -4   4   8 764.205  38.283   1 
   3  -4  -8 202.541  13.265   2 
  -3  -4   8 203.867  13.908   1 
  -3  -4   8 204.419  12.303   3 
  -3   4   8 238.936  15.052   3 
   3   4  -8 252.076  14.271   2 
  -3   4   8 251.048  13.046   1 
  -2  -4   8 447.993  21.729   3 
   2  -4  -8 427.902  22.560   2 
  -2  -4   8 417.929  23.596   1 
  -2   4   8 423.121  24.591   3 
  -2   4   8 429.188  22.801   1 
   2   4  -8 437.557  23.476   2 
  -1  -4   8 167.382  10.618   1 
   1  -4  -8 187.146   9.770   2 
  -1   4   8 129.744  10.645   3 
   1   4  -8 132.877  10.129   2 
  -1   4   8 138.662   9.959   1 
   0  -4   8 159.485   9.979   1 
   0  -4  -8 136.368   8.194   2 
   0   4  -8 122.005   9.502   2 
   0   4   8 126.414   9.540   1 
   0   4   8 135.749  10.279   3 
  -1  -4  -8 628.965  32.031   2 
   1  -4   8 651.735  33.939   1 
  -1  -4  -8 683.668  35.848   3 
   1   4   8 703.363  34.888   1 
  -1   4  -8 707.068  34.749   2 
  -2  -4  -8 214.153  13.432   3 
   2  -4   8 212.946  12.521   1 
  -2  -4  -8 203.621  10.386   2 
   2   4   8 174.986  12.916   1 
  -2   4  -8 184.914  12.870   2 
   3  -4   8 397.555  21.342   1 
  -3  -4  -8 384.255  22.507   3 
  -3   4  -8 388.307  20.584   3 
   3   4   8 408.644  22.943   1 
  -3   4  -8 392.487  22.354   2 
  -4  -4  -8 49.2948  6.0559   3 
   4  -4   8 56.6227  5.6021   1 
  -4   4  -8 42.3875  4.5501   3 
  -4   4  -8 40.4158  6.0604   2 
   4   4   8 37.7101  6.1421   1 
  -5  -4  -8 391.744  22.518   3 
   5  -4   8 391.593  21.206   1 
   5   4   8 385.134  23.033   1 
  -5   4  -8 369.720  22.318   2 
  -5   4  -8 355.199  21.625   3 
   6  -4   8 32.8909  5.1766   1 
  -6  -4  -8 34.1886  5.4221   3 
   6   4   8 24.9181  5.3188   1 
  -6   4  -8 25.2448  5.7303   2 
   7  -4   8 695.283  36.571   1 
  -7  -4  -8 734.650  38.945   3 
   7   4   8 670.709  39.046   1 
  -7   4  -8 698.796  37.934   2 
  -8  -4  -8 156.381  12.316   3 
   8  -4   8 142.043  11.153   1 
   8   4   8 129.391  12.516   1 
  -8   4  -8 110.132  11.392   2 
  -9  -4  -8 164.648  13.946   3 
   9   4   8 156.686  14.637   1 
  -9   4  -8 174.732  14.218   2 
  10  -4   8 94.7270 10.4268   2 
 -10  -4  -8 78.5703 10.3875   3 
  10   4   8 109.784  12.401   1 
 -11  -4  -8 16.1354  6.5690   3 
  11   4   8 32.5779  8.7664   1 
 -12  -4  -8 38.9498  8.8715   3 
  12   4   8 34.9726  9.3095   1 
  13  -5  -8 6.75637 6.19139   2 
 -13  -5   8 2.05447 5.49643   3 
 -13   5   8 -0.8300  5.1488   3 
 -12  -5   8 44.3577  8.5806   3 
  12  -5  -8 53.9482  9.5957   2 
 -12   5   8 60.6228 10.4594   3 
  11  -5  -8 358.211  24.456   2 
 -11  -5   8 375.081  25.381   3 
 -11   5   8 417.069  28.140   3 
  10  -5  -8 95.2756 10.5429   2 
 -10  -5   8 79.4659  9.6182   3 
  10   5  -8 92.6594 10.1041   1 
 -10   5   8 87.7417 11.6325   3 
   9  -5  -8 12.4809  5.4860   2 
  -9  -5   8 9.83041 4.47311   3 
   9   5  -8 10.1391  4.9605   1 
  -9   5   8 14.2397  6.4448   3 
   9   5  -8 14.0051  5.4715   2 
  -8  -5   8 189.549  13.259   3 
   8  -5  -8 197.139  13.625   2 
   8   5  -8 153.458  13.069   1 
  -8   5   8 160.331  14.978   3 
   8   5  -8 134.768  11.998   2 
  -7  -5   8 94.6110  8.1611   3 
   7  -5  -8 94.0809  8.9925   2 
  -7   5   8 79.4991  9.6115   3 
   7   5  -8 80.6088  9.0892   1 
   7   5  -8 82.2856  8.2089   2 
  -6  -5   8 373.081  20.200   3 
   6  -5  -8 380.664  20.595   2 
  -6   5   8 327.134  22.101   3 
   6   5  -8 312.016  19.737   2 
   6   5  -8 316.463  20.686   1 
   5  -5  -8 602.337  29.210   2 
  -5  -5   8 614.526  29.040   3 
   5   5  -8 505.468  28.707   2 
  -5   5   8 490.664  30.985   3 
   5   5  -8 477.763  29.571   1 
   4  -5  -8 179.877  11.772   2 
  -4  -5   8 182.238  10.674   3 
   4   5  -8 173.729  12.810   1 
  -4   5   8 162.284  13.009   3 
   4   5  -8 168.073  11.848   2 
  -3  -5   8 877.033  45.505   1 
   3  -5  -8 835.977  43.528   2 
  -3  -5   8 837.128  43.932   3 
   3   5  -8 975.070  44.979   2 
  -3   5   8 911.526  47.530   3 
  -3   5   8 908.050  43.610   1 
   2  -5  -8 1309.40   63.97   2 
  -2  -5   8 1392.50   66.37   1 
  -2   5   8 1326.64   65.09   1 
   2   5  -8 1359.76   65.29   2 
  -2   5   8 1324.45   68.64   3 
  -1  -5   8 289.744  17.726   1 
   1  -5  -8 299.448  16.324   2 
  -1   5   8 309.128  18.960   3 
  -1   5   8 298.830  17.696   1 
   1   5  -8 296.838  17.668   2 
   0  -5   8 510.761  28.055   1 
   0  -5  -8 500.877  26.045   2 
   0   5   8 568.269  28.817   1 
   0   5   8 533.860  29.811   3 
   0   5  -8 541.957  28.398   2 
   1  -5   8 436.607  24.607   1 
  -1  -5  -8 458.557  26.255   3 
  -1  -5  -8 423.279  22.423   2 
  -1   5  -8 513.968  25.849   2 
   1   5   8 499.681  25.948   1 
  -2  -5  -8 127.462  10.126   3 
   2  -5   8 116.060   8.893   1 
   2   5   8 120.816  10.008   1 
  -2   5  -8 124.858   9.881   2 
  -3  -5  -8 386.267  21.409   3 
   3  -5   8 393.292  19.934   1 
  -3   5  -8 316.710  20.321   2 
   3   5   8 289.687  20.369   1 
  -4  -5  -8 642.708  33.547   3 
   4  -5   8 609.169  31.277   1 
   4   5   8 584.234  33.299   1 
  -4   5  -8 564.780  32.437   2 
   5  -5   8 361.294  20.264   1 
  -5  -5  -8 371.410  21.960   3 
  -5   5  -8 346.822  21.744   2 
   5   5   8 345.076  22.389   1 
   6  -5   8 172.402  11.599   1 
  -6  -5  -8 165.144  12.717   3 
   6   5   8 140.960  12.865   1 
  -6   5  -8 161.210  13.000   2 
   7  -5   8 23.5655  4.9046   1 
  -7  -5  -8 16.5207  5.2421   3 
  -7   5  -8 19.2921  5.8205   2 
   7   5   8 18.4194  6.0410   1 
  -8  -5  -8 334.447  22.096   3 
   8   5   8 327.746  23.110   1 
  -8   5  -8 351.976  22.491   2 
  -9  -5  -8 211.396  17.222   3 
   9   5   8 275.723  20.132   1 
  -9   5  -8 245.235  18.155   2 
 -10  -5  -8 245.814  18.836   3 
  10   5   8 249.625  20.441   1 
 -11  -5  -8 47.6060  8.6716   3 
  11  -5   8 36.4292  7.9017   2 
  11   5   8 22.6997  8.1929   1 
 -13  -6   8 25.3997  7.6677   3 
  13  -6  -8 19.0396  7.8441   2 
 -13   6   8 25.8677  9.2187   3 
 -12  -6   8 90.5064 11.7255   3 
  12  -6  -8 78.6215 11.1907   2 
 -12   6   8 99.2205 13.5241   3 
 -11  -6   8 44.3311  8.4709   3 
  11  -6  -8 47.6556  9.2871   2 
 -11   6   8 44.0239 10.5600   3 
  10  -6  -8 77.9664 10.2433   2 
 -10  -6   8 68.7992  9.6412   3 
 -10   6   8 98.2834 12.9688   3 
  10   6  -8 92.1038 10.5860   1 
  -9  -6   8 50.5394  7.3622   3 
   9  -6  -8 47.9619  7.6184   2 
  -9   6   8 27.9726  8.5173   3 
   9   6  -8 21.4384  6.3794   1 
   8  -6  -8 465.704  27.161   2 
  -8  -6   8 495.391  27.413   3 
   8   6  -8 446.573  26.309   2 
  -8   6   8 454.206  30.391   3 
   8   6  -8 445.249  27.684   1 
   7  -6  -8 308.837  19.304   2 
  -7  -6   8 303.871  18.787   3 
   7   6  -8 298.650  18.595   2 
   7   6  -8 303.520  20.144   1 
  -7   6   8 308.931  21.808   3 
  -6  -6   8 280.981  16.634   3 
   6  -6  -8 278.190  17.328   2 
   6   6  -8 261.224  16.868   2 
   6   6  -8 268.738  18.278   1 
  -6   6   8 266.529  19.223   3 
   5  -6  -8 167.633  12.370   2 
  -5  -6   8 188.507  11.515   3 
   5   6  -8 170.050  13.561   1 
   5   6  -8 184.130  12.647   2 
  -5   6   8 174.882  14.260   3 
  -4  -6   8 605.237  28.468   3 
   4  -6  -8 596.449  29.088   2 
  -4   6   8 484.851  31.030   3 
   4   6  -8 531.022  29.250   2 
   4   6  -8 468.760  29.883   1 
  -3  -6   8 962.754  50.430   1 
   3  -6  -8 924.714  47.966   2 
   3   6  -8 1033.04   49.41   2 
  -3   6   8 975.031  48.160   1 
  -3   6   8 1012.15   52.47   3 
   2  -6  -8 596.036  28.837   2 
  -2  -6   8 589.172  31.032   1 
   2   6  -8 528.767  29.807   2 
  -2   6   8 539.565  29.554   1 
  -2   6   8 539.876  31.785   3 
  -1  -6   8 4.96295 3.58450   1 
   1  -6  -8 7.06464 2.95336   2 
   1   6  -8 6.52845 3.32241   2 
  -1   6   8 4.75249 3.53997   1 
  -1   6   8 2.58492 3.34349   3 
   0  -6  -8 60.4756  5.1674   2 
   0  -6   8 60.3553  6.8370   1 
   0   6   8 57.1175  6.8626   3 
   0   6  -8 53.5201  6.6189   2 
   0   6   8 56.4595  7.1706   1 
   1  -6   8 1049.94   51.78   1 
  -1  -6  -8 1016.05   54.11   3 
  -1   6  -8 1051.37   52.03   2 
   1   6   8 1018.57   52.67   1 
  -2  -6  -8 381.063  25.340   3 
   2  -6   8 454.776  24.438   1 
  -2   6  -8 431.724  25.290   2 
   2   6   8 520.503  26.602   1 
   3  -6   8 116.905   9.085   1 
  -3  -6  -8 111.364  10.136   3 
   3   6   8 103.780  10.134   1 
  -3   6  -8 98.0052  9.5292   2 
  -4  -6  -8 205.457  15.322   3 
   4  -6   8 211.847  14.089   1 
  -4   6  -8 253.089  16.248   2 
   4   6   8 248.294  16.852   1 
  -5  -6  -8 306.560  18.747   3 
   5  -6   8 291.532  16.722   1 
  -5   6  -8 240.537  17.848   2 
   5   6   8 246.017  18.639   1 
   6  -6   8 146.193  10.922   1 
  -6  -6  -8 155.842  12.683   3 
   6   6   8 153.328  13.633   1 
  -6   6  -8 152.243  13.081   2 
  -7  -6  -8 499.952  29.508   3 
   7  -6   8 510.773  27.304   1 
  -7   6  -8 458.877  29.005   2 
   7   6   8 488.852  30.749   1 
  -8  -6  -8 75.8990  9.0002   3 
  -8   6  -8 49.3422  8.5192   2 
   8   6   8 63.3649  9.7103   1 
  -9  -6  -8 6.11440 4.97747   3 
  -9   6  -8 2.73922 4.91652   2 
   9   6   8 0.77040 5.25006   1 
 -10  -6  -8 162.307  15.241   3 
  10   6   8 192.615  17.895   1 
 -11  -6  -8 50.5786  9.3588   3 
  11  -6   8 67.1720 10.1594   2 
  11   6   8 75.2598 11.9216   1 
 -12  -7   8 69.8833 10.8679   3 
  12  -7  -8 73.7029 10.7670   2 
 -12   7   8 88.6147 13.1168   3 
 -11  -7   8 418.501  27.743   3 
  11  -7  -8 402.164  27.027   2 
 -11   7   8 434.792  31.776   3 
  10  -7  -8 49.6715  8.6063   2 
 -10  -7   8 49.9579  8.4005   3 
 -10   7   8 75.4870 12.4578   3 
  10   7  -8 61.5573  9.6692   1 
  -9  -7   8 47.5232  7.4539   3 
   9  -7  -8 51.1538  8.1515   2 
   9   7  -8 36.4285  8.3392   1 
  -9   7   8 49.4660  9.9467   3 
   8  -7  -8 12.6941  5.2592   2 
  -8  -7   8 13.8215  4.6091   3 
   8   7  -8 5.59867 4.72187   1 
  -8   7   8 8.41101 5.93636   3 
  -7  -7   8 32.4976  5.8239   3 
   7  -7  -8 35.8318  6.6714   2 
  -7   7   8 35.1728  7.9763   3 
   7   7  -8 38.4409  7.2530   1 
   7   7  -8 37.9824  6.4977   2 
   6  -7  -8 59.5337  7.2317   2 
   6   7  -8 45.2415  7.3967   1 
   6   7  -8 41.8279  6.3915   2 
  -6   7   8 49.1147  8.2162   3 
   5  -7  -8 138.850  10.424   2 
  -5   7   8 116.455  11.795   3 
   5   7  -8 120.618  10.222   2 
   5   7  -8 121.139  11.535   1 
   4  -7  -8 211.691  13.963   2 
   4   7  -8 215.493  14.531   2 
   4   7  -8 214.595  15.924   1 
  -4   7   8 218.152  16.382   3 
   3  -7  -8 337.552  19.015   2 
  -3   7   8 335.580  21.772   3 
   3   7  -8 313.564  19.539   2 
  -2  -7   8 754.865  38.337   1 
   2  -7  -8 704.641  35.267   2 
  -2   7   8 674.137  39.161   3 
  -2   7   8 677.277  36.505   1 
   2   7  -8 683.106  36.669   2 
   1  -7  -8 357.817  19.165   2 
  -1  -7   8 354.245  21.576   1 
  -1   7   8 343.110  22.388   3 
  -1   7   8 332.304  21.277   1 
   1   7  -8 365.923  21.200   2 
   0  -7   8 568.152  32.095   1 
   0   7   8 651.977  33.770   1 
   0   7  -8 567.654  32.116   2 
   0   7   8 594.725  34.170   3 
   1  -7   8 123.513  10.736   1 
  -1  -7  -8 135.761  11.670   3 
   1   7   8 154.024  12.416   1 
  -1   7  -8 169.878  12.219   2 
   2  -7   8 122.091   9.806   1 
  -2  -7  -8 129.714  11.285   3 
   2   7   8 119.317  11.315   1 
  -2   7  -8 121.255  10.803   2 
  -3  -7  -8 48.5315  7.2733   3 
   3  -7   8 49.5690  5.9515   1 
   3   7   8 40.5267  7.4059   1 
  -3   7  -8 36.5880  6.8342   2 
   4  -7   8 394.985  22.759   1 
   4   7   8 398.228  25.591   1 
  -4   7  -8 418.951  24.910   2 
   5  -7   8 300.189  18.343   1 
  -5   7  -8 312.654  20.579   2 
   5   7   8 309.278  21.533   1 
   6  -7   8 3.12848 3.46568   1 
  -6  -7  -8 5.91553 4.54353   3 
   6   7   8 7.88094 4.79499   1 
  -6   7  -8 7.65225 4.73838   2 
  -7  -7  -8 11.7993  5.3541   3 
  -7   7  -8 8.07632 5.09807   2 
   7   7   8 6.72670 5.23093   1 
  -8  -7  -8 1.61115 4.40360   3 
   8   7   8 -1.4964  4.2133   1 
  -8   7  -8 0.45920 4.88788   2 
  -9  -7  -8 234.319  18.517   3 
   9   7   8 240.450  20.371   1 
  -9   7  -8 254.353  19.533   2 
 -10  -7  -8 179.850  16.173   3 
  10   7   8 196.409  18.517   1 
  12  -8  -8 26.6233  8.5025   2 
  11  -8  -8 -2.1023  5.5112   2 
  11   8  -8 5.04616 6.64342   1 
 -11   8   8 2.12832 7.01034   3 
  10  -8  -8 135.300  13.238   2 
  10   8  -8 112.272  12.949   1 
 -10   8   8 114.016  15.505   3 
   9  -8  -8 27.6491  7.1699   2 
  -9   8   8 39.0526  9.6678   3 
   9   8  -8 44.1803  8.3624   1 
   8  -8  -8 341.546  22.016   2 
  -8   8   8 343.687  25.372   3 
   8   8  -8 333.106  23.369   1 
   7  -8  -8 216.104  15.410   2 
   7   8  -8 207.575  16.713   1 
  -7   8   8 197.724  17.575   3 
   6  -8  -8 113.120  10.495   2 
   6   8  -8 125.699  10.601   2 
  -6   8   8 119.518  12.617   3 
   6   8  -8 128.906  12.107   1 
   5  -8  -8 97.0101  9.2714   2 
   5   8  -8 100.055   9.496   2 
  -5   8   8 100.433  11.317   3 
   5   8  -8 114.749  11.416   1 
   4  -8  -8 61.0560  7.2844   2 
   4   8  -8 84.5870  8.5443   2 
  -4   8   8 79.3597  9.7654   3 
   4   8  -8 77.3390  9.4392   1 
   3  -8  -8 283.629  16.781   2 
   3   8  -8 263.778  17.628   2 
  -3   8   8 278.624  19.712   3 
   2  -8  -8 177.075  12.008   2 
  -2  -8   8 169.433  14.308   1 
  -2   8   8 191.599  13.437   1 
  -2   8   8 203.322  15.469   3 
   2   8  -8 185.392  13.685   2 
  -1  -8   8 90.3125  9.0706   1 
  -1   8   8 64.4257  8.1514   1 
   1   8  -8 58.5826  7.7422   2 
  -1   8   8 59.4705  8.6489   3 
   0  -8   8 62.8156  7.7859   1 
   0   8   8 50.1211  7.6185   3 
   0   8   8 59.9883  8.2359   1 
   0   8  -8 58.2581  7.6614   2 
  -1  -8  -8 855.883  45.094   3 
   1  -8   8 871.464  43.097   1 
  -1   8  -8 751.317  42.752   2 
   1   8   8 779.740  44.454   1 
   2  -8   8 629.272  33.748   1 
  -2  -8  -8 635.516  35.851   3 
   2   8   8 625.618  36.028   1 
  -2   8  -8 610.570  34.657   2 
  -3  -8  -8 225.939  16.722   3 
   3  -8   8 247.094  15.677   1 
   3   8   8 243.893  18.040   1 
  -3   8  -8 233.211  16.927   2 
  -4  -8  -8 253.020  17.149   3 
   4  -8   8 232.405  15.260   1 
  -4   8  -8 223.824  16.844   2 
   4   8   8 199.898  17.103   1 
   5  -8   8 190.482  13.694   1 
  -5  -8  -8 181.866  15.170   3 
   5   8   8 205.616  16.991   1 
  -5   8  -8 238.455  16.699   2 
  -6  -8  -8 136.946  12.352   3 
   6   8   8 120.288  12.919   1 
  -6   8  -8 118.011  12.366   2 
  -7  -8  -8 146.864  13.805   3 
   7   8   8 164.655  15.460   1 
  -7   8  -8 167.022  14.805   2 
  -8  -8  -8 9.84653 5.60793   3 
  -8   8  -8 4.37664 5.52130   2 
   8   8   8 7.25772 5.78129   1
[truncated: 344,728 more chars]
