# Supplementary material for: Chiral bisoxazoline ligands designed to stabilize bimetallic complexes
Source: Beilstein J Org Chem. 2018 Aug 1;14:2002–11. doi: 10.3762/bjoc.14.175 (PMC6122208; doi:10.3762/bjoc.14.175)
Supplement: File 2 — Crystallographic information files of synthesized complexes (CCDC 1568876–1568879). [file Beilstein_J_Org_Chem-14-2002-s002.zip › 32-Zn2Cl2.cif]

 
data_32-Zn2Cl2 
  
_audit_creation_method            'SHELXL-2014/7' 
_shelx_SHELXL_version_number      '2014/7' 
_chemical_name_systematic         ? 
_chemical_name_common             ? 
_chemical_melting_point           ? 
_chemical_formula_moiety          'C38 H26 Cl2 N6 O4 Zn2, (C2 H4 Cl2), 2(C H4 O)' 
_chemical_formula_sum 
 'C42 H38 Cl4 N6 O6 Zn2' 
_chemical_formula_weight          995.32 
  
loop_ 
 _atom_type_symbol 
 _atom_type_description 
 _atom_type_scat_dispersion_real 
 _atom_type_scat_dispersion_imag 
 _atom_type_scat_source 
 'C'  'C'   0.0033   0.0016 
 'International Tables Vol C Tables 4.2.6.8 and 6.1.1.4' 
 'H'  'H'   0.0000   0.0000 
 'International Tables Vol C Tables 4.2.6.8 and 6.1.1.4' 
 'N'  'N'   0.0061   0.0033 
 'International Tables Vol C Tables 4.2.6.8 and 6.1.1.4' 
 'O'  'O'   0.0106   0.0060 
 'International Tables Vol C Tables 4.2.6.8 and 6.1.1.4' 
 'Cl'  'Cl'   0.1484   0.1585 
 'International Tables Vol C Tables 4.2.6.8 and 6.1.1.4' 
 'Zn'  'Zn'   0.2839   1.4301 
 'International Tables Vol C Tables 4.2.6.8 and 6.1.1.4' 
  
_space_group_crystal_system       monoclinic 
_space_group_IT_number            5 
_space_group_name_H-M_alt         'C 2' 
_space_group_name_Hall            'C 2y' 
  
_shelx_space_group_comment 
; 
The symmetry employed for this shelxl refinement is uniquely defined 
by the following loop, which should always be used as a source of 
symmetry information in preference to the above space-group names. 
They are only intended as comments. 
; 
  
loop_ 
 _space_group_symop_operation_xyz 
 'x, y, z' 
 '-x, y, -z' 
 'x+1/2, y+1/2, z' 
 '-x+1/2, y+1/2, -z' 
  
_cell_length_a                    40.820(5) 
_cell_length_b                    7.4084(9) 
_cell_length_c                    14.6489(17) 
_cell_angle_alpha                 90 
_cell_angle_beta                  108.589(2) 
_cell_angle_gamma                 90 
_cell_volume                      4198.8(9) 
_cell_formula_units_Z             4 
_cell_measurement_temperature     100(2) 
_cell_measurement_reflns_used     5591 
_cell_measurement_theta_min       2.78 
_cell_measurement_theta_max       27.53 
  
_exptl_crystal_description        needle 
_exptl_crystal_colour             colourless 
_exptl_crystal_density_meas       ? 
_exptl_crystal_density_method     ? 
_exptl_crystal_density_diffrn     1.575 
_exptl_crystal_F_000              2032 
_exptl_transmission_factor_min    ? 
_exptl_transmission_factor_max    ? 
_exptl_crystal_size_max           0.700 
_exptl_crystal_size_mid           0.020 
_exptl_crystal_size_min           0.004 
_exptl_absorpt_coefficient_mu     1.453 
_shelx_estimated_absorpt_T_min    0.430 
_shelx_estimated_absorpt_T_max    0.994 
_exptl_absorpt_correction_type    multi-scan 
_exptl_absorpt_correction_T_min   0.7329 
_exptl_absorpt_correction_T_max   .9999 
_exptl_absorpt_process_details    'Bruker SAINT (SADABS)' 
_exptl_absorpt_special_details    ? 
_diffrn_ambient_temperature       100(2) 
_diffrn_radiation_wavelength      0.71073 
_diffrn_radiation_type            MoK\a 
_diffrn_source                    'sealed tube' 
_diffrn_measurement_device_type   'Bruker APEX' 
_diffrn_measurement_method        '\w scans' 
_diffrn_detector_area_resol_mean  ? 
_diffrn_reflns_number             17146 
_diffrn_reflns_av_unetI/netI      0.1217 
_diffrn_reflns_av_R_equivalents   0.0836 
_diffrn_reflns_limit_h_min        -48 
_diffrn_reflns_limit_h_max        48 
_diffrn_reflns_limit_k_min        -8 
_diffrn_reflns_limit_k_max        8 
_diffrn_reflns_limit_l_min        -17 
_diffrn_reflns_limit_l_max        17 
_diffrn_reflns_theta_min          2.060 
_diffrn_reflns_theta_max          25.349 
_diffrn_reflns_theta_full         25.242 
_diffrn_measured_fraction_theta_max   0.999 
_diffrn_measured_fraction_theta_full  0.999 
_diffrn_reflns_Laue_measured_fraction_max    0.999 
_diffrn_reflns_Laue_measured_fraction_full   0.999 
_diffrn_reflns_point_group_measured_fraction_max   0.988 
_diffrn_reflns_point_group_measured_fraction_full  0.988 
_reflns_number_total              7576 
_reflns_number_gt                 5587 
_reflns_threshold_expression      'I > 2\s(I)' 
_reflns_Friedel_coverage          0.826 
_reflns_Friedel_fraction_max      0.976 
_reflns_Friedel_fraction_full     0.976 
  
_reflns_special_details 
; 
 Reflections were merged by SHELXL according to the crystal 
 class for the calculation of statistics and refinement. 
  
 _reflns_Friedel_fraction is defined as the number of unique 
 Friedel pairs measured divided by the number that would be 
 possible theoretically, ignoring centric projections and 
 systematic absences. 
; 
  
_computing_data_collection        'Bruker SMART' 
_computing_cell_refinement        'Bruker SAINT' 
_computing_data_reduction         'Bruker SAINT' 
_computing_structure_solution     'SHELXL-2014/7 (Sheldrick, 2014)' 
_computing_structure_refinement 'SHELXL-2014/7 (Sheldrick, 2014)' 
_computing_molecular_graphics     'Bruker SHELXTL' 
_computing_publication_material   SHELXL-2014/7 
_refine_special_details           ? 
_refine_ls_structure_factor_coef  Fsqd 
_refine_ls_matrix_type            full 
_refine_ls_weighting_scheme       calc 
_refine_ls_weighting_details 
'w=1/[\s^2^(Fo^2^)+(0.1000P)^2^+8.0000P] where P=(Fo^2^+2Fc^2^)/3' 
_atom_sites_solution_primary      ? 
_atom_sites_solution_secondary    ? 
_atom_sites_solution_hydrogens    mixed 
_refine_ls_hydrogen_treatment     constr 
_refine_ls_extinction_method      none 
_refine_ls_extinction_coef        . 
_refine_ls_abs_structure_details 
; 
 Flack x determined using 1768 quotients [(I+)-(I-)]/[(I+)+(I-)] 
 (Parsons, Flack and Wagner, Acta Cryst. B69 (2013) 249-259). 
; 
_refine_ls_abs_structure_Flack    -0.01(3) 
_chemical_absolute_configuration  ad 
_refine_ls_number_reflns          7576 
_refine_ls_number_parameters      552 
_refine_ls_number_restraints      956 
_refine_ls_R_factor_all           0.1164 
_refine_ls_R_factor_gt            0.0869 
_refine_ls_wR_factor_ref          0.2165 
_refine_ls_wR_factor_gt           0.2009 
_refine_ls_goodness_of_fit_ref    1.158 
_refine_ls_restrained_S_all       1.115 
_refine_ls_shift/su_max           0.000 
_refine_ls_shift/su_mean          0.000 
  
loop_ 
 _atom_site_label 
 _atom_site_type_symbol 
 _atom_site_fract_x 
 _atom_site_fract_y 
 _atom_site_fract_z 
 _atom_site_U_iso_or_equiv 
 _atom_site_adp_type 
 _atom_site_occupancy 
 _atom_site_site_symmetry_order 
 _atom_site_calc_flag 
 _atom_site_refinement_flags_posn 
 _atom_site_refinement_flags_adp 
 _atom_site_refinement_flags_occupancy 
 _atom_site_disorder_assembly 
 _atom_site_disorder_group 
Zn1 Zn 0.30249(4) 0.0000 0.52702(11) 0.0210(4) Uani 1 1 d . U . . . 
Zn2 Zn 0.37891(4) -0.0734(3) 0.75990(11) 0.0226(4) Uani 1 1 d . U . . . 
Cl1 Cl 0.35653(8) 0.1113(5) 0.6072(2) 0.0229(8) Uani 1 1 d . U . . . 
Cl2 Cl 0.39385(10) -0.3173(6) 0.6918(3) 0.0320(9) Uani 1 1 d . U . . . 
N1 N 0.2994(3) -0.1068(16) 0.6625(8) 0.020(2) Uani 1 1 d . U . . . 
N2 N 0.2518(3) -0.0998(17) 0.4950(8) 0.021(2) Uani 1 1 d . U . . . 
N3 N 0.3093(3) -0.1855(18) 0.4333(8) 0.025(2) Uani 1 1 d . U . . . 
N4 N 0.3254(3) -0.1108(16) 0.7461(8) 0.023(2) Uani 1 1 d . U . . . 
N5 N 0.3805(3) -0.1407(17) 0.8989(8) 0.026(2) Uani 1 1 d . U . . . 
N6 N 0.4156(3) 0.1156(18) 0.8169(8) 0.028(2) Uani 1 1 d . U . . . 
O1 O 0.2156(2) -0.2729(14) 0.5547(7) 0.022(2) Uani 1 1 d . U . . . 
O2 O 0.2910(3) -0.4013(15) 0.3206(7) 0.031(2) Uani 1 1 d . U . . . 
O3 O 0.3463(3) -0.233(2) 0.9896(8) 0.061(4) Uani 1 1 d . U . . . 
O4 O 0.4560(3) 0.2642(15) 0.9325(8) 0.037(2) Uani 1 1 d . U . . . 
C1 C 0.2606(4) -0.229(2) 0.7419(10) 0.025(3) Uani 1 1 d . U . . . 
H1 H 0.2379 -0.2648 0.7385 0.030 Uiso 1 1 calc R U . . . 
C2 C 0.2685(3) -0.170(2) 0.6604(10) 0.021(2) Uani 1 1 d . U . . . 
C3 C 0.2419(3) -0.179(2) 0.5602(9) 0.020(2) Uani 1 1 d . U . . . 
C4 C 0.2318(3) -0.1218(19) 0.3950(10) 0.023(3) Uani 1 1 d . U . . . 
C5 C 0.1966(3) -0.070(2) 0.3589(10) 0.026(3) Uani 1 1 d . U . . . 
H5 H 0.1855 -0.0200 0.4012 0.031 Uiso 1 1 calc R U . . . 
C6 C 0.1785(4) -0.091(2) 0.2631(10) 0.029(3) Uani 1 1 d . U . . . 
H6 H 0.1553 -0.0493 0.2389 0.034 Uiso 1 1 calc R U . . . 
C7 C 0.1932(4) -0.170(2) 0.2022(10) 0.031(3) Uani 1 1 d . U . . . 
H7 H 0.1801 -0.1871 0.1364 0.037 Uiso 1 1 calc R U . . . 
C8 C 0.2281(4) -0.228(2) 0.2364(11) 0.029(3) Uani 1 1 d . U . . . 
H8 H 0.2384 -0.2848 0.1944 0.035 Uiso 1 1 calc R U . . . 
C9 C 0.2469(4) -0.199(2) 0.3330(10) 0.025(3) Uani 1 1 d . U . . . 
C10 C 0.2841(4) -0.262(2) 0.3657(10) 0.024(3) Uani 1 1 d . U . . . 
C11 C 0.3277(4) -0.454(2) 0.3695(12) 0.035(3) Uani 1 1 d . U . . . 
H11 H 0.3299 -0.5665 0.4087 0.042 Uiso 1 1 calc R U . . . 
C12 C 0.3412(4) -0.285(2) 0.4320(11) 0.030(3) Uani 1 1 d . U . . . 
H12 H 0.3559 -0.3190 0.4985 0.035 Uiso 1 1 calc R U . . . 
C13 C 0.3619(4) -0.184(2) 0.3786(11) 0.032(3) Uani 1 1 d . U . . . 
C14 C 0.3774(4) -0.021(2) 0.3983(11) 0.033(3) Uani 1 1 d . U . . . 
H14 H 0.3753 0.0508 0.4498 0.040 Uiso 1 1 calc R U . . . 
C15 C 0.3968(4) 0.039(2) 0.3391(12) 0.042(3) Uani 1 1 d . U . . . 
H15 H 0.4086 0.1510 0.3529 0.051 Uiso 1 1 calc R U . . . 
C16 C 0.3991(4) -0.060(3) 0.2638(13) 0.046(3) Uani 1 1 d . U . . . 
H16 H 0.4119 -0.0155 0.2246 0.055 Uiso 1 1 calc R U . . . 
C17 C 0.3830(5) -0.224(3) 0.2441(13) 0.045(3) Uani 1 1 d . U . . . 
H17 H 0.3847 -0.2941 0.1916 0.054 Uiso 1 1 calc R U . . . 
C18 C 0.3639(4) -0.288(3) 0.3019(12) 0.038(3) Uani 1 1 d . U . . . 
C19 C 0.3462(4) -0.467(3) 0.2961(12) 0.043(3) Uani 1 1 d . U . . . 
H19A H 0.3296 -0.4871 0.2309 0.052 Uiso 1 1 calc R U . . . 
H19B H 0.3632 -0.5667 0.3118 0.052 Uiso 1 1 calc R U . . . 
C20 C 0.2875(3) -0.231(2) 0.8270(10) 0.026(3) Uani 1 1 d . U . . . 
H20 H 0.2841 -0.2699 0.8850 0.031 Uiso 1 1 calc R U . . . 
C21 C 0.3200(4) -0.173(2) 0.8259(10) 0.026(3) Uani 1 1 d . U . . . 
C22 C 0.3520(4) -0.186(2) 0.9159(10) 0.031(3) Uani 1 1 d . U . . . 
C23 C 0.4122(4) -0.142(2) 0.9778(10) 0.025(3) Uani 1 1 d . U . . . 
C24 C 0.4186(4) -0.274(2) 1.0488(11) 0.031(3) Uani 1 1 d . U . . . 
H24 H 0.4027 -0.3701 1.0441 0.038 Uiso 1 1 calc R U . . . 
C25 C 0.4493(4) -0.263(2) 1.1280(11) 0.032(3) Uani 1 1 d . U . . . 
H25 H 0.4534 -0.3502 1.1782 0.038 Uiso 1 1 calc R U . . . 
C26 C 0.4730(4) -0.134(2) 1.1346(11) 0.034(3) Uani 1 1 d . U . . . 
H26 H 0.4933 -0.1303 1.1890 0.041 Uiso 1 1 calc R U . . . 
C27 C 0.4681(4) -0.007(3) 1.0636(10) 0.033(3) Uani 1 1 d . U . . . 
H27 H 0.4852 0.0825 1.0687 0.040 Uiso 1 1 calc R U . . . 
C28 C 0.4372(3) -0.009(2) 0.9810(10) 0.028(3) Uani 1 1 d . U . . . 
C29 C 0.4349(4) 0.120(2) 0.9074(11) 0.028(3) Uani 1 1 d . U . . . 
C30 C 0.4484(4) 0.388(2) 0.8500(11) 0.038(3) Uani 1 1 d . U . . . 
H30 H 0.4352 0.4971 0.8584 0.045 Uiso 1 1 calc R U . . . 
C31 C 0.4269(4) 0.263(2) 0.7663(11) 0.034(3) Uani 1 1 d . U . . . 
H31 H 0.4068 0.3282 0.7209 0.041 Uiso 1 1 calc R U . . . 
C32 C 0.4516(4) 0.202(3) 0.7181(13) 0.039(3) Uani 1 1 d . U . . . 
C33 C 0.4483(5) 0.078(3) 0.6471(13) 0.046(3) Uani 1 1 d . U . . . 
H33 H 0.4273 0.0126 0.6216 0.055 Uiso 1 1 calc R U . . . 
C34 C 0.4755(4) 0.046(3) 0.6123(14) 0.051(4) Uani 1 1 d . U . . . 
H34 H 0.4731 -0.0436 0.5641 0.062 Uiso 1 1 calc R U . . . 
C35 C 0.5059(5) 0.141(3) 0.6458(14) 0.056(4) Uani 1 1 d . U . . . 
H35 H 0.5241 0.1191 0.6197 0.067 Uiso 1 1 calc R U . . . 
C36 C 0.5099(5) 0.268(3) 0.7176(14) 0.049(4) Uani 1 1 d . U . . . 
H36 H 0.5310 0.3323 0.7417 0.059 Uiso 1 1 calc R U . . . 
C37 C 0.4834(4) 0.301(3) 0.7544(13) 0.046(3) Uani 1 1 d . U . . . 
C38 C 0.4810(4) 0.437(3) 0.8261(13) 0.047(3) Uani 1 1 d . U . . . 
H38A H 0.4792 0.5600 0.7987 0.056 Uiso 1 1 calc R U . . . 
H38B H 0.5015 0.4311 0.8845 0.056 Uiso 1 1 calc R U . . . 
Cl3A Cl 0.4057(4) -0.581(2) 0.4955(10) 0.101(4) Uani 0.5 1 d D U P A 1 
Cl4A Cl 0.4800(6) -0.339(3) 0.4179(15) 0.137(6) Uani 0.5 1 d D U P A 1 
C39A C 0.4382(13) -0.433(7) 0.522(4) 0.125(8) Uani 0.5 1 d D U P A 1 
C40A C 0.4688(7) -0.469(8) 0.495(4) 0.132(8) Uani 0.5 1 d D U P A 1 
H39A H 0.4300 -0.3187 0.4951 0.158 Uiso 0.5 1 d . U P B 1 
H39B H 0.4473 -0.4233 0.5937 0.158 Uiso 0.5 1 d . U P C 1 
H40A H 0.4659 -0.5980 0.4640 0.158 Uiso 0.5 1 d . U P D 1 
H40B H 0.4894 -0.4849 0.5532 0.158 Uiso 0.5 1 d . U P E 1 
O5B O 0.4361(13) -0.492(8) 0.507(4) 0.122(8) Uani 0.5 1 d D U P F 2 
C40B C 0.4475(19) -0.509(11) 0.422(4) 0.128(9) Uani 0.5 1 d D U P F 2 
H5B H 0.4542 -0.5149 0.5555 0.192 Uiso 0.5 1 d . U P G 2 
H40C H 0.4457 -0.3955 0.3861 0.192 Uiso 0.5 1 d . U P H 2 
H40D H 0.4356 -0.6032 0.3773 0.192 Uiso 0.5 1 d . U P I 2 
H40E H 0.4733 -0.5426 0.4412 0.192 Uiso 0.5 1 d . U P J 2 
Cl5A Cl 0.1433(6) -0.197(4) -0.0726(19) 0.150 Uiso 0.5 1 d D U P K 1 
Cl6A Cl 0.2176(6) -0.538(3) -0.1168(16) 0.150 Uiso 0.5 1 d D U P K 1 
C41A C 0.1670(13) -0.380(5) -0.063(5) 0.150 Uiso 0.5 1 d D U P K 1 
C42A C 0.2023(8) -0.377(7) -0.063(5) 0.150 Uiso 0.5 1 d D U P K 1 
H41A H 0.1714 -0.4229 0.0082 0.180 Uiso 0.5 1 d . U P L 1 
H41B H 0.1563 -0.4662 -0.1035 0.180 Uiso 0.5 1 d . U P M 1 
H42A H 0.2199 -0.3578 0.0027 0.180 Uiso 0.5 1 d . U P N 1 
H42B H 0.2056 -0.2581 -0.0983 0.180 Uiso 0.5 1 d . U P O 1 
O6B O 0.2418(14) -0.961(8) -0.024(4) 0.150 Uiso 0.5 1 d D U P P 2 
C41B C 0.223(2) -0.798(10) -0.065(6) 0.150 Uiso 0.5 1 d D U P P 2 
O7B O 0.1289(15) -0.229(8) -0.054(4) 0.150 Uiso 0.5 1 d D U P Q 2 
C42B C 0.1583(19) -0.113(12) -0.051(7) 0.150 Uiso 0.5 1 d D U P Q 2 
O8B O 0.2000(14) -0.430(8) -0.187(4) 0.150 Uiso 0.5 1 d D U P R 2 
C43B C 0.215(2) -0.343(12) -0.093(5) 0.150 Uiso 0.5 1 d D U P R 2 
H6B H 0.2688 -0.9369 0.0006 0.225 Uiso 0.5 1 d . U P S 2 
H41C H 0.2358 -0.6877 -0.0315 0.225 Uiso 0.5 1 d . U P T 2 
H41D H 0.2214 -0.7845 -0.1331 0.225 Uiso 0.5 1 d . U P U 2 
H41E H 0.2003 -0.7948 -0.0591 0.225 Uiso 0.5 1 d . U P V 2 
H7B H 0.1166 -0.1584 -0.0329 0.225 Uiso 0.5 1 d . U P W 2 
H42C H 0.1811 -0.1523 -0.0033 0.225 Uiso 0.5 1 d . U P X 2 
H42D H 0.1562 0.0178 -0.0322 0.225 Uiso 0.5 1 d . U P Y 2 
H42E H 0.1635 -0.1043 -0.1129 0.225 Uiso 0.5 1 d . U P Z 2 
H8B H 0.1798 -0.4389 -0.1855 0.225 Uiso 0.5 1 d . U P A 2 
H43C H 0.2114 -0.2138 -0.0865 0.225 Uiso 0.5 1 d . U P B 2 
H43D H 0.2423 -0.3553 -0.0626 0.225 Uiso 0.5 1 d . U P C 2 
H43E H 0.2085 -0.3993 -0.0352 0.225 Uiso 0.5 1 d . U P D 2 
  
loop_ 
 _atom_site_aniso_label 
 _atom_site_aniso_U_11 
 _atom_site_aniso_U_22 
 _atom_site_aniso_U_33 
 _atom_site_aniso_U_23 
 _atom_site_aniso_U_13 
 _atom_site_aniso_U_12 
Zn1 0.0062(7) 0.0313(9) 0.0184(8) -0.0010(8) -0.0058(6) -0.0004(7) 
Zn2 0.0087(7) 0.0311(9) 0.0202(8) -0.0002(8) -0.0065(6) -0.0001(7) 
Cl1 0.0085(15) 0.031(2) 0.0217(17) 0.0017(15) -0.0057(13) -0.0007(14) 
Cl2 0.027(2) 0.032(2) 0.031(2) -0.0006(17) 0.0003(16) 0.0076(17) 
N1 0.011(4) 0.026(6) 0.017(4) -0.002(4) -0.004(3) 0.000(4) 
N2 0.009(4) 0.028(6) 0.020(4) -0.002(4) -0.005(3) -0.003(4) 
N3 0.015(5) 0.035(6) 0.021(5) -0.002(4) 0.000(4) -0.001(4) 
N4 0.012(4) 0.028(6) 0.020(4) -0.002(4) -0.006(4) -0.002(4) 
N5 0.016(4) 0.038(6) 0.017(4) 0.001(4) -0.005(4) -0.004(4) 
N6 0.012(5) 0.034(5) 0.027(5) 0.007(4) -0.009(4) -0.001(4) 
O1 0.011(4) 0.032(5) 0.020(5) 0.001(4) -0.001(4) -0.001(4) 
O2 0.024(4) 0.033(5) 0.031(5) -0.006(4) 0.001(4) -0.001(4) 
O3 0.021(6) 0.128(12) 0.026(6) 0.016(7) -0.005(5) -0.015(7) 
O4 0.025(5) 0.036(5) 0.035(5) 0.004(4) -0.012(4) -0.006(4) 
C1 0.015(5) 0.030(6) 0.023(5) -0.004(5) -0.003(4) -0.001(5) 
C2 0.012(5) 0.023(5) 0.024(5) -0.002(5) 0.000(4) 0.000(4) 
C3 0.014(5) 0.022(5) 0.020(5) 0.003(5) 0.000(4) 0.000(4) 
C4 0.015(5) 0.027(6) 0.019(5) -0.001(4) -0.004(4) -0.005(4) 
C5 0.015(5) 0.032(6) 0.025(5) 0.003(5) -0.002(4) -0.003(5) 
C6 0.017(5) 0.034(6) 0.026(5) 0.005(5) -0.006(4) -0.006(5) 
C7 0.022(6) 0.034(6) 0.024(6) 0.003(5) -0.008(5) -0.009(5) 
C8 0.023(5) 0.035(6) 0.023(5) -0.001(5) -0.002(5) -0.006(5) 
C9 0.015(5) 0.032(6) 0.025(5) -0.003(5) 0.000(4) -0.005(5) 
C10 0.018(5) 0.030(6) 0.021(5) -0.002(4) 0.004(4) 0.001(4) 
C11 0.024(5) 0.038(6) 0.041(6) -0.005(5) 0.006(5) 0.003(4) 
C12 0.020(5) 0.036(6) 0.029(5) -0.003(5) 0.003(4) 0.002(4) 
C13 0.022(5) 0.041(6) 0.028(5) 0.001(5) 0.003(4) 0.003(5) 
C14 0.027(6) 0.038(6) 0.033(6) -0.001(5) 0.007(5) 0.003(5) 
C15 0.036(6) 0.047(7) 0.046(6) 0.002(6) 0.016(5) 0.001(6) 
C16 0.041(7) 0.054(7) 0.046(6) -0.001(6) 0.019(6) 0.002(6) 
C17 0.037(7) 0.059(7) 0.041(6) -0.004(6) 0.014(5) 0.001(6) 
C18 0.025(6) 0.051(6) 0.036(6) -0.004(5) 0.007(5) 0.002(5) 
C19 0.034(6) 0.046(7) 0.048(6) -0.011(6) 0.012(5) 0.003(5) 
C20 0.014(5) 0.039(7) 0.021(5) 0.001(5) 0.001(4) -0.002(5) 
C21 0.014(4) 0.035(6) 0.024(5) 0.002(5) 0.000(4) 0.002(5) 
C22 0.016(5) 0.048(7) 0.023(5) 0.005(5) -0.003(4) -0.003(5) 
C23 0.015(5) 0.039(6) 0.018(5) 0.000(4) 0.000(4) 0.003(4) 
C24 0.027(6) 0.039(7) 0.023(6) 0.001(5) 0.000(5) 0.001(5) 
C25 0.026(6) 0.041(7) 0.024(6) 0.008(5) 0.001(5) 0.014(5) 
C26 0.023(6) 0.046(7) 0.026(6) 0.001(5) -0.004(5) 0.007(5) 
C27 0.016(5) 0.043(6) 0.031(6) 0.003(5) -0.007(5) 0.003(5) 
C28 0.015(5) 0.035(6) 0.026(5) 0.002(5) -0.006(4) 0.001(5) 
C29 0.015(5) 0.033(6) 0.027(5) -0.001(5) -0.007(4) -0.003(5) 
C30 0.025(5) 0.035(6) 0.039(6) 0.005(5) -0.009(5) -0.005(5) 
C31 0.019(5) 0.037(6) 0.032(5) 0.008(5) -0.012(4) -0.003(5) 
C32 0.024(5) 0.045(6) 0.040(6) 0.005(5) -0.002(5) -0.003(5) 
C33 0.034(6) 0.055(7) 0.041(7) 0.003(6) 0.002(5) -0.002(6) 
C34 0.034(6) 0.062(8) 0.052(7) 0.001(6) 0.007(6) 0.000(6) 
C35 0.038(6) 0.067(8) 0.057(7) 0.003(6) 0.008(6) 0.000(6) 
C36 0.030(6) 0.058(7) 0.054(7) 0.009(6) 0.003(6) -0.007(6) 
C37 0.031(6) 0.050(7) 0.051(6) 0.008(5) 0.003(5) -0.007(5) 
C38 0.032(6) 0.047(7) 0.052(7) 0.007(6) 0.001(5) -0.010(6) 
Cl3A 0.111(9) 0.075(8) 0.090(8) -0.003(7) -0.009(7) 0.019(7) 
Cl4A 0.150(12) 0.128(12) 0.136(12) -0.005(10) 0.048(10) 0.001(11) 
C39A 0.125(10) 0.118(12) 0.126(11) 0.003(10) 0.033(8) 0.003(9) 
C40A 0.132(10) 0.127(12) 0.133(11) 0.002(9) 0.036(9) 0.005(9) 
O5B 0.117(13) 0.122(14) 0.127(13) 0.016(13) 0.042(11) 0.008(13) 
C40B 0.134(14) 0.126(15) 0.123(14) 0.001(14) 0.039(12) 0.007(13) 
  
_geom_special_details 
; 
 All esds (except the esd in the dihedral angle between two l.s. planes) 
 are estimated using the full covariance matrix.  The cell esds are taken 
 into account individually in the estimation of esds in distances, angles 
 and torsion angles; correlations between esds in cell parameters are only 
 used when they are defined by crystal symmetry.  An approximate (isotropic) 
 treatment of cell esds is used for estimating esds involving l.s. planes. 
; 
  
loop_ 
 _geom_bond_atom_site_label_1 
 _geom_bond_atom_site_label_2 
 _geom_bond_distance 
 _geom_bond_site_symmetry_2 
 _geom_bond_publ_flag 
Zn1 N3 2.023(12) . ? 
Zn1 O1 2.060(10) 4_556 ? 
Zn1 N2 2.105(11) . ? 
Zn1 N1 2.177(11) . ? 
Zn1 Cl1 2.297(3) . ? 
Zn2 N6 2.025(12) . ? 
Zn2 N5 2.078(12) . ? 
Zn2 N4 2.147(11) . ? 
Zn2 Cl2 2.241(4) . ? 
Zn2 Cl1 2.531(4) . ? 
N1 C2 1.334(17) . ? 
N1 N4 1.341(15) . ? 
N2 C3 1.289(17) . ? 
N2 C4 1.440(17) . ? 
N3 C10 1.307(18) . ? 
N3 C12 1.503(19) . ? 
N4 C21 1.339(18) . ? 
N5 C22 1.309(18) . ? 
N5 C23 1.433(17) . ? 
N6 C29 1.309(18) . ? 
N6 C31 1.47(2) . ? 
O1 C3 1.261(16) . ? 
O1 Zn1 2.060(10) 4_546 ? 
O2 C10 1.303(18) . ? 
O2 C11 1.493(18) . ? 
O3 C22 1.226(18) . ? 
O4 C29 1.346(18) . ? 
O4 C30 1.470(19) . ? 
C1 C20 1.373(19) . ? 
C1 C2 1.40(2) . ? 
C1 H1 0.9500 . ? 
C2 C3 1.524(18) . ? 
C4 C9 1.37(2) . ? 
C4 C5 1.419(19) . ? 
C5 C6 1.371(19) . ? 
C5 H5 0.9500 . ? 
C6 C7 1.36(2) . ? 
C6 H6 0.9500 . ? 
C7 C8 1.41(2) . ? 
C7 H7 0.9500 . ? 
C8 C9 1.39(2) . ? 
C8 H8 0.9500 . ? 
C9 C10 1.52(2) . ? 
C11 C19 1.50(2) . ? 
C11 C12 1.54(2) . ? 
C11 H11 1.0000 . ? 
C12 C13 1.52(2) . ? 
C12 H12 1.0000 . ? 
C13 C14 1.35(2) . ? 
C13 C18 1.39(2) . ? 
C14 C15 1.42(2) . ? 
C14 H14 0.9500 . ? 
C15 C16 1.35(2) . ? 
C15 H15 0.9500 . ? 
C16 C17 1.37(3) . ? 
C16 H16 0.9500 . ? 
C17 C18 1.40(2) . ? 
C17 H17 0.9500 . ? 
C18 C19 1.50(3) . ? 
C19 H19A 0.9900 . ? 
C19 H19B 0.9900 . ? 
C20 C21 1.40(2) . ? 
C20 H20 0.9500 . ? 
C21 C22 1.533(19) . ? 
C23 C24 1.39(2) . ? 
C23 C28 1.41(2) . ? 
C24 C25 1.41(2) . ? 
C24 H24 0.9500 . ? 
C25 C26 1.34(2) . ? 
C25 H25 0.9500 . ? 
C26 C27 1.37(2) . ? 
C26 H26 0.9500 . ? 
C27 C28 1.442(18) . ? 
C27 H27 0.9500 . ? 
C28 C29 1.42(2) . ? 
C30 C38 1.52(2) . ? 
C30 C31 1.56(2) . ? 
C30 H30 1.0000 . ? 
C31 C32 1.47(2) . ? 
C31 H31 1.0000 . ? 
C32 C33 1.36(3) . ? 
C32 C37 1.44(2) . ? 
C33 C34 1.38(2) . ? 
C33 H33 0.9500 . ? 
C34 C35 1.37(3) . ? 
C34 H34 0.9500 . ? 
C35 C36 1.38(3) . ? 
C35 H35 0.9500 . ? 
C36 C37 1.37(3) . ? 
C36 H36 0.9500 . ? 
C37 C38 1.48(3) . ? 
C38 H38A 0.9900 . ? 
C38 H38B 0.9900 . ? 
Cl3A C39A 1.666(14) . ? 
Cl4A C40A 1.652(14) . ? 
C39A C40A 1.449(14) . ? 
C39A H39A 0.9520 . ? 
C39A H39B 0.9994 . ? 
C40A H40A 1.0483 . ? 
C40A H40B 0.9988 . ? 
O5B C40B 1.458(14) . ? 
O5B H5B 0.8667 . ? 
C40B H40C 0.9852 . ? 
C40B H40D 0.9779 . ? 
C40B H40E 1.0286 . ? 
Cl5A C41A 1.647(14) . ? 
Cl6A C42A 1.659(14) . ? 
C41A C42A 1.440(14) . ? 
C41A H41A 1.0517 . ? 
C41A H41B 0.8824 . ? 
C42A H42A 1.0102 . ? 
C42A H42B 1.0542 . ? 
O6B C41B 1.443(14) . ? 
O6B H6B 1.0629 . ? 
C41B H41C 1.0054 . ? 
C41B H41D 0.9833 . ? 
C41B H41E 0.9706 . ? 
O7B C42B 1.462(14) . ? 
O7B H7B 0.8516 . ? 
C42B H42C 1.0113 . ? 
C42B H42D 1.0201 . ? 
C42B H42E 0.9997 . ? 
O8B C43B 1.465(14) . ? 
O8B H8B 0.8358 . ? 
C43B H43C 0.9711 . ? 
C43B H43D 1.0769 . ? 
C43B H43E 1.0428 . ? 
  
loop_ 
 _geom_angle_atom_site_label_1 
 _geom_angle_atom_site_label_2 
 _geom_angle_atom_site_label_3 
 _geom_angle 
 _geom_angle_site_symmetry_1 
 _geom_angle_site_symmetry_3 
 _geom_angle_publ_flag 
N3 Zn1 O1 105.2(4) . 4_556 ? 
N3 Zn1 N2 87.0(5) . . ? 
O1 Zn1 N2 90.7(4) 4_556 . ? 
N3 Zn1 N1 115.6(5) . . ? 
O1 Zn1 N1 135.4(4) 4_556 . ? 
N2 Zn1 N1 74.7(4) . . ? 
N3 Zn1 Cl1 105.9(3) . . ? 
O1 Zn1 Cl1 96.4(3) 4_556 . ? 
N2 Zn1 Cl1 162.9(3) . . ? 
N1 Zn1 Cl1 89.4(3) . . ? 
N6 Zn2 N5 88.5(5) . . ? 
N6 Zn2 N4 136.4(5) . . ? 
N5 Zn2 N4 77.0(4) . . ? 
N6 Zn2 Cl2 118.1(4) . . ? 
N5 Zn2 Cl2 108.3(4) . . ? 
N4 Zn2 Cl2 105.5(3) . . ? 
N6 Zn2 Cl1 90.1(3) . . ? 
N5 Zn2 Cl1 152.4(4) . . ? 
N4 Zn2 Cl1 85.2(3) . . ? 
Cl2 Zn2 Cl1 96.61(14) . . ? 
Zn1 Cl1 Zn2 105.97(14) . . ? 
C2 N1 N4 118.6(11) . . ? 
C2 N1 Zn1 115.8(9) . . ? 
N4 N1 Zn1 125.5(8) . . ? 
C3 N2 C4 119.6(11) . . ? 
C3 N2 Zn1 120.7(9) . . ? 
C4 N2 Zn1 117.6(9) . . ? 
C10 N3 C12 104.7(12) . . ? 
C10 N3 Zn1 124.3(10) . . ? 
C12 N3 Zn1 130.5(9) . . ? 
C21 N4 N1 120.2(11) . . ? 
C21 N4 Zn2 114.0(9) . . ? 
N1 N4 Zn2 124.6(9) . . ? 
C22 N5 C23 118.3(12) . . ? 
C22 N5 Zn2 119.6(9) . . ? 
C23 N5 Zn2 122.0(9) . . ? 
C29 N6 C31 107.8(12) . . ? 
C29 N6 Zn2 124.3(11) . . ? 
C31 N6 Zn2 127.8(9) . . ? 
C3 O1 Zn1 129.1(9) . 4_546 ? 
C10 O2 C11 108.0(11) . . ? 
C29 O4 C30 108.8(11) . . ? 
C20 C1 C2 116.2(13) . . ? 
C20 C1 H1 121.9 . . ? 
C2 C1 H1 121.9 . . ? 
N1 C2 C1 124.2(12) . . ? 
N1 C2 C3 114.5(12) . . ? 
C1 C2 C3 121.3(12) . . ? 
O1 C3 N2 131.5(12) . . ? 
O1 C3 C2 114.6(12) . . ? 
N2 C3 C2 113.5(12) . . ? 
C9 C4 C5 118.7(13) . . ? 
C9 C4 N2 119.5(12) . . ? 
C5 C4 N2 121.8(13) . . ? 
C6 C5 C4 120.1(14) . . ? 
C6 C5 H5 119.9 . . ? 
C4 C5 H5 119.9 . . ? 
C7 C6 C5 121.0(14) . . ? 
C7 C6 H6 119.5 . . ? 
C5 C6 H6 119.5 . . ? 
C6 C7 C8 120.2(13) . . ? 
C6 C7 H7 119.9 . . ? 
C8 C7 H7 119.9 . . ? 
C9 C8 C7 118.7(14) . . ? 
C9 C8 H8 120.7 . . ? 
C7 C8 H8 120.7 . . ? 
C4 C9 C8 121.2(13) . . ? 
C4 C9 C10 122.3(12) . . ? 
C8 C9 C10 116.5(13) . . ? 
O2 C10 N3 118.9(13) . . ? 
O2 C10 C9 116.1(12) . . ? 
N3 C10 C9 125.0(13) . . ? 
O2 C11 C19 109.3(13) . . ? 
O2 C11 C12 100.7(12) . . ? 
C19 C11 C12 108.1(14) . . ? 
O2 C11 H11 112.7 . . ? 
C19 C11 H11 112.7 . . ? 
C12 C11 H11 112.7 . . ? 
N3 C12 C13 113.1(13) . . ? 
N3 C12 C11 105.0(12) . . ? 
C13 C12 C11 104.3(13) . . ? 
N3 C12 H12 111.4 . . ? 
C13 C12 H12 111.4 . . ? 
C11 C12 H12 111.4 . . ? 
C14 C13 C18 121.7(15) . . ? 
C14 C13 C12 129.0(15) . . ? 
C18 C13 C12 109.3(15) . . ? 
C13 C14 C15 117.6(15) . . ? 
C13 C14 H14 121.2 . . ? 
C15 C14 H14 121.2 . . ? 
C16 C15 C14 121.9(16) . . ? 
C16 C15 H15 119.1 . . ? 
C14 C15 H15 119.1 . . ? 
C15 C16 C17 119.8(16) . . ? 
C15 C16 H16 120.1 . . ? 
C17 C16 H16 120.1 . . ? 
C16 C17 C18 119.8(17) . . ? 
C16 C17 H17 120.1 . . ? 
C18 C17 H17 120.1 . . ? 
C13 C18 C17 119.3(17) . . ? 
C13 C18 C19 112.6(14) . . ? 
C17 C18 C19 128.0(16) . . ? 
C11 C19 C18 104.3(13) . . ? 
C11 C19 H19A 110.9 . . ? 
C18 C19 H19A 110.9 . . ? 
C11 C19 H19B 110.9 . . ? 
C18 C19 H19B 110.9 . . ? 
H19A C19 H19B 108.9 . . ? 
C1 C20 C21 118.2(14) . . ? 
C1 C20 H20 120.9 . . ? 
C21 C20 H20 120.9 . . ? 
N4 C21 C20 122.3(13) . . ? 
N4 C21 C22 116.1(12) . . ? 
C20 C21 C22 121.6(13) . . ? 
O3 C22 N5 132.0(14) . . ? 
O3 C22 C21 115.2(13) . . ? 
N5 C22 C21 112.8(12) . . ? 
C24 C23 C28 120.4(13) . . ? 
C24 C23 N5 120.8(14) . . ? 
C28 C23 N5 118.7(13) . . ? 
C23 C24 C25 118.6(15) . . ? 
C23 C24 H24 120.7 . . ? 
C25 C24 H24 120.7 . . ? 
C26 C25 C24 122.0(15) . . ? 
C26 C25 H25 119.0 . . ? 
C24 C25 H25 119.0 . . ? 
C25 C26 C27 120.6(15) . . ? 
C25 C26 H26 119.7 . . ? 
C27 C26 H26 119.7 . . ? 
C26 C27 C28 120.6(15) . . ? 
C26 C27 H27 119.7 . . ? 
C28 C27 H27 119.7 . . ? 
C23 C28 C29 125.0(12) . . ? 
C23 C28 C27 117.6(14) . . ? 
C29 C28 C27 117.4(14) . . ? 
N6 C29 O4 115.1(14) . . ? 
N6 C29 C28 128.5(14) . . ? 
O4 C29 C28 116.4(12) . . ? 
O4 C30 C38 111.5(13) . . ? 
O4 C30 C31 101.1(12) . . ? 
C38 C30 C31 105.8(14) . . ? 
O4 C30 H30 112.6 . . ? 
C38 C30 H30 112.6 . . ? 
C31 C30 H30 112.6 . . ? 
C32 C31 N6 112.7(14) . . ? 
C32 C31 C30 105.0(13) . . ? 
N6 C31 C30 103.4(12) . . ? 
C32 C31 H31 111.7 . . ? 
N6 C31 H31 111.7 . . ? 
C30 C31 H31 111.7 . . ? 
C33 C32 C37 119.0(17) . . ? 
C33 C32 C31 130.9(16) . . ? 
C37 C32 C31 110.0(16) . . ? 
C32 C33 C34 120.0(18) . . ? 
C32 C33 H33 120.0 . . ? 
C34 C33 H33 120.0 . . ? 
C35 C34 C33 121(2) . . ? 
C35 C34 H34 119.3 . . ? 
C33 C34 H34 119.3 . . ? 
C34 C35 C36 119.6(19) . . ? 
C34 C35 H35 120.2 . . ? 
C36 C35 H35 120.2 . . ? 
C37 C36 C35 120.3(18) . . ? 
C37 C36 H36 119.9 . . ? 
C35 C36 H36 119.9 . . ? 
C36 C37 C32 119.6(18) . . ? 
C36 C37 C38 129.7(17) . . ? 
C32 C37 C38 110.5(16) . . ? 
C37 C38 C30 105.3(15) . . ? 
C37 C38 H38A 110.7 . . ? 
C30 C38 H38A 110.7 . . ? 
C37 C38 H38B 110.7 . . ? 
C30 C38 H38B 110.7 . . ? 
H38A C38 H38B 108.8 . . ? 
C40A C39A Cl3A 120.6(17) . . ? 
C40A C39A H39A 105.5 . . ? 
Cl3A C39A H39A 109.8 . . ? 
C40A C39A H39B 104.0 . . ? 
Cl3A C39A H39B 107.2 . . ? 
H39A C39A H39B 109.3 . . ? 
C39A C40A Cl4A 122.2(17) . . ? 
C39A C40A H40A 107.2 . . ? 
Cl4A C40A H40A 104.9 . . ? 
C39A C40A H40B 110.3 . . ? 
Cl4A C40A H40B 108.3 . . ? 
H40A C40A H40B 101.9 . . ? 
C40B O5B H5B 105.2 . . ? 
O5B C40B H40C 113.2 . . ? 
O5B C40B H40D 114.2 . . ? 
H40C C40B H40D 108.0 . . ? 
O5B C40B H40E 111.8 . . ? 
H40C C40B H40E 104.1 . . ? 
H40D C40B H40E 104.7 . . ? 
C42A C41A Cl5A 123.1(17) . . ? 
C42A C41A H41A 98.4 . . ? 
Cl5A C41A H41A 103.9 . . ? 
C42A C41A H41B 107.2 . . ? 
Cl5A C41A H41B 112.7 . . ? 
H41A C41A H41B 109.9 . . ? 
C41A C42A Cl6A 121.0(17) . . ? 
C41A C42A H42A 114.4 . . ? 
Cl6A C42A H42A 107.1 . . ? 
C41A C42A H42B 107.2 . . ? 
Cl6A C42A H42B 104.0 . . ? 
H42A C42A H42B 100.7 . . ? 
C41B O6B H6B 110.5 . . ? 
O6B C41B H41C 111.3 . . ? 
O6B C41B H41D 111.6 . . ? 
H41C C41B H41D 105.9 . . ? 
O6B C41B H41E 112.3 . . ? 
H41C C41B H41E 106.9 . . ? 
H41D C41B H41E 108.6 . . ? 
C42B O7B H7B 101.6 . . ? 
O7B C42B H42C 115.1 . . ? 
O7B C42B H42D 115.3 . . ? 
H42C C42B H42D 103.1 . . ? 
O7B C42B H42E 114.6 . . ? 
H42C C42B H42E 103.3 . . ? 
H42D C42B H42E 103.9 . . ? 
C43B O8B H8B 97.2 . . ? 
O8B C43B H43C 119.7 . . ? 
O8B C43B H43D 114.1 . . ? 
H43C C43B H43D 101.8 . . ? 
O8B C43B H43E 116.7 . . ? 
H43C C43B H43E 104.2 . . ? 
H43D C43B H43E 97.1 . . ? 
  
loop_ 
 _geom_torsion_atom_site_label_1 
 _geom_torsion_atom_site_label_2 
 _geom_torsion_atom_site_label_3 
 _geom_torsion_atom_site_label_4 
 _geom_torsion 
 _geom_torsion_site_symmetry_1 
 _geom_torsion_site_symmetry_2 
 _geom_torsion_site_symmetry_3 
 _geom_torsion_site_symmetry_4 
 _geom_torsion_publ_flag 
C2 N1 N4 C21 -1(2) . . . . ? 
Zn1 N1 N4 C21 177.4(11) . . . . ? 
C2 N1 N4 Zn2 165.7(10) . . . . ? 
Zn1 N1 N4 Zn2 -15.6(15) . . . . ? 
N4 N1 C2 C1 5(2) . . . . ? 
Zn1 N1 C2 C1 -174.0(11) . . . . ? 
N4 N1 C2 C3 -173.6(12) . . . . ? 
Zn1 N1 C2 C3 7.6(15) . . . . ? 
C20 C1 C2 N1 -4(2) . . . . ? 
C20 C1 C2 C3 173.9(14) . . . . ? 
Zn1 O1 C3 N2 54(2) 4_546 . . . ? 
Zn1 O1 C3 C2 -119.3(11) 4_546 . . . ? 
C4 N2 C3 O1 -3(2) . . . . ? 
Zn1 N2 C3 O1 -166.6(12) . . . . ? 
C4 N2 C3 C2 170.1(12) . . . . ? 
Zn1 N2 C3 C2 6.9(17) . . . . ? 
N1 C2 C3 O1 165.2(12) . . . . ? 
C1 C2 C3 O1 -13(2) . . . . ? 
N1 C2 C3 N2 -9.4(18) . . . . ? 
C1 C2 C3 N2 172.1(14) . . . . ? 
C3 N2 C4 C9 -119.4(15) . . . . ? 
Zn1 N2 C4 C9 44.4(17) . . . . ? 
C3 N2 C4 C5 59.2(19) . . . . ? 
Zn1 N2 C4 C5 -137.0(12) . . . . ? 
C9 C4 C5 C6 -2(2) . . . . ? 
N2 C4 C5 C6 179.3(14) . . . . ? 
C4 C5 C6 C7 3(2) . . . . ? 
C5 C6 C7 C8 -2(2) . . . . ? 
C6 C7 C8 C9 -1(2) . . . . ? 
C5 C4 C9 C8 -1(2) . . . . ? 
N2 C4 C9 C8 177.9(14) . . . . ? 
C5 C4 C9 C10 -178.8(14) . . . . ? 
N2 C4 C9 C10 0(2) . . . . ? 
C7 C8 C9 C4 2(2) . . . . ? 
C7 C8 C9 C10 -179.6(14) . . . . ? 
C11 O2 C10 N3 7.0(18) . . . . ? 
C11 O2 C10 C9 -174.2(13) . . . . ? 
C12 N3 C10 O2 4.1(18) . . . . ? 
Zn1 N3 C10 O2 -168.1(10) . . . . ? 
C12 N3 C10 C9 -174.6(14) . . . . ? 
Zn1 N3 C10 C9 13(2) . . . . ? 
C4 C9 C10 O2 147.9(14) . . . . ? 
C8 C9 C10 O2 -30(2) . . . . ? 
C4 C9 C10 N3 -33(2) . . . . ? 
C8 C9 C10 N3 148.5(15) . . . . ? 
C10 O2 C11 C19 -127.7(14) . . . . ? 
C10 O2 C11 C12 -14.1(15) . . . . ? 
C10 N3 C12 C13 100.2(15) . . . . ? 
Zn1 N3 C12 C13 -88.3(15) . . . . ? 
C10 N3 C12 C11 -12.9(16) . . . . ? 
Zn1 N3 C12 C11 158.6(11) . . . . ? 
O2 C11 C12 N3 15.9(15) . . . . ? 
C19 C11 C12 N3 130.5(13) . . . . ? 
O2 C11 C12 C13 -103.2(13) . . . . ? 
C19 C11 C12 C13 11.3(17) . . . . ? 
N3 C12 C13 C14 61(2) . . . . ? 
C11 C12 C13 C14 174.9(15) . . . . ? 
N3 C12 C13 C18 -119.5(15) . . . . ? 
C11 C12 C13 C18 -6.1(17) . . . . ? 
C18 C13 C14 C15 -2(2) . . . . ? 
C12 C13 C14 C15 176.8(16) . . . . ? 
C13 C14 C15 C16 2(2) . . . . ? 
C14 C15 C16 C17 -1(3) . . . . ? 
C15 C16 C17 C18 1(3) . . . . ? 
C14 C13 C18 C17 1(2) . . . . ? 
C12 C13 C18 C17 -177.8(15) . . . . ? 
C14 C13 C18 C19 177.6(15) . . . . ? 
C12 C13 C18 C19 -1.5(19) . . . . ? 
C16 C17 C18 C13 0(3) . . . . ? 
C16 C17 C18 C19 -176.1(18) . . . . ? 
O2 C11 C19 C18 96.7(15) . . . . ? 
C12 C11 C19 C18 -12.1(17) . . . . ? 
C13 C18 C19 C11 8.6(19) . . . . ? 
C17 C18 C19 C11 -175.5(17) . . . . ? 
C2 C1 C20 C21 1(2) . . . . ? 
N1 N4 C21 C20 -2(2) . . . . ? 
Zn2 N4 C21 C20 -170.7(12) . . . . ? 
N1 N4 C21 C22 175.5(13) . . . . ? 
Zn2 N4 C21 C22 7.2(18) . . . . ? 
C1 C20 C21 N4 3(2) . . . . ? 
C1 C20 C21 C22 -175.1(14) . . . . ? 
C23 N5 C22 O3 -1(3) . . . . ? 
Zn2 N5 C22 O3 178.6(18) . . . . ? 
C23 N5 C22 C21 178.4(14) . . . . ? 
Zn2 N5 C22 C21 -2.3(19) . . . . ? 
N4 C21 C22 O3 175.8(16) . . . . ? 
C20 C21 C22 O3 -6(3) . . . . ? 
N4 C21 C22 N5 -3(2) . . . . ? 
C20 C21 C22 N5 174.4(15) . . . . ? 
C22 N5 C23 C24 38(2) . . . . ? 
Zn2 N5 C23 C24 -141.5(12) . . . . ? 
C22 N5 C23 C28 -143.8(15) . . . . ? 
Zn2 N5 C23 C28 37.0(18) . . . . ? 
C28 C23 C24 C25 5(2) . . . . ? 
N5 C23 C24 C25 -176.3(14) . . . . ? 
C23 C24 C25 C26 -3(2) . . . . ? 
C24 C25 C26 C27 0(3) . . . . ? 
C25 C26 C27 C28 1(2) . . . . ? 
C24 C23 C28 C29 173.0(15) . . . . ? 
N5 C23 C28 C29 -5(2) . . . . ? 
C24 C23 C28 C27 -5(2) . . . . ? 
N5 C23 C28 C27 176.9(13) . . . . ? 
C26 C27 C28 C23 2(2) . . . . ? 
C26 C27 C28 C29 -176.3(15) . . . . ? 
C31 N6 C29 O4 7.8(18) . . . . ? 
Zn2 N6 C29 O4 -175.4(10) . . . . ? 
C31 N6 C29 C28 -170.0(16) . . . . ? 
Zn2 N6 C29 C28 7(2) . . . . ? 
C30 O4 C29 N6 5.8(18) . . . . ? 
C30 O4 C29 C28 -176.1(14) . . . . ? 
C23 C28 C29 N6 -19(3) . . . . ? 
C27 C28 C29 N6 158.6(16) . . . . ? 
C23 C28 C29 O4 163.1(14) . . . . ? 
C27 C28 C29 O4 -19(2) . . . . ? 
C29 O4 C30 C38 -127.5(15) . . . . ? 
C29 O4 C30 C31 -15.5(16) . . . . ? 
C29 N6 C31 C32 96.0(15) . . . . ? 
Zn2 N6 C31 C32 -80.7(15) . . . . ? 
C29 N6 C31 C30 -16.9(16) . . . . ? 
Zn2 N6 C31 C30 166.4(10) . . . . ? 
O4 C30 C31 C32 -99.4(14) . . . . ? 
C38 C30 C31 C32 16.9(18) . . . . ? 
O4 C30 C31 N6 19.0(15) . . . . ? 
C38 C30 C31 N6 135.3(14) . . . . ? 
N6 C31 C32 C33 61(2) . . . . ? 
C30 C31 C32 C33 172.6(19) . . . . ? 
N6 C31 C32 C37 -121.3(16) . . . . ? 
C30 C31 C32 C37 -9.4(19) . . . . ? 
C37 C32 C33 C34 1(3) . . . . ? 
C31 C32 C33 C34 179.0(18) . . . . ? 
C32 C33 C34 C35 -2(3) . . . . ? 
C33 C34 C35 C36 2(3) . . . . ? 
C34 C35 C36 C37 -1(3) . . . . ? 
C35 C36 C37 C32 0(3) . . . . ? 
C35 C36 C37 C38 -175.7(19) . . . . ? 
C33 C32 C37 C36 0(3) . . . . ? 
C31 C32 C37 C36 -178.7(16) . . . . ? 
C33 C32 C37 C38 176.3(16) . . . . ? 
C31 C32 C37 C38 -2(2) . . . . ? 
C36 C37 C38 C30 -170.9(19) . . . . ? 
C32 C37 C38 C30 13(2) . . . . ? 
O4 C30 C38 C37 91.1(16) . . . . ? 
C31 C30 C38 C37 -18.0(18) . . . . ? 
Cl3A C39A C40A Cl4A 117(4) . . . . ? 
Cl5A C41A C42A Cl6A -143(5) . . . . ? 
  
loop_ 
 _geom_hbond_atom_site_label_D 
 _geom_hbond_atom_site_label_H 
 _geom_hbond_atom_site_label_A 
 _geom_hbond_distance_DH 
 _geom_hbond_distance_HA 
 _geom_hbond_distance_DA 
 _geom_hbond_angle_DHA 
 _geom_hbond_site_symmetry_A 
C1 H1 O8B  0.95 2.49 3.33(6) 148.1 1_556 
C11 H11 O1  1.00 2.59 3.346(19) 132.3 4_546 
C12 H12 Cl2  1.00 2.76 3.734(16) 164.7 . 
C12 H12 Cl3A  1.00 2.82 3.32(2) 111.7 . 
C19 H19B Cl3A  0.99 2.70 3.26(2) 116.2 . 
C30 H30 Cl2  1.00 2.84 3.435(16) 118.8 1_565 
C31 H31 Cl1  1.00 2.72 3.268(15) 114.9 . 
C31 H31 Cl2  1.00 2.69 3.427(17) 131.0 1_565 
C40A H40B Cl4A  1.00 1.61 2.29(5) 121.2 2_656 
C41A H41A O3  1.05 2.41 2.94(4) 110.0 4_546 
  
_refine_diff_density_max    1.329 
_refine_diff_density_min   -0.759 
_refine_diff_density_rms    0.149 
  
_shelx_res_file 
; 
  
    32-Zn2Cl2.res created by SHELXL-2014/7 
  
  
TITL dd478c_last_C2 in C2 
CELL 0.71073  40.81970   7.40840  14.64890  90.0000 108.5889  90.0000 
ZERR    4.00   0.00470   0.00090   0.00170   0.0000   0.0022   0.0000 
LATT -7 
SYMM -X, Y, -Z 
SFAC C   H   N  O  Cl Zn 
UNIT 168 152 24 24 16 8 
LIST 4 ! automatically inserted. Change 6 to 4 for CHECKCIF!! 
L.S.  9 
REM Instructions for potential hydrogen bonds 
EQIV $2 x, y, z+1 
HTAB C1 O8B_$2 
EQIV $3 -x+1/2, y-1/2, -z+1 
HTAB C11 O1_$3 
HTAB C12 Cl2 
HTAB C12 Cl3A 
HTAB C19 Cl3A 
EQIV $4 x, y+1, z 
HTAB C30 Cl2_$4 
HTAB C31 Cl1 
HTAB C31 Cl2_$4 
HTAB C40A Cl4A_$1 
HTAB C41A O3_$3 
ACTA 
BUMP 
CONF 
BOND $H 
FMAP -2 
PLAN 33 
ISOR .01 
DELU .01 
SIMU .01 
ISOR .02 CL3A > C43B 
DELU .02 CL3A > C43B 
SIMU .02 CL3A > C43B 
TEMP -173.0 
SIZE 0.004 0.02 0.70 
DFIX 1.45 .01 C39A C40A C41A C42A O5B C40B O6B C41B O7B C42B O8B C43B 
DFIX 1.65 .01 CL3A C39A CL4A C40A CL5A C41A CL6A C42A 
DFIX 2.70 .01 CL3A C40A CL4A C39A CL5A C42A CL6A C41A 
EQIV  $1   -x+1, y, -z+1 
FREE C40A CL4A_$1 
FREE C40A C40A_$1 
FREE CL4A CL4A_$1 
FREE CL4A C40A_$1 
WGHT    0.100000    8.000000 
FVAR       0.06805 
MOLE 1 
ZN1   6    0.302488   10.000000    0.527020    11.00000    0.00625    0.03133 = 
         0.01837   -0.00103   -0.00581   -0.00038 
ZN2   6    0.378906   -0.073353    0.759897    11.00000    0.00868    0.03110 = 
         0.02022   -0.00018   -0.00654   -0.00008 
CL1   5    0.356534    0.111300    0.607220    11.00000    0.00849    0.03111 = 
         0.02171    0.00172   -0.00573   -0.00071 
CL2   5    0.393854   -0.317273    0.691771    11.00000    0.02717    0.03151 = 
         0.03102   -0.00063    0.00026    0.00762 
N1    3    0.299381   -0.106809    0.662460    11.00000    0.01075    0.02607 = 
         0.01700   -0.00217   -0.00417   -0.00021 
N2    3    0.251774   -0.099803    0.494968    11.00000    0.00877    0.02781 = 
         0.02005   -0.00169   -0.00468   -0.00307 
N3    3    0.309292   -0.185463    0.433289    11.00000    0.01547    0.03524 = 
         0.02123   -0.00230    0.00009   -0.00102 
N4    3    0.325379   -0.110758    0.746097    11.00000    0.01189    0.02776 = 
         0.02011   -0.00154   -0.00583   -0.00189 
N5    3    0.380531   -0.140743    0.898943    11.00000    0.01557    0.03765 = 
         0.01650    0.00131   -0.00514   -0.00376 
N6    3    0.415575    0.115588    0.816927    11.00000    0.01234    0.03379 = 
         0.02663    0.00655   -0.00925   -0.00122 
O1    4    0.215617   -0.272872    0.554653    11.00000    0.01105    0.03236 = 
         0.01983    0.00056   -0.00056   -0.00063 
O2    4    0.290956   -0.401255    0.320629    11.00000    0.02416    0.03333 = 
         0.03094   -0.00571    0.00105   -0.00113 
O3    4    0.346305   -0.232887    0.989618    11.00000    0.02063    0.12758 = 
         0.02633    0.01628   -0.00546   -0.01479 
O4    4    0.456003    0.264228    0.932472    11.00000    0.02521    0.03627 = 
         0.03515    0.00434   -0.01162   -0.00626 
C1    1    0.260604   -0.228507    0.741919    11.00000    0.01480    0.03045 = 
         0.02276   -0.00371   -0.00257   -0.00085 
AFIX  43 
H1    2    0.237920   -0.264805    0.738474    11.00000   -1.20000 
AFIX   0 
C2    1    0.268528   -0.169732    0.660428    11.00000    0.01153    0.02320 = 
         0.02377   -0.00226    0.00009   -0.00047 
C3    1    0.241906   -0.178531    0.560230    11.00000    0.01386    0.02193 = 
         0.01963    0.00266    0.00041   -0.00024 
C4    1    0.231819   -0.121847    0.395044    11.00000    0.01489    0.02689 = 
         0.01943   -0.00073   -0.00391   -0.00479 
C5    1    0.196589   -0.069683    0.358897    11.00000    0.01521    0.03211 = 
         0.02501    0.00303   -0.00198   -0.00285 
AFIX  43 
H5    2    0.185508   -0.019992    0.401184    11.00000   -1.20000 
AFIX   0 
C6    1    0.178502   -0.090822    0.263087    11.00000    0.01684    0.03374 = 
         0.02642    0.00484   -0.00594   -0.00631 
AFIX  43 
H6    2    0.155307   -0.049350    0.238905    11.00000   -1.20000 
AFIX   0 
C7    1    0.193242   -0.170198    0.202160    11.00000    0.02246    0.03449 = 
         0.02399    0.00326   -0.00803   -0.00891 
AFIX  43 
H7    2    0.180110   -0.187116    0.136370    11.00000   -1.20000 
AFIX   0 
C8    1    0.228056   -0.227659    0.236392    11.00000    0.02310    0.03495 = 
         0.02297   -0.00075   -0.00157   -0.00594 
AFIX  43 
H8    2    0.238434   -0.284833    0.194441    11.00000   -1.20000 
AFIX   0 
C9    1    0.246862   -0.198746    0.332967    11.00000    0.01467    0.03192 = 
         0.02474   -0.00260    0.00000   -0.00516 
C10   1    0.284108   -0.261866    0.365706    11.00000    0.01845    0.03005 = 
         0.02069   -0.00240    0.00378    0.00094 
C11   1    0.327699   -0.454028    0.369483    11.00000    0.02416    0.03763 = 
         0.04131   -0.00500    0.00623    0.00316 
AFIX  13 
H11   2    0.329880   -0.566545    0.408688    11.00000   -1.20000 
AFIX   0 
C12   1    0.341215   -0.285150    0.431950    11.00000    0.02031    0.03578 = 
         0.02891   -0.00268    0.00278    0.00170 
AFIX  13 
H12   2    0.355932   -0.318992    0.498467    11.00000   -1.20000 
AFIX   0 
C13   1    0.361944   -0.184304    0.378633    11.00000    0.02203    0.04052 = 
         0.02849    0.00129    0.00275    0.00311 
C14   1    0.377385   -0.021236    0.398278    11.00000    0.02741    0.03837 = 
         0.03255   -0.00132    0.00681    0.00291 
AFIX  43 
H14   2    0.375306    0.050844    0.449786    11.00000   -1.20000 
AFIX   0 
C15   1    0.396844    0.038550    0.339126    11.00000    0.03637    0.04694 = 
         0.04622    0.00160    0.01633    0.00053 
AFIX  43 
H15   2    0.408580    0.150990    0.352927    11.00000   -1.20000 
AFIX   0 
C16   1    0.399139   -0.059912    0.263803    11.00000    0.04135    0.05445 = 
         0.04577   -0.00107    0.01949    0.00181 
AFIX  43 
H16   2    0.411938   -0.015490    0.224590    11.00000   -1.20000 
AFIX   0 
C17   1    0.382964   -0.223931    0.244145    11.00000    0.03681    0.05881 = 
         0.04092   -0.00359    0.01424    0.00088 
AFIX  43 
H17   2    0.384654   -0.294121    0.191556    11.00000   -1.20000 
AFIX   0 
C18   1    0.363898   -0.287987    0.301860    11.00000    0.02521    0.05095 = 
         0.03559   -0.00448    0.00745    0.00224 
C19   1    0.346162   -0.466945    0.296085    11.00000    0.03421    0.04629 = 
         0.04840   -0.01071    0.01204    0.00262 
AFIX  23 
H19A  2    0.329600   -0.487110    0.230877    11.00000   -1.20000 
H19B  2    0.363180   -0.566734    0.311796    11.00000   -1.20000 
AFIX   0 
C20   1    0.287475   -0.230646    0.826972    11.00000    0.01411    0.03869 = 
         0.02065    0.00070    0.00113   -0.00182 
AFIX  43 
H20   2    0.284063   -0.269878    0.885021    11.00000   -1.20000 
AFIX   0 
C21   1    0.320041   -0.173483    0.825903    11.00000    0.01398    0.03478 = 
         0.02369    0.00207   -0.00001    0.00184 
C22   1    0.351996   -0.185653    0.915877    11.00000    0.01587    0.04814 = 
         0.02254    0.00488   -0.00260   -0.00254 
C23   1    0.412216   -0.141863    0.977790    11.00000    0.01503    0.03903 = 
         0.01850    0.00016   -0.00001    0.00315 
C24   1    0.418624   -0.274389    1.048807    11.00000    0.02716    0.03914 = 
         0.02265    0.00095    0.00014    0.00080 
AFIX  43 
H24   2    0.402686   -0.370132    1.044085    11.00000   -1.20000 
AFIX   0 
C25   1    0.449346   -0.263374    1.128042    11.00000    0.02579    0.04091 = 
         0.02432    0.00817    0.00112    0.01364 
AFIX  43 
H25   2    0.453376   -0.350171    1.178157    11.00000   -1.20000 
AFIX   0 
C26   1    0.472977   -0.133988    1.134560    11.00000    0.02286    0.04613 = 
         0.02586    0.00081   -0.00386    0.00723 
AFIX  43 
H26   2    0.493289   -0.130334    1.188992    11.00000   -1.20000 
AFIX   0 
C27   1    0.468092   -0.007364    1.063593    11.00000    0.01618    0.04264 = 
         0.03084    0.00253   -0.00665    0.00290 
AFIX  43 
H27   2    0.485193    0.082482    1.068725    11.00000   -1.20000 
AFIX   0 
C28   1    0.437216   -0.008880    0.980981    11.00000    0.01459    0.03535 = 
         0.02554    0.00246   -0.00635    0.00077 
C29   1    0.434901    0.120260    0.907387    11.00000    0.01540    0.03297 = 
         0.02714   -0.00073   -0.00667   -0.00286 
C30   1    0.448410    0.388235    0.850004    11.00000    0.02475    0.03534 = 
         0.03901    0.00518   -0.00948   -0.00497 
AFIX  13 
H30   2    0.435152    0.497063    0.858351    11.00000   -1.20000 
AFIX   0 
C31   1    0.426919    0.262952    0.766292    11.00000    0.01879    0.03675 = 
         0.03170    0.00831   -0.01244   -0.00274 
AFIX  13 
H31   2    0.406843    0.328213    0.720905    11.00000   -1.20000 
AFIX   0 
C32   1    0.451615    0.202047    0.718078    11.00000    0.02367    0.04546 = 
         0.04043    0.00537   -0.00157   -0.00260 
C33   1    0.448294    0.077533    0.647074    11.00000    0.03373    0.05542 = 
         0.04098    0.00301    0.00191   -0.00242 
AFIX  43 
H33   2    0.427278    0.012623    0.621551    11.00000   -1.20000 
AFIX   0 
C34   1    0.475508    0.045851    0.612287    11.00000    0.03444    0.06248 = 
         0.05244    0.00067    0.00681    0.00022 
AFIX  43 
H34   2    0.473137   -0.043574    0.564125    11.00000   -1.20000 
AFIX   0 
C35   1    0.505886    0.140671    0.645753    11.00000    0.03785    0.06683 = 
         0.05746    0.00274    0.00780    0.00045 
AFIX  43 
H35   2    0.524064    0.119145    0.619687    11.00000   -1.20000 
AFIX   0 
C36   1    0.509870    0.267698    0.717624    11.00000    0.02988    0.05757 = 
         0.05358    0.00862    0.00279   -0.00740 
AFIX  43 
H36   2    0.530982    0.332328    0.741663    11.00000   -1.20000 
AFIX   0 
C37   1    0.483438    0.300830    0.754402    11.00000    0.03056    0.04973 = 
         0.05074    0.00753    0.00296   -0.00710 
C38   1    0.480969    0.436796    0.826084    11.00000    0.03232    0.04732 = 
         0.05244    0.00742    0.00072   -0.00961 
AFIX  23 
H38A  2    0.479158    0.559991    0.798732    11.00000   -1.20000 
H38B  2    0.501529    0.431139    0.884475    11.00000   -1.20000 
AFIX   0 
MOLE 2 
PART 1 
CL3A  5    0.405703   -0.580611    0.495473    10.50000    0.11054    0.07504 = 
         0.08955   -0.00345   -0.00948    0.01947 
CL4A  5    0.479985   -0.338771    0.417874    10.50000    0.14973    0.12806 = 
         0.13601   -0.00450    0.04812    0.00073 
C39A  1    0.438247   -0.433473    0.521965    10.50000    0.12491    0.11822 = 
         0.12554    0.00266    0.03305    0.00341 
C40A  1    0.468763   -0.468778    0.494640    10.50000    0.13223    0.12699 = 
         0.13260    0.00189    0.03647    0.00510 
AFIX   1 
H39A  2    0.430028   -0.318713    0.495074    10.50000   -1.20000 
H39B  2    0.447317   -0.423275    0.593690    10.50000   -1.20000 
H40A  2    0.465904   -0.598026    0.463966    10.50000   -1.20000 
H40B  2    0.489371   -0.484912    0.553193    10.50000   -1.20000 
AFIX   0 
PART 2 
O5B   4    0.436060   -0.491905    0.506626    10.50000    0.11733    0.12221 = 
         0.12738    0.01610    0.04197    0.00797 
C40B  1    0.447517   -0.508982    0.422405    10.50000    0.13380    0.12584 = 
         0.12335    0.00119    0.03904    0.00723 
AFIX   1 
H5B   2    0.454180   -0.514938    0.555494    10.50000   -1.50000 
H40C  2    0.445749   -0.395464    0.386114    10.50000   -1.50000 
H40D  2    0.435599   -0.603224    0.377267    10.50000   -1.50000 
H40E  2    0.473264   -0.542629    0.441151    10.50000   -1.50000 
PART 0 
AFIX   0 
MOLE 3 
PART 1 
CL5A  5    0.143348   -0.197068   -0.072578    10.50000   10.15000 
CL6A  5    0.217635   -0.538217   -0.116844    10.50000   10.15000 
C41A  1    0.167001   -0.380421   -0.063275    10.50000   10.15000 
C42A  1    0.202325   -0.377260   -0.062895    10.50000   10.15000 
AFIX   1 
H41A  2    0.171434   -0.422919    0.008153    10.50000   -1.20000 
H41B  2    0.156291   -0.466234   -0.103533    10.50000   -1.20000 
H42A  2    0.219911   -0.357778    0.002742    10.50000   -1.20000 
H42B  2    0.205596   -0.258078   -0.098349    10.50000   -1.20000 
AFIX   0 
PART 2 
O6B   4    0.241758   -0.960795   -0.024305    10.50000   10.15000 
C41B  1    0.223340   -0.798334   -0.064847    10.50000   10.15000 
O7B   4    0.128879   -0.228899   -0.054452    10.50000   10.15000 
C42B  1    0.158306   -0.113324   -0.050842    10.50000   10.15000 
O8B   4    0.200025   -0.430115   -0.186657    10.50000   10.15000 
C43B  1    0.214680   -0.342566   -0.092772    10.50000   10.15000 
AFIX   1 
REM DFIX 0.84 .01 O5B H5B O6B H6B O7B H7B O8B H8B 
REM DFIX 0.98 .01 C40B H40C C40B H40D C40B H40E 
REM DFIX 0.98 .01 C41B H41C C41B H41D C41B H41E 
REM DFIX 0.98 .01 C42B H42C C42B H42D C42B H42E 
REM DFIX 0.98 .01 C43B H43C C43B H43D C43B H43E 
REM DFIX 1.60 .01 H40C H40D H40C H40E H40D H40E 
REM DFIX 1.60 .01 H41C H41D H41C H41E H41D H41E 
REM DFIX 1.60 .01 H42C H42D H42C H42E H42D H42E 
REM DFIX 1.60 .01 H43C H43D H43C H43E H43D H43E 
REM DFIX 1.84 .01 C40B H5B C41B H6B C42B H7B C43B H8B 
REM DFIX 2.10 .01 O5B H40C O5B H40D O5B H40E 
REM DFIX 2.10 .01 O6B H41C O6B H41D O6B H41E 
REM DFIX 2.10 .01 O7B H42C O7B H42D O7B H42E 
REM DFIX 2.10 .01 O8B H43C O8B H43D O8B H43E 
H6B   2    0.268843   -0.936866    0.000637    10.50000   -1.50000 
H41C  2    0.235814   -0.687729   -0.031488    10.50000   -1.50000 
H41D  2    0.221392   -0.784494   -0.133139    10.50000   -1.50000 
H41E  2    0.200307   -0.794811   -0.059114    10.50000   -1.50000 
H7B   2    0.116596   -0.158396   -0.032874    10.50000   -1.50000 
H42C  2    0.181130   -0.152339   -0.003322    10.50000   -1.50000 
H42D  2    0.156166    0.017779   -0.032218    10.50000   -1.50000 
H42E  2    0.163493   -0.104292   -0.112931    10.50000   -1.50000 
H8B   2    0.179754   -0.438895   -0.185459    10.50000   -1.50000 
H43C  2    0.211442   -0.213840   -0.086537    10.50000   -1.50000 
H43D  2    0.242323   -0.355335   -0.062573    10.50000   -1.50000 
H43E  2    0.208523   -0.399321   -0.035163    10.50000   -1.50000 
PART 0 
AFIX   0 
HKLF 4 
  
REM  dd478c_last_C2 in C2 
REM R1 =  0.0869 for    5587 Fo > 4sig(Fo)  and  0.1164 for all    7576 data 
REM    552 parameters refined using    956 restraints 
  
END 
  
WGHT      0.1418      4.6762 
  
REM Highest difference peak  1.329,  deepest hole -0.759,  1-sigma level  0.149 
Q1    1   0.3127 -0.0662  0.4745  11.00000  0.05    1.33 
Q2    1   0.3834 -0.2067  0.7386  11.00000  0.05    1.32 
Q3    1   0.3861 -0.1858  0.7210  11.00000  0.05    1.30 
Q4    1   0.3702 -0.0437  0.8123  11.00000  0.05    1.28 
Q5    1   0.2920  0.0276  0.5786  11.00000  0.05    1.23 
Q6    1   0.3016  0.1297  0.5361  11.00000  0.05    1.08 
Q7    1   0.3019 -0.1370  0.5229  11.00000  0.05    1.08 
Q8    1   0.3131  0.0320  0.4716  11.00000  0.05    1.07 
Q9    1   0.3772  0.0606  0.7600  11.00000  0.05    1.01 
Q10   1   0.3701 -0.1525  0.7973  11.00000  0.05    0.99 
Q11   1   0.3881 -0.0597  0.6986  11.00000  0.05    0.99 
Q12   1   0.3875  0.0236  0.7228  11.00000  0.05    0.98 
Q13   1   0.3198  0.0667  0.5623  11.00000  0.05   -0.76 
Q14   1   0.3636  0.0000  0.7112  11.00000  0.05   -0.72 
Q15   1   0.3843 -0.3437  0.7467  11.00000  0.05    0.72 
Q16   1   0.1894 -0.5027 -0.0997  11.00000  0.05    0.71 
Q17   1   0.2829 -0.0666  0.4832  11.00000  0.05   -0.70 
Q18   1   0.1543 -0.2409 -0.0303  11.00000  0.05   -0.70 
Q19   1   0.1423 -0.1634 -0.0238  11.00000  0.05   -0.69 
Q20   1   0.3899 -0.4419  0.6942  11.00000  0.05    0.67 
Q21   1   0.3997 -0.1815  0.6678  11.00000  0.05    0.66 
Q22   1   0.3332  0.0354  0.5778  11.00000  0.05   -0.64 
Q23   1   0.2029 -0.4988 -0.1999  11.00000  0.05    0.64 
Q24   1   0.3506 -0.0651  0.6679  11.00000  0.05   -0.63 
Q25   1   0.3533  0.2293  0.6239  11.00000  0.05    0.63 
Q26   1   0.4495 -0.4859  0.5033  11.00000  0.05   -0.63 
Q27   1   0.3642  0.1287  0.5440  11.00000  0.05    0.63 
Q28   1   0.1378 -0.1725 -0.1198  11.00000  0.05   -0.62 
Q29   1   0.3644  0.2009  0.5553  11.00000  0.05    0.62 
Q30   1   0.4060 -0.3408  0.6361  11.00000  0.05    0.62 
Q31   1   0.3920 -0.1511  0.8060  11.00000  0.05   -0.61 
Q32   1   0.3190 -0.0702  0.5792  11.00000  0.05   -0.60 
Q33   1   0.1841 -0.3807 -0.1356  11.00000  0.05    0.60 
; 
_shelx_res_checksum   64857 
  
_shelx_hkl_file 
; 
   4   0   0   18.66    1.21 
  -4   0   0   18.43    1.39 
   6   0   0    1.47    0.61 
  -6   0   0    2.24    0.95 
  -8   0   0   13.29    1.84 
   8   0   0   11.86    1.34 
   8   0   0   12.64    1.29 
  10   0   0   59.71    3.76 
  10   0   0   56.61    3.76 
 -10   0   0   64.17    4.37 
  12   0   0  266.94   15.15 
 -12   0   0  272.51   15.59 
  12   0   0  280.62   15.15 
 -14   0   0    2.34    1.61 
  14   0   0    0.98    0.96 
  14   0   0    3.75    1.26 
  16   0   0   52.77    3.58 
 -16   0   0   51.56    4.26 
  16   0   0   50.06    3.58 
  18   0   0   21.08    2.17 
 -18   0   0   26.04    3.16 
  18   0   0   24.64    2.26 
  20   0   0   37.08    3.09 
 -20   0   0   43.85    4.11 
  20   0   0   37.92    2.96 
  22   0   0   53.05    4.01 
 -22   0   0   51.41    4.89 
  22   0   0   54.55    3.88 
  24   0   0    0.27    1.38 
 -24   0   0    1.16    2.31 
  24   0   0   -1.44    1.18 
  26   0   0   11.95    2.37 
 -26   0   0   13.15    3.23 
  26   0   0   10.99    2.06 
 -28   0   0   32.93    4.45 
  28   0   0   29.03    3.00 
  28   0   0   33.85    3.32 
  30   0   0   10.53    2.63 
 -30   0   0   13.67    3.87 
  30   0   0   11.59    2.02 
 -32   0   0    4.76    3.53 
  32   0   0    5.31    2.45 
 -34   0   0    4.75    3.54 
  34   0   0   12.97    2.84 
  36   0   0    4.60    2.27 
 -36   0   0    6.99    3.39 
  38   0   0   49.45    4.60 
 -38   0   0   38.57    5.38 
 -40   0   0   30.48    5.03 
  40   0   0   28.05    3.52 
  42   0   0    8.17    2.71 
 -42   0   0    9.44    3.93 
  44   0   0   13.65    3.28 
 -44   0   0   10.27    4.24 
 -46   0   0    1.35    2.91 
  46   0   0    4.03    2.10 
   1  -1   0  170.83    9.76 
  -1  -1   0  171.72    9.67 
   1  -1   0  162.88    9.59 
  -1  -1   0  162.96    9.68 
  -1  -1   0  184.97    9.55 
   1  -1   0  186.40    9.52 
   3  -1   0  431.91   21.39 
  -3  -1   0  382.64   21.46 
  -3  -1   0  369.52   21.42 
  -3  -1   0  398.56   21.66 
  -3   1   0  400.23   21.58 
   5  -1   0   57.18    3.89 
   5  -1   0   56.96    3.44 
  -5  -1   0   56.07    3.81 
  -5   1   0   74.18    4.31 
   7  -1   0   17.44    2.18 
   7  -1   0   15.29    1.66 
  -7  -1   0   12.90    2.16 
  -7   1   0   18.73    1.74 
   7   1   0   15.88    1.65 
   9  -1   0  119.69    7.29 
  -9  -1   0  132.60    7.80 
   9  -1   0  123.74    7.66 
   9   1   0  151.44    8.76 
  -9   1   0  155.69    8.78 
  11  -1   0    8.07    1.90 
 -11  -1   0    9.70    2.19 
  11  -1   0    8.38    1.60 
  11   1   0    9.01    1.51 
 -11   1   0    9.79    1.75 
 -13  -1   0  223.80   14.32 
  13  -1   0  268.30   14.18 
  13  -1   0  243.73   13.83 
  13   1   0  265.18   14.82 
 -13   1   0  264.70   14.98 
 -15  -1   0  174.04   10.87 
  15  -1   0  180.61   10.44 
  15  -1   0  169.93   10.16 
  15   1   0  180.49   10.36 
 -15   1   0  179.86   10.70 
  17  -1   0    6.60    1.81 
  17  -1   0    3.85    1.44 
 -17  -1   0    9.50    2.49 
 -17   1   0    6.01    1.99 
  17   1   0    5.01    0.79 
  17   1   0    5.02    1.34 
  19  -1   0   19.03    2.50 
 -19  -1   0   20.77    3.25 
  19  -1   0   20.65    2.34 
  19   1   0   26.01    2.40 
  19   1   0   21.03    1.67 
 -19   1   0   24.95    3.03 
  21  -1   0   38.97    3.48 
  21  -1   0   37.36    3.28 
 -21  -1   0   42.37    4.40 
  21   1   0   39.77    2.69 
 -21   1   0   43.16    4.13 
  21   1   0   44.09    3.38 
  23  -1   0   16.78    2.29 
  23  -1   0   19.55    2.54 
 -23  -1   0   18.05    3.43 
 -23   1   0   23.46    3.28 
  23   1   0   15.19    1.51 
  23   1   0   17.13    2.23 
 -25  -1   0   74.04    6.69 
  25  -1   0   76.06    5.58 
  25  -1   0   84.05    5.74 
  25   1   0   68.75    4.41 
 -25   1   0   75.93    6.15 
  25   1   0   76.18    5.18 
  27  -1   0    2.08    1.88 
 -27  -1   0    4.68    2.87 
  27  -1   0    0.36    1.76 
  27   1   0   -0.46    1.34 
 -27   1   0    1.59    2.84 
  29  -1   0   16.11    2.70 
 -29  -1   0   20.70    3.93 
  29  -1   0   21.01    3.07 
 -29   1   0   23.62    4.12 
  29   1   0   19.12    2.67 
  31  -1   0   15.35    2.80 
  31  -1   0   18.51    3.02 
 -31  -1   0   14.11    3.94 
 -31   1   0   13.65    4.03 
  31   1   0   15.03    2.89 
 -33  -1   0   15.38    4.30 
  33  -1   0   17.49    2.82 
  33  -1   0   16.85    2.81 
  33   1   0   15.64    2.73 
 -33   1   0   13.79    4.02 
 -35  -1   0   43.91    5.70 
  35  -1   0   43.52    4.23 
 -35   1   0   35.82    5.08 
  35   1   0   45.71    4.22 
  37  -1   0   23.52    3.28 
 -37  -1   0   20.85    4.42 
 -37   1   0   27.40    4.26 
  37   1   0   21.71    3.11 
 -39  -1   0   14.06    4.29 
  39  -1   0   10.92    2.99 
 -39   1   0    9.46    3.70 
  39   1   0   13.33    2.63 
 -41  -1   0   39.92    5.72 
  41  -1   0   32.75    4.04 
 -41   1   0   51.26    6.26 
  41   1   0   57.64    5.19 
  43  -1   0    4.36    2.28 
 -43  -1   0   -2.21    3.10 
 -43   1   0    8.01    3.60 
  43   1   0    2.78    2.00 
  45  -1   0    6.27    2.38 
 -45  -1   0    1.17    3.23 
  45   1   0    2.48    2.22 
 -45   1   0   -1.42    2.74 
   0  -2   0  141.98    7.82 
   0  -2   0  126.24    7.99 
   0  -2   0  142.48    8.34 
  -2  -2   0   90.09    5.56 
   2  -2   0   91.44    5.85 
  -2  -2   0   76.49    5.47 
   2  -2   0   77.35    5.21 
   2  -2   0   89.96    5.09 
  -2  -2   0   88.23    5.19 
  -4  -2   0   10.77    1.67 
   4  -2   0    9.57    1.37 
   4  -2   0    8.27    2.17 
  -4  -2   0   10.61    2.00 
  -4  -2   0   10.01    1.86 
  -4   2   0   16.58    1.64 
  -6  -2   0   17.30    1.98 
  -6  -2   0   22.10    2.19 
   6  -2   0   24.03    1.92 
  -6  -2   0   18.66    2.56 
   6  -2   0   22.47    2.83 
  -6   2   0   24.63    1.97 
  -8  -2   0   80.02    4.95 
  -8  -2   0   86.22    5.76 
  -8  -2   0   84.97    5.32 
   8  -2   0   89.92    5.08 
   8  -2   0   69.19    5.59 
  -8   2   0   86.26    5.10 
 -10  -2   0   83.77    6.02 
  10  -2   0   78.56    5.91 
  10  -2   0   86.98    5.22 
 -10   2   0  101.00    5.98 
  10   2   0   91.30    5.98 
  10   2   0  104.27    5.62 
  12  -2   0   34.19    3.52 
 -12  -2   0   33.61    3.66 
  12  -2   0   38.80    2.87 
 -12   2   0   45.52    3.14 
  12   2   0   41.11    3.14 
  14  -2   0  102.81    7.04 
  14  -2   0  103.62    6.48 
 -14  -2   0  102.41    7.32 
  14   2   0  112.70    7.06 
 -14   2   0  122.01    7.14 
 -16  -2   0  150.88    9.11 
  16  -2   0  117.86    7.93 
  16  -2   0  129.69    8.50 
 -16   2   0  156.15    9.08 
  16   2   0  144.85    8.91 
 -18  -2   0   32.18    3.82 
  18  -2   0   36.01    3.53 
  18  -2   0   33.09    3.15 
 -18   2   0   41.14    3.50 
  18   2   0   31.13    2.82 
  20  -2   0   31.67    3.07 
 -20  -2   0   23.61    3.61 
  20  -2   0   32.18    3.38 
 -20   2   0   38.51    3.57 
  20   2   0   41.21    3.23 
  22  -2   0   54.89    4.38 
 -22  -2   0   53.68    5.35 
  22  -2   0   44.90    4.39 
 -22   2   0   52.44    4.54 
  22   2   0   52.08    3.99 
  24  -2   0   20.03    2.97 
  24  -2   0   24.25    3.20 
 -24  -2   0   21.71    4.05 
  24   2   0   27.42    2.87 
 -24   2   0   25.90    3.48 
  26  -2   0   21.72    3.14 
 -26  -2   0   21.12    3.92 
  26  -2   0   21.29    3.28 
 -26   2   0    9.66    3.23 
  26   2   0   21.61    2.64 
  28  -2   0   96.82    7.33 
  28  -2   0  106.15    7.56 
 -28  -2   0  106.67    8.63 
 -28   2   0  109.79    8.68 
  28   2   0  123.32    7.89 
  30  -2   0   29.73    3.80 
  30  -2   0   31.27    3.79 
 -30  -2   0   22.63    4.83 
  30   2   0   27.79    3.33 
 -30   2   0   34.12    4.56 
  32  -2   0   22.55    3.34 
  32  -2   0   22.68    3.42 
 -32  -2   0   19.21    4.85 
 -32   2   0   23.16    4.12 
  32   2   0   24.38    3.08 
  34  -2   0   20.89    3.14 
 -34  -2   0   26.32    4.69 
  34  -2   0   19.39    3.28 
  34   2   0   22.73    2.88 
 -34   2   0   23.83    4.24 
  36  -2   0   15.05    3.08 
 -36  -2   0   18.07    4.56 
  36  -2   0   12.91    3.29 
  36   2   0   19.95    2.73 
 -36   2   0   12.47    3.89 
 -38  -2   0   55.64    6.62 
  38  -2   0   49.06    4.88 
 -38   2   0   50.04    5.83 
  38   2   0   51.26    4.63 
  40  -2   0   39.64    4.40 
 -40  -2   0   37.24    5.85 
 -40   2   0   29.47    4.81 
  40   2   0   45.84    4.26 
 -42  -2   0    1.33    3.16 
  42  -2   0   10.88    2.73 
 -42   2   0    3.16    2.70 
  42   2   0    5.28    2.05 
 -44  -2   0   -0.78    2.77 
 -44   2   0    5.58    3.07 
  44   2   0    6.35    2.30 
   1  -3   0   12.47    1.77 
  -1  -3   0   13.44    2.36 
   1  -3   0   16.97    2.63 
   1  -3   0   14.26    1.58 
  -1  -3   0   12.51    1.88 
  -1  -3   0   13.46    1.62 
   3  -3   0    0.51    1.27 
   3  -3   0    0.55    1.78 
  -3  -3   0    0.27    1.24 
  -3  -3   0    0.98    1.16 
  -3  -3   0    1.96    1.61 
   3  -3   0    1.06    1.07 
  -5  -3   0    3.87    1.69 
  -5  -3   0    3.10    1.64 
  -5  -3   0    1.94    1.25 
   5  -3   0    3.87    2.00 
   5  -3   0    3.71    1.20 
  -5   3   0    2.20    1.16 
  -7  -3   0   30.21    2.65 
   7  -3   0   28.16    2.25 
   7  -3   0   17.23    2.86 
  -7  -3   0   26.00    2.93 
  -7  -3   0   26.60    2.64 
  -7   3   0   32.39    2.54 
  -9  -3   0   87.97    5.64 
   9  -3   0   87.51    6.54 
   9  -3   0   90.99    5.53 
  -9  -3   0   77.98    6.15 
  -9  -3   0   91.10    5.89 
  -9   3   0  107.76    6.48 
  11  -3   0   13.93    2.75 
  11  -3   0    9.19    1.57 
 -11  -3   0    9.57    2.25 
  11   3   0   10.00    1.43 
 -11   3   0   10.03    1.49 
  13  -3   0  130.57    9.14 
 -13  -3   0  127.56    9.08 
  13  -3   0  145.15    8.19 
 -13   3   0  167.65    9.96 
  13   3   0  176.89    9.59 
  13   3   0  166.74   10.09 
  15  -3   0    8.59    1.72 
  15  -3   0    9.18    2.58 
 -15  -3   0   10.39    2.84 
 -15   3   0   12.46    1.91 
  15   3   0    8.86    0.95 
  15   3   0    6.91    1.61 
 -17  -3   0   46.20    4.81 
  17  -3   0   45.29    4.51 
  17  -3   0   41.30    3.50 
  17   3   0   49.45    3.76 
 -17   3   0   48.03    3.72 
  19  -3   0    9.57    2.14 
  19  -3   0   10.68    2.50 
 -19  -3   0   11.47    3.29 
 -19   3   0    7.85    1.94 
  19   3   0   11.16    2.03 
  21  -3   0   68.36    5.27 
  21  -3   0   68.23    6.06 
 -21  -3   0   83.25    7.07 
 -21   3   0   87.17    6.06 
  21   3   0   80.28    5.70 
  23  -3   0   48.55    5.03 
  23  -3   0   54.58    4.50 
 -23  -3   0   52.82    5.71 
  23   3   0   62.72    4.66 
 -23   3   0   63.13    5.22 
 -25  -3   0   68.69    6.85 
  25  -3   0   61.52    5.17 
  25  -3   0   60.11    5.66 
 -25   3   0   66.16    5.44 
  25   3   0   65.88    5.00 
 -27  -3   0   16.31    4.12 
  27  -3   0   14.26    3.58 
  27  -3   0   16.98    2.97 
  27   3   0    9.32    2.35 
 -27   3   0   14.57    3.06 
 -29  -3   0    1.32    3.56 
  29  -3   0    5.75    2.33 
  29  -3   0    6.44    2.94 
 -29   3   0    6.48    3.01 
  29   3   0    3.27    1.96 
 -31  -3   0   14.09    4.57 
  31  -3   0   19.54    4.00 
  31  -3   0   14.07    3.12 
 -31   3   0   16.91    3.20 
  31   3   0   19.77    2.75 
 -33  -3   0   38.46    5.72 
  33  -3   0   35.24    4.51 
  33  -3   0   29.61    3.75 
 -33   3   0   37.29    4.59 
  33   3   0   40.51    3.92 
  35  -3   0    2.84    2.44 
 -35  -3   0    1.01    3.27 
  35  -3   0   -1.41    2.04 
 -35   3   0    7.60    3.36 
  35   3   0    2.97    2.06 
  37  -3   0   14.96    3.04 
  37  -3   0   27.32    3.73 
 -37  -3   0   22.43    4.59 
  37   3   0   25.05    3.27 
 -37   3   0   20.12    3.88 
 -39  -3   0    0.30    2.68 
  39  -3   0    3.61    2.16 
  39  -3   0    1.94    2.37 
  39   3   0    0.92    1.70 
 -39   3   0    3.83    2.74 
 -41  -3   0    9.64    4.25 
  41   3   0    8.44    2.43 
 -41   3   0   14.25    3.98 
 -43  -3   0   17.75    4.77 
 -43   3   0   18.43    3.94 
  43   3   0   19.28    3.01 
   0  -4   0   10.33    2.80 
   0  -4   0   11.31    2.00 
   0  -4   0   13.32    1.87 
  -2  -4   0   15.66    2.80 
   2  -4   0   20.51    2.39 
   2  -4   0   17.00    1.96 
   2  -4   0   15.34    2.96 
  -2  -4   0   15.95    2.01 
  -2  -4   0   19.18    2.57 
  -4  -4   0   67.90    5.18 
   4  -4   0   60.22    5.32 
   4  -4   0   56.25    4.11 
  -4  -4   0   58.25    4.34 
  -4  -4   0   59.78    4.64 
  -4   4   0   89.12    5.78 
  -6  -4   0    8.71    2.35 
  -6  -4   0    7.75    1.90 
  -6  -4   0    5.28    1.89 
   6  -4   0   11.49    2.90 
   6  -4   0    8.37    1.68 
  -6   4   0   10.25    1.58 
   8  -4   0   47.15    3.45 
  -8  -4   0   40.11    4.09 
  -8  -4   0   47.23    3.82 
  -8  -4   0   43.95    3.95 
   8  -4   0   48.84    4.89 
  -8   4   0   62.60    4.33 
 -10  -4   0   38.44    3.91 
 -10  -4   0   41.10    3.65 
 -10  -4   0   33.43    3.29 
  10  -4   0   37.67    4.22 
  10  -4   0   38.76    3.13 
 -10   4   0   39.29    3.17 
  12  -4   0   42.58    3.44 
  12  -4   0   36.75    4.43 
 -12  -4   0   43.73    4.37 
 -12  -4   0   43.39    3.83 
 -12   4   0   56.16    4.11 
  12   4   0   60.37    4.16 
 -14  -4   0    9.91    2.87 
  14  -4   0   11.92    1.88 
  14  -4   0   12.72    3.40 
  14   4   0   11.44    2.08 
  14   4   0   11.13    1.67 
 -14   4   0   10.62    2.01 
  16  -4   0    2.48    1.48 
  16  -4   0    2.77    2.89 
 -16  -4   0    3.81    2.25 
 -16   4   0    3.93    1.68 
  16   4   0    3.37    1.20 
  16   4   0    0.93    1.60 
  18  -4   0   20.64    2.50 
  18  -4   0   32.82    4.32 
 -18  -4   0   24.97    4.04 
  18   4   0   33.92    3.17 
 -18   4   0   33.53    3.10 
 -20  -4   0   17.00    4.18 
  20  -4   0   18.41    3.73 
  20  -4   0   16.55    2.30 
  20   4   0   18.39    2.63 
 -20   4   0   18.34    2.53 
  22  -4   0   19.85    4.11 
  22  -4   0   16.13    2.38 
 -22  -4   0   18.36    4.23 
  22   4   0   20.06    2.82 
 -22   4   0   17.88    2.65 
 -24  -4   0   11.62    4.01 
  24  -4   0    9.58    3.45 
  24  -4   0   11.03    2.54 
 -24   4   0   11.27    2.65 
  24   4   0   13.61    2.29 
  26  -4   0    7.38    2.04 
 -26  -4   0    5.13    3.46 
  26  -4   0    9.30    3.50 
  26   4   0    6.89    2.04 
 -26   4   0    9.07    2.79 
  28  -4   0   10.54    2.45 
 -28  -4   0    7.76    3.71 
  28  -4   0   11.83    3.59 
  28   4   0   12.79    2.42 
 -28   4   0    9.20    2.62 
  30  -4   0   13.97    2.67 
 -30  -4   0   12.24    4.30 
  30  -4   0   12.57    3.73 
 -30   4   0   10.63    2.78 
  30   4   0   10.36    2.45 
  32  -4   0    4.87    2.99 
  32  -4   0    2.78    1.91 
 -32  -4   0   -1.78    3.09 
 -32   4   0    4.06    2.60 
  32   4   0    6.09    2.12 
  34  -4   0   22.76    3.90 
 -34  -4   0   19.64    5.04 
  34  -4   0   18.10    2.98 
 -34   4   0   17.05    3.39 
  34   4   0   17.62    2.91 
  36  -4   0    1.60    2.52 
 -36  -4   0    2.13    3.49 
  36   4   0   -0.11    1.80 
 -36   4   0    3.78    2.96 
  38  -4   0    4.69    2.70 
 -38  -4   0    2.05    3.45 
 -38   4   0   -1.84    2.52 
  38   4   0    2.95    1.81 
  40  -4   0    0.62    2.49 
 -40  -4   0    5.98    3.53 
 -40   4   0    5.96    3.07 
  40   4   0    2.11    2.08 
   1  -5   0   18.49    3.81 
  -1  -5   0   13.10    2.39 
  -1  -5   0   15.19    2.17 
   1  -5   0   12.23    2.31 
  -1  -5   0   12.21    3.28 
   1  -5   0   12.74    2.17 
  -3  -5   0   11.29    2.09 
   3  -5   0   12.84    3.55 
   3  -5   0   12.27    2.18 
  -3  -5   0    8.75    2.35 
  -3  -5   0   14.97    3.31 
  -5  -5   0   77.20    5.74 
  -5  -5   0   80.65    6.02 
   5  -5   0   82.66    7.14 
   5  -5   0   75.93    5.36 
  -5  -5   0   85.53    6.64 
  -5   5   0   88.66    5.92 
   7  -5   0   54.24    5.70 
   7  -5   0   49.93    4.03 
  -7  -5   0   51.24    4.79 
  -7  -5   0   49.13    4.69 
  -7  -5   0   52.62    4.40 
  -7   5   0   68.84    4.99 
   9  -5   0    1.49    2.79 
  -9  -5   0    1.01    1.80 
  -9  -5   0    5.77    2.25 
   9  -5   0    1.87    1.56 
  -9  -5   0    1.35    1.92 
  -9   5   0   -0.32    1.65 
 -11  -5   0   12.93    2.82 
 -11  -5   0    8.90    2.80 
  11  -5   0   16.08    4.07 
  11  -5   0   14.81    2.06 
 -11  -5   0   13.76    2.81 
 -11   5   0   18.36    2.53 
 -13  -5   0    8.10    2.71 
  13  -5   0    6.72    1.82 
  13  -5   0    7.31    3.44 
  13   5   0   12.91    2.47 
 -13   5   0   10.83    2.19 
 -15  -5   0   11.95    3.25 
  15  -5   0    7.64    2.02 
  15  -5   0   10.57    3.53 
  15   5   0   10.34    2.10 
 -15   5   0   11.72    2.24 
  15   5   0    6.76    2.37 
  17  -5   0   12.07    4.17 
  17  -5   0   10.80    2.04 
 -17  -5   0   16.13    3.68 
 -17   5   0   15.38    2.60 
  17   5   0   20.90    2.73 
 -19  -5   0   -0.50    2.55 
  19  -5   0    2.87    1.64 
  19  -5   0   -0.77    2.58 
 -19   5   0    0.05    1.80 
  19   5   0    1.86    2.05 
  21  -5   0   14.40    4.27 
  21  -5   0   11.38    2.35 
 -21  -5   0    7.35    3.55 
 -21   5   0    9.10    2.32 
  21   5   0   14.37    2.49 
  23  -5   0    4.30    1.80 
  23  -5   0    7.24    3.44 
 -23  -5   0    0.83    2.89 
 -23   5   0    2.67    1.99 
  23   5   0    6.60    2.25 
  25  -5   0   10.36    2.15 
 -25  -5   0    8.89    4.07 
  25  -5   0   13.52    3.90 
  25   5   0   14.84    2.63 
  27  -5   0    2.49    1.61 
 -27  -5   0    1.40    3.31 
  27  -5   0    8.91    3.58 
 -27   5   0    5.40    2.29 
  27   5   0    5.00    1.97 
  29  -5   0    3.25    2.80 
 -29   5   0    0.12    2.27 
  29   5   0    2.38    2.03 
  31  -5   0   18.26    4.24 
 -31  -5   0   12.50    4.58 
 -31   5   0    7.71    2.67 
  31   5   0   14.84    2.69 
 -33  -5   0   14.82    4.69 
  33  -5   0   10.95    3.65 
  33   5   0   20.51    3.00 
 -33   5   0   18.49    3.31 
 -35  -5   0    2.60    3.60 
  35  -5   0   -0.22    2.45 
  35   5   0    4.16    2.12 
 -35   5   0   -3.19    2.18 
 -37  -5   0    4.31    3.78 
  37  -5   0    3.08    2.64 
  37   5   0   -0.36    1.66 
 -37   5   0   -1.01    2.12 
   0  -6   0    4.00    2.11 
   0  -6   0    1.24    3.12 
   0  -6   0    5.92    2.14 
  -2  -6   0    3.73    2.28 
   2  -6   0    4.09    1.88 
  -2  -6   0   -0.20    2.60 
  -2  -6   0    3.41    2.17 
   2  -6   0   -0.20    2.99 
   2  -6   0    2.78    1.99 
   4  -6   0    3.12    1.88 
   4  -6   0   10.47    3.65 
  -4  -6   0   11.90    2.70 
  -4  -6   0    6.46    2.40 
  -4  -6   0    9.94    3.23 
  -4   6   0   12.59    2.58 
  -6  -6   0    3.81    2.11 
   6  -6   0    1.22    3.28 
   6  -6   0    0.65    1.91 
  -6  -6   0    1.96    2.18 
  -6  -6   0   -1.49    2.45 
  -6   6   0    0.91    2.00 
  -8  -6   0   16.33    3.42 
  -8  -6   0   15.65    2.75 
   8  -6   0   16.83    4.33 
  -8  -6   0   15.83    2.79 
   8  -6   0   13.50    2.15 
  -8   6   0   27.05    3.06 
 -10  -6   0    9.57    2.66 
 -10  -6   0    6.93    2.90 
 -10  -6   0    8.79    2.76 
  10  -6   0   13.18    4.10 
  10  -6   0    5.21    1.92 
 -10   6   0   13.98    2.50 
  12  -6   0    5.33    3.43 
  12  -6   0    3.01    1.55 
 -12  -6   0    1.13    2.16 
 -12  -6   0    2.49    1.91 
 -12   6   0    1.90    1.94 
  12   6   0    1.73    2.17 
  14  -6   0    7.46    3.32 
  14  -6   0    7.81    2.05 
 -14   6   0    9.27    2.31 
  14   6   0    9.70    2.30 
  16  -6   0    8.05    3.40 
 -16  -6   0    6.89    2.84 
  16  -6   0    2.06    1.59 
  16   6   0    7.01    2.34 
 -16   6   0    5.85    2.07 
 -18  -6   0   19.38    3.70 
  18  -6   0   20.45    2.49 
  18  -6   0   22.20    4.79 
 -18   6   0   23.20    3.01 
  18   6   0   19.14    2.83 
  20  -6   0   18.49    4.53 
 -20  -6   0   15.20    3.84 
  20  -6   0   15.68    2.29 
  20   6   0   18.12    2.78 
 -20   6   0   21.66    2.76 
  22  -6   0   -1.34    2.75 
 -22  -6   0   -0.37    2.65 
 -22   6   0    1.58    1.77 
  22   6   0   -0.77    1.92 
 -24  -6   0   19.42    4.37 
  24  -6   0   16.35    4.46 
 -24   6   0   13.99    2.61 
  24   6   0   18.09    2.98 
  26  -6   0    0.17    2.89 
 -26  -6   0    4.19    3.47 
  26   6   0    6.16    2.40 
 -26   6   0    6.86    2.30 
  28  -6   0   -1.03    2.73 
 -28  -6   0   -1.37    2.89 
  28   6   0    1.09    2.07 
  30  -6   0   12.01    3.99 
 -30  -6   0   32.89    5.24 
  30   6   0   24.59    3.40 
 -32  -6   0    2.20    3.56 
  32  -6   0    6.37    3.29 
  32   6   0    2.30    2.10 
  34  -6   0    4.05    3.36 
 -34  -6   0    2.20    3.56 
  34   6   0    4.01    2.21 
   1  -7   0    9.96    2.64 
   1  -7   0    8.22    3.43 
  -1  -7   0   12.79    3.46 
  -1  -7   0    8.97    2.65 
  -1  -7   0    7.91    2.08 
  -3  -7   0    5.96    1.97 
  -3  -7   0    5.95    2.36 
   3  -7   0    3.93    3.20 
   3  -7   0    2.39    1.63 
  -3  -7   0    3.14    2.95 
  -3   7   0    4.36    2.06 
   5  -7   0   17.81    2.57 
  -5  -7   0   13.95    2.64 
   5  -7   0   19.38    4.38 
  -5  -7   0   13.67    3.56 
  -5  -7   0   16.46    2.65 
  -5   7   0   26.73    3.20 
   7  -7   0   12.50    2.26 
   7  -7   0    8.41    3.64 
  -7  -7   0    8.19    2.31 
  -7  -7   0   14.41    3.56 
  -7   7   0   14.76    2.59 
  -9  -7   0    2.06    1.95 
  -9  -7   0    3.66    2.35 
   9  -7   0    6.22    3.34 
   9  -7   0    0.63    1.76 
  -9   7   0    4.90    2.09 
  11  -7   0    9.18    2.16 
 -11  -7   0    5.54    2.70 
 -11  -7   0    9.42    2.66 
  11  -7   0   14.07    4.04 
 -11   7   0   10.35    2.49 
  13  -7   0   -0.38    2.78 
  13  -7   0    3.21    1.61 
 -13  -7   0    4.50    2.34 
  13   7   0    0.59    1.87 
 -13   7   0    1.22    1.99 
  15  -7   0    5.18    3.40 
 -15  -7   0    2.90    2.32 
  15   7   0    4.20    2.20 
 -17  -7   0    9.54    3.07 
  17  -7   0   10.46    4.11 
  17   7   0   18.10    2.76 
 -19  -7   0    5.01    2.52 
  19  -7   0    0.79    3.07 
  19   7   0    1.15    1.94 
  21  -7   0    8.58    3.93 
 -21  -7   0   17.81    3.52 
  21   7   0   10.61    2.72 
  23  -7   0    6.67    4.00 
 -23  -7   0    7.09    3.10 
  23   7   0    5.22    2.30 
  25  -7   0    4.63    3.71 
 -25  -7   0    5.94    3.19 
  25   7   0    6.82    2.46 
 -27  -7   0   10.98    4.13 
  27  -7   0    6.13    3.69 
  27   7   0    3.82    2.25 
   0  -8   0    5.35    2.19 
   0  -8   0    5.59    2.96 
   0   8   0    4.10    2.12 
  -2  -8   0    3.21    1.85 
  -2  -8   0    1.91    2.66 
   2  -8   0    5.34    2.14 
  -2  -8   0    1.60    1.72 
   2  -8   0    3.35    3.04 
  -2   8   0   -0.06    1.61 
  -4  -8   0    6.84    2.16 
  -4  -8   0    9.85    2.47 
   4  -8   0    5.69    3.07 
   4  -8   0    5.41    2.31 
  -4  -8   0    8.41    2.89 
   6  -8   0    5.56    3.01 
  -6  -8   0    5.98    2.77 
  -6  -8   0    0.46    1.51 
   6  -8   0    0.54    1.91 
   8  -8   0   15.15    4.39 
  -8  -8   0   20.51    3.37 
  -8  -8   0   19.29    3.00 
 -10  -8   0    1.73    2.19 
 -10  -8   0    2.90    1.91 
  10  -8   0    4.52    3.12 
  12  -8   0    1.25    2.93 
 -12  -8   0    1.64    1.74 
  12   8   0   -0.68    1.72 
  14  -8   0   16.60    4.78 
 -14  -8   0   12.40    3.26 
  14   8   0   18.46    3.03 
  16  -8   0    2.33    3.73 
  16   8   0    4.54    2.30 
  18  -8   0   13.58    4.45 
 -18  -8   0    7.29    2.80 
  18   8   0    2.07    1.98 
  20  -8   0    2.67    3.01 
 -20  -8   0    5.13    2.47 
  20   8   0    5.63    2.43 
 -46   0   1    8.91    3.86 
  46   0  -1    5.02    2.02 
  44   0  -1    4.32    2.21 
 -44   0   1    6.70    3.64 
  42   0  -1    5.99    2.45 
 -42   0   1   -0.62    2.70 
 -40   0   1   43.48    5.98 
  40   0  -1   42.92    4.20 
 -38   0   1    2.54    3.10 
  38   0  -1    3.61    2.01 
 -36   0   1   -0.14    2.29 
  36   0  -1    0.23    1.65 
 -34   0   1    0.77    3.06 
  34   0  -1    0.60    1.93 
 -32   0   1   -0.81    2.87 
  32   0  -1   -1.79    1.72 
 -30   0   1   54.25    5.72 
  30   0  -1   49.63    4.13 
  30   0  -1   47.49    3.88 
  28   0  -1   25.49    2.67 
 -28   0   1   32.77    4.11 
  28   0  -1   25.80    2.90 
  26   0  -1   10.88    2.10 
 -26   0   1   13.43    3.38 
  26   0  -1    8.03    1.79 
  24   0  -1    6.15    1.62 
 -24   0   1    9.83    2.80 
 -22   0   1   25.26    3.33 
  22   0  -1   21.05    2.27 
  22   0  -1   25.25    2.29 
 -20   0   1  151.78    9.84 
  20   0  -1  157.44    9.09 
  20   0  -1  153.14    9.09 
  18   0  -1  334.02   19.29 
 -18   0   1  355.94   19.99 
  18   0  -1  356.20   19.32 
  16   0  -1  135.23    8.39 
 -16   0   1  154.01    9.15 
  16   0  -1  151.00    8.47 
 -14   0   1   47.61    3.81 
  14   0  -1   51.86    3.34 
  14   0  -1   44.33    3.18 
 -12   0   1   30.35    2.71 
  12   0  -1   31.19    2.27 
 -10   0   1   90.95    5.67 
  10   0  -1   87.89    5.20 
  10   0  -1   90.50    5.34 
  -8   0   1   30.15    2.40 
   8   0  -1   33.28    2.11 
   8   0  -1   32.79    2.28 
   6   0  -1    7.52    0.92 
  -6   0   1    8.29    1.02 
   6   0  -1    8.06    0.76 
  -4   0   1    5.60    0.65 
   4   0  -1    6.28    0.63 
   2   0   1    2.52    0.56 
  -4   0  -1  101.90    6.02 
  -4   0  -1  113.33    6.27 
   4   0   1  113.41    6.16 
  -6   0  -1   27.30    1.87 
   6   0   1   25.24    1.96 
  -6   0  -1   31.64    2.36 
   8   0   1    7.92    1.33 
   8   0   1    7.63    1.43 
  -8   0  -1    5.34    1.81 
 -10   0  -1  189.28   10.49 
  10   0   1  160.12   10.00 
  10   0   1  184.74   10.00 
 -12   0  -1    2.26    1.73 
  12   0   1    4.38    1.25 
  12   0   1    2.56    1.18 
 -14   0  -1   69.30    5.19 
  14   0   1   72.72    4.60 
  14   0   1   73.90    4.72 
  16   0   1    1.04    1.17 
  16   0   1    0.53    1.06 
 -16   0  -1    2.23    1.75 
  18   0   1    1.47    1.22 
 -18   0  -1    0.64    1.88 
  18   0   1    0.17    1.24 
  20   0   1   69.77    5.24 
 -20   0  -1   85.92    6.31 
  20   0   1   86.79    5.26 
 -22   0  -1    1.89    2.46 
  22   0   1    4.45    1.71 
  22   0   1    3.14    1.47 
 -24   0  -1   77.66    6.54 
  24   0   1   78.08    5.21 
  24   0   1   73.88    5.53 
  26   0   1    9.59    2.42 
 -26   0  -1    8.61    3.48 
  26   0   1   11.09    2.10 
 -28   0  -1    2.21    3.32 
  28   0   1    0.91    1.90 
  28   0   1    8.40    2.02 
  30   0   1   21.00    3.07 
 -30   0  -1   22.67    4.48 
  32   0   1   65.97    5.27 
 -32   0  -1   52.92    6.35 
  34   0   1   26.37    3.43 
 -34   0  -1   25.24    4.57 
  36   0   1   76.36    6.03 
 -36   0  -1   66.89    7.26 
  38   0   1   76.21    6.36 
 -38   0  -1   77.98    7.67 
  40   0   1   -0.17    2.06 
 -40   0  -1   -0.75    3.22 
  42   0   1    5.92    2.50 
 -42   0  -1    1.40    3.29 
  44   0   1    1.48    2.53 
 -44   0  -1   -4.91    2.57 
  47  -1  -1    2.34    2.11 
 -47  -1   1    2.31    3.36 
 -47   1   1    3.14    3.37 
  47   1  -1    1.66    1.63 
  45  -1  -1    8.42    2.63 
 -45  -1   1    7.90    3.59 
 -45   1   1   13.04    4.10 
  45   1  -1    8.24    2.53 
 -43  -1   1   21.78    5.06 
  43  -1  -1   15.33    2.79 
  43   1  -1   22.71    3.17 
 -43   1   1   19.33    4.66 
  41  -1  -1   38.76    3.97 
 -41  -1   1   33.69    5.40 
  41   1  -1   41.85    4.25 
 -41   1   1   43.67    5.70 
 -39  -1   1   18.74    4.56 
  39  -1  -1    7.46    2.38 
  39   1  -1    8.28    2.51 
 -39   1   1    7.94    3.65 
 -37  -1   1    3.97    3.39 
  37  -1  -1    3.45    2.28 
 -37   1   1    3.13    3.14 
  37   1  -1    6.22    2.22 
 -35   1   1   31.81    4.72 
  35   1  -1   32.50    3.43 
 -33  -1   1   25.61    4.66 
  33  -1  -1   26.33    3.25 
  33  -1  -1   28.15    3.33 
 -33   1   1   20.63    4.26 
  33   1  -1   27.29    3.06 
  31  -1  -1   25.09    3.17 
  31  -1  -1   26.32    3.23 
 -31  -1   1   24.50    4.55 
  31   1  -1   25.31    3.09 
 -31   1   1   22.74    4.43 
  29  -1  -1    2.39    1.77 
  29  -1  -1    1.62    1.59 
 -29  -1   1    0.54    3.04 
  29   1  -1    0.58    1.66 
 -29   1   1    3.50    2.73 
  27  -1  -1   37.35    3.62 
 -27  -1   1   41.22    5.01 
  27  -1  -1   44.88    3.85 
  27   1  -1   42.18    3.16 
  27   1  -1   52.02    3.97 
 -27   1   1   58.66    5.30 
  25  -1  -1    2.13    1.58 
 -25  -1   1    0.26    2.16 
  25  -1  -1    2.47    1.87 
  25   1  -1    2.84    1.62 
  25   1  -1    2.95    1.12 
 -25   1   1    3.42    2.49 
  23  -1  -1    6.20    1.92 
 -23  -1   1    6.07    2.59 
  23  -1  -1    5.66    1.65 
  23   1  -1    8.85    1.88 
 -23   1   1    6.93    2.56 
 -21  -1   1   79.05    6.24 
  21  -1  -1   89.98    5.83 
  21  -1  -1   83.27    5.50 
 -21   1   1   93.81    6.59 
  21   1  -1   92.75    5.57 
  21   1  -1   97.84    6.01 
 -19  -1   1   37.97    3.92 
  19  -1  -1   46.43    3.50 
  19  -1  -1   37.24    3.02 
  19   1  -1   50.14    3.54 
  19   1  -1   48.04    3.12 
 -19   1   1   47.77    4.13 
 -17  -1   1   75.03    5.39 
  17  -1  -1   68.88    4.60 
  17  -1  -1   72.40    5.01 
 -17   1   1   89.42    6.10 
  17   1  -1   90.11    5.71 
  17   1  -1   95.74    5.34 
  15  -1  -1  165.54    9.47 
 -15  -1   1  162.31    9.73 
  15  -1  -1  146.16    8.98 
  15   1  -1  168.84   10.01 
 -15   1   1  171.04   10.31 
  15   1  -1  181.46    9.67 
  13  -1  -1   99.48    6.04 
 -13  -1   1  102.22    6.72 
  13  -1  -1  106.21    6.49 
 -13   1   1  120.32    7.11 
  13   1  -1  116.30    6.55 
  13   1  -1  115.24    6.85 
  11  -1  -1   32.16    2.87 
 -11  -1   1   39.21    3.27 
  11  -1  -1   30.59    2.39 
  11   1  -1   35.69    2.42 
 -11   1   1   29.87    2.45 
  11   1  -1   31.60    2.03 
  -9  -1   1    5.17    1.95 
   9  -1  -1    4.12    1.13 
  -9  -1   1    5.08    1.46 
   9  -1  -1    5.35    1.59 
  -9   1   1    5.92    1.31 
   9   1  -1    3.67    0.67 
  -7  -1   1  107.00    6.17 
  -7  -1   1  109.35    6.43 
   7  -1  -1   99.83    5.89 
   7  -1  -1  102.90    6.42 
   7   1  -1  111.78    6.28 
  -7   1   1  117.66    6.57 
  -5  -1   1  296.10   16.49 
  -5  -1   1  341.11   16.48 
   5  -1  -1  260.31   16.52 
  -5   1   1  327.34   18.27 
   5   1  -1  344.75   18.14 
  -3  -1   1   95.76    5.70 
  -3  -1   1  102.68    5.69 
   3  -1  -1   99.40    5.88 
  -3   1   1  132.57    7.19 
   3   1  -1  124.30    7.14 
   1  -1  -1   81.31    5.01 
   1  -1  -1   86.55    5.06 
   1  -1  -1   82.51    4.77 
  -1  -1   1   91.26    4.94 
   1   1  -1  111.47    6.31 
  -1  -1  -1   25.42    2.11 
  -1  -1  -1   26.63    1.92 
   1  -1   1   29.55    1.94 
   1  -1   1   23.21    2.06 
   1   1   1   29.82    1.86 
   3  -1   1   22.96    1.71 
  -3  -1  -1   18.33    2.03 
  -3  -1  -1   20.30    1.57 
   3  -1   1   15.79    1.93 
  -3   1  -1   18.87    1.26 
   3   1   1   17.70    1.47 
  -5  -1  -1   31.72    2.92 
   5  -1   1   41.15    2.65 
   5  -1   1   32.65    2.92 
   5   1   1   48.69    3.25 
  -5   1  -1   52.43    3.11 
   7  -1   1  102.99    6.25 
   7  -1   1  101.50    5.94 
  -7  -1  -1   87.00    6.22 
   7   1   1   99.28    6.01 
  -7   1  -1  103.83    5.99 
   9  -1   1   69.47    4.72 
   9  -1   1   60.30    4.39 
  -9  -1  -1   71.64    4.97 
   9   1   1   77.04    5.03 
  -9   1  -1   90.33    5.27 
 -11  -1  -1   54.80    4.64 
  11  -1   1   59.40    4.38 
  11  -1   1   65.42    4.33 
  11   1   1   43.34    3.13 
 -11   1  -1   45.39    3.33 
  13  -1   1  222.54   12.47 
 -13  -1  -1  214.44   12.99 
  13  -1   1  207.79   12.57 
 -13   1  -1  244.55   13.83 
  13   1   1  234.95   13.56 
  15  -1   1   42.45    3.48 
  15  -1   1   45.89    3.73 
 -15  -1  -1   42.19    4.11 
 -15   1  -1   48.79    3.96 
  15   1   1   49.34    3.63 
  17  -1   1    5.57    1.89 
  17  -1   1    3.53    1.55 
 -17  -1  -1    2.96    2.11 
  17   1   1    4.22    1.57 
 -17   1  -1    4.15    2.00 
  19  -1   1   37.42    3.34 
 -19  -1  -1   37.57    4.18 
  19  -1   1   40.00    3.55 
  19   1   1   43.34    3.38 
 -19   1  -1   33.67    3.78 
  21  -1   1   24.70    2.79 
  21  -1   1   24.75    2.92 
 -21  -1  -1   25.90    1.72 
 -21  -1  -1   30.01    3.94 
 -21   1  -1   20.61    3.18 
  21   1   1   28.52    2.80 
 -23  -1  -1  140.01   10.31 
  23  -1   1  160.13    9.64 
 -23  -1  -1  159.37    8.45 
  23  -1   1  139.72    9.46 
 -23   1  -1  159.76   10.90 
  23   1   1  173.07   10.22 
  25  -1   1   46.54    4.09 
 -25  -1  -1   40.60    5.10 
  25  -1   1   46.04    4.07 
 -25   1  -1   47.19    5.08 
  25   1   1   51.19    4.22 
  27  -1   1    6.89    2.39 
 -27  -1  -1    7.05    3.37 
  27  -1   1    1.77    1.94 
  27   1   1    8.20    2.38 
 -27   1  -1    8.84    3.30 
  29  -1   1    4.45    2.13 
 -29  -1  -1   -2.31    2.75 
  29  -1   1    1.22    1.97 
  29   1   1    0.78    2.07 
 -29   1  -1   -0.29    3.04 
  31  -1   1   16.32    2.98 
  31  -1   1    9.85    2.99 
 -31  -1  -1    9.29    3.86 
 -31   1  -1   12.77    3.70 
  31   1   1   14.38    2.78 
  33   1   1   94.11    6.48 
 -33   1  -1   68.57    6.98 
 -35  -1  -1   79.05    7.79 
  35  -1   1   80.29    6.47 
  35   1   1   84.99    6.35 
 -35   1  -1   72.57    7.24 
  37  -1   1    0.65    2.00 
 -37  -1  -1    1.62    2.75 
 -37   1  -1    2.38    3.21 
  37   1   1    0.88    2.05 
 -39  -1  -1   20.82    5.15 
  39  -1   1   22.17    3.53 
  39   1   1   23.97    3.43 
 -39   1  -1   10.63    3.90 
  41  -1   1   11.04    3.10 
 -41  -1  -1   15.14    4.47 
 -41   1  -1   11.75    4.04 
  41   1   1   15.37    2.84 
 -43  -1  -1    4.59    3.53 
  43  -1   1    6.91    2.39 
 -43   1  -1   -0.80    2.73 
  43   1   1    2.45    2.21 
  45  -1   1    3.68    2.20 
 -45  -1  -1    9.97    3.67 
  45   1   1    4.94    2.31 
 -45   1  -1    6.20    3.50 
 -46  -2   1    6.13    3.63 
 -46   2   1    5.29    3.12 
  46   2  -1    5.32    1.97 
  44  -2  -1    4.51    1.92 
 -44  -2   1    6.92    3.11 
  44   2  -1    3.51    2.11 
 -44   2   1   -0.47    2.65 
 -42  -2   1   13.86    4.08 
  42  -2  -1   14.00    2.63 
  42   2  -1   12.31    2.69 
 -42   2   1    2.99    3.08 
  40  -2  -1   57.03    5.16 
 -40  -2   1   53.36    6.32 
 -40   2   1   54.85    6.25 
  40   2  -1   48.12    4.48 
  38  -2  -1   28.62    3.73 
 -38  -2   1   38.82    5.51 
  38  -2  -1   37.65    4.22 
 -38   2   1   40.01    5.26 
  38   2  -1   44.88    4.22 
  36  -2  -1   11.30    3.10 
 -36  -2   1   11.29    3.78 
  36  -2  -1    8.20    2.32 
 -36   2   1   12.53    3.76 
  36   2  -1   14.51    2.52 
  34  -2  -1   29.22    3.55 
  34  -2  -1   21.58    3.34 
 -34  -2   1   23.99    4.08 
  34   2  -1   26.12    3.13 
  32  -2  -1   18.34    3.15 
 -32  -2   1   18.47    4.32 
  32  -2  -1   14.93    3.14 
  32   2  -1   16.97    2.69 
 -32   2   1   14.89    3.97 
  30  -2  -1   71.83    5.73 
 -30  -2   1   72.58    6.92 
  30  -2  -1   69.73    5.71 
 -30   2   1   75.99    6.63 
  30   2  -1   70.10    5.39 
  28  -2  -1   65.52    5.19 
  28  -2  -1   55.47    4.83 
 -28  -2   1   61.12    6.08 
 -28   2   1   75.71    6.17 
  28   2  -1   68.24    5.17 
 -26  -2   1   33.23    4.66 
  26  -2  -1   34.80    3.68 
  26  -2  -1   41.02    4.08 
  26   2  -1   41.42    3.41 
 -26   2   1   32.59    4.06 
  24  -2  -1   10.97    2.57 
  24  -2  -1    8.19    2.17 
 -24  -2   1   12.06    3.19 
 -24   2   1   11.19    2.68 
  24   2  -1    9.04    1.94 
  22  -2  -1   26.36    3.49 
  22  -2  -1   20.88    2.56 
 -22  -2   1   28.75    3.77 
  22   2  -1   37.27    3.17 
 -22   2   1   34.85    3.63 
  20  -2  -1   35.16    3.14 
 -20  -2   1   35.44    4.04 
  20  -2  -1   32.59    3.48 
 -20   2   1   44.18    3.81 
  20   2  -1   43.49    3.48 
  18  -2  -1  251.09   13.92 
  18  -2  -1  236.31   14.32 
 -18  -2   1  232.17   14.71 
 -18   2   1  219.51   13.47 
  18   2  -1  247.39   13.41 
  16  -2  -1   51.05    4.64 
  16  -2  -1   62.93    4.20 
 -16  -2   1   70.68    5.29 
 -16   2   1   51.97    3.77 
  16   2  -1   49.36    2.96 
  16   2  -1   55.36    3.71 
  14  -2  -1   42.72    3.94 
 -14  -2   1   38.28    3.97 
  14  -2  -1   54.31    3.39 
  14   2  -1   63.18    4.15 
 -14   2   1   62.93    4.25 
  14   2  -1   60.93    3.52 
  12  -2  -1   29.42    2.41 
  12  -2  -1   32.57    3.23 
 -12  -2   1   35.60    2.95 
 -12  -2   1   30.26    3.32 
 -12   2   1   41.31    3.11 
  12   2  -1   42.83    2.56 
  10  -2  -1    1.73    0.97 
  10  -2  -1    4.36    1.80 
 -10  -2   1    4.33    1.44 
 -10  -2   1    1.14    1.63 
 -10   2   1    4.84    1.18 
  10   2  -1    3.88    0.82 
   8  -2  -1  161.70    8.57 
  -8  -2   1  137.59    9.17 
  -8  -2   1  153.49    8.99 
   8  -2  -1  149.44    9.38 
   8   2  -1  169.24    9.36 
  -8   2   1  165.65    9.55 
  -6  -2   1  239.73   13.24 
   6  -2  -1  220.84   13.35 
  -6  -2   1  211.00   12.88 
   6  -2  -1  240.98   12.58 
  -6   2   1  297.22   16.30 
   6   2  -1  291.95   16.23 
   4  -2  -1  305.42   17.41 
  -4  -2   1  306.45   17.01 
   4  -2  -1  316.57   16.70 
  -4  -2   1  287.72   17.10 
  -4  -2   1  313.86   17.18 
  -4   2   1  373.73   20.51 
  -2  -2   1  199.78   12.38 
   2  -2  -1  222.67   11.93 
   2  -2  -1  224.27   12.55 
   2  -2  -1  221.61   12.35 
  -2  -2   1  214.66   12.20 
  -2  -2   1  210.81   12.10 
   0  -2   1  131.55    7.96 
   0  -2   1  147.63    8.07 
   0  -2  -1  142.79    8.33 
   0  -2  -1  139.54    7.94 
   0  -2   1  140.56    8.52 
   0  -2  -1  132.63    8.35 
  -2  -2  -1    2.68    1.17 
  -2  -2  -1   -0.14    1.41 
   2  -2   1    5.39    1.96 
   2  -2   1    0.18    1.07 
  -2  -2  -1    1.16    1.44 
   4  -2   1   47.83    3.11 
  -4  -2  -1   38.46    3.13 
  -4  -2  -1   43.03    3.62 
   4  -2   1   38.24    3.59 
  -4   2  -1   49.28    3.07 
  -6  -2  -1   16.67    1.82 
   6  -2   1   17.98    1.97 
   6  -2   1   20.22    2.89 
  -6  -2  -1   19.91    2.60 
  -6   2  -1   18.93    1.56 
   6   2   1   21.45    1.84 
  -8  -2  -1   27.34    2.15 
  -8  -2  -1   21.75    2.83 
   8  -2   1   36.67    2.61 
   8  -2   1   29.91    3.28 
  -8   2  -1   31.21    2.24 
   8   2   1   28.99    2.39 
  10  -2   1   90.14    6.51 
  10  -2   1   92.75    5.85 
 -10  -2  -1   96.02    6.61 
 -10  -2  -1   91.78    5.29 
 -10   2  -1  102.82    6.10 
  10   2   1  102.83    6.28 
 -12  -2  -1   65.84    5.34 
  12  -2   1   71.79    5.44 
  12  -2   1   72.10    4.76 
  12   2   1   81.31    5.34 
 -12   2  -1   89.90    5.39 
  14  -2   1  110.88    7.24 
  14  -2   1  113.79    7.82 
 -14  -2  -1  122.48    8.24 
  14   2   1  132.65    8.27 
 -14   2  -1  142.43    8.36 
  16  -2   1   48.17    3.89 
  16  -2   1   47.83    4.44 
 -16  -2  -1   52.84    4.95 
 -16   2  -1   55.39    4.21 
  16   2   1   57.27    4.09 
 -18  -2  -1   37.17    4.32 
  18  -2   1   35.35    3.97 
  18  -2   1   34.24    3.29 
 -18   2  -1   37.94    3.54 
  18   2   1   39.59    3.27 
  20  -2   1   63.00    5.15 
  20  -2   1   66.49    4.87 
 -20  -2  -1   49.39    5.36 
 -20   2  -1   66.78    5.14 
  20   2   1   67.52    4.84 
  22  -2   1   44.56    4.29 
 -22  -2  -1   48.83    5.32 
  22  -2   1   40.16    4.25 
 -22   2  -1   46.60    4.57 
  22   2   1   48.47    3.98 
 -24  -2  -1    1.40    2.88 
  24  -2   1    5.10    2.19 
  24  -2   1    0.05    2.13 
  24   2   1    2.79    1.67 
 -24   2  -1   -2.73    2.43 
  26  -2   1  103.20    7.57 
  26  -2   1  110.31    7.74 
 -26  -2  -1  102.41    8.76 
  26   2   1  115.88    7.63 
 -26   2  -1  109.96    8.26 
  28  -2   1   14.18    3.23 
  28  -2   1   11.30    3.03 
 -28  -2  -1    6.94    3.39 
  28   2   1   11.13    2.56 
 -28   2  -1    6.48    3.34 
  30  -2   1   -1.78    1.84 
  30  -2   1   -0.99    2.11 
 -30  -2  -1   -0.14    2.56 
 -30   2  -1    6.62    3.03 
  30   2   1    2.84    2.02 
  32  -2   1   18.76    3.47 
  32  -2   1   28.34    3.58 
 -32   2  -1   34.39    4.70 
  32   2   1   29.13    3.37 
 -34  -2  -1    0.12    2.95 
  34  -2   1   -1.83    2.09 
  34  -2   1    1.64    2.05 
 -34   2  -1   -0.76    2.62 
  34   2   1    2.21    1.90 
 -36  -2  -1   27.33    5.19 
  36  -2   1   32.75    4.16 
  36   2   1   35.88    3.81 
 -36   2  -1   27.73    4.41 
 -38  -2  -1   27.70    5.37 
  38  -2   1   32.50    4.01 
  38   2   1   21.32    3.18 
 -38   2  -1   13.65    3.70 
  40  -2   1   10.15    3.26 
 -40  -2  -1    9.08    4.30 
 -40   2  -1    6.11    3.18 
  40   2   1    5.04    2.35 
 -42  -2  -1    3.50    3.71 
  42  -2   1    6.00    2.45 
 -42   2  -1   -4.62    2.56 
  42   2   1    4.03    2.33 
 -44  -2  -1    1.04    3.64 
  44  -2   1    6.82    2.53 
 -44   2  -1    2.74    2.69 
  44   2   1    6.79    2.59 
 -43  -3   1    9.91    4.39 
 -43   3   1   16.79    4.03 
  43   3  -1   12.58    2.95 
  41  -3  -1    0.34    2.20 
 -41  -3   1    0.68    3.85 
  41   3  -1    1.34    1.85 
 -41   3   1    6.85    3.34 
  39  -3  -1   18.03    3.48 
 -39  -3   1   17.11    5.16 
  39   3  -1   20.18    3.01 
 -37  -3   1    2.07    3.75 
  37  -3  -1   -2.38    1.88 
  37  -3  -1    3.72    2.14 
  37   3  -1    4.45    2.11 
 -37   3   1    3.74    3.14 
  35  -3  -1   21.34    3.00 
 -35  -3   1   23.93    5.33 
  35  -3  -1   21.18    3.61 
 -35   3   1   24.13    3.86 
  35   3  -1   19.54    2.87 
 -33  -3   1   11.85    4.14 
  33  -3  -1   12.44    3.15 
  33  -3  -1   10.02    2.92 
  33   3  -1   12.89    2.40 
 -33   3   1   12.55    3.30 
  31  -3  -1    4.98    2.69 
 -31  -3   1    9.47    3.81 
  31  -3  -1    5.50    2.22 
  31   3  -1    8.55    2.21 
 -31   3   1    2.67    2.64 
  29  -3  -1   -0.95    1.81 
 -29  -3   1   -0.17    2.80 
  29  -3  -1   -5.62    1.90 
 -29   3   1    0.66    2.74 
  29   3  -1   -1.69    1.44 
 -27  -3   1   56.79    6.47 
  27  -3  -1   73.12    6.01 
  27  -3  -1   56.95    4.93 
  27   3  -1   67.48    5.09 
 -27   3   1   64.49    5.53 
  25  -3  -1   41.12    3.96 
 -25  -3   1   48.56    5.65 
  25  -3  -1   49.10    4.80 
 -25   3   1   46.90    4.40 
  25   3  -1   48.23    4.01 
  23  -3  -1   47.95    5.02 
 -23  -3   1   65.56    6.03 
  23  -3  -1   50.04    4.17 
  23   3  -1   61.85    4.68 
 -23   3   1   65.56    5.10 
 -21  -3   1    0.74    2.54 
  21  -3  -1    7.15    2.73 
  21  -3  -1    5.92    1.73 
 -21   3   1    7.64    1.97 
  21   3  -1    9.48    2.02 
  19  -3  -1   12.26    2.80 
 -19  -3   1   15.40    3.61 
  19  -3  -1   12.80    1.92 
  19   3  -1   11.42    1.90 
 -19   3   1   15.11    2.17 
  19   3  -1   17.20    1.14 
  17  -3  -1    5.43    2.50 
 -17  -3   1   11.82    3.20 
  17  -3  -1    6.92    1.46 
  17   3  -1    9.63    1.81 
 -17   3   1    9.55    1.84 
  15  -3  -1   92.80    5.65 
  15  -3  -1   72.82    6.50 
 -15  -3   1  103.40    7.08 
 -15   3   1   94.59    6.20 
  15   3  -1   93.57    6.12 
  15   3  -1   98.29    5.53 
 -13  -3   1   66.47    5.40 
 -13  -3   1   60.17    4.85 
  13  -3  -1   68.82    4.33 
  13  -3  -1   65.87    5.50 
 -13   3   1   72.27    5.11 
  13   3  -1   84.87    4.82 
  11  -3  -1    7.51    2.28 
 -11  -3   1    6.56    1.84 
  11  -3  -1    6.99    1.35 
 -11  -3   1    9.78    2.46 
 -11   3   1    8.90    1.66 
  11   3  -1    8.30    1.38 
   9  -3  -1   43.49    4.27 
   9  -3  -1   48.41    3.18 
  -9  -3   1   43.70    3.98 
  -9  -3   1   49.41    3.78 
  -9   3   1   55.41    4.08 
   9   3  -1   68.14    4.21 
   7  -3  -1    4.09    1.00 
  -7  -3   1    2.10    1.40 
   7  -3  -1    4.73    2.04 
  -7  -3   1    2.84    1.55 
  -7   3   1    1.08    1.28 
  -5  -3   1   52.91    4.12 
   5  -3  -1   54.29    3.50 
   5  -3  -1   56.74    4.55 
  -5  -3   1   48.53    3.75 
  -5  -3   1   54.78    4.19 
  -5   3   1   57.31    3.99 
  -3  -3   1   26.39    2.51 
   3  -3  -1   25.64    3.08 
   3  -3  -1   27.75    2.68 
  -3  -3   1   27.79    3.00 
  -3  -3   1   30.28    2.66 
   3  -3  -1   30.73    2.28 
  -1  -3   1   15.65    2.56 
   1  -3  -1   15.69    2.05 
   1  -3  -1   16.47    2.51 
  -1  -3   1   17.66    1.95 
  -1  -3   1   13.66    1.78 
   1  -3  -1   17.19    1.72 
   1  -3   1    3.83    1.93 
  -1  -3  -1    0.72    1.36 
  -1  -3  -1    3.40    1.23 
   1  -3   1    1.22    1.09 
   1  -3   1    3.64    1.25 
  -1  -3  -1    6.48    1.90 
   3  -3   1   33.28    3.69 
  -3  -3  -1   36.27    3.32 
  -3  -3  -1   40.95    3.04 
  -3  -3  -1   45.49    3.60 
   3  -3   1   41.83    3.05 
  -3   3  -1   60.73    3.88 
   5  -3   1    7.42    2.21 
  -5  -3  -1    3.64    1.61 
  -5  -3  -1    7.87    1.64 
   5  -3   1    5.30    1.30 
  -5   3  -1    7.57    1.18 
  -7  -3  -1   75.82    5.17 
  -7  -3  -1   76.78    5.73 
   7  -3   1   75.88    6.14 
   7  -3   1   80.12    5.08 
  -7   3  -1   86.54    5.22 
  -9  -3  -1   11.49    2.56 
  -9  -3  -1   11.46    1.83 
   9  -3   1   14.59    3.13 
   9  -3   1   11.73    1.65 
  -9   3  -1   16.15    1.57 
   9   3   1   10.26    1.54 
 -11  -3  -1  100.84    6.92 
 -11  -3  -1   86.29    5.62 
  11  -3   1   92.11    5.88 
  11  -3   1   94.36    7.07 
  11   3   1  108.18    6.74 
 -11   3  -1  109.62    6.53 
  13  -3   1    7.22    1.73 
 -13  -3  -1    8.12    2.68 
  13  -3   1    6.32    2.71 
  13   3   1    8.37    1.81 
 -13   3  -1    9.52    1.52 
 -15  -3  -1   39.77    4.53 
  15  -3   1   42.72    4.56 
  15  -3   1   42.42    3.44 
 -15   3  -1   53.50    3.99 
  15   3   1   63.50    4.35 
  17  -3   1   13.79    3.19 
  17  -3   1   12.31    2.16 
 -17  -3  -1   13.73    3.39 
 -17   3  -1   16.17    2.17 
  17   3   1   13.78    2.16 
  19  -3   1   46.09    5.24 
  19  -3   1   65.43    4.77 
 -19  -3  -1   56.43    5.77 
 -19   3  -1   63.68    4.82 
  19   3   1   62.17    4.73 
  21  -3   1   50.73    4.28 
 -21  -3  -1   46.13    5.49 
  21  -3   1   41.15    4.80 
 -21   3  -1   53.81    4.40 
  21   3   1   50.39    4.21 
  23  -3   1   57.30    5.84 
  23  -3   1   70.45    5.43 
 -23  -3  -1   67.34    6.81 
 -23   3  -1   75.24    5.81 
  23   3   1   72.39    5.35 
 -25  -3  -1   17.79    4.45 
  25  -3   1   11.19    2.91 
  25  -3   1   11.53    3.35 
 -25   3  -1   11.93    3.06 
  25   3   1   13.09    2.47 
  27  -3   1   33.49    4.24 
  27  -3   1   33.11    4.04 
 -27  -3  -1   27.56    5.45 
  27   3   1   32.57    3.46 
 -27   3  -1   28.56    4.05 
  29  -3   1    3.86    2.87 
 -29  -3  -1    8.88    4.03 
  29  -3   1    6.25    2.61 
  29   3   1    8.75    2.35 
 -29   3  -1    7.50    3.15 
 -31  -3  -1   10.38    3.90 
  31  -3   1   16.26    3.72 
  31  -3   1    7.83    2.81 
  31   3   1   14.71    2.54 
 -31   3  -1   15.40    3.50 
  33  -3   1    5.61    2.82 
 -33  -3  -1   -0.09    3.23 
  33  -3   1    5.34    2.55 
  33   3   1    9.42    2.68 
 -33   3  -1   10.65    3.47 
 -35  -3  -1    1.64    3.72 
  35  -3   1    6.42    2.58 
  35  -3   1    2.81    2.45 
  35   3   1    1.10    1.97 
 -35   3  -1    2.35    2.98 
  37  -3   1    4.43    2.55 
  37  -3   1   12.83    2.98 
 -37  -3  -1   -1.22    3.27 
  37   3   1    4.01    2.07 
 -37   3  -1    1.90    2.77 
 -39  -3  -1    8.04    4.40 
  39  -3   1   12.81    2.96 
  39  -3   1   15.66    3.52 
 -39   3  -1    7.85    3.15 
  39   3   1   14.61    2.74 
 -41  -3  -1    3.30    3.48 
  41  -3   1   15.95    2.73 
 -41   3  -1    3.86    2.75 
  41   3   1    4.59    2.50 
  42  -4  -1    7.05    2.72 
 -42  -4   1    3.00    3.44 
  42   4  -1    5.68    1.97 
 -42   4   1    8.61    3.54 
  40  -4  -1    5.11    2.94 
 -40  -4   1    8.19    3.73 
  40   4  -1    2.61    2.02 
 -40   4   1    0.49    2.90 
  38  -4  -1    2.30    2.64 
 -38  -4   1    7.03    4.11 
 -38   4   1    5.03    3.10 
  38   4  -1    9.41    2.55 
 -36  -4   1   18.46    5.07 
  36  -4  -1   23.72    4.08 
 -36   4   1   24.33    3.92 
  36   4  -1   17.53    2.85 
  34  -4  -1    4.49    2.69 
 -34  -4   1    4.73    3.67 
  34   4  -1    7.53    2.10 
 -34   4   1    4.13    2.94 
  32  -4  -1    4.74    2.64 
 -32  -4   1    4.60    3.72 
  32   4  -1    3.56    1.96 
 -32   4   1    2.06    2.48 
  30  -4  -1    3.76    2.85 
  30  -4  -1    5.37    1.87 
 -30  -4   1    4.65    3.64 
 -30   4   1    6.11    2.76 
  30   4  -1    3.79    2.15 
 -28  -4   1    7.68    3.69 
  28  -4  -1    6.66    3.12 
  28  -4  -1    8.75    2.06 
  28   4  -1   10.27    2.49 
 -28   4   1    9.81    2.81 
 -26  -4   1    9.41    3.83 
  26  -4  -1    6.29    2.03 
  26  -4  -1    8.24    3.27 
  26   4  -1    6.33    2.33 
 -26   4   1    8.15    2.50 
  24  -4  -1   18.81    3.97 
 -24  -4   1   23.33    4.47 
  24  -4  -1   16.02    2.32 
  24   4  -1   18.41    2.77 
 -24   4   1   15.76    2.72 
 -22  -4   1   29.03    4.47 
  22  -4  -1   17.80    2.35 
  22  -4  -1   16.77    3.76 
 -22   4   1   20.29    2.90 
  22   4  -1   20.74    2.76 
  20  -4  -1    6.66    1.72 
 -20  -4   1    2.25    2.56 
  20  -4  -1    3.81    2.86 
 -20   4   1    9.49    2.34 
  20   4  -1    7.54    2.12 
  18  -4  -1    3.09    1.49 
  18  -4  -1    5.57    2.92 
 -18  -4   1    6.13    2.85 
 -18   4   1    0.71    1.60 
  18   4  -1    0.29    1.58 
  18   4  -1    3.08    1.08 
 -16  -4   1    5.34    2.65 
  16  -4  -1    4.77    1.48 
  16  -4  -1    4.06    2.73 
 -16   4   1    4.95    1.93 
  16   4  -1    3.37    1.29 
 -14  -4   1   28.76    3.68 
 -14  -4   1   29.70    3.31 
  14  -4  -1   27.64    2.51 
  14  -4  -1   26.84    3.92 
 -14   4   1   29.10    2.87 
  14   4  -1   34.59    2.71 
 -12  -4   1   28.92    3.16 
 -12  -4   1   32.28    3.56 
  12  -4  -1   31.57    3.98 
  12  -4  -1   28.40    2.55 
  12   4  -1   36.68    3.06 
 -12   4   1   32.57    3.00 
 -10  -4   1   68.34    5.21 
 -10  -4   1   70.69    5.49 
  10  -4  -1   69.97    4.58 
  10  -4  -1   71.61    6.10 
 -10   4   1   79.03    5.27 
  10   4  -1   75.94    5.28 
   8  -4  -1   23.00    3.45 
  -8  -4   1   19.49    2.55 
   8  -4  -1   22.80    1.99 
  -8  -4   1   19.24    2.71 
  -8   4   1   32.59    2.98 
   6  -4  -1   39.46    4.24 
  -6  -4   1   38.40    3.78 
  -6  -4   1   35.58    3.41 
  -6  -4   1   37.59    3.31 
   6  -4  -1   38.72    2.89 
  -6   4   1   52.94    3.99 
  -4  -4   1    2.33    1.59 
  -4  -4   1    3.69    1.50 
   4  -4  -1    3.63    2.19 
  -4  -4   1    4.21    2.07 
   4  -4  -1    3.91    1.56 
   4  -4  -1    4.65    1.30 
   2  -4  -1   45.62    4.41 
  -2  -4   1   42.22    3.62 
  -2  -4   1   43.97    4.41 
   2  -4  -1   52.95    3.96 
  -2  -4   1   50.83    3.80 
   2  -4  -1   45.17    3.38 
   0  -4  -1    8.94    1.54 
   0  -4  -1    8.01    2.43 
   0  -4   1    5.15    2.57 
   0  -4   1    5.76    1.63 
   0  -4  -1    7.76    1.99 
   0  -4   1    6.81    1.67 
   2  -4   1  124.66    8.03 
  -2  -4  -1  128.47    8.73 
  -2  -4  -1  126.33    8.50 
   2  -4   1  138.42    9.16 
   2  -4   1  135.15    8.09 
  -2  -4  -1  135.61    8.13 
  -4  -4  -1    4.23    1.87 
  -4  -4  -1    4.60    2.00 
   4  -4   1    6.28    2.74 
   4  -4   1    5.49    1.59 
  -4  -4  -1    1.79    1.41 
  -4   4  -1    6.07    1.51 
   6  -4   1   65.32    6.11 
   6  -4   1   74.10    4.95 
  -6  -4  -1   74.62    5.41 
  -6  -4  -1   71.15    5.08 
  -6  -4  -1   67.86    5.42 
  -6   4  -1   86.18    5.42 
  -8  -4  -1   27.60    2.89 
  -8  -4  -1   28.55    2.98 
   8  -4   1   30.79    2.81 
   8  -4   1   29.66    4.21 
  -8  -4  -1   26.54    3.37 
  -8   4  -1   40.06    3.03 
  10  -4   1   72.40    5.08 
 -10  -4  -1   75.49    5.20 
  10  -4   1   75.26    6.51 
 -10  -4  -1   68.22    5.86 
 -10   4  -1   88.34    5.46 
  10   4   1   83.71    5.73 
  12  -4   1   33.65    4.39 
 -12  -4  -1   23.76    3.47 
 -12  -4  -1   28.66    2.69 
  12  -4   1   25.23    2.71 
 -12   4  -1   39.47    3.03 
  12   4   1   34.65    3.14 
  14  -4   1   36.49    3.41 
  14  -4   1   45.37    5.17 
 -14  -4  -1   50.81    4.92 
  14   4   1   46.55    3.81 
 -14   4  -1   47.63    3.62 
  16  -4   1   31.38    4.55 
 -16  -4  -1   27.14    3.93 
  16  -4   1   33.57    3.12 
  16   4   1   45.38    2.95 
  16   4   1   38.48    3.67 
 -16   4  -1   43.09    3.48 
  18  -4   1   13.27    2.15 
  18  -4   1   10.75    3.89 
 -18  -4  -1   17.81    3.98 
  18   4   1   13.12    2.46 
 -18   4  -1   15.21    2.19 
 -20  -4  -1   21.63    4.68 
  20  -4   1   19.94    2.77 
  20  -4   1   22.21    3.88 
 -20   4  -1   17.79    2.60 
  20   4   1   23.12    2.84 
  22  -4   1   13.18    3.95 
  22  -4   1   16.22    2.66 
 -22  -4  -1   13.73    4.27 
 -22   4  -1   15.46    2.67 
  22   4   1   12.26    2.24 
  24  -4   1    5.04    2.18 
  24  -4   1    7.31    3.29 
 -24  -4  -1    7.46    3.79 
 -24   4  -1    6.85    2.46 
  24   4   1    5.22    2.20 
  26  -4   1   12.53    2.80 
 -26  -4  -1   16.86    4.48 
 -26   4  -1   14.82    2.93 
  26   4   1   12.98    2.40 
  28  -4   1   44.73    4.36 
 -28  -4  -1   37.85    6.01 
  28  -4   1   41.67    4.99 
 -28   4  -1   43.20    4.52 
  28   4   1   46.89    4.17 
  30  -4   1    4.06    2.73 
  30  -4   1    6.47    2.33 
 -30  -4  -1    2.55    3.64 
  30   4   1    6.10    2.07 
 -30   4  -1    5.08    2.59 
  32  -4   1    8.21    3.06 
  32  -4   1   10.27    2.63 
 -32  -4  -1    5.76    3.96 
 -32   4  -1    2.14    2.65 
  32   4   1    9.15    2.47 
  34  -4   1    6.90    2.25 
  34  -4   1    2.59    2.70 
 -34  -4  -1    4.29    3.32 
  34   4   1    1.50    2.05 
 -34   4  -1    1.55    2.63 
  36  -4   1   -0.69    2.38 
  36  -4   1    8.35    2.46 
 -36  -4  -1   -1.75    3.27 
  36   4   1    1.28    2.03 
 -36   4  -1    2.31    2.52 
 -38  -4  -1    4.96    4.26 
  38  -4   1    8.17    2.46 
  38  -4   1    8.37    3.13 
  38   4   1    4.97    2.27 
 -38   4  -1    3.37    2.69 
  40  -4   1    0.05    2.52 
 -40  -4  -1    3.84    4.03 
  40   4   1    2.16    2.23 
 -40   4  -1    4.41    2.71 
 -39  -5   1    1.41    3.32 
  39  -5  -1    4.35    2.69 
 -39   5   1   -1.08    2.25 
  39   5  -1    1.48    1.94 
 -37  -5   1    2.07    3.55 
  37  -5  -1    4.93    2.76 
 -37   5   1   12.34    3.28 
  37   5  -1    2.41    2.01 
  35  -5  -1   11.63    3.73 
 -35  -5   1    4.81    3.65 
 -35   5   1    9.99    3.16 
  35   5  -1    9.31    2.59 
 -33  -5   1    9.96    4.15 
  33  -5  -1    8.37    3.49 
 -33   5   1   10.03    2.84 
  33   5  -1    6.93    2.42 
  31  -5  -1   13.55    3.98 
 -31  -5   1   13.41    4.12 
  31   5  -1    7.79    2.30 
 -31   5   1    8.17    2.74 
  29  -5  -1    1.96    2.85 
 -29  -5   1   -0.22    2.92 
  29   5  -1    2.53    1.94 
 -29   5   1    1.64    2.17 
  27  -5  -1   10.31    3.48 
 -27  -5   1    8.82    3.90 
 -27   5   1    4.46    2.29 
  27   5  -1   13.98    2.56 
 -25  -5   1    8.19    3.82 
  25  -5  -1   11.45    3.56 
 -25   5   1    8.77    2.55 
  25   5  -1   15.03    2.61 
 -23  -5   1   21.53    4.26 
  23  -5  -1   16.46    2.13 
  23  -5  -1   25.59    4.29 
 -23   5   1   22.01    3.07 
  23   5  -1   24.53    3.06 
 -21  -5   1   -2.46    2.21 
  21  -5  -1    4.72    3.18 
  21  -5  -1    2.41    1.56 
 -21   5   1    1.43    2.04 
  21   5  -1    3.56    2.12 
  19  -5  -1    1.49    1.44 
 -19  -5   1    6.08    2.91 
  19  -5  -1    2.25    3.06 
 -19   5   1    2.13    2.07 
  19   5  -1    4.69    2.34 
  17  -5  -1    9.77    1.82 
  17  -5  -1    2.74    3.12 
 -17  -5   1    3.77    2.59 
 -17   5   1    7.64    2.27 
 -15  -5   1    5.46    2.54 
 -15  -5   1    7.54    2.61 
  15  -5  -1    6.38    3.05 
  15  -5  -1    4.47    1.68 
 -15   5   1    7.09    2.21 
  15   5  -1    7.13    2.12 
 -13  -5   1   33.51    3.78 
  13  -5  -1   30.66    4.68 
  13  -5  -1   31.89    2.84 
 -13  -5   1   28.51    3.75 
 -13   5   1   45.86    3.90 
  13   5  -1   44.17    3.90 
  11  -5  -1   45.65    5.39 
  11  -5  -1   54.70    3.78 
 -11  -5   1   40.91    4.52 
 -11  -5   1   47.24    4.34 
 -11   5   1   65.98    4.89 
  11   5  -1   62.23    4.94 
   9  -5  -1   13.55    3.63 
  -9  -5   1   14.05    2.51 
  -9  -5   1   13.86    2.71 
   9  -5  -1   12.67    1.90 
  -9   5   1   16.73    2.40 
   9   5  -1   16.30    2.78 
   7  -5  -1  116.34    7.27 
  -7  -5   1  112.32    7.73 
   7  -5  -1  122.18    8.98 
  -7  -5   1  117.83    8.39 
  -7  -5   1  113.66    7.91 
  -7   5   1  149.16    9.28 
  -5  -5   1    4.71    1.88 
  -5  -5   1    1.52    1.58 
  -5  -5   1    0.92    2.06 
   5  -5  -1   -0.88    2.36 
   5  -5  -1    2.39    1.45 
  -5   5   1    2.53    1.97 
  -3  -5   1    1.78    1.63 
   3  -5  -1    0.80    1.46 
   3  -5  -1    0.03    2.32 
   3  -5  -1    2.56    1.67 
  -3  -5   1   -1.62    2.00 
  -3  -5   1    1.40    1.76 
   1  -5  -1   22.68    2.77 
  -1  -5   1   21.58    2.69 
  -1  -5   1   19.07    2.50 
  -1  -5   1   21.00    3.69 
   1  -5  -1   20.96    3.65 
   1  -5  -1   18.58    2.39 
   1  -5   1    7.44    1.97 
   1  -5   1   11.75    3.30 
  -1  -5  -1   10.35    3.05 
  -1  -5  -1    9.64    1.89 
   1  -5   1    8.95    1.92 
  -1  -5  -1    9.00    2.38 
  -3  -5  -1   47.10    4.03 
   3  -5   1   46.55    3.82 
  -3  -5  -1   46.31    4.65 
   3  -5   1   48.44    5.24 
  -3  -5  -1   48.08    4.32 
  -3   5  -1   59.54    4.37 
  -5  -5  -1   37.42    3.43 
   5  -5   1   34.59    3.24 
  -5  -5  -1   42.46    4.29 
  -5  -5  -1   32.66    3.65 
   5  -5   1   30.99    4.42 
  -5   5  -1   48.01    3.82 
  -7  -5  -1    2.38    2.03 
  -7  -5  -1    0.54    1.98 
   7  -5   1    2.99    1.56 
  -7  -5  -1    3.00    1.97 
   7  -5   1   -0.77    2.65 
  -7   5  -1    2.16    1.55 
   9  -5   1    3.80    1.61 
  -9  -5  -1    3.83    2.17 
   9  -5   1    5.38    3.32 
  -9  -5  -1    3.28    1.98 
  -9   5  -1    8.02    1.81 
  11  -5   1    1.61    2.86 
  11  -5   1    0.42    1.75 
 -11  -5  -1    0.86    2.02 
 -11  -5  -1    1.11    1.77 
 -11   5  -1    3.11    1.60 
  11   5   1    1.03    1.78 
  13  -5   1   16.52    4.18 
 -13  -5  -1   17.19    3.52 
 -13  -5  -1   11.20    2.28 
  13  -5   1   12.44    2.15 
  13   5   1   16.12    2.41 
 -13   5  -1   18.87    2.32 
  15  -5   1   26.57    3.03 
 -15  -5  -1   30.57    4.23 
  15  -5   1   30.41    4.92 
 -15   5  -1   31.41    3.08 
  15   5   1   34.06    3.39 
 -17  -5  -1   13.56    3.74 
  17  -5   1   11.08    2.29 
  17  -5   1   13.41    4.04 
  17   5   1   14.48    2.52 
 -17   5  -1   14.82    2.33 
 -19  -5  -1    7.30    3.41 
  19  -5   1    7.30    2.06 
  19  -5   1    6.55    3.50 
  19   5   1    6.65    2.40 
 -19   5  -1    9.56    1.96 
  21  -5   1   -1.57    2.41 
  21  -5   1   -1.34    1.54 
 -21  -5  -1   -1.28    2.53 
  21   5   1   -1.62    1.64 
 -21   5  -1    1.51    1.61 
 -23  -5  -1    5.13    3.20 
  23  -5   1    1.41    2.81 
  23  -5   1    3.29    1.84 
  23   5   1    1.21    1.89 
 -23   5  -1    3.06    1.85 
  25  -5   1   20.66    4.08 
 -25  -5  -1   23.65    4.53 
  25  -5   1   15.45    2.54 
 -25   5  -1   13.94    2.73 
  25   5   1   17.42    2.78 
  27  -5   1    2.19    2.98 
 -27  -5  -1    7.13    3.63 
  27  -5   1    7.20    2.00 
  27   5   1    8.42    2.39 
 -27   5  -1    5.92    2.13 
  29  -5   1   11.88    3.73 
  29  -5   1   10.85    2.44 
 -29  -5  -1   13.97    4.89 
  29   5   1   12.62    2.43 
 -29   5  -1    7.72    2.55 
  31  -5   1   27.10    3.06 
  31  -5   1   16.62    4.25 
 -31  -5  -1   19.84    5.68 
  31   5   1   22.34    3.12 
 -31   5  -1   20.04    3.30 
  33  -5   1    4.16    2.85 
 -33  -5  -1    8.78    4.24 
  33   5   1    5.54    2.25 
  35  -5   1    2.92    2.67 
 -35  -5  -1    4.98    3.71 
  35   5   1    6.65    2.47 
 -37  -5  -1    5.19    3.57 
  37  -5   1    7.93    3.16 
  37   5   1    3.01    2.18 
 -34  -6   1    3.37    3.40 
  34  -6  -1   -1.20    2.92 
 -34   6   1    3.83    2.64 
  34   6  -1   -2.03    1.88 
  32  -6  -1   14.80    4.44 
 -32  -6   1   19.81    5.00 
  32   6  -1   19.85    3.12 
 -32   6   1   19.44    3.32 
 -30  -6   1   -1.99    2.72 
  30  -6  -1    1.54    3.01 
 -30   6   1    3.34    2.24 
  30   6  -1   -0.42    1.90 
  28  -6  -1    0.81    2.65 
 -28  -6   1    8.60    3.57 
 -28   6   1    5.54    2.33 
  28   6  -1    6.94    2.38 
 -26  -6   1   28.14    4.78 
  26  -6  -1   18.48    4.92 
  26   6  -1   26.29    3.46 
 -26   6   1   25.62    3.17 
  24  -6  -1    1.55    3.04 
 -24  -6   1    4.63    3.18 
  24   6  -1    0.89    1.84 
 -24   6   1    0.15    1.99 
  22  -6  -1   16.49    4.53 
 -22  -6   1   16.43    4.17 
  22   6  -1   24.54    3.10 
 -22   6   1   16.41    2.75 
  20  -6  -1    9.26    3.38 
 -20  -6   1   -1.75    2.46 
  20   6  -1    2.29    2.06 
 -20   6   1    1.86    2.13 
 -18  -6   1    9.50    3.17 
  18  -6  -1    7.89    3.58 
  18   6  -1   11.21    2.52 
 -18   6   1   12.19    2.74 
  16  -6  -1    5.22    3.12 
 -16  -6   1   10.21    2.94 
  16  -6  -1    6.05    1.64 
 -16  -6   1    4.78    2.60 
 -16   6   1    8.57    2.52 
  14  -6  -1    4.19    1.72 
  14  -6  -1   11.72    3.86 
 -14  -6   1   11.68    2.86 
 -14  -6   1   11.44    3.06 
  14   6  -1    9.87    2.57 
 -14   6   1    9.02    2.60 
 -12  -6   1   14.97    3.04 
  12  -6  -1   23.57    4.32 
  12  -6  -1   13.63    2.18 
 -12  -6   1   13.95    3.20 
  12   6  -1   18.29    2.98 
 -12   6   1   19.27    2.95 
  10  -6  -1   24.64    4.52 
 -10  -6   1   27.79    3.38 
  10  -6  -1   28.23    2.92 
 -10  -6   1   21.54    3.23 
  10   6  -1   34.08    3.90 
 -10   6   1   31.64    3.60 
   8  -6  -1    3.92    3.21 
  -8  -6   1    1.99    1.63 
  -8  -6   1    1.69    2.17 
   8  -6  -1    0.49    1.53 
  -8   6   1    1.18    2.09 
   6  -6  -1    2.56    3.19 
  -6  -6   1    5.39    2.26 
   6  -6  -1    2.64    1.87 
  -6  -6   1    2.85    1.86 
  -6  -6   1    3.30    3.03 
  -6   6   1    4.45    2.17 
  -4  -6   1    4.96    3.12 
   4  -6  -1    4.68    3.43 
   4  -6  -1    1.34    1.80 
  -4  -6   1    2.72    1.98 
  -4  -6   1    3.28    2.06 
  -4   6   1    0.23    1.95 
   2  -6  -1    4.23    2.21 
   2  -6  -1    4.68    1.95 
  -2  -6   1    4.16    3.00 
   2  -6  -1    3.47    3.21 
  -2  -6   1    0.51    1.86 
  -2  -6   1    2.65    1.97 
   0  -6   1    9.02    3.70 
   0  -6  -1    4.29    2.09 
   0  -6   1    5.56    2.24 
   0  -6  -1    2.50    2.91 
   0  -6  -1    4.35    2.31 
   0  -6   1    7.05    2.06 
   2  -6   1   15.03    2.94 
   2  -6   1   16.15    4.12 
  -2  -6  -1   13.12    3.00 
  -2  -6  -1   15.37    2.63 
  -2  -6  -1   25.20    4.23 
  -2   6  -1   22.03    2.97 
   4  -6   1    3.61    3.30 
   4  -6   1   -0.54    1.60 
  -4  -6  -1    1.31    2.35 
  -4  -6  -1    2.13    1.95 
  -4  -6  -1    0.54    1.92 
  -4   6  -1    2.26    2.01 
  -6  -6  -1    9.66    2.55 
  -6  -6  -1   10.04    2.86 
   6  -6   1   12.33    4.16 
  -6  -6  -1   12.21    3.04 
   6  -6   1   11.05    2.39 
  -6   6  -1   11.90    2.54 
  -8  -6  -1   14.19    2.86 
   8  -6   1   13.22    2.67 
   8  -6   1   13.65    4.31 
  -8  -6  -1   16.57    3.02 
  -8  -6  -1   15.92    2.86 
  -8   6  -1   24.70    2.90 
 -10  -6  -1    0.52    2.13 
  10  -6   1    2.59    3.00 
  10  -6   1   -1.73    1.60 
 -10  -6  -1   -3.37    1.69 
 -10   6  -1   -0.73    1.70 
  10   6   1   -0.74    1.82 
 -12  -6  -1    3.37    2.41 
  12  -6   1    6.60    3.54 
  12  -6   1    4.62    2.02 
 -12  -6  -1    2.78    1.87 
 -12   6  -1    2.43    1.77 
  12   6   1    3.75    2.15 
 -14  -6  -1    0.00    2.04 
  14  -6   1   -0.06    2.77 
  14  -6   1    3.05    1.84 
 -14   6  -1    2.53    1.76 
  14   6   1    2.88    1.93 
 -16  -6  -1   15.70    3.24 
  16  -6   1   12.32    2.15 
  16  -6   1    9.82    3.85 
  16   6   1   16.42    2.50 
 -16   6  -1   10.35    2.05 
  18  -6   1   18.06    2.63 
  18  -6   1   24.77    4.68 
 -18  -6  -1   26.05    4.05 
 -18   6  -1   25.26    2.85 
  18   6   1   23.77    3.04 
  20  -6   1    5.97    1.73 
 -20  -6  -1    9.16    3.50 
  20  -6   1    3.85    3.49 
  20   6   1    3.03    2.11 
  22  -6   1    4.77    1.64 
 -22  -6  -1   -1.47    2.62 
  22  -6   1    1.40    3.15 
  22   6   1    2.72    2.02 
  24  -6   1    2.69    3.20 
  24   6   1    1.22    1.92 
  26  -6   1    1.03    3.07 
 -26  -6  -1    0.45    3.00 
  26   6   1   -0.29    2.06 
  28  -6   1   18.94    4.57 
 -28  -6  -1   23.10    4.69 
  28   6   1   15.18    2.77 
  30  -6   1   11.94    4.19 
 -30  -6  -1   11.87    4.61 
  30   6   1   15.44    2.71 
  32  -6   1   -3.13    2.80 
 -32  -6  -1    2.22    3.62 
  32   6   1    2.79    2.15 
  29  -7  -1   -0.09    2.83 
 -29  -7   1    2.63    2.73 
  29   7  -1    0.35    2.31 
 -27  -7   1    4.92    2.89 
  27  -7  -1    7.01    3.87 
  27   7  -1    3.03    2.35 
 -25  -7   1    9.50    3.53 
  25  -7  -1    8.33    4.01 
  25   7  -1    9.04    2.65 
 -23  -7   1   33.45    4.71 
  23  -7  -1   26.39    5.17 
  23   7  -1   21.94    3.29 
  21  -7  -1    0.25    2.91 
 -21  -7   1   -1.92    1.95 
 -21   7   1    1.08    2.08 
  21   7  -1   -0.34    1.94 
 -19  -7   1    4.33    2.64 
  19  -7  -1   12.94    4.20 
  19   7  -1    8.53    2.70 
 -19   7   1   11.07    2.75 
 -17  -7   1    2.21    2.23 
  17  -7  -1    2.75    3.48 
  17   7  -1    2.62    2.07 
 -17   7   1    6.34    2.18 
 -15  -7   1    2.23    2.50 
 -15  -7   1    0.94    1.76 
  15  -7  -1   -4.27    3.17 
 -15   7   1   -1.41    1.97 
 -13  -7   1    9.49    2.98 
 -13  -7   1   18.04    3.02 
  13  -7  -1   20.43    4.97 
 -13   7   1   16.80    2.91 
  11  -7  -1   15.67    4.54 
 -11  -7   1   10.31    2.55 
 -11  -7   1   11.02    3.13 
 -11   7   1   13.82    2.70 
  11   7  -1   15.36    3.19 
   9  -7  -1   10.23    2.14 
   9  -7  -1   11.07    4.00 
  -9  -7   1    6.56    2.48 
  -9  -7   1    7.76    2.21 
   9   7  -1   15.02    3.28 
  -9   7   1    8.40    2.46 
   7  -7  -1   11.81    2.13 
   7  -7  -1   20.15    4.62 
  -7  -7   1   12.31    2.87 
  -7  -7   1   11.16    2.37 
  -7   7   1   28.67    3.29 
   7   7  -1   24.26    3.56 
   5  -7  -1    2.61    1.81 
   5  -7  -1    1.00    3.12 
  -5  -7   1    6.00    2.08 
  -5   7   1    5.00    2.19 
   3  -7  -1   11.47    2.27 
  -3  -7   1   12.53    2.31 
  -3  -7   1   11.13    2.66 
  -3  -7   1   13.90    3.66 
   3  -7  -1   12.14    3.74 
  -3   7   1   17.01    2.77 
  -1  -7   1   -1.34    1.51 
  -1  -7   1   -0.68    1.79 
  -1  -7   1    1.99    2.72 
   1  -7  -1    2.47    1.82 
   1  -7  -1   -1.76    2.26 
   1  -7  -1    3.04    1.99 
  -1  -7  -1    5.30    2.26 
  -1  -7  -1    7.26    2.11 
   1  -7   1    2.99    2.02 
   1  -7   1    8.47    3.43 
  -1  -7  -1    1.17    2.61 
  -1   7  -1    8.33    2.23 
  -3  -7  -1   19.33    2.75 
  -3  -7  -1   20.98    3.74 
   3  -7   1   23.13    3.12 
  -3  -7  -1   22.13    3.10 
   3  -7   1   27.76    4.64 
  -3   7  -1   38.34    3.62 
   5  -7   1   11.40    2.66 
  -5  -7  -1   14.12    2.90 
  -5  -7  -1   12.74    2.99 
  -5  -7  -1   16.62    3.71 
   5  -7   1   20.36    4.57 
  -5   7  -1   12.98    2.47 
   7  -7   1    6.14    3.30 
  -7  -7  -1   -0.61    1.72 
  -7  -7  -1    0.54    2.24 
  -7  -7  -1    4.04    2.21 
   9  -7   1    5.96    2.13 
   9  -7   1    3.28    3.11 
  -9  -7  -1    1.74    2.20 
   9   7   1    0.75    1.75 
 -11  -7  -1    0.53    1.96 
  11  -7   1    1.58    1.74 
  11  -7   1    1.70    3.17 
  11   7   1    2.51    1.87 
  13  -7   1    3.17    1.71 
 -13  -7  -1    0.81    1.95 
  13  -7   1   -3.82    2.86 
  13   7   1    0.29    1.59 
 -15  -7  -1   15.64    3.28 
  15  -7   1   15.88    4.80 
  15  -7   1   18.23    2.65 
  15   7   1   17.65    2.70 
  17  -7   1   12.02    4.20 
 -17  -7  -1    7.76    2.98 
  17   7   1    8.21    2.40 
 -19  -7  -1   -0.82    2.19 
  19  -7   1    2.47    3.05 
  19   7   1    3.11    2.11 
 -21  -7  -1    9.17    3.17 
  21  -7   1    8.18    3.97 
  21   7   1   11.40    2.77 
  23  -7   1   -4.74    2.63 
 -23  -7  -1    1.10    2.58 
  23   7   1    1.15    1.95 
  25  -7   1    8.48    4.08 
 -25  -7  -1    4.59    3.05 
  25   7   1    9.63    2.62 
 -27  -7  -1   10.59    3.67 
  27  -7   1    4.48    3.19 
  27   7   1   16.21    2.87 
 -20  -8   1   12.42    3.13 
  20  -8  -1   13.56    3.74 
  20   8  -1   11.38    2.98 
 -18  -8   1    2.51    1.95 
  18  -8  -1    4.87    3.51 
  18   8  -1    4.37    2.45 
  16  -8  -1    5.36    3.72 
 -16  -8   1    3.25    2.19 
  16   8  -1    2.97    2.30 
  14  -8  -1    6.38    3.32 
 -14  -8   1    2.60    1.91 
 -12  -8   1    4.30    1.84 
 -12  -8   1    2.14    2.34 
  12  -8  -1    1.21    2.91 
 -10  -8   1   13.98    2.50 
  10  -8  -1   13.35    3.81 
  -8  -8   1    2.54    2.06 
  -8  -8   1    5.97    2.35 
   8  -8  -1    0.66    3.28 
   8   8  -1   -0.34    2.53 
  -8   8   1    4.17    1.92 
   6  -8  -1    3.19    2.76 
  -6  -8   1    2.23    1.64 
  -6  -8   1    0.43    2.19 
   6   8  -1    2.31    2.57 
  -6   8   1    4.20    1.99 
   4  -8  -1    2.90    2.71 
  -4  -8   1    3.66    2.37 
   4   8  -1    2.57    2.66 
  -4   8   1    3.01    1.87 
  -2  -8   1    1.81    2.14 
   2  -8  -1   -2.50    2.22 
   2  -8  -1    1.18    1.75 
  -2   8   1    5.45    2.31 
   0  -8  -1    1.03    2.47 
   0  -8   1    5.87    3.02 
   0  -8  -1   -1.35    1.73 
   0  -8   1    1.74    1.88 
   0   8   1    3.74    2.24 
  -2  -8  -1   25.00    3.12 
   2  -8   1   21.22    4.78 
  -2  -8  -1   26.44    4.01 
   2  -8   1   25.95    3.07 
  -2  -8  -1   14.52    2.72 
  -4  -8  -1   -0.42    1.51 
   4  -8   1   -2.89    2.47 
   4  -8   1    1.43    1.83 
  -4  -8  -1    0.04    1.91 
  -4  -8  -1    3.20    2.31 
   6  -8   1   22.88    5.02 
  -6  -8  -1   19.76    3.30 
  -6  -8  -1   12.90    3.11 
   6  -8   1   14.90    2.63 
   8  -8   1    3.17    2.12 
   8  -8   1    8.86    3.61 
   8   8   1    6.48    2.10 
  10  -8   1    8.31    3.94 
  10   8   1    5.43    2.49 
 -12  -8  -1   12.00    2.94 
  12  -8   1   13.98    4.20 
  12   8   1   17.81    2.85 
 -14  -8  -1   18.16    3.23 
  14  -8   1   13.67    4.41 
  14   8   1   18.04    2.75 
 -16  -8  -1    6.15    2.54 
  16  -8   1    6.62    3.72 
  16   8   1    5.18    2.32 
  18  -8   1   10.76    4.11 
 -18  -8  -1    8.97    2.94 
  18   8   1   12.47    2.76 
  48   0  -2    6.15    2.01 
 -48   0   2    0.87    3.53 
  46   0  -2   15.74    2.65 
 -46   0   2   11.88    4.14 
 -44   0   2    3.78    3.17 
 -42   0   2   25.45    4.61 
  42   0  -2   19.89    3.11 
  40   0  -2    4.75    2.16 
 -40   0   2   -1.09    2.67 
 -38   0   2    2.95    3.04 
  38   0  -2    6.89    2.17 
  36   0  -2   12.35    2.35 
 -36   0   2   12.48    3.73 
  34   0  -2   17.75    2.63 
 -34   0   2   20.87    4.33 
 -32   0   2    3.72    3.20 
  32   0  -2    3.88    1.66 
  32   0  -2    3.98    1.93 
  30   0  -2   23.83    2.61 
 -30   0   2   25.51    4.12 
  30   0  -2   24.48    2.81 
 -28   0   2    2.54    2.78 
  28   0  -2    2.67    1.53 
  28   0  -2    1.39    1.45 
 -26   0   2   16.82    3.20 
  26   0  -2   12.04    1.92 
  26   0  -2   15.70    1.96 
  24   0  -2    5.65    1.57 
  24   0  -2    3.62    1.41 
 -24   0   2    6.07    2.59 
  22   0  -2   83.39    5.37 
 -22   0   2   72.75    5.91 
  22   0  -2   85.32    5.28 
  20   0  -2  346.85   19.61 
 -20   0   2  354.60   20.26 
  20   0  -2  355.02   19.52 
  18   0  -2   77.88    4.96 
  18   0  -2   82.00    4.84 
 -18   0   2   70.46    5.34 
  16   0  -2   33.11    2.62 
  16   0  -2   34.28    2.44 
 -16   0   2   29.99    3.07 
  14   0  -2  102.27    5.58 
  14   0  -2   93.26    5.78 
 -14   0   2   85.83    5.98 
  12   0  -2    9.30    1.64 
 -12   0   2   13.24    1.90 
  12   0  -2   13.01    1.31 
  10   0  -2  112.99    6.35 
  10   0  -2  109.98    6.60 
 -10   0   2  114.62    6.74 
  -8   0   2  141.53    8.31 
  -8   0   2  150.34    8.41 
   8   0  -2  154.24    8.41 
  -6   0   2   10.90    1.12 
  -6   0   2   13.47    1.09 
   6   0  -2   13.76    1.21 
  -4   0   2  138.53    7.49 
  -4   0   2  144.28    7.49 
   4   0  -2  124.49    7.52 
  -2   0   2   18.07    1.19 
   2   0  -2   17.20    1.19 
  -2   0   2   17.07    1.28 
   0   0   2    5.03    0.82 
   0   0  -2    4.34    0.61 
   0   0  -2    6.45    0.90 
  -2   0  -2   98.02    5.49 
  -2   0  -2   99.37    5.73 
   2   0   2   95.92    5.74 
  -4   0  -2   47.77    3.28 
   4   0   2   49.73    3.23 
  -4   0  -2   44.26    2.81 
   6   0   2   40.69    2.97 
  -6   0  -2   36.71    2.59 
  -6   0  -2   37.41    3.04 
  -8   0  -2  288.18   15.99 
  -8   0  -2  275.29   15.44 
   8   0   2  285.10   15.73 
 -10   0  -2   22.77    2.61 
 -10   0  -2   21.83    1.90 
  10   0   2   22.62    2.11 
 -12   0  -2    8.01    2.11 
 -12   0  -2    9.03    1.34 
  12   0   2    8.25    1.45 
 -14   0  -2   59.13    4.66 
  14   0   2   52.79    4.01 
 -14   0  -2   58.31    3.72 
 -16   0  -2   20.99    2.06 
  16   0   2   19.86    2.19 
 -16   0  -2   20.16    3.00 
  18   0   2  301.74   17.60 
 -18   0  -2  309.35   17.19 
 -18   0  -2  316.99   18.35 
 -20   0  -2   40.70    3.07 
  20   0   2   36.54    3.41 
 -20   0  -2   38.35    4.32 
  22   0   2   34.45    3.36 
 -22   0  -2   37.48    2.93 
 -22   0  -2   27.09    4.08 
 -24   0  -2   46.32    5.43 
 -24   0  -2   58.05    4.04 
  24   0   2   55.56    4.62 
  26   0   2    3.83    2.22 
 -26   0  -2    0.88    3.00 
 -26   0  -2    1.09    1.64 
  28   0   2   13.22    2.90 
 -28   0  -2   17.78    4.19 
  30   0   2   41.05    4.25 
 -30   0  -2   36.64    5.53 
 -32   0  -2    6.89    3.73 
  32   0   2   12.02    2.99 
 -34   0  -2  113.84    9.36 
  34   0   2  104.44    7.98 
 -36   0  -2   48.04    6.09 
  36   0   2   62.84    5.51 
 -38   0  -2   14.25    3.97 
  38   0   2   12.31    3.35 
  40   0   2    2.60    2.48 
 -40   0  -2    0.90    2.86 
  42   0   2   -1.96    2.12 
 -42   0  -2   -0.08    3.41 
 -44   0  -2   -1.77    2.65 
  44   0   2    1.03    2.29 
 -47  -1   2    1.91    3.12 
  47  -1  -2    8.06    2.25 
 -47   1   2   -0.85    2.73 
  47   1  -2    8.65    2.31 
  45  -1  -2   28.29    3.25 
 -45  -1   2   22.54    5.28 
  45   1  -2   26.53    3.34 
 -45   1   2   24.01    4.59 
 -43  -1   2   15.56    4.54 
  43  -1  -2   16.62    2.80 
 -43   1   2   11.35    3.97 
  43   1  -2   28.00    3.20 
  41  -1  -2   15.09    2.69 
 -41  -1   2    8.87    3.92 
  41   1  -2   16.57    2.56 
 -41   1   2    9.41    4.07 
  39  -1  -2   -1.73    1.69 
 -39  -1   2    5.16    3.34 
 -39   1   2    6.39    3.43 
  39   1  -2    1.11    1.82 
 -37  -1   2    1.39    2.79 
  37  -1  -2    3.74    1.94 
  37   1  -2    4.16    1.85 
 -37   1   2    5.07    3.21 
  35  -1  -2   24.82    3.14 
 -35  -1   2   24.75    4.55 
  35  -1  -2   20.55    2.92 
  35   1  -2   24.86    3.01 
 -35   1   2   26.74    4.63 
 -33  -1   2   16.20    4.02 
  33  -1  -2   19.84    2.99 
  33  -1  -2   19.67    2.76 
  33   1  -2   16.68    2.63 
 -33   1   2   16.55    4.24 
  31  -1  -2    3.58    1.80 
  31  -1  -2    3.18    1.94 
 -31  -1   2   -0.72    2.77 
  31   1  -2    3.98    1.92 
 -31   1   2    2.14    3.03 
  29  -1  -2   19.40    2.62 
  29  -1  -2   14.83    2.18 
 -29  -1   2   20.50    3.71 
  29   1  -2   25.42    2.83 
 -29   1   2   25.82    4.16 
  29   1  -2   25.38    2.25 
  27  -1  -2    5.19    1.71 
 -27  -1   2    4.10    2.43 
  27  -1  -2    4.34    1.82 
 -27   1   2    2.15    2.31 
  27   1  -2    4.23    1.72 
  27   1  -2    5.08    1.25 
  25  -1  -2    2.87    1.59 
 -25  -1   2    3.24    2.31 
  25  -1  -2    2.11    1.37 
 -25   1   2    2.76    2.29 
  25   1  -2    2.08    1.01 
  25   1  -2    2.56    1.40 
 -23  -1   2   74.51    5.73 
  23  -1  -2   73.49    5.06 
  23  -1  -2   60.75    4.55 
  23   1  -2   77.93    4.56 
  23   1  -2   72.06    4.82 
 -23   1   2   61.06    5.34 
  21  -1  -2   17.13    1.90 
 -21  -1   2   18.83    3.02 
  21  -1  -2   23.15    2.51 
  21   1  -2   22.01    1.90 
 -21   1   2   20.71    2.81 
  21   1  -2   21.24    2.18 
  19  -1  -2   61.76    4.43 
  19  -1  -2   59.70    3.92 
 -19  -1   2   56.44    4.74 
 -19   1   2   70.96    5.43 
  19   1  -2   74.49    4.91 
  19   1  -2   80.80    4.71 
 -17  -1   2  138.87    9.29 
  17  -1  -2  134.26    9.01 
  17  -1  -2  165.60    8.55 
  17   1  -2  128.57    7.20 
  17   1  -2  126.36    7.37 
 -17   1   2  118.60    7.69 
 -15  -1   2   29.21    2.94 
  15  -1  -2   22.00    1.85 
  15  -1  -2   24.53    2.50 
  15   1  -2   23.67    2.01 
  15   1  -2   24.50    1.85 
 -15   1   2   23.38    2.36 
  13  -1  -2   11.75    1.24 
  13  -1  -2    9.88    1.84 
 -13  -1   2   11.45    2.17 
  13   1  -2   11.69    1.24 
 -13   1   2   16.64    1.87 
 -11  -1   2   30.71    2.49 
  11  -1  -2   23.98    1.83 
  11  -1  -2   27.59    2.61 
 -11  -1   2   25.67    2.69 
  11   1  -2   22.86    1.70 
 -11   1   2   22.25    2.04 
   9  -1  -2   65.63    4.01 
   9  -1  -2   69.03    4.79 
  -9  -1   2   75.74    4.60 
  -9  -1   2   75.38    4.74 
   9   1  -2   75.69    4.51 
  -9   1   2   82.64    4.87 
   7  -1  -2  422.93   22.34 
  -7  -1   2  391.69   22.15 
  -7  -1   2  399.90   22.12 
   7   1  -2  455.85   24.40 
  -7   1   2  449.04   24.59 
  -5  -1   2  184.76   10.62 
  -5  -1   2  189.50   10.66 
   5  -1  -2  198.26   10.88 
   5   1  -2  218.36   11.35 
  -5   1   2  195.00   11.47 
  -3  -1   2   30.26    2.07 
  -3  -1   2   31.89    2.23 
   3  -1  -2   32.17    2.47 
   3   1  -2   27.50    1.88 
   1  -1  -2   99.72    5.97 
  -1  -1   2  108.58    6.02 
   1  -1  -2   97.06    6.09 
  -1   1   2  121.63    6.81 
   1   1  -2  125.24    7.02 
  -1  -1  -2   74.68    4.36 
   1  -1   2   73.28    4.47 
  -1  -1  -2   67.58    4.66 
   1   1   2   73.18    4.46 
  -1   1  -2   81.39    4.70 
  -3  -1  -2  282.81   15.33 
  -3  -1  -2  269.44   15.85 
   3  -1   2  288.94   15.59 
  -3   1  -2  306.24   17.41 
   3   1   2  323.98   17.26 
  -5  -1  -2  888.84   51.63 
   5  -1   2  959.23   51.37 
  -5  -1  -2 1000.00   51.03 
  -5   1  -2  874.55   46.86 
   5   1   2  878.06   46.73 
  -5   1  -2  849.91   46.66 
  -7  -1  -2   91.26    6.80 
  -7  -1  -2  112.51    5.95 
   7  -1   2  111.00    6.64 
  -7   1  -2  109.34    6.37 
   7   1   2  103.52    6.39 
   9  -1   2  285.54   16.28 
  -9  -1  -2  301.39   15.48 
   9  -1   2  276.77   16.19 
  -9  -1  -2  273.79   16.54 
  -9   1  -2  294.97   15.72 
   9   1   2  265.17   15.59 
 -11  -1  -2  115.30    7.72 
  11  -1   2  126.75    7.35 
 -11  -1  -2  115.04    6.35 
  11  -1   2  107.97    7.20 
  11   1   2  117.77    7.16 
 -11   1  -2  118.05    7.31 
  13  -1   2  212.00   12.04 
  13  -1   2  213.59   12.14 
 -13  -1  -2  193.23   12.44 
 -13  -1  -2  200.69   11.06 
 -13   1  -2  260.33   14.63 
  13   1   2  244.36   14.35 
  15  -1   2  145.79    8.91 
 -15  -1  -2  143.18    7.82 
 -15  -1  -2  136.38    9.37 
  15  -1   2  146.12    8.83 
 -15   1  -2  172.68   10.09 
  15   1   2  154.34    9.58 
 -17  -1  -2  137.25   10.10 
 -17  -1  -2  153.89    8.54 
  17  -1   2  159.96    9.64 
  17  -1   2  175.85    9.83 
  17   1   2  169.31   10.39 
 -17   1  -2  181.12   10.91 
  19  -1   2   11.00    2.43 
 -19  -1  -2    9.84    0.91 
 -19  -1  -2   11.40    3.03 
  19  -1   2   11.69    2.22 
 -19   1  -2   33.94    3.67 
  21  -1   2   83.59    5.69 
 -21  -1  -2   76.90    6.62 
  21  -1   2   73.61    5.70 
 -21  -1  -2   76.36    4.36 
  21   1   2   88.98    6.07 
 -21   1  -2   85.07    6.56 
 -23  -1  -2   60.11    3.51 
  23  -1   2   62.23    4.95 
  23  -1   2   64.31    4.92 
 -23  -1  -2   49.92    5.76 
 -23   1  -2   59.96    5.55 
  23   1   2   65.41    5.01 
 -25  -1  -2    0.36    2.99 
  25  -1   2    2.75    2.05 
  25  -1   2    1.62    1.99 
 -25   1  -2    2.24    2.62 
  25   1   2    2.59    1.97 
  27  -1   2    8.39    2.68 
 -27  -1  -2   11.82    3.89 
  27  -1   2   10.12    2.78 
  27   1   2    8.52    2.57 
 -27   1  -2    9.14    3.48 
 -29  -1  -2   22.65    4.69 
  29  -1   2   20.12    3.36 
 -29   1  -2   26.01    4.87 
  29   1   2   30.30    3.64 
 -31  -1  -2   24.03    4.78 
  31  -1   2   31.37    3.89 
 -31   1  -2   28.44    3.26 
  31   1   2   31.61    3.75 
 -31   1  -2   33.18    5.09 
  33  -1   2   73.72    6.49 
 -33  -1  -2   93.52    8.18 
  33   1   2  100.81    7.47 
 -33   1  -2   91.29    8.19 
 -35  -1  -2    5.49    3.72 
  35  -1   2    7.03    2.54 
 -35   1  -2    2.30    3.10 
  35   1   2    4.64    2.41 
  37  -1   2   17.10    3.43 
 -37  -1  -2   14.69    4.28 
  37   1   2   15.95    3.09 
 -37   1  -2   14.08    4.03 
  39  -1   2   12.71    3.09 
 -39  -1  -2   11.12    4.24 
  39   1   2   18.01    3.22 
 -39   1  -2    7.90    3.91 
  41  -1   2   -0.72    1.98 
 -41  -1  -2    3.16    3.17 
 -41   1  -2    1.24    3.08 
  41   1   2   -0.52    1.92 
 -43  -1  -2   10.27    4.04 
  43  -1   2   12.30    3.26 
  43   1   2    6.75    2.84 
 -43   1  -2   10.12    3.65 
 -46  -2   2    3.02    3.36 
  46   2  -2    1.09    1.57 
 -46   2   2    1.60    2.86 
 -44  -2   2    9.47    3.86 
  44   2  -2   10.41    2.54 
 -44   2   2   10.54    3.80 
 -42  -2   2    6.41    3.23 
  42  -2  -2    8.03    2.28 
  42   2  -2   11.15    2.65 
 -40  -2   2   29.76    5.00 
  40  -2  -2   23.53    3.22 
 -40   2   2   23.96    4.49 
  40   2  -2   25.28    3.13 
 -38  -2   2   28.03    4.95 
  38  -2  -2   26.22    3.31 
  38  -2  -2   29.62    3.64 
 -38   2   2   35.38    4.99 
  38   2  -2   31.58    3.49 
  36  -2  -2   39.59    3.81 
  36  -2  -2   19.34    2.98 
 -36  -2   2   18.66    4.44 
 -36   2   2   18.72    3.91 
  36   2  -2   21.17    2.86 
  34  -2  -2   21.81    3.29 
  34  -2  -2   22.09    2.93 
 -34  -2   2   21.23    4.35 
 -34   2   2   26.14    4.20 
  34   2  -2   22.92    2.72 
  32  -2  -2   41.90    4.34 
  32  -2  -2   34.05    3.78 
 -32  -2   2   44.45    5.46 
 -32   2   2   50.00    5.21 
  32   2  -2   43.30    3.97 
  30  -2  -2   67.55    5.76 
 -30  -2   2   60.17    6.34 
  30  -2  -2   64.06    5.09 
 -30   2   2   69.42    6.09 
  30   2  -2   64.06    4.87 
 -28  -2   2   23.92    4.19 
  28  -2  -2   23.68    3.20 
  28  -2  -2   25.62    2.90 
  28   2  -2   31.62    3.11 
 -28   2   2   29.51    4.06 
 -26  -2   2   15.68    3.74 
  26  -2  -2   13.98    3.03 
  26  -2  -2   11.97    2.28 
 -26   2   2   16.33    2.99 
  26   2  -2   15.45    2.20 
 -24  -2   2   10.47    3.22 
  24  -2  -2   10.42    2.47 
  24  -2  -2   10.31    2.04 
  24   2  -2   14.82    2.19 
 -24   2   2   13.85    2.84 
  24   2  -2   15.99    1.32 
  22  -2  -2   19.51    2.45 
 -22  -2   2   23.23    3.24 
  22  -2  -2   21.26    2.89 
 -22   2   2   30.48    3.19 
  22   2  -2   31.83    2.87 
  20  -2  -2   93.27    5.99 
 -20  -2   2  100.52    7.13 
  20  -2  -2   87.67    6.59 
  20   2  -2   94.16    6.19 
  20   2  -2  102.64    5.72 
 -20   2   2   97.35    6.52 
 -18  -2   2   20.56    3.05 
  18  -2  -2   18.59    2.04 
  18  -2  -2   17.72    2.69 
  18   2  -2   16.34    1.98 
  18   2  -2   16.61    1.39 
 -18   2   2   18.11    2.22 
 -16  -2   2   65.45    5.07 
  16  -2  -2   61.22    4.85 
  16  -2  -2   60.74    4.09 
  16   2  -2   66.78    3.98 
 -16   2   2   69.92    4.71 
 -14  -2   2   18.24    2.28 
 -14  -2   2   11.79    2.38 
  14  -2  -2   15.68    1.58 
  14  -2  -2   16.90    2.30 
 -14   2   2   22.69    2.30 
  14   2  -2   24.17    1.68 
  12  -2  -2   13.44    2.26 
 -12  -2   2   10.57    2.19 
 -12  -2   2   13.45    2.01 
  12  -2  -2   12.04    1.27 
 -12   2   2   13.89    1.70 
  12   2  -2   12.90    1.19 
 -10  -2   2    8.77    1.75 
  10  -2  -2    9.85    1.09 
 -10  -2   2   10.16    2.08 
  10  -2  -2    9.25    2.12 
 -10   2   2   11.89    1.64 
  10   2  -2   10.63    1.22 
   8  -2  -2   40.43    3.63 
   8  -2  -2   41.67    2.51 
  -8  -2   2   38.18    3.12 
  -8  -2   2   41.53    3.37 
  -8   2   2   56.24    3.81 
   8   2  -2   55.21    3.51 
   6  -2  -2  388.77   21.61 
  -6  -2   2  368.90   21.24 
   6  -2  -2  393.33   20.77 
  -6  -2   2  384.88   21.30 
   6   2  -2  461.40   23.37 
  -6   2   2  394.29   23.44 
   4  -2  -2  381.79   20.75 
  -4  -2   2  384.43   21.08 
   4  -2  -2  395.73   21.49 
   4  -2  -2  380.78   21.32 
  -4  -2   2  373.49   21.14 
   4   2  -2  456.20   24.95 
   2  -2  -2   44.23    3.61 
  -2  -2   2   47.38    3.15 
   2  -2  -2   44.14    3.55 
  -2  -2   2   49.62    3.37 
   2  -2  -2   44.05    2.97 
   2   2  -2   67.35    4.55 
   0  -2  -2   67.75    4.89 
   0  -2   2   74.73    4.68 
   0  -2  -2   68.59    4.79 
   0  -2   2   75.77    4.29 
   0   2  -2   83.02    5.47 
   0   2   2   85.50    4.98 
   2  -2   2   27.62    2.34 
  -2  -2  -2   28.95    2.86 
   2  -2   2   27.13    3.01 
  -2  -2  -2   25.83    2.48 
   2   2   2   27.99    2.08 
  -2   2  -2   25.31    1.73 
  -4  -2  -2    2.80    1.77 
   4  -2   2    3.74    1.85 
   4  -2   2    4.97    1.44 
  -4  -2  -2    2.28    1.29 
  -4   2  -2    7.16    0.88 
   4   2   2    9.00    1.48 
  -6  -2  -2   46.54    3.97 
   6  -2   2   49.28    3.36 
  -6  -2  -2   44.17    3.06 
   6  -2   2   34.85    3.62 
   6   2   2   53.02    3.66 
  -6   2  -2   55.97    3.36 
  -8  -2  -2   64.12    5.13 
   8  -2   2   63.54    5.11 
   8  -2   2   68.00    4.53 
  -8  -2  -2   67.12    4.11 
  -8   2  -2   70.59    4.17 
   8   2   2   62.98    4.40 
  10  -2   2   51.38    3.81 
 -10  -2  -2   46.27    3.06 
  10  -2   2   50.92    4.35 
 -10  -2  -2   54.20    4.55 
  10   2   2   56.27    3.95 
 -10   2  -2   58.02    3.79 
 -12  -2  -2   34.32    3.94 
  12  -2   2   36.69    3.64 
  12  -2   2   34.65    3.13 
  12   2   2   33.38    2.87 
 -12   2  -2   41.16    3.06 
  14  -2   2   36.14    3.30 
  14  -2   2   31.85    3.56 
 -14  -2  -2   32.31    3.91 
  14   2   2   31.74    2.88 
 -14   2  -2   37.91    3.12 
  16  -2   2  132.16    8.88 
  16  -2   2  129.58    8.58 
 -16  -2  -2  142.51    9.53 
 -16   2  -2  151.50    9.55 
  16   2   2  159.95    9.49 
 -18  -2  -2   60.47    6.02 
  18  -2   2   78.87    5.89 
  18  -2   2   73.79    5.46 
 -18   2  -2   85.23    6.22 
  18   2   2   89.99    6.04 
  20  -2   2  130.42    8.41 
 -20  -2  -2  120.27    9.30 
  20  -2   2  119.00    8.44 
 -20   2  -2  121.19    8.11 
  20   2   2  115.93    7.60 
  22  -2   2    0.87    2.11 
 -22  -2  -2    3.19    3.21 
  22  -2   2    6.82    2.60 
 -22   2  -2    1.93    2.39 
  22   2   2    5.59    2.13 
  24  -2   2   38.22    4.35 
  24  -2   2   47.74    4.65 
 -24  -2  -2   42.15    5.59 
 -24   2  -2   57.87    5.07 
  24   2   2   41.72    4.00 
  26  -2   2    1.45    2.49 
  26  -2   2    4.79    2.43 
 -26  -2  -2    4.06    3.34 
  26   2   2    1.26    1.75 
 -26   2  -2    1.73    2.82 
 -28  -2  -2   -2.35    2.71 
  28  -2   2    0.62    2.29 
  28  -2   2    1.03    2.43 
  28   2   2   -2.39    1.93 
 -28   2  -2    1.44    2.78 
  30  -2   2   37.04    4.37 
 -30  -2  -2   36.07    5.56 
  30  -2   2   37.86    4.30 
 -30   2  -2   44.23    5.34 
  30   2   2   49.53    4.49 
 -32  -2  -2   18.16    4.83 
  32  -2   2   10.94    3.05 
  32  -2   2   11.74    3.28 
 -32   2  -2    3.94    3.05 
  32   2   2   19.08    2.85 
 -34  -2  -2   12.75    4.37 
 -34   2  -2    8.58    3.05 
  34   2   2   10.58    2.62 
 -36  -2  -2   34.34    5.39 
  36  -2   2   27.87    4.20 
 -36   2  -2   27.11    4.25 
  36   2   2   36.37    4.04 
  38  -2   2   11.28    3.10 
 -38  -2  -2    0.13    3.28 
  40  -2   2    2.37    2.28 
 -40  -2  -2   -5.23    3.10 
 -40   2  -2    1.55    2.83 
  40   2   2    0.97    2.22 
  42  -2   2   21.07    3.51 
 -42  -2  -2   10.66    4.66 
  42   2   2   12.64    3.21 
 -42   2  -2   14.67    4.13 
 -45  -3   2   19.00    5.52 
 -45   3   2   17.62    4.64 
  45   3  -2   17.82    2.89 
 -43  -3   2    3.72    3.57 
  43   3  -2    4.97    2.17 
 -43   3   2    3.73    3.24 
  41  -3  -2   15.33    2.88 
 -41  -3   2    8.51    3.96 
  41   3  -2   14.07    2.57 
 -41   3   2    6.43    3.47 
  39  -3  -2    3.62    2.39 
  39   3  -2    7.30    2.40 
 -39   3   2    7.49    3.51 
 -37  -3   2   33.69    5.33 
  37  -3  -2   31.93    4.15 
 -37   3   2   32.76    4.59 
  37   3  -2   42.78    3.93 
  35  -3  -2   16.16    3.03 
  35  -3  -2   15.40    2.52 
 -35  -3   2   17.50    4.49 
  35   3  -2   20.75    2.81 
 -35   3   2   20.89    3.80 
 -33  -3   2   27.65    4.70 
  33  -3  -2   18.84    3.39 
  33  -3  -2   23.07    2.98 
  33   3  -2   31.96    3.25 
 -33   3   2   24.60    3.92 
  31  -3  -2    1.82    1.77 
  31  -3  -2    0.41    2.48 
 -31  -3   2    3.81    3.18 
 -31   3   2    4.68    2.64 
  31   3  -2    3.21    2.02 
  29  -3  -2   26.39    3.85 
  29  -3  -2   25.39    3.10 
 -29  -3   2   26.77    4.61 
 -29   3   2   28.53    3.95 
  29   3  -2   28.81    3.22 
 -27  -3   2   11.34    3.81 
  27  -3  -2   12.60    2.27 
  27  -3  -2    8.07    3.16 
 -27   3   2   11.85    3.05 
  27   3  -2   12.68    2.59 
 -25  -3   2   43.75    5.19 
  25  -3  -2   53.42    4.05 
  25  -3  -2   53.45    5.14 
  25   3  -2   62.41    4.68 
 -25   3   2   57.64    4.85 
  23  -3  -2    3.75    1.63 
 -23  -3   2    6.15    2.92 
  23  -3  -2    3.16    2.45 
 -23   3   2    9.43    2.39 
  23   3  -2   11.63    1.92 
 -21  -3   2   19.46    3.39 
  21  -3  -2   13.54    3.23 
  21  -3  -2   14.30    1.90 
  21   3  -2   14.65    2.13 
  21   3  -2   13.73    1.24 
 -21   3   2   17.54    2.50 
  19  -3  -2    1.98    2.21 
 -19  -3   2   -0.89    2.06 
  19  -3  -2    1.75    0.98 
  19   3  -2    0.58    1.41 
 -19   3   2   -0.12    1.50 
  19   3  -2    2.47    0.72 
  17  -3  -2   20.78    3.06 
  17  -3  -2   15.61    1.77 
 -17  -3   2   26.45    3.40 
 -17  -3   2   16.49    2.62 
 -17   3   2   18.81    2.42 
  17   3  -2   20.49    1.61 
 -15  -3   2   28.14    2.97 
  15  -3  -2   23.94    2.04 
 -15  -3   2   24.60    3.55 
  15  -3  -2   21.44    3.03 
  15   3  -2   32.51    2.30 
 -15   3   2   32.31    2.92 
 -13  -3   2   12.33    2.72 
  13  -3  -2   11.08    1.36 
  13  -3  -2    9.05    2.57 
 -13  -3   2   11.02    2.17 
 -13   3   2    8.41    1.88 
  13   3  -2   10.79    1.43 
 -11  -3   2    4.31    1.92 
  11  -3  -2    3.46    0.94 
 -11  -3   2    2.73    1.59 
  11  -3  -2    3.65    1.95 
 -11   3   2    1.66    1.42 
  11   3  -2    1.62    1.22 
   9  -3  -2    0.08    1.74 
  -9  -3   2    0.33    1.42 
   9  -3  -2    1.35    0.73 
  -9  -3   2   -0.68    1.30 
  -9   3   2   -0.56    1.16 
   9   3  -2    0.51    1.18 
  -7  -3   2   24.56    2.60 
  -7  -3   2   23.97    2.48 
   7  -3  -2   24.23    1.84 
   7  -3  -2   19.77    2.75 
   7   3  -2   32.13    2.73 
  -7   3   2   27.23    2.59 
   5  -3  -2   65.52    5.32 
  -5  -3   2   72.25    4.94 
   5  -3  -2   75.62    4.43 
   5   3  -2  112.82    6.77 
  -5   3   2   99.86    6.64 
  -3  -3   2   47.42    3.49 
   3  -3  -2   43.11    3.03 
  -3  -3   2   43.54    3.27 
   3  -3  -2   46.05    3.66 
   3  -3  -2   51.22    4.04 
   3   3  -2   58.73    4.32 
   1  -3  -2   23.91    2.58 
   1  -3  -2   23.91    2.73 
  -1  -3   2   23.84    2.09 
  -1  -3   2   20.87    2.94 
  -1  -3   2   25.11    2.35 
  -1  -3  -2   72.23    5.16 
  -1  -3  -2   68.43    4.54 
   1  -3   2   72.18    4.74 
   1  -3   2   69.35    4.40 
   1  -3   2   74.12    5.50 
  -1  -3  -2   67.33    4.97 
   3  -3   2    8.99    2.52 
  -3  -3  -2   11.09    2.25 
   3  -3   2    8.91    1.55 
  -3  -3  -2    9.89    1.97 
  -3   3  -2   18.60    1.54 
   3   3   2   15.52    1.71 
   5  -3   2   74.15    5.05 
  -5  -3  -2   75.36    5.63 
  -5  -3  -2   77.25    5.17 
   5  -3   2   75.94    5.99 
  -5   3  -2   93.83    5.28 
   5   3   2   84.75    5.52 
  -7  -3  -2   26.79    2.50 
  -7  -3  -2   26.02    3.29 
   7  -3   2   23.92    3.25 
   7  -3   2   28.31    2.58 
   7   3   2   30.28    2.51 
  -7   3  -2   30.96    2.22 
   9  -3   2   63.13    5.46 
  -9  -3  -2   64.23    4.27 
   9  -3   2   59.90    4.35 
  -9  -3  -2   60.59    5.17 
   9   3   2   80.47    5.29 
  -9   3  -2   81.85    4.91 
  11  -3   2    4.58    1.66 
 -11  -3  -2    5.99    1.22 
 -11  -3  -2    5.07    2.25 
  11  -3   2    3.36    2.51 
  11   3   2    6.56    1.62 
 -11   3  -2    6.05    1.33 
  13  -3   2    3.33    1.73 
 -13  -3  -2    5.71    1.03 
  13  -3   2    5.55    2.43 
 -13  -3  -2    3.99    2.17 
 -13   3  -2    7.17    1.47 
  13   3   2    5.07    1.63 
 -15  -3  -2   12.95    3.07 
  15  -3   2    9.07    2.96 
  15  -3   2    8.95    2.06 
 -15   3  -2    6.99    1.90 
  15   3   2    7.94    1.76 
  17  -3   2    4.48    1.89 
 -17  -3  -2    4.19    2.76 
  17  -3   2    6.64    2.70 
  17   3   2    6.81    1.95 
 -17   3  -2    6.78    1.91 
 -19  -3  -2    3.08    2.53 
  19  -3   2    4.15    2.78 
  19  -3   2    2.69    1.95 
  19   3   2    1.50    1.80 
 -19   3  -2    6.11    2.19 
  21  -3   2   33.56    4.48 
 -21  -3  -2   42.05    5.51 
  21  -3   2   51.42    4.43 
 -21   3  -2   45.43    4.09 
  21   3   2   42.24    3.96 
  23  -3   2   14.32    3.07 
  23  -3   2   12.93    3.45 
 -23  -3  -2   16.43    4.31 
  23   3   2   14.58    2.65 
 -23   3  -2   12.17    3.01 
 -25  -3  -2   22.64    4.92 
  25  -3   2   18.69    3.74 
  25  -3   2   17.03    3.14 
  25   3   2   15.97    2.83 
 -25   3  -2   21.27    3.62 
 -27  -3  -2   22.41    4.63 
  27  -3   2    9.19    3.20 
  27  -3   2    9.94    2.97 
 -27   3  -2   20.05    3.51 
  27   3   2    9.22    2.45 
 -29  -3  -2    7.29    3.53 
  29  -3   2    6.02    3.22 
  29  -3   2    8.55    2.79 
 -29   3  -2    7.88    2.80 
  29   3   2    8.88    2.42 
 -31  -3  -2    8.06    3.44 
  31  -3   2   13.96    3.28 
  31  -3   2    8.04    2.89 
 -31   3  -2    7.87    2.78 
  31   3   2    7.44    2.50 
  33  -3   2    0.90    2.30 
  33  -3   2    1.40    2.22 
 -33  -3  -2   -0.68    2.97 
 -33   3  -2    0.10    2.64 
  33   3   2    4.64    2.12 
  35  -3   2    5.41    2.85 
  35  -3   2    5.81    2.74 
 -35  -3  -2    6.89    3.85 
  35   3   2   11.07    2.78 
 -35   3  -2   13.82    3.60 
 -37  -3  -2   10.64    4.67 
  37  -3   2   13.76    3.43 
  37  -3   2   13.10    3.51 
  37   3   2   18.94    3.08 
 -37   3  -2   18.28    3.80 
  39  -3   2   -0.71    2.21 
 -39  -3  -2    3.67    3.32 
  39   3   2    3.45    2.28 
 -39   3  -2    1.11    2.48 
 -41  -3  -2   12.40    4.43 
  41  -3   2   16.21    3.04 
  41   3   2   11.93    2.96 
 -41   3  -2   16.99    3.55 
 -42  -4   2    8.66    4.06 
  42  -4  -2    8.77    3.42 
 -42   4   2   11.36    3.56 
  42   4  -2   13.64    2.64 
 -40  -4   2    7.26    4.17 
  40  -4  -2    6.96    2.96 
 -40   4   2   11.60    3.49 
  40   4  -2    9.72    2.49 
 -38  -4   2    4.10    3.68 
  38  -4  -2    3.71    2.73 
  38   4  -2    7.85    2.37 
 -38   4   2    6.19    3.04 
  36  -4  -2    5.35    2.74 
 -36  -4   2   10.95    4.14 
 -36   4   2    8.30    3.29 
  36   4  -2   10.09    2.38 
 -34  -4   2    0.03    2.95 
  34  -4  -2    2.07    2.61 
 -34   4   2    3.29    2.48 
  34   4  -2    2.28    2.00 
 -32  -4   2    6.82    3.85 
  32  -4  -2    1.25    2.52 
 -32   4   2    4.26    2.53 
  32   4  -2    9.28    2.33 
  30  -4  -2   19.20    3.62 
 -30  -4   2   21.70    4.54 
 -30   4   2   15.80    2.98 
  30   4  -2   18.21    2.74 
  28  -4  -2   12.53    3.43 
 -28  -4   2   13.45    4.25 
  28   4  -2   13.19    2.53 
 -28   4   2   15.68    2.79 
 -26  -4   2    1.51    3.24 
  26  -4  -2   -1.78    1.23 
  26  -4  -2    1.48    2.74 
 -26   4   2   -1.88    2.00 
  26   4  -2    0.59    1.84 
  24  -4  -2   10.82    1.88 
  24  -4  -2   12.95    3.51 
 -24  -4   2   10.60    3.89 
 -24   4   2    7.96    2.50 
  24   4  -2    4.42    2.12 
 -22  -4   2    1.55    2.73 
  22  -4  -2    4.74    2.82 
  22  -4  -2    5.60    1.40 
  22   4  -2    4.26    2.08 
 -22   4   2    3.53    2.28 
  20  -4  -2    4.81    1.46 
 -20  -4   2    5.91    2.85 
  20  -4  -2    3.87    3.01 
  20   4  -2    6.72    1.21 
  20   4  -2    5.39    2.00 
 -20   4   2    5.63    2.29 
  18  -4  -2   13.61    3.41 
  18  -4  -2   14.39    1.82 
 -18  -4   2   17.54    3.70 
 -18  -4   2   17.07    2.89 
 -18   4   2   20.49    2.95 
  18   4  -2   21.41    1.97 
 -16  -4   2   13.17    2.83 
  16  -4  -2   19.09    3.44 
 -16  -4   2   15.45    3.29 
  16  -4  -2   13.34    1.63 
  16   4  -2   18.22    2.03 
 -16   4   2   17.03    2.31 
  14  -4  -2   23.69    3.75 
 -14  -4   2   27.48    3.56 
 -14  -4   2   27.11    3.21 
  14  -4  -2   30.29    2.35 
  14   4  -2   39.44    3.10 
 -14   4   2   35.37    3.47 
  12  -4  -2  112.36    7.76 
 -12  -4   2   87.61    6.98 
  12  -4  -2  100.00    6.06 
 -12  -4   2  106.75    7.02 
 -12   4   2  116.74    7.54 
  12   4  -2  119.59    7.31 
  10  -4  -2   64.25    5.50 
 -10  -4   2   56.97    4.88 
  10  -4  -2   63.58    4.03 
 -10  -4   2   63.36    4.81 
  10   4  -2   82.09    5.68 
 -10   4   2   86.24    5.77 
   8  -4  -2   29.89    3.56 
  -8  -4   2   23.03    2.76 
  -8  -4   2   23.73    2.83 
   8  -4  -2   24.87    2.13 
  -8   4   2   38.74    3.41 
   8   4  -2   35.20    3.37 
  -6  -4   2    6.11    1.70 
  -6  -4   2    4.17    1.69 
   6  -4  -2    3.15    2.10 
   6  -4  -2    4.41    1.16 
  -6   4   2    7.27    1.93 
   6   4  -2    9.53    2.35 
   4  -4  -2  121.65    7.54 
   4  -4  -2  108.55    6.72 
   4  -4  -2  113.58    7.82 
  -4  -4   2  109.21    7.08 
  -4  -4   2  105.72    7.12 
   2  -4  -2   13.29    2.66 
  -2  -4   2   20.11    2.26 
   2  -4  -2   18.60    1.96 
  -2  -4   2   19.17    3.20 
  -2  -4   2   18.18    2.01 
   2  -4  -2   18.52    2.53 
   0  -4   2   57.56    3.86 
   0  -4  -2   54.84    3.88 
   0  -4  -2   53.46    4.45 
   0  -4   2   51.32    4.93 
   0  -4   2   50.33    4.01 
   0  -4  -2   49.82    4.50 
   2  -4   2   13.17    2.10 
  -2  -4  -2   14.85    2.58 
   2  -4   2   13.49    3.23 
  -2  -4  -2   18.79    2.70 
  -2  -4  -2   15.93    2.07 
  -2   4  -2   23.03    2.10 
   4  -4   2   26.15    2.66 
   4  -4   2   28.78    3.88 
  -4  -4  -2   25.04    2.98 
  -4  -4  -2   27.42    3.07 
  -4   4  -2   42.20    2.98 
   6  -4   2   37.31    3.15 
  -6  -4  -2   30.78    3.11 
   6  -4   2   35.54    4.37 
  -6  -4  -2   24.64    3.18 
   6   4   2   40.20    3.21 
  -6   4  -2   40.00    2.88 
   8  -4   2  122.06    8.04 
  -8  -4  -2  133.43    8.83 
  -8  -4  -2  125.29    8.07 
   8  -4   2  131.03    9.33 
   8   4   2  144.10    9.00 
  -8   4  -2  155.20    8.70 
 -10  -4  -2   18.97    3.19 
  10  -4   2   19.17    3.67 
 -10  -4  -2   15.80    2.24 
  10  -4   2   16.58    2.36 
 -10   4  -2   22.75    2.05 
  10   4   2   20.96    2.36 
  12  -4   2   64.23    4.79 
 -12  -4  -2   55.76    5.50 
 -12  -4  -2   64.94    4.55 
  12  -4   2   64.48    6.20 
 -12   4  -2   74.64    4.80 
  12   4   2   74.56    5.25 
  14  -4   2   14.91    3.94 
 -14  -4  -2   10.88    3.22 
 -14  -4  -2   13.62    1.68 
  14  -4   2   11.84    2.36 
 -14   4  -2   16.41    1.93 
  14   4   2   11.80    2.39 
 -16  -4  -2   32.44    4.49 
  16  -4   2   29.47    3.15 
  16  -4   2   30.95    4.34 
 -16   4  -2   43.68    3.41 
  16   4   2   43.32    3.68 
  18  -4   2   22.08    4.11 
 -18  -4  -2   20.24    3.96 
  18  -4   2   19.79    2.74 
 -18   4  -2   19.30    2.57 
  18   4   2   16.76    2.68 
 -20  -4  -2    1.00    3.29 
  20  -4   2    4.43    3.13 
  20  -4   2    8.32    2.53 
  20   4   2    4.44    2.16 
 -20   4  -2    7.92    2.23 
  22  -4   2   12.35    3.76 
 -22  -4  -2    7.96    4.05 
  22  -4   2    7.99    2.70 
  22   4   2   12.42    2.45 
 -22   4  -2    5.91    2.48 
 -24  -4  -2    3.73    3.53 
  24  -4   2   -1.10    2.03 
  24  -4   2    2.35    2.96 
 -24   4  -2    3.04    2.39 
  24   4   2    0.65    1.90 
  26  -4   2   47.26    4.64 
  26  -4   2   43.57    5.20 
 -26  -4  -2   45.60    6.04 
 -26   4  -2   44.15    4.42 
  26   4   2   48.19    4.21 
  28  -4   2   10.77    2.92 
 -28  -4  -2   20.23    5.08 
  28  -4   2   15.27    3.70 
  28   4   2   11.88    2.69 
 -28   4  -2   14.40    3.00 
  30  -4   2    7.20    3.07 
 -30  -4  -2    5.51    4.00 
  30  -4   2    7.59    2.66 
  30   4   2    3.68    1.97 
 -30   4  -2    0.65    2.47 
 -32  -4  -2   -0.32    3.54 
  32  -4   2   -0.31    2.41 
  32  -4   2    1.28    2.25 
 -32   4  -2   -0.23    2.47 
  32   4   2    1.42    1.97 
  34  -4   2    6.41    2.55 
  34  -4   2    6.76    3.05 
 -34  -4  -2    4.94    3.72 
 -34   4  -2    1.71    2.43 
  34   4   2    5.96    2.37 
  36  -4   2    9.68    2.67 
  36  -4   2    3.33    2.94 
 -36  -4  -2    6.36    4.01 
  36   4   2    4.66    2.41 
 -38  -4  -2    5.99    3.60 
  38  -4   2    2.56    2.87 
  38   4   2    5.42    2.28 
  39  -5  -2    3.46    2.77 
 -39  -5   2   10.13    3.85 
  39   5  -2    7.91    2.27 
 -39   5   2    6.13    3.23 
 -37  -5   2    8.34    3.88 
  37  -5  -2    5.39    3.15 
  37   5  -2    5.42    2.42 
 -37   5   2    0.92    2.60 
 -35  -5   2    1.13    3.26 
  35  -5  -2    1.59    2.84 
 -35   5   2    5.09    2.75 
  35   5  -2    3.64    2.31 
  33  -5  -2   16.03    4.31 
 -33  -5   2   22.99    5.23 
 -33   5   2   27.45    3.65 
  33   5  -2   18.17    3.03 
 -31  -5   2    8.08    3.95 
  31  -5  -2   10.59    3.49 
  31   5  -2   12.32    2.84 
 -31   5   2   10.21    2.73 
  29  -5  -2    3.11    2.96 
 -29  -5   2    2.48    3.37 
  29   5  -2    8.57    2.48 
 -29   5   2    4.99    2.27 
  27  -5  -2   23.34    4.18 
 -27  -5   2   30.12    4.87 
  27   5  -2   26.34    3.20 
 -27   5   2   28.37    3.33 
  25  -5  -2   12.68    3.72 
 -25  -5   2   13.45    4.02 
 -25   5   2   17.55    2.85 
  25   5  -2   17.91    2.60 
 -23  -5   2   17.66    4.23 
  23  -5  -2   12.67    3.96 
 -23   5   2   12.39    2.57 
  23   5  -2   13.45    2.33 
 -21  -5   2    4.18    2.79 
  21  -5  -2   10.48    3.38 
 -21   5   2    6.83    2.54 
  21   5  -2    6.50    2.34 
  19  -5  -2    4.35    1.36 
  19  -5  -2    1.93    3.00 
 -19  -5   2    3.57    2.41 
 -19  -5   2    1.56    2.75 
 -19   5   2    2.96    2.22 
 -17  -5   2   -0.86    1.93 
 -17  -5   2   -2.19    2.18 
  17  -5  -2    0.09    2.48 
  17  -5  -2    1.42    1.22 
 -17   5   2   -0.23    1.99 
  17   5  -2    1.75    1.60 
 -15  -5   2   14.59    2.98 
  15  -5  -2   21.54    4.57 
  15  -5  -2   20.67    2.06 
 -15  -5   2   21.43    3.37 
  15   5  -2   28.48    3.15 
 -15   5   2   36.66    3.81 
 -13  -5   2   64.85    5.43 
  13  -5  -2   59.10    6.15 
 -13  -5   2   59.39    5.15 
  13  -5  -2   60.33    4.20 
  13   5  -2   82.73    5.84 
 -13   5   2   84.86    6.18 
  11  -5  -2   10.88    3.35 
 -11  -5   2   13.08    2.83 
  11  -5  -2   11.61    1.73 
 -11  -5   2   15.04    2.74 
 -11   5   2   18.86    2.67 
  11   5  -2   16.60    2.67 
  -9  -5   2   49.17    4.42 
   9  -5  -2   54.56    5.51 
   9  -5  -2   47.42    3.56 
  -9  -5   2   51.40    4.39 
   9   5  -2   64.58    5.16 
  -9   5   2   66.08    5.03 
  -7  -5   2    7.42    2.09 
   7  -5  -2    5.57    2.86 
   7  -5  -2    8.14    1.70 
  -7  -5   2    5.18    2.10 
   7   5  -2   14.39    3.08 
  -7   5   2   10.38    2.61 
  -5  -5   2    8.58    2.26 
   5  -5  -2    9.40    3.20 
  -5  -5   2    7.79    1.98 
   5  -5  -2    9.49    1.80 
   5   5  -2    9.47    2.83 
  -5   5   2   12.15    2.47 
  -3  -5   2   11.58    2.51 
  -3  -5   2   12.37    2.05 
   3  -5  -2   11.29    1.96 
   3  -5  -2   10.64    3.15 
  -3  -5   2   19.87    3.97 
   3  -5  -2   17.76    2.87 
   1  -5  -2   38.11    3.27 
   1  -5  -2   37.85    3.84 
  -1  -5   2   32.72    3.42 
  -1  -5   2   38.54    4.73 
   1  -5  -2   37.16    4.23 
  -1  -5   2   36.23    3.18 
  -1  -5  -2   12.81    2.86 
   1  -5   2   18.00    2.19 
  -1  -5  -2   14.95    2.08 
  -1  -5  -2   15.68    3.08 
   1  -5   2   16.14    2.48 
   1  -5   2   21.55    3.84 
   3  -5   2   45.99    5.41 
  -3  -5  -2   45.78    3.92 
   3  -5   2   49.37    4.07 
  -3  -5  -2   49.77    4.83 
  -3  -5  -2   45.50    4.41 
  -3   5  -2   68.34    4.71 
   5  -5   2   15.38    3.84 
  -5  -5  -2   12.54    2.97 
  -5  -5  -2   14.75    3.03 
   5  -5   2   11.99    2.28 
  -5   5  -2   18.12    2.10 
  -7  -5  -2    2.33    1.86 
   7  -5   2    1.05    2.92 
  -7  -5  -2    2.05    2.04 
   7  -5   2   -0.28    1.74 
   7   5   2    0.10    1.67 
  -7   5  -2    2.61    1.41 
   9  -5   2   12.42    2.30 
  -9  -5  -2    9.32    2.53 
  -9  -5  -2   10.08    2.81 
   9  -5   2    2.44    3.32 
   9   5   2    9.51    2.17 
  -9   5  -2   12.40    1.79 
  11  -5   2    6.10    3.52 
  11  -5   2    5.67    1.92 
 -11  -5  -2    6.72    2.64 
 -11  -5  -2    6.33    2.11 
 -11   5  -2    8.71    1.73 
  11   5   2    4.49    2.02 
  13  -5   2   26.39    4.76 
  13  -5   2   21.62    2.95 
 -13  -5  -2   23.79    2.71 
 -13  -5  -2   26.27    3.86 
 -13   5  -2   32.30    2.85 
  13   5   2   28.69    3.20 
 -15  -5  -2    8.62    2.96 
  15  -5   2    3.36    3.42 
  15  -5   2    5.49    2.07 
 -15   5  -2    7.64    1.91 
  15   5   2    7.92    2.38 
  17  -5   2    3.14    3.06 
  17  -5   2   -0.96    1.55 
 -17  -5  -2   -1.52    2.32 
  17   5   2    0.23    1.89 
 -17   5  -2    1.99    1.54 
  19  -5   2    1.22    1.92 
 -19  -5  -2    5.16    3.02 
  19  -5   2    4.08    3.23 
  19   5   2    2.02    1.94 
 -19   5  -2    3.12    1.69 
  21  -5   2    3.74    2.03 
 -21  -5  -2    1.52    2.83 
  21  -5   2    3.13    3.03 
 -21   5  -2    3.45    1.94 
  21   5   2    5.33    2.15 
 -23  -5  -2   33.25    5.32 
  23  -5   2   30.66    3.34 
  23  -5   2   31.82    4.91 
  23   5   2   27.50    3.36 
 -23   5  -2   34.45    3.28 
  25  -5   2   10.27    3.80 
  25  -5   2   18.00    2.48 
 -25  -5  -2    9.86    3.97 
  25   5   2   18.83    2.76 
 -27  -5  -2    9.68    4.13 
  27  -5   2    7.33    3.40 
  27  -5   2   11.85    2.60 
  27   5   2   11.18    2.54 
  29  -5   2   42.76    4.14 
  29  -5   2   36.99    5.24 
 -29  -5  -2   37.70    6.09 
  29   5   2   49.21    4.69 
  31  -5   2   18.38    2.72 
 -31  -5  -2   13.57    4.83 
  31  -5   2   16.00    4.10 
  31   5   2   16.18    2.92 
 -33  -5  -2   16.43    5.13 
  33  -5   2    7.12    3.23 
  33   5   2    7.92    2.42 
 -35  -5  -2   22.15    5.57 
  35  -5   2    7.51    3.43 
  35   5   2   10.32    2.69 
  34  -6  -2    8.99    3.82 
 -34  -6   2    2.05    3.22 
 -34   6   2    5.84    2.79 
  34   6  -2    6.81    2.46 
  32  -6  -2   -4.51    2.41 
 -32  -6   2    1.01    3.38 
  32   6  -2    3.03    2.30 
 -32   6   2    1.15    2.39 
  30  -6  -2    1.72    3.07 
 -30  -6   2    3.76    3.42 
  30   6  -2    2.16    2.14 
 -30   6   2    4.10    2.47 
 -28  -6   2   18.81    4.62 
  28  -6  -2   15.70    4.26 
  28   6  -2   16.81    2.72 
 -28   6   2   21.91    3.20 
 -26  -6   2    4.10    2.95 
  26  -6  -2    5.80    3.26 
  26   6  -2    7.76    2.48 
 -26   6   2    6.97    2.66 
 -24  -6   2   10.29    3.54 
  24  -6  -2   14.86    4.11 
 -24   6   2   17.10    2.97 
  24   6  -2   20.67    2.80 
  22  -6  -2    2.54    2.75 
  22   6  -2    5.28    2.34 
 -22   6   2    4.23    2.47 
 -20  -6   2   23.70    3.76 
  20  -6  -2   19.29    4.47 
 -20   6   2   15.78    3.10 
 -18  -6   2   -0.32    1.95 
  18  -6  -2    2.13    2.69 
 -18  -6   2    0.33    2.21 
 -18   6   2    2.28    1.88 
  16  -6  -2   32.99    4.78 
 -16  -6   2   32.66    4.16 
 -16  -6   2   31.00    3.98 
 -16   6   2   35.92    4.03 
 -14  -6   2   -0.55    1.84 
  14  -6  -2    4.07    3.04 
 -14  -6   2    3.54    2.37 
 -14   6   2    1.62    2.28 
  14   6  -2    4.07    2.09 
  12  -6  -2   32.62    4.75 
 -12  -6   2   30.57    3.67 
  12  -6  -2   31.42    2.85 
 -12  -6   2   31.05    3.88 
 -12   6   2   44.33    4.18 
  12   6  -2   41.96    4.24 
  10  -6  -2    2.92    3.03 
 -10  -6   2    4.05    1.99 
 -10  -6   2    2.76    2.40 
  10  -6  -2    4.36    1.64 
  10   6  -2    6.98    2.74 
 -10   6   2    5.05    2.42 
  -8  -6   2   21.45    3.06 
   8  -6  -2   15.84    2.19 
   8  -6  -2   21.11    4.49 
  -8  -6   2   16.71    2.64 
  -8   6   2   19.87    2.99 
   8   6  -2   18.55    3.54 
   6  -6  -2    7.65    3.39 
  -6  -6   2   13.32    2.41 
   6  -6  -2   12.91    2.10 
  -6  -6   2   16.31    2.87 
  -6   6   2   18.24    2.80 
   6   6  -2   16.48    3.20 
  -4  -6   2    2.76    1.71 
  -4  -6   2   -2.09    1.87 
   4  -6  -2    5.50    3.17 
   4  -6  -2   -0.64    1.50 
  -4   6   2    3.37    2.51 
   4   6  -2   -0.04    2.98 
   2  -6  -2    6.06    3.19 
  -2  -6   2    6.42    1.86 
   2  -6  -2    3.83    2.07 
  -2  -6   2    9.87    3.59 
   2  -6  -2    4.30    1.97 
  -2  -6   2    4.03    2.17 
   0  -6  -2   36.14    4.54 
   0  -6   2   38.60    3.92 
   0  -6  -2   39.93    4.05 
   0  -6   2   45.39    5.55 
   0  -6   2   33.33    3.36 
   0  -6  -2   35.86    3.51 
  -2  -6  -2    3.12    2.83 
   2  -6   2    6.29    3.61 
  -2  -6  -2    3.57    2.39 
   2  -6   2    5.51    2.20 
  -2  -6  -2    5.69    2.21 
  -2   6  -2    5.85    1.86 
  -4  -6  -2    9.71    2.45 
   4  -6   2   12.38    3.82 
   4  -6   2    9.23    2.31 
  -4  -6  -2    8.15    3.19 
  -4  -6  -2    6.62    2.52 
  -4   6  -2   10.58    2.12 
  -6  -6  -2    8.67    2.77 
   6  -6   2   14.03    4.23 
  -6  -6  -2    7.98    2.95 
   6  -6   2    9.81    2.44 
  -6   6  -2    8.34    2.03 
   6   6   2    7.14    2.22 
  -8  -6  -2    8.01    2.74 
   8  -6   2   12.60    2.75 
  -8  -6  -2   13.75    3.25 
   8  -6   2   15.25    4.52 
   8   6   2   12.22    2.24 
  -8   6  -2   13.42    2.09 
 -10  -6  -2   16.05    3.12 
  10  -6   2   16.19    4.42 
  10  -6   2   17.06    2.74 
 -10  -6  -2   15.00    2.92 
  10   6   2   25.60    2.97 
 -12  -6  -2   12.54    3.33 
  12  -6   2    8.87    3.93 
  12  -6   2   10.68    2.53 
  12   6   2   11.40    2.40 
  14  -6   2    2.01    1.71 
  14  -6   2    2.96    3.06 
 -14  -6  -2    5.39    2.53 
  14   6   2    2.36    1.84 
  16  -6   2   13.19    2.27 
  16  -6   2   14.55    4.17 
 -16  -6  -2   15.92    3.79 
  16   6   2   16.75    2.62 
 -18  -6  -2   14.25    3.57 
  18  -6   2    6.53    1.97 
  18  -6   2    9.98    3.83 
  18   6   2    8.06    2.37 
  20  -6   2    5.72    3.37 
 -20  -6  -2    2.26    2.73 
  20  -6   2    2.33    1.71 
  20   6   2    2.20    2.03 
  22  -6   2   18.23    2.65 
 -22  -6  -2   12.69    4.09 
  22  -6   2   21.64    4.91 
  22   6   2   15.98    2.97 
  24  -6   2    4.25    1.97 
 -24  -6  -2    1.74    2.86 
  24  -6   2    0.23    3.22 
  24   6   2    0.35    1.95 
  26  -6   2    8.20    2.19 
 -26  -6  -2    8.26    3.63 
  26  -6   2    6.26    3.59 
  26   6   2    7.78    2.39 
 -28  -6  -2   21.55    5.43 
  28  -6   2   20.55    5.00 
  28   6   2   27.69    3.47 
  30  -6   2    3.70    3.30 
  30   6   2    7.23    2.47 
  32  -6   2    9.06    4.38 
 -32  -6  -2    4.38    3.17 
  32   6   2    9.00    3.09 
  29  -7  -2    6.07    3.78 
 -29  -7   2    3.02    2.60 
 -29   7   2    5.42    2.37 
  29   7  -2    2.65    2.18 
 -27  -7   2    1.74    2.63 
  27  -7  -2    5.34    3.61 
  27   7  -2    1.37    2.01 
 -27   7   2    1.79    2.14 
  25  -7  -2   25.35    5.11 
 -25  -7   2   24.46    4.17 
 -25   7   2   42.27    4.27 
  25   7  -2   35.48    4.18 
 -23  -7   2   -1.75    2.30 
  23  -7  -2    4.38    3.34 
  23   7  -2    3.50    2.33 
 -23   7   2    3.46    2.31 
  21  -7  -2   -1.38    2.56 
 -21  -7   2    1.08    2.33 
 -21   7   2    3.04    2.53 
  21   7  -2    2.64    2.24 
 -19  -7   2    3.34    2.36 
  19  -7  -2   32.37    4.84 
 -19   7   2    5.79    2.38 
  17  -7  -2   -3.39    2.55 
 -17  -7   2    4.31    1.94 
 -17   7   2   -0.99    2.25 
  15  -7  -2   11.79    4.07 
 -15  -7   2   12.78    3.38 
 -15  -7   2    8.06    2.56 
 -15   7   2   10.30    2.80 
 -13  -7   2   10.90    2.51 
 -13  -7   2   15.37    2.90 
  13  -7  -2   18.35    4.43 
  13   7  -2   13.95    2.71 
 -13   7   2   17.43    2.83 
 -11  -7   2    4.33    2.54 
 -11  -7   2    8.34    2.23 
  11  -7  -2    5.79    2.86 
  11   7  -2   11.02    2.89 
 -11   7   2    4.94    2.47 
  -9  -7   2    3.83    2.48 
   9  -7  -2   12.83    3.65 
  -9  -7   2    6.38    1.95 
  -9   7   2   12.81    2.94 
   9   7  -2   16.09    3.08 
  -7  -7   2    6.58    2.36 
   7  -7  -2    3.33    3.02 
  -7  -7   2    6.26    1.84 
  -7   7   2    6.85    2.46 
   7   7  -2    9.65    3.19 
   5  -7  -2    9.67    2.29 
  -5  -7   2    9.92    2.77 
   5  -7  -2    6.97    3.16 
  -5  -7   2    7.41    2.15 
  -5   7   2    7.14    2.38 
   5   7  -2    8.36    2.98 
   3  -7  -2    6.30    3.21 
  -3  -7   2    4.97    1.77 
   3  -7  -2    8.65    2.13 
  -3  -7   2    6.60    2.49 
  -3   7   2   13.86    2.77 
   3   7  -2    7.22    3.36 
   1  -7  -2    3.89    1.93 
   1  -7  -2    8.13    2.16 
   1  -7  -2    6.65    2.78 
  -1  -7  -2   19.51    3.96 
  -1  -7  -2   25.36    3.36 
   1  -7   2   31.30    5.22 
   1  -7   2   18.80    3.08 
  -1  -7  -2   21.13    2.88 
  -5  -7  -2    4.69    2.38 
   5  -7   2    1.81    1.92 
  -5  -7  -2    0.10    1.80 
   5  -7   2    2.37    3.15 
   5   7   2    3.54    1.94 
   7  -7   2    3.74    2.18 
  -7  -7  -2    4.51    2.26 
   7  -7   2    9.62    3.79 
  -7  -7  -2    8.72    2.92 
   7   7   2    5.83    2.23 
   9  -7   2   -0.10    1.67 
  -9  -7  -2    1.37    2.19 
   9  -7   2   -0.55    2.76 
   9   7   2   -0.43    1.79 
  11  -7   2   -0.68    1.87 
  11  -7   2    0.29    2.96 
 -11  -7  -2   -0.35    2.13 
  11   7   2    0.20    1.78 
  13  -7   2   26.48    5.08 
 -13  -7  -2   20.89    3.38 
  13  -7   2   21.61    3.07 
  13   7   2   30.27    3.41 
 -15  -7  -2   10.41    3.18 
  15  -7   2   14.32    2.54 
  15  -7   2   11.26    4.26 
  15   7   2   14.04    2.55 
  17  -7   2    8.61    2.25 
 -17  -7  -2    3.07    2.55 
  17  -7   2   11.43    4.08 
  17   7   2    2.63    2.04 
  19  -7   2   -0.20    3.15 
 -19  -7  -2    4.66    2.56 
  19  -7   2    6.62    1.98 
  19   7   2    4.95    2.10 
  21  -7   2    0.37    3.20 
 -21  -7  -2    3.76    2.69 
  21   7   2    1.10    2.04 
  23  -7   2    2.42    3.39 
 -23  -7  -2    1.66    2.69 
  23   7   2    3.24    2.20 
 -25  -7  -2   10.37    3.67 
  25  -7   2   11.62    4.03 
  25   7   2   18.66    3.01 
  20  -8  -2    4.32    3.52 
  20   8  -2    9.59    2.86 
  18  -8  -2   -0.57    3.15 
 -18  -8   2    4.28    1.86 
  16  -8  -2   -3.80    2.72 
 -16  -8   2    2.12    2.64 
 -16  -8   2    2.86    1.81 
 -16   8   2    0.97    2.20 
  14  -8  -2   -0.18    2.85 
 -14  -8   2   -1.56    2.39 
 -14  -8   2   -0.01    1.62 
 -14   8   2    6.03    2.36 
 -12  -8   2   11.87    3.20 
  12  -8  -2    8.90    3.81 
 -12   8   2   20.17    3.00 
 -10  -8   2    5.13    2.53 
  10  -8  -2   12.28    4.15 
 -10   8   2    8.86    2.44 
  10   8  -2    6.95    2.61 
   8  -8  -2    4.15    3.25 
  -8  -8   2    6.67    2.73 
   8   8  -2    0.32    2.33 
  -8   8   2    3.69    2.08 
   6  -8  -2    2.17    3.16 
  -6  -8   2    2.25    2.29 
  -6   8   2   -2.67    1.77 
   6   8  -2    1.42    2.75 
  -4  -8   2    3.92    2.37 
   4  -8  -2    6.96    3.66 
   4   8  -2    8.01    3.33 
  -4   8   2    6.70    2.40 
   2  -8  -2    0.10    2.87 
  -2  -8   2   -1.65    2.20 
   2   8  -2    2.38    3.09 
  -2   8   2    4.66    2.41 
   0  -8  -2   23.57    3.82 
   0  -8   2   27.96    3.83 
   0   8  -2   32.29    4.50 
  -2  -8  -2    0.41    2.15 
   2  -8   2    2.54    2.06 
  -2  -8  -2   -1.44    1.50 
  -2   8  -2    1.16    2.92 
  -4  -8  -2   17.93    2.93 
  -4  -8  -2   16.09    3.19 
   4  -8   2   19.58    2.93 
   4   8   2   21.96    2.90 
  -6  -8  -2   -0.93    2.14 
   6  -8   2   -4.22    2.58 
   6  -8   2    5.57    2.22 
   6   8   2   -0.37    1.65 
  -8  -8  -2    5.19    2.53 
   8  -8   2    9.48    2.39 
   8  -8   2   11.96    4.19 
   8   8   2   10.40    2.55 
  10  -8   2    3.47    3.64 
  10   8   2    6.67    2.24 
  12  -8   2   13.74    2.49 
 -12  -8  -2   10.45    2.83 
  12  -8   2   14.98    4.93 
  12   8   2   14.95    2.71 
  14  -8   2    3.38    3.49 
 -14  -8  -2    4.10    2.32 
  14   8   2    2.97    2.25 
 -16  -8  -2   12.85    3.28 
  16  -8   2   13.47    4.67 
  16   8   2   19.89    3.14 
 -18  -8  -2    2.75    2.22 
  18  -8   2    1.13    3.50 
  18   8   2    3.92    2.16 
 -48   0   3   13.29    4.36 
  48   0  -3   17.41    2.64 
 -46   0   3    1.51    3.16 
  46   0  -3    5.64    2.08 
 -44   0   3   -0.69    2.78 
  44   0  -3    0.44    1.70 
  42   0  -3   12.76    2.62 
 -42   0   3   12.58    3.82 
 -40   0   3    3.30    3.04 
  40   0  -3    6.22    2.00 
 -38   0   3   14.32    4.04 
  38   0  -3   19.22    2.59 
 -36   0   3   -0.36    2.88 
  36   0  -3    3.19    1.67 
 -34   0   3   15.22    4.13 
  34   0  -3   15.60    2.48 
  34   0  -3   12.39    2.22 
  32   0  -3    2.48    1.59 
 -32   0   3    5.04    3.24 
  32   0  -3    2.35    1.75 
 -30   0   3    9.73    3.38 
  30   0  -3    7.65    1.86 
  30   0  -3    8.45    2.01 
  28   0  -3   13.24    1.96 
  28   0  -3   17.02    2.28 
 -28   0   3   14.75    3.56 
  26   0  -3   28.55    2.78 
  26   0  -3   27.60    2.53 
 -26   0   3   24.50    3.39 
  24   0  -3   16.99    1.88 
 -24   0   3   17.80    2.72 
  24   0  -3   17.08    2.04 
  22   0  -3  244.21   13.56 
 -22   0   3  231.16   14.05 
  22   0  -3  228.54   13.21 
  20   0  -3    6.34    1.54 
  20   0  -3    4.45    1.20 
 -20   0   3    1.33    1.91 
  18   0  -3   20.75    2.28 
 -18   0   3   26.01    2.76 
  18   0  -3   23.65    1.98 
  16   0  -3    1.47    0.98 
 -16   0   3    4.52    1.65 
  16   0  -3    5.84    1.42 
 -14   0   3    0.85    1.37 
  14   0  -3    1.05    0.83 
  14   0  -3    1.35    1.16 
  12   0  -3   -0.57    0.91 
 -12   0   3    0.16    1.09 
 -12   0   3    1.16    1.20 
 -10   0   3  232.65   12.28 
 -10   0   3  213.50   12.15 
  10   0  -3  210.95   12.26 
  -8   0   3  237.53   13.14 
  -8   0   3  242.72   13.09 
   8   0  -3  232.84   13.20 
  -6   0   3    4.39    1.03 
   6   0  -3    3.21    1.03 
  -6   0   3    4.37    0.96 
  -4   0   3   16.38    1.29 
   4   0  -3   13.92    1.40 
  -4   0   3   11.19    1.40 
  -2   0   3  121.94    6.51 
  -2   0   3  118.70    6.65 
   2   0  -3  106.56    6.50 
   0   0   3   29.21    2.46 
   0   0  -3   31.33    2.20 
   0   0  -3   35.65    2.37 
   2   0   3  202.39   11.55 
  -2   0  -3  214.54   11.50 
  -2   0  -3  193.69   11.18 
   4   0   3  151.29    8.86 
  -4   0  -3  154.62    8.89 
  -4   0  -3  146.14    8.43 
   6   0   3    1.31    1.51 
  -6   0  -3    1.86    1.53 
  -6   0  -3    2.38    1.06 
  -8   0  -3   51.35    3.94 
   8   0   3   54.40    3.83 
  -8   0  -3   49.47    3.26 
  10   0   3    1.34    1.19 
 -10   0  -3    2.05    0.98 
 -10   0  -3   -0.27    1.64 
 -12   0  -3  102.01    6.14 
 -12   0  -3  106.44    7.04 
  12   0   3  106.64    6.67 
  14   0   3   20.45    2.49 
 -14   0  -3   25.06    3.02 
 -14   0  -3   20.51    2.02 
 -16   0  -3  272.28   16.12 
  16   0   3  274.68   15.63 
 -16   0  -3  263.14   15.02 
 -18   0  -3  320.59   18.78 
 -18   0  -3  298.95   17.46 
  18   0   3  333.67   18.26 
 -20   0  -3   36.57    4.28 
  20   0   3   38.13    3.60 
 -20   0  -3   38.56    2.94 
 -22   0  -3   59.41    4.27 
 -22   0  -3   64.39    6.01 
  22   0   3   69.90    5.21 
 -24   0  -3    3.93    1.66 
 -24   0  -3    3.57    3.08 
  24   0   3    2.80    2.04 
 -26   0  -3    2.35    1.47 
  26   0   3    1.23    2.27 
 -26   0  -3    3.72    3.01 
  28   0   3   85.06    6.71 
 -28   0  -3   81.50    7.57 
  30   0   3   -1.22    2.13 
 -30   0  -3    3.85    3.46 
  32   0   3   46.18    4.76 
 -32   0  -3   42.37    5.62 
  34   0   3   42.07    4.57 
 -34   0  -3   32.22    5.16 
  36   0   3   33.14    4.28 
 -36   0  -3   34.13    5.20 
 -38   0  -3    2.05    3.46 
  38   0   3    2.42    2.52 
 -40   0  -3    6.51    3.36 
  40   0   3    4.54    2.85 
  42   0   3   -2.07    1.86 
 -42   0  -3   -2.83    3.15 
 -47  -1   3   10.90    4.12 
  47   1  -3   18.15    2.70 
 -47   1   3   11.53    4.06 
 -45  -1   3    9.87    3.95 
  45   1  -3   18.08    2.92 
 -45   1   3   16.90    4.53 
  43  -1  -3   12.41    2.39 
 -43  -1   3    3.28    3.62 
  43   1  -3   10.02    2.30 
 -43   1   3   13.94    4.25 
 -41  -1   3    2.77    3.40 
  41  -1  -3   10.76    2.01 
  41   1  -3    4.44    2.05 
 -41   1   3    6.21    3.11 
 -39  -1   3    0.56    2.89 
  39  -1  -3    3.19    1.92 
 -39   1   3   -3.02    2.96 
 -37  -1   3    7.99    3.20 
  37  -1  -3    7.40    2.20 
  37  -1  -3    5.85    2.12 
 -37   1   3    4.37    3.47 
  37   1  -3    7.79    2.06 
  35  -1  -3   35.06    3.46 
 -35  -1   3   35.45    4.88 
  35  -1  -3   40.27    3.89 
  35   1  -3   35.95    3.40 
 -35   1   3   31.22    4.84 
  33  -1  -3    0.00    1.49 
  33  -1  -3    4.11    1.94 
 -33  -1   3    0.64    3.02 
 -33   1   3    0.23    2.75 
  33   1  -3    2.22    1.81 
 -31  -1   3   12.68    3.51 
  31  -1  -3   14.15    2.80 
  31  -1  -3   18.64    2.42 
  31   1  -3   20.67    1.99 
 -31   1   3   19.48    4.13 
  31   1  -3   17.48    2.46 
  29  -1  -3    2.41    1.90 
 -29  -1   3    3.78    2.48 
  29  -1  -3    3.59    1.71 
  29   1  -3    1.06    1.19 
 -29   1   3    4.23    2.64 
  29   1  -3    1.92    1.56 
 -27  -1   3    9.22    2.80 
  27  -1  -3   12.78    2.39 
  27  -1  -3    9.50    1.72 
  27   1  -3   16.33    2.18 
 -27   1   3   13.03    3.23 
  27   1  -3   13.53    1.81 
  25  -1  -3   83.51    5.92 
  25  -1  -3   89.00    5.42 
 -25  -1   3   77.06    6.38 
  25   1  -3  106.42    6.43 
 -25   1   3   99.98    7.30 
  25   1  -3  104.60    6.53 
  23  -1  -3   69.47    4.64 
 -23  -1   3   72.43    5.62 
  23  -1  -3   77.43    5.35 
 -23   1   3   87.69    6.44 
  23   1  -3   89.72    5.61 
  23   1  -3   91.04    5.73 
  21  -1  -3   50.55    3.78 
 -21  -1   3   32.52    3.60 
  21  -1  -3   41.40    2.93 
 -21   1   3   54.93    4.43 
  21   1  -3   58.44    3.76 
  21   1  -3   49.08    3.70 
  19  -1  -3   52.02    4.01 
 -19  -1   3   51.92    4.30 
  19  -1  -3   48.37    3.27 
  19   1  -3   59.76    3.99 
 -19   1   3   63.17    4.54 
  19   1  -3   58.39    3.92 
  17  -1  -3   32.82    3.06 
  17  -1  -3   30.00    2.21 
 -17  -1   3   37.18    3.27 
  17   1  -3   42.69    2.94 
  17   1  -3   38.08    2.76 
 -17   1   3   36.90    3.22 
  15  -1  -3    6.25    0.90 
 -15  -1   3    6.98    1.83 
  15  -1  -3    7.72    1.79 
 -15  -1   3    6.22    1.75 
 -15   1   3    7.83    1.70 
  15   1  -3    7.89    1.23 
 -13  -1   3   86.40    5.65 
 -13  -1   3   82.55    5.54 
  13  -1  -3   88.94    4.95 
  13  -1  -3   88.77    5.76 
  13   1  -3   93.17    5.26 
 -13   1   3   83.06    5.50 
  11  -1  -3   64.86    4.75 
  11  -1  -3   71.92    3.99 
 -11  -1   3   70.84    4.64 
 -11  -1   3   74.28    4.71 
 -11   1   3   86.90    6.03 
  11   1  -3  109.59    5.74 
  -9  -1   3   66.74    4.40 
  -9  -1   3   69.00    4.46 
   9  -1  -3   72.40    4.75 
   9   1  -3   86.19    5.02 
  -9   1   3   86.07    5.30 
  -7  -1   3  149.61    7.87 
   7  -1  -3  114.27    8.04 
  -7  -1   3  144.57    8.01 
  -7   1   3  191.35   10.68 
   7   1  -3  187.07   10.48 
  -5  -1   3   84.56    4.84 
   5  -1  -3   89.38    5.31 
  -5  -1   3   75.36    5.02 
   5   1  -3   84.97    5.25 
  -5   1   3   94.97    5.45 
   3  -1  -3  215.06   13.79 
   3  -1  -3  245.24   13.73 
  -3  -1   3  258.25   13.76 
  -3  -1   3  260.37   13.34 
  -3   1   3  264.64   14.20 
   3   1  -3  255.75   14.34 
   1  -1  -3   21.80    2.05 
  -1  -1   3   22.61    2.29 
   1  -1  -3   24.68    2.45 
  -1   1   3   21.40    1.89 
   1   1  -3   27.12    2.19 
  -1  -1  -3   16.49    2.17 
  -1  -1  -3   12.58    1.52 
   1  -1   3   16.58    2.03 
   1   1   3   17.08    1.72 
  -1   1  -3   16.00    1.77 
  -3  -1  -3  238.76   13.93 
   3  -1   3  239.77   13.69 
  -3  -1  -3  245.32   13.32 
   3   1   3  237.36   14.13 
  -3   1  -3  251.87   13.99 
  -3   1  -3  279.09   14.29 
   5  -1   3  155.99    8.69 
  -5  -1  -3  142.55    8.11 
  -5  -1  -3  136.18    8.92 
   5   1   3  130.76    7.58 
  -5   1  -3  124.39    7.43 
  -5   1  -3  133.75    7.65 
  -7  -1  -3   13.42    2.42 
   7  -1   3   12.99    2.15 
  -7  -1  -3   14.98    1.30 
  -7   1  -3   11.03    1.66 
   7   1   3   11.88    1.69 
  -7   1  -3   11.28    1.79 
  -9  -1  -3   54.21    4.92 
   9  -1   3   74.49    4.98 
  -9  -1  -3   73.87    4.03 
   9   1   3   64.13    4.15 
  -9   1  -3   62.65    4.17 
  -9   1  -3   50.98    3.98 
 -11  -1  -3   15.93    1.23 
 -11  -1  -3   12.77    2.53 
  11  -1   3   16.00    2.35 
 -11   1  -3   14.29    1.90 
  11   1   3   12.53    1.88 
 -11   1  -3   13.76    2.10 
  13  -1   3   46.16    3.95 
 -13  -1  -3   42.55    4.32 
 -13  -1  -3   46.55    2.75 
 -13   1  -3   35.90    3.20 
  13   1   3   37.37    3.27 
 -13   1  -3   45.27    3.68 
 -15  -1  -3  158.08    8.79 
  15  -1   3  178.07   10.13 
 -15  -1  -3  144.70   10.39 
 -15   1  -3  150.73    9.48 
 -15   1  -3  161.70    9.99 
  15   1   3  163.05    9.65 
  17  -1   3    7.99    2.34 
 -17  -1  -3   10.74    2.96 
 -17  -1  -3   11.08    0.98 
 -17   1  -3   12.74    2.26 
  17   1   3   14.19    2.28 
 -17   1  -3   12.28    2.79 
 -19  -1  -3   82.90    4.86 
 -19  -1  -3   94.65    7.03 
  19  -1   3   86.67    6.18 
  19   1   3  116.26    7.45 
 -19   1  -3  105.07    7.15 
 -19   1  -3  114.87    7.98 
 -21  -1  -3   25.10    1.76 
 -21  -1  -3   32.26    4.34 
  21  -1   3   24.22    3.04 
 -21   1  -3   31.53    3.28 
  21   1   3   34.70    3.50 
 -21   1  -3   33.23    4.00 
 -23  -1  -3   10.43    3.72 
  23  -1   3   11.01    2.72 
 -23   1  -3   10.26    3.21 
  23   1   3   12.13    2.68 
 -23   1  -3   12.57    2.73 
 -25  -1  -3   15.57    4.13 
  25  -1   3   15.62    2.93 
  25   1   3   23.16    3.31 
 -25   1  -3   19.62    4.10 
 -25   1  -3   19.06    2.99 
 -27  -1  -3   26.66    4.89 
  27  -1   3   23.28    3.36 
 -27   1  -3   28.33    3.28 
  27   1   3   27.83    3.81 
 -27   1  -3   29.06    4.34 
 -29  -1  -3    2.78    3.51 
  29  -1   3    1.84    2.41 
 -29   1  -3    0.83    2.20 
 -29   1  -3   -1.50    2.86 
  29   1   3    0.41    2.22 
  31  -1   3   46.68    4.85 
 -31  -1  -3   45.93    6.06 
  31   1   3   61.59    5.45 
 -31   1  -3   57.56    6.36 
 -33  -1  -3   21.23    5.10 
  33  -1   3   26.40    3.68 
  33   1   3   24.72    3.54 
 -33   1  -3   22.15    4.20 
 -35  -1  -3    6.91    3.66 
  35  -1   3   10.20    2.95 
  35   1   3    6.79    2.70 
 -35   1  -3   11.23    3.54 
  37  -1   3    9.90    3.23 
 -37  -1  -3   10.26    4.56 
 -37   1  -3    7.62    3.53 
  37   1   3   11.22    3.23 
  39  -1   3    6.33    2.65 
 -39  -1  -3    0.12    3.29 
 -39   1  -3   -1.95    2.62 
  39   1   3    2.28    2.32 
 -41  -1  -3    3.04    3.90 
  41  -1   3   23.20    3.64 
  41   1   3   15.02    3.80 
 -41   1  -3   13.80    3.85 
 -46  -2   3    4.12    3.57 
  46   2  -3    7.93    2.28 
 -46   2   3    5.89    3.25 
 -44  -2   3    8.99    4.18 
 -44   2   3    6.88    3.58 
  44   2  -3    9.95    2.59 
 -42  -2   3   15.01    4.31 
  42   2  -3   21.35    2.94 
 -42   2   3   10.22    3.88 
  40  -2  -3   10.22    2.91 
 -40  -2   3    8.26    3.78 
 -40   2   3   12.47    3.92 
  40   2  -3   11.80    2.33 
  38  -2  -3   20.67    3.05 
  38  -2  -3   16.03    2.67 
 -38  -2   3   22.49    4.44 
 -38   2   3   24.95    4.37 
  38   2  -3   29.96    3.25 
  36  -2  -3   46.15    4.64 
  36  -2  -3   37.72    3.83 
 -36  -2   3   44.44    5.65 
 -36   2   3   57.60    5.83 
  36   2  -3   54.36    4.53 
  34  -2  -3    2.88    1.97 
 -34  -2   3    5.07    2.79 
  34  -2  -3    2.63    2.15 
 -34   2   3    5.79    3.21 
  34   2  -3    5.78    1.91 
  32  -2  -3   41.64    4.33 
  32  -2  -3   38.92    3.84 
 -32  -2   3   35.06    5.02 
 -32   2   3   37.31    4.81 
  32   2  -3   42.33    3.69 
  30  -2  -3    9.78    2.32 
 -30  -2   3   11.63    3.58 
  30  -2  -3   12.97    2.99 
 -30   2   3   10.34    3.01 
  30   2  -3   11.69    2.35 
 -28  -2   3    8.15    3.21 
  28  -2  -3   10.61    2.12 
  28  -2  -3   14.63    2.77 
  28   2  -3   12.91    2.09 
 -28   2   3   13.18    3.04 
  26  -2  -3   21.71    2.56 
  26  -2  -3   27.32    3.30 
 -26  -2   3   21.38    3.46 
  26   2  -3   40.04    2.83 
 -26   2   3   39.06    4.11 
  26   2  -3   38.62    3.39 
 -24  -2   3    7.15    2.73 
  24  -2  -3    3.95    1.46 
  24  -2  -3    6.24    2.07 
 -24   2   3    6.29    2.14 
  24   2  -3    5.92    1.71 
  24   2  -3    7.17    1.18 
 -22  -2   3   65.70    6.02 
  22  -2  -3   83.66    6.07 
  22  -2  -3   92.37    5.43 
  22   2  -3  106.59    6.37 
  22   2  -3   93.00    5.85 
 -22   2   3  101.47    6.72 
  20  -2  -3   35.34    2.84 
 -20  -2   3   39.24    3.94 
  20  -2  -3   35.71    3.54 
  20   2  -3   43.12    2.98 
  20   2  -3   44.24    3.44 
 -20   2   3   48.88    3.81 
  18  -2  -3   40.03    4.26 
 -18  -2   3   64.91    4.96 
  18  -2  -3   59.82    3.76 
 -18  -2   3   60.88    4.52 
  18   2  -3   66.36    3.88 
 -18   2   3   56.40    4.41 
 -16  -2   3   25.01    3.02 
  16  -2  -3   25.82    1.96 
 -16  -2   3   23.32    2.70 
  16  -2  -3   25.59    3.04 
 -16   2   3   34.49    3.04 
  16   2  -3   33.14    2.32 
  14  -2  -3   77.47    4.67 
 -14  -2   3   85.57    5.73 
  14  -2  -3   85.78    5.87 
 -14  -2   3   78.65    5.50 
 -14   2   3   97.19    6.29 
  14   2  -3  102.25    5.80 
  12  -2  -3   18.62    2.38 
  12  -2  -3   18.51    1.33 
 -12  -2   3   18.92    2.37 
 -12  -2   3   26.16    2.46 
  12   2  -3   19.99    1.64 
 -12   2   3   19.54    2.18 
 -10  -2   3   70.40    4.89 
 -10  -2   3   71.29    4.97 
  10  -2  -3   76.79    5.20 
  10   2  -3   92.40    5.41 
 -10   2   3   90.06    5.74 
  -8  -2   3  121.68    7.67 
  -8  -2   3  129.75    7.64 
   8  -2  -3  127.25    8.01 
   8   2  -3  145.92    8.94 
  -8   2   3  172.82    9.33 
   6  -2  -3  117.89    7.50 
  -6  -2   3  120.84    7.04 
  -6  -2   3  115.07    7.21 
   6   2  -3  142.30    8.50 
  -6   2   3  150.66    8.11 
  -6   2   3  151.27    8.73 
  -4  -2   3   39.25    2.66 
  -4  -2   3   34.84    2.95 
   4  -2  -3   40.93    3.32 
   4  -2  -3   32.62    3.14 
   4   2  -3   50.86    3.58 
  -4   2   3   50.93    3.05 
  -2  -2   3  112.31    6.85 
  -2  -2   3  109.43    6.31 
   2  -2  -3  112.00    6.94 
   2  -2  -3  111.45    7.10 
  -2   2   3  133.43    7.63 
   2   2  -3  138.06    8.05 
   0  -2   3  142.64    7.65 
   0  -2  -3  113.97    7.45 
   0  -2  -3  116.53    7.69 
   0   2  -3  142.14    8.50 
   0   2   3  142.55    8.08 
  -2  -2  -3   22.47    2.76 
   2  -2   3   31.30    2.68 
  -2  -2  -3   34.71    2.63 
  -2   2  -3   24.45    2.52 
   2   2   3   29.56    2.22 
   4  -2   3   35.20    2.92 
  -4  -2  -3   35.04    2.69 
  -4  -2  -3   32.00    3.32 
  -4   2  -3   41.51    3.56 
  -4   2  -3   47.22    2.80 
   4   2   3   48.78    3.24 
  -6  -2  -3  135.37    8.63 
   6  -2   3  133.53    8.11 
  -6  -2  -3  129.86    7.73 
  -6   2  -3  166.78    9.86 
  -6   2  -3  161.94    9.12 
   6   2   3  160.48    9.46 
   8  -2   3   12.81    2.07 
  -8  -2  -3   12.80    1.48 
  -8  -2  -3   15.70    2.70 
   8   2   3   12.05    1.80 
  -8   2  -3   13.34    2.26 
  -8   2  -3   12.95    1.55 
 -10  -2  -3    1.73    0.91 
  10  -2   3    2.55    1.62 
 -10  -2  -3    3.67    1.96 
 -10   2  -3    1.49    1.64 
  10   2   3    4.07    1.54 
 -10   2  -3    2.09    1.37 
 -12  -2  -3   12.32    1.26 
 -12  -2  -3   12.24    2.72 
  12  -2   3   12.68    2.19 
  12   2   3   17.95    2.21 
 -12   2  -3   16.08    2.18 
 -14  -2  -3   11.64    2.99 
 -14  -2  -3   10.61    0.99 
  14  -2   3   10.77    2.03 
 -14   2  -3   14.32    2.17 
  14   2   3   14.88    2.27 
  16  -2   3   75.00    5.49 
 -16  -2  -3   63.27    5.90 
 -16   2  -3   92.66    6.27 
  16   2   3   86.85    6.12 
 -18  -2  -3   78.30    6.96 
  18  -2   3   96.88    6.56 
 -18   2  -3  106.51    7.40 
  18   2   3  108.97    7.26 
  20  -2   3   16.07    2.99 
 -20  -2  -3   20.91    4.38 
  20   2   3   21.24    2.83 
 -20   2  -3   24.97    3.44 
 -22  -2  -3   17.95    4.30 
  22  -2   3   25.27    3.46 
 -22   2  -3   32.50    3.99 
  22   2   3   30.43    3.53 
  24  -2   3   -0.84    2.18 
 -24  -2  -3   -0.71    3.04 
  24   2   3    1.35    1.88 
 -24   2  -3    2.21    2.47 
 -26  -2  -3    9.10    4.16 
  26  -2   3   -0.49    2.39 
 -26   2  -3    3.31    2.71 
 -26   2  -3    1.59    2.72 
  26   2   3    5.53    2.53 
 -28  -2  -3   44.32    6.15 
  28  -2   3   50.05    5.05 
 -28   2  -3   57.24    5.16 
  28   2   3   58.63    5.26 
 -28   2  -3   67.01    6.10 
 -30  -2  -3   16.70    4.79 
  30  -2   3   10.35    3.16 
 -30   2  -3    9.94    2.98 
 -30   2  -3   13.33    3.66 
  30   2   3   11.78    2.63 
  32  -2   3   12.62    3.37 
 -32  -2  -3   10.37    4.47 
 -32   2  -3   12.57    3.73 
  32   2   3   15.84    3.03 
 -32   2  -3   12.61    2.92 
  34  -2   3   43.74    4.87 
 -34  -2  -3   43.00    6.47 
 -34   2  -3   41.42    5.30 
  34   2   3   46.01    4.62 
 -36  -2  -3    7.53    4.29 
  36  -2   3    4.42    3.07 
 -36   2  -3   11.04    3.83 
  36   2   3   15.75    3.15 
 -38  -2  -3   -1.91    3.07 
  38  -2   3    5.36    2.87 
 -38   2  -3    8.58    3.39 
  38   2   3    1.72    2.51 
 -40  -2  -3   25.29    6.14 
  40  -2   3   34.38    4.23 
 -40   2  -3   43.77    5.27 
  40   2   3   30.48    4.26 
  42  -2   3   10.48    3.36 
 -42  -2  -3    0.75    3.37 
  42   2   3    3.09    2.59 
 -42   2  -3    9.11    3.23 
 -45  -3   3    1.77    3.17 
  45   3  -3    1.86    1.87 
 -45   3   3    8.85    3.80 
  43  -3  -3   12.76    3.22 
 -43  -3   3    9.92    3.86 
  43   3  -3   10.69    2.49 
 -43   3   3    7.19    3.89 
 -41  -3   3   11.26    3.66 
  41  -3  -3    6.45    2.21 
  41   3  -3    3.33    1.93 
 -41   3   3    3.03    3.18 
  39  -3  -3   20.96    3.55 
 -39  -3   3   15.39    4.30 
  39   3  -3   28.65    3.32 
 -39   3   3   25.54    4.25 
 -37  -3   3   10.82    3.81 
  37  -3  -3   16.71    3.12 
  37   3  -3   16.44    2.50 
 -37   3   3   21.19    3.95 
  35  -3  -3   38.95    4.31 
 -35  -3   3   39.22    5.14 
 -35   3   3   44.20    4.99 
  35   3  -3   42.92    3.97 
  33  -3  -3   19.78    3.34 
 -33  -3   3   14.06    3.99 
  33   3  -3   15.89    2.47 
 -33   3   3   15.20    3.11 
  31  -3  -3    1.51    1.30 
  31  -3  -3    0.95    2.33 
 -31  -3   3    8.75    3.44 
  31   3  -3    3.60    1.98 
 -31   3   3    4.80    2.89 
 -29  -3   3    2.81    2.58 
  29  -3  -3    1.38    1.64 
  29  -3  -3   -1.69    2.23 
 -29   3   3   -0.19    2.36 
  29   3  -3    3.49    2.06 
  27  -3  -3   22.03    3.55 
  27  -3  -3   17.53    2.34 
 -27  -3   3   26.77    4.21 
  27   3  -3   25.25    2.91 
 -27   3   3   26.69    3.39 
  25  -3  -3   13.77    2.02 
 -25  -3   3   22.23    3.73 
  25  -3  -3   20.30    3.33 
 -25   3   3   22.68    3.16 
  25   3  -3   24.94    2.82 
  23  -3  -3   23.02    2.38 
 -23  -3   3   31.65    4.15 
  23  -3  -3   28.27    3.85 
  23   3  -3   37.66    3.38 
  23   3  -3   34.84    2.46 
 -23   3   3   27.41    3.42 
 -21  -3   3   32.65    4.12 
  21  -3  -3   32.64    2.66 
  21  -3  -3   36.51    4.07 
 -21   3   3   38.73    3.51 
  21   3  -3   34.86    2.46 
 -19  -3   3   19.73    3.32 
 -19  -3   3   22.97    2.80 
  19  -3  -3   19.58    1.83 
  19  -3  -3   23.20    3.28 
 -19   3   3   22.30    2.61 
  19   3  -3   25.26    1.92 
  17  -3  -3   38.54    4.33 
  17  -3  -3   45.17    3.02 
 -17  -3   3   54.35    4.62 
 -17  -3   3   45.63    4.07 
 -17   3   3   48.15    4.13 
  17   3  -3   56.91    3.49 
  15  -3  -3   58.89    5.17 
 -15  -3   3   54.64    4.88 
 -15  -3   3   63.11    4.69 
  15  -3  -3   61.06    3.67 
 -15   3   3   56.31    4.40 
  15   3  -3   67.35    4.04 
 -13  -3   3   23.80    2.95 
  13  -3  -3   24.56    3.32 
 -13  -3   3   30.85    3.29 
  13  -3  -3   29.38    1.90 
  13   3  -3   22.87    2.02 
 -13   3   3   23.83    2.55 
  11  -3  -3    0.69    1.74 
 -11  -3   3    3.69    1.68 
 -11  -3   3    1.30    1.38 
  11  -3  -3    1.14    0.57 
  11   3  -3    0.00    1.14 
 -11   3   3    1.44    1.50 
   9  -3  -3   65.34    3.98 
  -9  -3   3   67.64    4.82 
  -9  -3   3   68.73    4.84 
   9  -3  -3   71.80    5.32 
   9   3  -3   77.30    5.23 
  -9   3   3   88.01    5.56 
   7  -3  -3   55.65    3.51 
  -7  -3   3   56.69    4.24 
  -7  -3   3   58.72    4.17 
   7  -3  -3   58.63    4.73 
  -7   3   3   74.88    4.82 
   7   3  -3   63.60    4.54 
  -5  -3   3   54.81    3.88 
  -5  -3   3   54.13    4.16 
   5  -3  -3   62.30    4.47 
   5  -3  -3   57.20    4.62 
   5  -3  -3   53.98    3.54 
   5   3  -3   67.47    4.73 
   3  -3  -3    0.14    1.63 
  -3  -3   3    0.29    0.90 
   3  -3  -3    1.38    1.41 
  -3  -3   3    1.36    1.29 
  -3   3   3    2.90    0.97 
   3   3  -3    6.22    1.84 
  -1  -3   3   37.83    3.21 
   1  -3  -3   34.31    3.27 
   1  -3  -3   34.00    3.37 
  -1  -3   3   40.24    2.63 
   1   3  -3   48.22    3.99 
  -1   3   3   47.28    3.15 
   1  -3   3   37.77    3.26 
  -1  -3  -3   42.04    3.60 
  -1  -3  -3   42.12    3.81 
  -1   3  -3   54.98    4.43 
  -1   3  -3   55.22    3.34 
   1   3   3   56.02    3.63 
  -3  -3  -3  143.11    9.33 
  -3  -3  -3  144.55    8.93 
   3  -3   3  146.98    8.86 
  -3   3  -3  175.83    9.92 
  -3   3  -3  197.17   11.08 
   3   3   3  174.84   10.33 
   5  -3   3  120.15    7.99 
  -5  -3  -3  138.51    8.06 
  -5  -3  -3  129.22    8.60 
  -5   3  -3  156.27    8.81 
   5   3   3  162.67    9.31 
   7  -3   3   80.85    6.10 
  -7  -3  -3   68.70    5.63 
  -7  -3  -3   71.14    4.72 
   7  -3   3   64.16    4.88 
   7   3   3   95.37    5.89 
  -7   3  -3   90.54    5.36 
  -9  -3  -3   66.12    5.37 
   9  -3   3   62.73    4.57 
   9  -3   3   75.19    5.86 
  -9  -3  -3   55.45    4.13 
  -9   3  -3   76.10    4.67 
   9   3   3   76.47    5.10 
 -11  -3  -3   42.33    3.10 
  11  -3   3   44.25    3.70 
  11  -3   3   46.96    4.70 
 -11  -3  -3   42.48    4.44 
  11   3   3   54.20    3.96 
 -11   3  -3   51.92    3.67 
 -13  -3  -3   46.27    3.08 
  13  -3   3   45.75    3.94 
 -13  -3  -3   42.73    4.69 
  13  -3   3   47.43    4.89 
 -13   3  -3   64.74    4.36 
  13   3   3   60.36    4.56 
  15  -3   3   23.03    3.11 
 -15  -3  -3   22.85    3.77 
  15  -3   3   24.03    3.79 
 -15  -3  -3   24.86    1.70 
  15   3   3   26.22    2.82 
 -15   3  -3   31.29    2.88 
  17  -3   3   14.03    2.68 
 -17  -3  -3   14.79    3.74 
  17  -3   3   14.51    3.64 
 -17   3  -3   13.48    2.47 
  17   3   3   12.58    2.57 
 -19  -3  -3   42.94    5.04 
  19  -3   3   42.57    4.27 
  19  -3   3   37.76    4.80 
 -19   3  -3   50.45    4.56 
  19   3   3   49.97    4.41 
  21  -3   3   23.24    3.57 
 -21  -3  -3   23.67    4.66 
  21  -3   3   19.78    3.89 
  21   3   3   29.09    3.36 
 -21   3  -3   28.81    3.71 
  23  -3   3   12.27    3.20 
  23  -3   3    8.35    3.69 
 -23  -3  -3   10.52    3.86 
  23   3   3    8.73    2.44 
 -23   3  -3    6.03    2.67 
  25  -3   3   42.02    5.37 
  25  -3   3   47.29    4.79 
 -25  -3  -3   46.99    6.19 
 -25   3  -3   45.26    4.81 
  25   3   3   48.45    4.51 
 -27   3  -3    7.75    2.98 
  27   3   3   10.19    2.62 
 -29  -3  -3   17.90    5.33 
  29  -3   3   27.95    4.07 
 -29   3  -3   22.05    3.68 
  29   3   3   21.67    3.06 
 -31  -3  -3   35.63    5.70 
  31  -3   3   31.60    4.33 
 -31   3  -3   37.09    4.50 
 -31   3  -3   35.19    3.90 
  31   3   3   28.14    3.52 
  33  -3   3   16.14    3.70 
 -33  -3  -3   11.41    4.40 
 -33   3  -3   20.63    3.32 
 -33   3  -3   13.08    3.24 
  33   3   3   18.60    3.15 
  35  -3   3    6.52    3.14 
 -35  -3  -3    4.28    3.56 
  35   3   3    9.72    2.90 
 -35   3  -3    7.87    3.29 
 -35   3  -3   12.60    3.13 
  37  -3   3   10.63    3.47 
 -37  -3  -3    9.13    4.26 
 -37   3  -3    7.98    3.22 
  37   3   3    8.68    2.77 
  39  -3   3   12.44    3.63 
 -39  -3  -3   25.89    5.35 
 -39   3  -3   17.66    3.52 
  39   3   3   25.55    3.61 
  42  -4  -3    9.64    2.89 
 -42  -4   3    8.74    4.23 
 -42   4   3    8.47    3.60 
  42   4  -3   10.36    2.50 
  40  -4  -3    3.41    2.31 
 -40  -4   3   -1.39    3.00 
 -40   4   3    0.60    2.73 
  40   4  -3    0.54    1.72 
 -38  -4   3   10.50    4.17 
  38  -4  -3   12.93    3.42 
 -38   4   3    6.43    3.25 
  38   4  -3    8.68    2.44 
 -36  -4   3    2.70    2.88 
  36  -4  -3    3.92    2.75 
  36   4  -3    5.04    2.12 
 -36   4   3    6.54    2.85 
 -34  -4   3    8.30    3.57 
  34  -4  -3    9.65    3.13 
 -34   4   3    9.98    3.17 
  34   4  -3    9.80    2.45 
  32  -4  -3   21.75    3.82 
 -32  -4   3   21.53    4.42 
  32   4  -3   35.14    3.55 
 -32   4   3   26.19    3.80 
  30  -4  -3   29.05    4.17 
 -30  -4   3   30.51    4.90 
  30   4  -3   39.90    3.92 
 -30   4   3   46.00    4.58 
  28  -4  -3   10.65    3.44 
 -28  -4   3   14.13    4.09 
 -28   4   3   14.66    2.89 
  28   4  -3   11.05    2.45 
 -26  -4   3   -0.51    2.88 
  26  -4  -3   -1.74    2.54 
 -26   4   3    0.02    2.22 
  26   4  -3    3.54    2.06 
 -24  -4   3    5.89    3.23 
  24  -4  -3    2.59    2.70 
 -24   4   3   -0.18    2.14 
  24   4  -3    0.99    2.04 
 -22  -4   3   28.29    4.24 
  22  -4  -3   24.75    4.00 
  22  -4  -3   20.39    1.95 
 -22   4   3   22.44    3.15 
  22   4  -3   24.73    2.00 
  20  -4  -3   25.29    3.84 
  20  -4  -3   31.94    2.35 
 -20  -4   3   25.34    3.69 
 -20  -4   3   30.44    4.53 
 -20   4   3   27.06    3.33 
  20   4  -3   31.11    2.44 
 -18  -4   3   11.07    2.75 
  18  -4  -3   11.47    1.41 
 -18  -4   3   16.14    3.14 
  18  -4  -3   11.99    3.22 
 -18   4   3   12.07    2.29 
  18   4  -3    8.55    1.62 
  16  -4  -3   12.22    1.35 
 -16  -4   3   16.90    3.24 
 -16  -4   3   13.48    2.85 
  16  -4  -3    9.97    3.00 
  16   4  -3   14.71    1.95 
 -16   4   3   17.55    2.67 
 -14  -4   3   57.26    4.76 
  14  -4  -3   50.28    4.93 
 -14  -4   3   40.23    4.08 
  14  -4  -3   44.83    3.04 
 -14   4   3   54.29    4.31 
  14   4  -3   48.29    3.65 
  12  -4  -3  116.05    9.07 
 -12  -4   3  122.98    8.49 
 -12  -4   3  147.31    8.88 
  12  -4  -3  137.23    7.65 
  12   4  -3  180.08   10.59 
 -12   4   3  175.78   10.91 
  10  -4  -3   59.60    5.24 
 -10  -4   3   52.62    4.15 
 -10  -4   3   47.67    4.18 
  10  -4  -3   51.21    3.36 
 -10   4   3   84.07    5.61 
  10   4  -3   70.43    5.15 
   8  -4  -3   30.85    3.81 
   8  -4  -3   41.84    2.81 
  -8  -4   3   43.33    3.50 
  -8  -4   3   33.99    3.43 
  -8   4   3   57.51    4.34 
   8   4  -3   50.42    4.20 
  -6  -4   3   24.90    2.60 
   6  -4  -3   31.40    2.41 
   6  -4  -3   31.22    3.66 
  -6  -4   3   29.29    3.02 
   6   4  -3   44.76    3.75 
  -6   4   3   37.76    3.57 
   4  -4  -3   20.66    3.10 
   4  -4  -3   21.58    2.11 
   4  -4  -3   24.79    2.91 
  -4  -4   3   20.65    2.58 
  -4  -4   3   23.56    2.23 
   4   4  -3   32.54    3.53 
  -2  -4   3   62.51    4.16 
   2  -4  -3   55.60    4.82 
   2  -4  -3   60.27    4.15 
  -2  -4   3   57.08    4.49 
   2  -4  -3   69.82    5.37 
   2   4  -3   86.21    6.32 
   0  -4  -3   11.90    2.42 
   0  -4   3   13.24    1.48 
   0  -4  -3    9.86    2.54 
   0  -4   3    8.03    2.05 
   0   4   3   12.01    1.66 
   0   4  -3   13.70    2.75 
   2  -4   3   73.69    5.65 
  -2  -4  -3   88.85    6.36 
  -2  -4  -3   89.18    6.19 
   2   4   3  107.60    6.82 
  -2   4  -3  115.98    6.58 
   4  -4   3    0.80    1.43 
  -4  -4  -3   -0.53    1.56 
   4  -4   3   -0.08    2.38 
  -4  -4  -3   -2.03    1.39 
   4   4   3   -0.53    1.21 
  -4   4  -3    0.14    0.84 
   6  -4   3   25.86    2.72 
   6  -4   3   25.85    4.13 
  -6  -4  -3   21.93    2.76 
  -6  -4  -3   20.34    2.94 
   6   4   3   35.72    2.99 
  -6   4  -3   31.14    2.29 
  -8  -4  -3   13.56    2.98 
  -8  -4  -3   12.33    2.16 
   8  -4   3   12.73    2.36 
   8  -4   3   15.04    3.52 
  -8   4  -3   20.68    1.87 
   8   4   3   23.88    2.49 
 -10  -4  -3   75.31    6.25 
  10  -4   3   59.17    6.22 
  10  -4   3   73.89    5.44 
 -10  -4  -3   80.59    5.28 
 -10   4  -3   98.92    5.92 
  10   4   3   96.61    6.44 
 -12  -4  -3    9.39    1.67 
 -12  -4  -3    9.45    3.01 
  12  -4   3    3.70    1.97 
  12  -4   3   11.81    3.61 
 -12   4  -3    7.22    1.48 
  12   4   3    6.17    1.92 
 -14  -4  -3   19.98    1.93 
  14  -4   3   17.83    3.94 
 -14  -4  -3   20.89    3.71 
  14  -4   3   19.33    2.71 
  14   4   3   23.36    2.85 
 -14   4  -3   26.05    2.54 
 -16  -4  -3    6.46    2.91 
  16  -4   3    2.66    1.88 
  16  -4   3   -0.75    2.74 
  16   4   3    2.85    1.93 
 -16   4  -3    4.24    1.80 
  18  -4   3    1.10    3.20 
 -18  -4  -3   10.31    3.46 
  18  -4   3    7.70    2.37 
  18   4   3    8.67    2.36 
 -18   4  -3    9.45    2.16 
  20  -4   3   37.92    3.97 
 -20  -4  -3   35.93    5.20 
  20  -4   3   39.71    5.23 
  20   4   3   47.56    4.26 
 -20   4  -3   43.88    4.10 
 -22  -4  -3   13.36    4.30 
  22  -4   3   21.60    4.15 
  22  -4   3   14.13    3.30 
 -22   4  -3   21.28    3.22 
  22   4   3   18.41    2.89 
 -24  -4  -3   13.38    4.20 
  24  -4   3    9.16    2.88 
 -24   4  -3   13.20    2.95 
  24   4   3   15.54    2.75 
  26  -4   3   39.15    5.06 
  26  -4   3   28.70    3.82 
 -26  -4  -3   35.75    5.29 
  26   4   3   45.82    4.14 
 -26   4  -3   34.77    3.97 
  28  -4   3   19.77    4.05 
  28  -4   3   29.98    4.04 
 -28  -4  -3   27.13    5.02 
  28   4   3   32.96    3.85 
  30  -4   3    3.12    2.58 
 -30  -4  -3    1.90    3.37 
  30   4   3    6.02    2.08 
 -32  -4  -3   18.51    4.90 
  32  -4   3   17.02    3.72 
  32   4   3   20.40    3.26 
  34  -4   3    0.63    2.21 
 -34  -4  -3   -0.94    2.78 
  34   4   3    0.39    2.07 
 -36  -4  -3   17.64    4.66 
  36  -4   3   16.22    3.58 
  36   4   3   14.64    2.97 
 -36   4  -3   18.92    3.38 
 -38  -4  -3   12.00    4.33 
  38  -4   3   11.39    3.28 
  38   4   3    7.48    2.76 
 -38   4  -3   16.42    3.13 
  39  -5  -3    2.80    2.73 
 -39  -5   3    6.34    3.60 
 -39   5   3    2.99    2.54 
  39   5  -3    2.44    2.02 
  37  -5  -3   -2.52    2.34 
 -37  -5   3    1.35    3.02 
 -37   5   3    2.77    2.86 
  37   5  -3    2.12    1.68 
  35  -5  -3    4.31    2.80 
 -35  -5   3    7.01    3.61 
  35   5  -3    6.82    2.32 
 -35   5   3    6.99    3.01 
  33  -5  -3   13.00    3.63 
 -33  -5   3   11.50    3.81 
  33   5  -3    8.67    2.58 
 -33   5   3   12.00    3.19 
 -31  -5   3   11.20    3.80 
  31  -5  -3   11.21    3.42 
  31   5  -3    7.93    2.33 
 -31   5   3    6.13    2.66 
 -29  -5   3   12.60    4.14 
  29  -5  -3   13.24    3.67 
  29   5  -3    8.86    2.54 
 -29   5   3    8.56    2.69 
 -27  -5   3   33.58    5.23 
  27  -5  -3   21.38    4.07 
 -27   5   3   35.15    3.89 
  27   5  -3   34.55    3.66 
 -25  -5   3    5.64    3.18 
  25  -5  -3    6.04    3.12 
 -25   5   3    3.72    2.28 
  25   5  -3   11.18    2.67 
  23  -5  -3   15.77    4.00 
 -23  -5   3   17.67    3.63 
 -23   5   3   15.84    2.95 
 -21  -5   3    4.03    2.91 
  21  -5  -3    6.44    3.34 
 -21  -5   3    1.76    2.72 
 -21   5   3    8.78    2.96 
 -19  -5   3    5.72    2.99 
  19  -5  -3    6.40    3.46 
 -19  -5   3    8.05    3.15 
 -19   5   3    4.67    2.40 
  19   5  -3    8.94    2.14 
  17  -5  -3   18.91    3.86 
 -17  -5   3   21.00    3.34 
 -17  -5   3   20.88    3.64 
  17   5  -3   24.03    2.77 
 -17   5   3   20.95    3.36 
  15  -5  -3   26.00    2.22 
  15  -5  -3   30.20    4.49 
 -15  -5   3   25.21    3.45 
 -15  -5   3   27.57    3.41 
 -15   5   3   41.51    4.10 
  15   5  -3   38.64    3.55 
 -13  -5   3   26.21    3.36 
  13  -5  -3   29.02    4.26 
  13  -5  -3   21.16    2.04 
 -13  -5   3   20.24    3.13 
  13   5  -3   40.63    3.78 
 -13   5   3   40.31    4.14 
  11  -5  -3    6.36    2.94 
 -11  -5   3    7.18    2.24 
 -11  -5   3    4.01    1.94 
  11  -5  -3    5.79    1.50 
  11   5  -3    8.51    2.43 
 -11   5   3    5.44    2.37 
  -9  -5   3   15.05    2.53 
  -9  -5   3   15.88    2.76 
   9  -5  -3   17.47    1.89 
   9  -5  -3   23.68    3.79 
   9   5  -3   22.93    3.35 
  -9   5   3   20.81    2.86 
  -7  -5   3   11.44    2.41 
   7  -5  -3   12.35    1.75 
   7  -5  -3    8.44    2.90 
  -7  -5   3    9.78    1.96 
  -7   5   3   14.53    2.62 
   7   5  -3   12.54    3.09 
  -5  -5   3    9.32    2.46 
  -5  -5   3   10.16    2.00 
   5  -5  -3   11.13    3.10 
   5  -5  -3   10.30    1.70 
   5   5  -3   13.24    3.18 
  -3  -5   3   18.93    2.19 
   3  -5  -3   17.97    2.05 
   3  -5  -3   15.89    2.86 
  -3  -5   3   11.60    2.37 
   3  -5  -3   15.45    3.10 
   3   5  -3   16.41    3.26 
  -1  -5   3    9.29    1.72 
   1  -5  -3    7.80    2.50 
  -1  -5   3    5.26    2.11 
   1  -5  -3    6.95    2.79 
   1  -5  -3    7.18    1.74 
   1   5  -3   11.68    3.19 
   1  -5   3   29.59    3.12 
  -1  -5  -3   23.39    3.33 
  -1  -5  -3   30.30    3.94 
  -1   5  -3   38.84    2.94 
  -1   5  -3   28.30    3.84 
   1   5   3   33.32    3.04 
   3  -5   3   13.38    2.73 
  -3  -5  -3   15.84    3.17 
  -3  -5  -3   11.41    2.79 
  -3   5  -3   12.53    1.70 
   3   5   3   15.33    1.90 
  -5  -5  -3    5.37    2.61 
   5  -5   3    5.97    3.39 
   5  -5   3    3.52    2.06 
  -5  -5  -3    4.35    2.23 
   5   5   3    7.55    1.97 
  -5   5  -3   10.89    1.55 
   7  -5   3   18.80    4.57 
   7  -5   3   14.76    2.52 
  -7  -5  -3   15.07    2.78 
  -7  -5  -3   14.25    3.20 
   7   5   3   11.17    2.02 
  -7   5  -3   11.66    1.61 
   9  -5   3    1.17    3.22 
  -9  -5  -3    0.18    2.00 
  -9  -5  -3    3.23    1.82 
   9  -5   3   -0.87    1.56 
   9   5   3    2.78    1.80 
  -9   5  -3    0.97    1.18 
  11  -5   3   35.12    3.66 
 -11  -5  -3   37.74    3.70 
 -11  -5  -3   43.92    4.69 
  11  -5   3   36.30    5.45 
  11   5   3   50.30    4.12 
 -11   5  -3   45.86    3.37 
  13  -5   3   15.55    4.48 
  13  -5   3   14.38    2.70 
 -13  -5  -3   11.47    3.30 
  13   5   3   10.65    2.41 
  15  -5   3    9.72    2.46 
  15  -5   3   10.79    3.69 
 -15  -5  -3   13.06    3.60 
  15   5   3   17.53    2.70 
 -17  -5  -3   -2.39    2.54 
  17  -5   3    5.30    2.36 
  17  -5   3    5.42    3.21 
  17   5   3    3.32    2.03 
 -19  -5  -3   18.11    4.19 
  19  -5   3   14.14    4.33 
  19  -5   3   16.74    2.72 
  19   5   3   17.87    2.66 
  21  -5   3   24.71    4.82 
  21  -5   3   21.54    3.04 
 -21  -5  -3   20.73    4.62 
  21   5   3   30.17    3.39 
  23  -5   3   43.31    4.20 
  23  -5   3   39.12    5.56 
 -23  -5  -3   40.04    5.68 
  23   5   3   53.71    4.74 
 -25  -5  -3    0.66    2.92 
  25  -5   3    1.10    2.99 
  25  -5   3   -0.21    1.94 
  25   5   3    2.63    2.05 
  27  -5   3   29.20    4.88 
 -27  -5  -3   32.23    5.54 
  27  -5   3   28.86    3.62 
  27   5   3   37.19    4.06 
  29  -5   3    2.72    2.09 
 -29  -5  -3    5.79    3.69 
  29  -5   3    3.84    3.36 
  29   5   3    2.34    2.09 
 -31  -5  -3    5.44    3.59 
  31  -5   3   13.84    2.75 
  31   5   3   11.52    2.94 
 -33  -5  -3    8.80    4.17 
  33   5   3   14.47    2.91 
 -35  -5  -3    2.99    3.31 
  35  -5   3    9.22    2.48 
  35   5   3    3.99    2.45 
 -35   5  -3    7.78    2.79 
  36  -6  -3    0.21    2.86 
 -36  -6   3    4.03    3.03 
 -36   6   3    4.76    2.98 
  36   6  -3    1.57    2.00 
  34  -6  -3   -1.95    2.68 
 -34  -6   3    6.81    3.90 
  34   6  -3   -2.68    1.49 
 -34   6   3   -0.05    2.05 
  32  -6  -3   -4.26    2.36 
 -32  -6   3    1.44    2.97 
  32   6  -3    1.12    2.25 
 -32   6   3    1.25    2.28 
 -30  -6   3   18.47    4.64 
  30  -6  -3   15.56    4.45 
  30   6  -3   18.76    3.11 
 -30   6   3   21.11    3.35 
  28  -6  -3   12.43    3.78 
 -28  -6   3   11.58    3.75 
 -28   6   3   10.90    2.97 
  28   6  -3    9.29    2.77 
  26  -6  -3   12.46    3.85 
 -26  -6   3    9.30    3.46 
  26   6  -3   12.29    2.89 
 -26   6   3   13.80    2.80 
  24  -6  -3    1.07    2.94 
 -24  -6   3   13.57    3.70 
  24   6  -3    7.20    2.50 
 -24   6   3   11.44    2.87 
 -22  -6   3    5.50    2.78 
 -22  -6   3    8.68    3.55 
  22  -6  -3    0.18    2.37 
 -22   6   3    2.01    2.37 
  20  -6  -3   -1.01    2.20 
 -20  -6   3   -3.90    1.81 
 -20  -6   3    5.15    2.51 
 -20   6   3    3.25    2.38 
 -18  -6   3   38.37    4.50 
  18  -6  -3   49.25    5.76 
 -18  -6   3   46.64    4.73 
 -18   6   3   59.32    5.33 
  16  -6  -3    5.21    3.05 
 -16  -6   3    2.15    2.25 
 -16  -6   3    4.87    2.58 
 -16   6   3    4.43    2.38 
  16   6  -3    5.75    2.25 
 -14  -6   3   20.84    3.30 
 -14  -6   3   20.44    2.92 
  14  -6  -3   19.80    4.31 
  14   6  -3   24.29    3.30 
 -14   6   3   28.18    3.36 
 -12  -6   3    9.65    2.88 
 -12  -6   3    6.44    2.06 
  12  -6  -3    5.63    3.31 
 -12   6   3   14.86    2.90 
  12   6  -3   15.35    2.81 
  10  -6  -3   20.81    4.39 
 -10  -6   3   22.36    3.33 
 -10  -6   3   21.46    2.88 
  10   6  -3   30.82    3.85 
 -10   6   3   30.36    3.65 
  -8  -6   3   12.55    2.33 
  -8  -6   3    7.32    2.77 
   8  -6  -3    8.40    1.99 
   8  -6  -3   10.05    3.79 
  -8   6   3    8.15    2.73 
   8   6  -3   12.70    3.16 
   6  -6  -3   30.94    2.84 
  -6  -6   3   23.89    3.37 
  -6  -6   3   25.45    2.85 
   6  -6  -3   27.95    4.39 
   6   6  -3   26.14    4.19 
  -6   6   3   30.59    3.71 
   4  -6  -3   13.83    3.63 
  -4  -6   3   13.82    2.92 
   4  -6  -3   10.70    2.16 
  -4  -6   3   17.07    2.35 
   4   6  -3   20.55    3.84 
  -2  -6   3   32.60    3.28 
  -2  -6   3   41.56    4.14 
   2  -6  -3   43.09    4.95 
   2  -6  -3   41.34    4.40 
   2  -6  -3   39.91    3.54 
   2   6  -3   38.36    4.72 
   0  -6   3    2.34    2.01 
   0  -6  -3    5.98    3.17 
   0  -6  -3    0.85    2.03 
   0   6  -3    1.86    3.02 
   0   6   3    0.64    1.74 
   0   6  -3    5.33    1.78 
   2  -6   3   -1.65    1.68 
  -2  -6  -3    2.07    2.31 
  -2  -6  -3    5.53    2.68 
  -2   6  -3    5.45    3.40 
   2   6   3    0.13    1.83 
  -4  -6  -3    3.09    2.30 
  -4  -6  -3    1.79    2.20 
   4  -6   3   -0.20    1.93 
   4   6   3    3.09    1.82 
   6  -6   3   11.02    4.04 
  -6  -6  -3    7.92    2.79 
   6  -6   3    5.43    2.25 
  -6  -6  -3    5.07    2.61 
   6   6   3    6.75    2.22 
  -8  -6  -3   43.78    4.77 
   8  -6   3   49.40    6.33 
  -8  -6  -3   43.61    4.56 
   8  -6   3   41.85    4.12 
   8   6   3   51.93    4.20 
  10  -6   3   10.30    4.32 
 -10  -6  -3    8.80    2.79 
  10  -6   3    8.89    2.46 
  10   6   3   12.41    2.32 
 -12  -6  -3    3.15    2.61 
  12  -6   3    0.10    1.78 
  12  -6   3    6.87    3.72 
  12   6   3    2.84    1.97 
  14  -6   3    2.92    1.89 
  14  -6   3   -2.98    3.09 
 -14  -6  -3    1.70    2.53 
  14   6   3    2.97    1.85 
 -16  -6  -3    3.18    2.45 
  16  -6   3    4.63    3.61 
  16  -6   3    0.81    1.76 
  16   6   3    3.11    2.04 
  18  -6   3    7.74    2.28 
 -18  -6  -3    6.00    3.01 
  18  -6   3    3.06    3.49 
  18   6   3    7.69    2.27 
  20  -6   3   10.65    2.47 
  20  -6   3   12.85    4.58 
 -20  -6  -3   12.76    3.82 
  20   6   3   13.02    2.53 
 -22  -6  -3   14.12    3.81 
  22  -6   3    8.58    2.37 
  22  -6   3   16.98    4.91 
  22   6   3   15.00    2.64 
  24  -6   3   12.69    4.38 
  24  -6   3    4.03    2.18 
  24   6   3    5.27    2.22 
  26  -6   3   17.75    2.77 
  26  -6   3   11.78    4.58 
 -26  -6  -3   15.32    4.29 
  26   6   3   23.93    3.30 
  28  -6   3    3.16    2.51 
 -28  -6  -3    4.54    3.45 
  28   6   3   -1.00    1.97 
 -30  -6  -3    4.04    3.46 
  30   6   3    6.44    2.51 
 -29  -7   3    1.44    2.86 
  29  -7  -3   -0.70    2.93 
 -29   7   3    3.14    2.73 
  29   7  -3    1.97    2.27 
  27  -7  -3    5.60    3.54 
 -27  -7   3   14.58    3.84 
 -27   7   3   15.15    3.20 
  27   7  -3   16.47    3.01 
  25  -7  -3   -3.34    2.66 
 -25  -7   3    0.37    2.22 
 -25   7   3    2.26    2.55 
  25   7  -3   -0.36    2.18 
  23  -7  -3    3.52    3.09 
 -23  -7   3   -1.75    2.06 
 -23   7   3    1.15    2.18 
  23   7  -3   -2.64    1.70 
 -21  -7   3   -2.11    1.98 
  21  -7  -3    1.84    2.83 
 -21  -7   3    5.57    2.78 
 -21   7   3    2.60    2.21 
  19  -7  -3    6.40    3.24 
 -19  -7   3    2.54    2.61 
 -19  -7   3    4.08    2.27 
 -19   7   3    6.13    2.55 
 -17  -7   3   10.35    2.71 
 -17  -7   3   12.87    3.11 
  17  -7  -3   16.18    4.33 
 -17   7   3   15.66    3.34 
  15  -7  -3   16.30    4.32 
 -15  -7   3   18.92    3.39 
 -15  -7   3   14.23    2.62 
 -15   7   3   17.29    3.00 
 -13  -7   3    2.08    2.53 
  13  -7  -3    4.01    3.03 
 -13  -7   3   -3.02    1.27 
  13   7  -3    3.51    2.22 
 -13   7   3    3.24    2.36 
 -11  -7   3    7.37    2.80 
  11  -7  -3    8.59    3.75 
 -11  -7   3   10.45    2.14 
 -11   7   3   11.74    2.87 
  11   7  -3   13.55    3.05 
  -9  -7   3    6.07    1.69 
  -9  -7   3    5.25    2.54 
   9  -7  -3    3.34    2.97 
   9   7  -3    2.81    2.59 
  -9   7   3    7.44    2.59 
   7  -7  -3    6.95    3.20 
  -7  -7   3    5.05    2.56 
  -7   7   3    3.36    2.21 
   7   7  -3    4.38    2.81 
   5  -7  -3   10.26    3.69 
  -5  -7   3   14.95    2.83 
   5   7  -3   16.82    3.85 
  -5   7   3   17.03    3.14 
   3  -7  -3   -0.66    1.55 
  -3  -7   3    2.52    2.28 
   3   7  -3    1.77    3.00 
  -1  -7   3    8.53    2.69 
   1  -7  -3   11.96    2.80 
   1  -7  -3    8.11    3.05 
  -1   7   3    8.55    2.29 
   1   7  -3    9.41    3.68 
  -1  -7  -3    3.91    2.26 
  -1  -7  -3   13.05    3.38 
  -1   7  -3    4.73    3.49 
   1   7   3    4.48    2.03 
  -3  -7  -3   -0.64    1.97 
  -3  -7  -3    4.93    2.72 
   3   7   3    0.70    1.45 
  -3   7  -3   -0.35    2.71 
  -5  -7  -3    0.36    2.66 
  -5  -7  -3   -0.52    2.04 
   5  -7   3    4.51    2.40 
   5   7   3    0.40    1.53 
  -5   7  -3   -2.09    2.81 
   7  -7   3    9.48    2.62 
  -7  -7  -3    5.68    2.65 
  -7  -7  -3    4.40    2.44 
   7   7   3    6.17    2.15 
   9  -7   3    3.40    2.01 
  -9  -7  -3    1.80    2.17 
   9   7   3    0.28    1.82 
 -11  -7  -3   16.62    3.45 
  11  -7   3   18.31    2.82 
  11   7   3   22.08    3.04 
 -13  -7  -3   15.49    3.60 
  13  -7   3   17.62    2.73 
  13   7   3   15.32    2.64 
  15  -7   3    6.35    2.01 
  15  -7   3    4.51    3.66 
 -15  -7  -3    3.95    2.63 
  15   7   3    6.88    2.25 
  17  -7   3   -1.01    3.25 
 -17  -7  -3    0.92    2.68 
  17  -7   3    3.39    1.76 
  17   7   3   -0.10    1.73 
 -19  -7  -3    0.70    2.07 
  19  -7   3    3.17    1.77 
  19  -7   3   -3.09    3.42 
  19   7   3    0.58    1.70 
  21  -7   3    1.18    1.82 
 -21  -7  -3    1.80    2.72 
  21  -7   3    3.53    3.96 
  21   7   3    8.33    2.41 
 -23  -7  -3   21.71    4.37 
  23   7   3   20.49    2.99 
 -25  -7  -3    2.73    2.87 
  25   7   3    2.42    2.06 
 -20  -8   3    3.51    2.85 
  20  -8  -3    1.58    3.08 
 -20   8   3    9.12    2.64 
 -18  -8   3    8.50    3.18 
  18  -8  -3   13.28    4.24 
 -18   8   3    7.96    2.88 
  16  -8  -3    2.32    2.91 
 -16  -8   3   -2.21    2.30 
 -16   8   3   -3.07    2.06 
 -14  -8   3    0.32    2.51 
  14  -8  -3    1.45    2.88 
 -14   8   3    1.98    2.36 
  12  -8  -3   -3.45    2.62 
 -12  -8   3    9.18    2.95 
 -12   8   3   -1.06    2.15 
 -10  -8   3    2.45    2.45 
  10  -8  -3   -1.30    2.74 
  10   8  -3    5.27    2.76 
 -10   8   3    0.47    1.92 
  -8  -8   3    1.13    2.22 
   8  -8  -3   -4.58    2.10 
   8   8  -3    3.21    2.74 
  -8   8   3    3.11    2.28 
   6  -8  -3   15.60    3.91 
  -6  -8   3    6.47    2.80 
   6   8  -3    7.20    3.07 
  -6   8   3    9.20    2.64 
  -4  -8   3    3.00    2.55 
   4  -8  -3    8.52    3.15 
   4   8  -3   -1.01    2.73 
  -4   8   3    1.48    2.27 
  -2  -8   3   26.84    3.80 
   2   8  -3   24.85    4.20 
  -2   8   3   21.40    3.28 
   0  -8  -3   17.54    3.37 
   0  -8   3    2.67    2.34 
   0  -8  -3    3.20    2.16 
   0   8  -3    6.31    3.54 
  -2  -8  -3    5.92    2.44 
  -2  -8  -3   11.00    2.97 
   2  -8   3    5.86    2.33 
  -2   8  -3   11.72    3.81 
  -4   8  -3    2.08    3.27 
   6  -8   3    2.20    2.18 
  -6  -8  -3   -1.61    1.93 
   6   8   3    4.70    1.98 
  -6   8  -3    2.26    3.34 
   8  -8   3    2.75    2.20 
  -8  -8  -3    3.42    2.18 
  -8   8  -3    7.55    3.64 
   8   8   3    1.54    1.80 
  10  -8   3   20.71    2.90 
 -10  -8  -3   16.05    3.65 
  10   8   3   21.35    2.81 
 -10   8  -3   16.69    4.50 
 -12  -8  -3    1.00    2.42 
  12  -8   3   -0.28    1.90 
 -12   8  -3    1.38    3.34 
  12   8   3    2.71    2.08 
 -14  -8  -3   14.72    3.08 
  14  -8   3   22.84    3.09 
 -14   8  -3   16.42    4.19 
  14   8   3   14.15    2.79 
 -16  -8  -3    2.38    2.44 
 -16   8  -3    3.51    3.29 
  16   8   3    1.08    1.93 
 -48   0   4    3.31    3.09 
  48   0  -4    7.12    1.84 
 -46   0   4   -2.69    2.69 
  46   0  -4    4.41    1.66 
 -44   0   4    2.71    3.29 
  44   0  -4    3.99    2.01 
  42   0  -4    8.57    2.33 
 -42   0   4   12.54    3.99 
  40   0  -4   10.73    2.07 
 -40   0   4   11.20    3.95 
 -38   0   4   21.53    3.95 
  38   0  -4   15.03    2.46 
  36   0  -4   37.16    3.35 
 -36   0   4   35.62    4.99 
  36   0  -4   33.90    3.42 
  34   0  -4    3.32    1.57 
  34   0  -4    6.73    1.87 
 -34   0   4    4.87    3.41 
 -32   0   4    6.05    3.28 
  32   0  -4    9.65    2.29 
  32   0  -4    8.92    2.09 
  30   0  -4    2.33    1.31 
 -30   0   4   -0.12    2.78 
  30   0  -4    2.19    1.67 
  28   0  -4   47.17    3.48 
 -28   0   4   44.61    4.71 
  28   0  -4   41.01    3.69 
  26   0  -4   20.47    2.39 
  26   0  -4   19.05    2.08 
 -26   0   4   17.87    3.12 
 -24   0   4   25.58    3.18 
  24   0  -4   23.34    2.59 
  24   0  -4   29.82    2.37 
 -22   0   4   28.72    3.27 
  22   0  -4   27.34    2.70 
  22   0  -4   27.08    2.29 
  20   0  -4    6.04    1.19 
 -20   0   4    5.20    1.88 
  20   0  -4    5.04    1.55 
  18   0  -4    6.17    1.51 
  18   0  -4    4.81    1.18 
 -18   0   4    4.29    1.65 
  16   0  -4   12.14    1.74 
 -16   0   4   15.32    2.04 
 -14   0   4   59.22    3.96 
  14   0  -4   53.94    3.91 
 -14   0   4   57.13    3.74 
 -12   0   4   12.00    1.47 
 -12   0   4    9.38    1.43 
  12   0  -4   11.49    1.65 
 -10   0   4   28.10    2.24 
 -10   0   4   28.38    2.24 
  10   0  -4   27.57    2.37 
  -8   0   4    5.99    1.22 
   8   0  -4    7.07    1.35 
  -6   0   4   79.24    4.86 
   6   0  -4   75.04    4.86 
  -6   0   4   83.48    4.75 
  -4   0   4    0.59    0.88 
   4   0  -4    1.96    0.95 
  -4   0   4    0.79    1.12 
  -2   0   4   85.56    5.46 
   2   0  -4   90.56    5.25 
   0   0   4   70.25    4.64 
   0   0  -4   73.01    4.45 
   0   0  -4   66.53    4.22 
  -2   0  -4    0.85    1.09 
  -2   0  -4    0.44    0.88 
   2   0   4    0.47    1.34 
  -4   0  -4  265.75   14.48 
   4   0   4  255.13   14.99 
  -4   0  -4  266.28   14.92 
  -6   0  -4   13.91    2.18 
  -6   0  -4   12.67    1.47 
   6   0   4   13.32    2.22 
   8   0   4    2.30    1.64 
  -8   0  -4    1.16    1.65 
  -8   0  -4   -0.61    0.94 
  10   0   4  111.32    7.05 
 -10   0  -4  109.30    7.18 
 -10   0  -4  103.45    6.35 
 -12   0  -4    9.05    1.29 
 -12   0  -4    6.47    2.30 
  12   0   4    6.53    2.00 
 -14   0  -4   46.05    3.49 
 -14   0  -4   64.47    4.80 
  14   0   4   53.48    4.31 
  16   0   4  444.53   24.33 
 -16   0  -4  437.79   24.65 
 -16   0  -4  407.05   23.43 
  18   0   4    0.74    1.79 
 -18   0  -4    0.99    2.29 
 -18   0  -4    0.95    1.24 
 -20   0  -4   16.97    1.96 
 -20   0  -4   16.01    3.26 
  20   0   4   18.55    2.73 
 -22   0  -4   67.66    4.68 
 -22   0  -4   78.09    6.50 
  22   0   4   76.76    5.82 
  24   0   4   24.77    3.65 
 -24   0  -4   25.84    4.21 
 -24   0  -4   21.03    2.34 
  26   0   4   62.91    5.38 
 -26   0  -4   43.35    5.63 
  28   0   4   72.50    6.09 
 -28   0  -4   63.58    6.70 
  30   0   4    0.06    2.33 
 -30   0  -4    0.58    2.84 
 -32   0  -4   10.75    3.89 
  32   0   4   18.45    3.40 
 -34   0  -4    4.89    3.42 
 -36   0  -4    2.23    3.35 
  36   0   4    2.94    2.68 
  38   0   4   24.96    4.09 
 -38   0  -4   22.79    4.80 
  40   0   4    2.13    2.89 
 -40   0  -4   11.28    4.36 
 -47  -1   4    4.42    3.26 
 -47   1   4    4.54    3.60 
  47   1  -4    3.70    1.73 
 -45  -1   4    4.24    3.52 
  43  -1  -4   15.49    2.27 
 -43  -1   4   14.32    4.19 
 -43   1   4   13.43    4.23 
  43   1  -4   13.23    2.25 
  41  -1  -4   10.58    2.42 
 -41  -1   4    6.64    3.51 
  41   1  -4    9.88    2.38 
 -41   1   4    3.56    3.30 
 -39  -1   4   -2.60    2.57 
  39  -1  -4   -0.59    1.91 
  39  -1  -4    2.17    1.58 
  39   1  -4    1.16    1.64 
 -39   1   4    0.94    3.13 
 -37  -1   4   26.55    4.34 
  37  -1  -4   34.99    3.32 
  37  -1  -4   38.68    3.80 
  37   1  -4   47.75    4.12 
 -37   1   4   50.42    5.69 
 -35  -1   4   13.97    3.88 
  35  -1  -4   13.00    2.24 
  35  -1  -4   13.57    2.51 
  35   1  -4   12.65    2.13 
 -35   1   4   11.10    3.72 
 -33  -1   4    5.98    3.37 
  33  -1  -4    3.34    2.10 
  33  -1  -4    3.02    1.71 
 -33   1   4    4.05    3.24 
  33   1  -4    3.97    1.92 
  31  -1  -4    4.82    1.80 
  31  -1  -4    2.61    1.47 
 -31  -1   4    1.26    2.76 
  31   1  -4    5.01    1.45 
 -31   1   4    3.11    2.96 
  31   1  -4    4.52    1.61 
  29  -1  -4   13.98    2.61 
  29  -1  -4   15.73    2.04 
 -29  -1   4   15.04    3.55 
  29   1  -4   22.38    2.30 
  29   1  -4   15.92    2.21 
 -29   1   4   13.65    3.55 
  27  -1  -4   35.26    3.48 
  27  -1  -4   28.36    2.59 
 -27  -1   4   34.32    4.04 
  27   1  -4   42.40    3.40 
 -27   1   4   44.42    4.37 
  27   1  -4   40.31    3.30 
  25  -1  -4  115.65    7.43 
  25  -1  -4  116.53    6.65 
 -25  -1   4   93.53    7.56 
  25   1  -4  138.96    8.32 
 -25   1   4  130.86    9.08 
  25   1  -4  140.18    8.30 
  23  -1  -4    3.62    1.67 
 -23  -1   4    4.02    1.82 
  23  -1  -4    1.25    0.89 
  23   1  -4    3.50    1.31 
 -23   1   4    3.02    1.94 
  23   1  -4    4.81    1.32 
  21  -1  -4   39.32    2.64 
  21  -1  -4   35.20    3.38 
 -21  -1   4   33.72    3.60 
  21   1  -4   44.34    3.23 
 -21   1   4   48.79    3.84 
  21   1  -4   40.86    3.17 
  19  -1  -4   15.04    1.38 
 -19  -1   4   14.89    2.39 
  19  -1  -4   13.20    2.19 
  19   1  -4   13.06    1.59 
 -19   1   4    9.71    2.11 
 -17  -1   4   19.90    2.34 
 -17  -1   4   25.12    2.59 
  17  -1  -4   21.50    1.67 
  17  -1  -4   24.33    2.58 
  17   1  -4   26.28    2.21 
 -17   1   4   25.35    2.61 
  15  -1  -4   61.85    3.53 
  15  -1  -4   60.66    4.44 
 -15  -1   4   57.66    4.29 
 -15  -1   4   59.62    4.33 
 -15   1   4   52.72    3.76 
  15   1  -4   54.01    3.56 
  13  -1  -4  231.06   13.11 
 -13  -1   4  232.06   12.87 
 -13  -1   4  200.89   12.77 
  13  -1  -4  232.16   12.19 
 -13   1   4  251.34   14.43 
  13   1  -4  259.87   14.23 
  11  -1  -4    9.05    1.72 
 -11  -1   4    9.03    1.48 
 -11  -1   4    8.39    1.70 
  11   1  -4   10.81    1.27 
 -11   1   4    9.17    1.36 
   9  -1  -4   21.39    2.31 
  -9  -1   4   26.50    2.38 
  -9  -1   4   25.12    2.05 
   9   1  -4   28.63    2.16 
  -9   1   4   30.46    2.44 
   7  -1  -4   32.22    2.78 
  -7  -1   4   29.36    2.63 
  -7  -1   4   35.09    2.38 
   7   1  -4   33.37    2.45 
  -7   1   4   35.63    2.64 
  -7   1   4   33.39    2.18 
  -5  -1   4  228.35   12.59 
   5  -1  -4  201.80   12.56 
  -5  -1   4  232.96   12.15 
   5   1  -4  269.76   14.47 
  -5   1   4  263.80   14.61 
  -5   1   4  253.14   14.34 
   3  -1  -4   64.99    4.42 
   3  -1  -4   59.29    4.18 
  -3  -1   4   68.39    4.41 
  -3  -1   4   64.81    3.66 
   3   1  -4   75.18    4.81 
  -3   1   4   82.83    4.87 
   1  -1  -4   23.53    2.43 
   1  -1  -4   22.93    2.13 
  -1  -1   4   26.27    2.44 
   1   1  -4   31.89    2.49 
  -1   1   4   26.64    2.39 
  -1  -1  -4    3.49    1.12 
  -1  -1  -4    4.59    1.52 
   1  -1   4    3.07    1.42 
  -1   1  -4   11.22    1.06 
  -1   1  -4   11.99    1.67 
   1   1   4    8.46    1.68 
  -3  -1  -4  134.92    7.81 
  -3  -1  -4  142.53    8.49 
   3  -1   4  131.54    8.28 
  -3   1  -4  121.35    6.85 
  -3   1  -4  105.73    6.55 
   3   1   4  121.06    6.96 
   5  -1   4    1.65    1.47 
  -5  -1  -4    0.63    0.77 
  -5  -1  -4    1.14    1.59 
  -5   1  -4    2.85    1.13 
   5   1   4   -1.25    1.08 
  -5   1  -4    2.43    1.31 
  -7  -1  -4   80.16    6.29 
   7  -1   4   94.53    6.19 
  -7  -1  -4   94.88    5.34 
  -7   1  -4   82.17    5.36 
   7   1   4   83.50    5.46 
  -7   1  -4   86.22    5.44 
   9  -1   4    2.93    1.57 
  -9  -1  -4    3.29    0.76 
  -9  -1  -4    4.15    1.82 
  -9   1  -4    6.83    1.60 
   9   1   4    4.53    1.59 
  -9   1  -4    4.26    1.55 
 -11  -1  -4   65.29    5.44 
  11  -1   4   70.67    5.20 
 -11  -1  -4   68.71    4.08 
 -11   1  -4   66.13    4.67 
 -11   1  -4   60.09    4.27 
  11   1   4   60.09    4.46 
 -13  -1  -4   80.73    4.61 
 -13  -1  -4   72.93    6.14 
  13  -1   4   79.29    5.88 
  13   1   4   83.80    5.37 
 -13   1  -4   65.65    4.77 
 -13   1  -4   70.59    5.27 
 -15  -1  -4   13.83    1.23 
 -15  -1  -4   15.86    3.00 
  15  -1   4   11.36    2.61 
 -15   1  -4   13.75    2.53 
  15   1   4   17.51    2.33 
 -15   1  -4   17.12    2.19 
 -17  -1  -4   48.04    3.00 
 -17  -1  -4   44.90    4.91 
  17  -1   4   52.90    4.53 
 -17   1  -4   46.48    3.86 
  17   1   4   52.81    4.23 
 -17   1  -4   50.51    4.47 
 -19  -1  -4   17.42    3.69 
 -19  -1  -4   19.81    1.54 
  19  -1   4   19.99    3.10 
 -19   1  -4   19.89    3.08 
 -19   1  -4   17.84    2.55 
  19   1   4   23.37    3.04 
 -21  -1  -4    8.62    1.02 
 -21  -1  -4    5.87    3.41 
  21  -1   4    7.73    2.62 
  21   1   4   11.89    2.63 
 -21   1  -4   11.24    2.52 
 -21   1  -4   11.14    3.16 
  23  -1   4   34.72    4.29 
 -23  -1  -4   42.99    5.40 
 -23   1  -4   34.23    4.10 
 -23   1  -4   26.19    3.29 
  23   1   4   30.81    3.44 
  25  -1   4  138.69    9.65 
 -25  -1  -4  133.45   10.59 
 -25   1  -4  119.01    8.89 
 -25   1  -4  115.70    7.71 
  25   1   4  121.34    8.41 
  27  -1   4   15.94    3.64 
 -27  -1  -4   11.75    4.42 
 -27   1  -4   12.13    3.81 
 -27   1  -4   13.91    2.69 
  27   1   4   15.21    3.51 
  29  -1   4   30.60    4.19 
 -29   1  -4   26.66    4.38 
 -29   1  -4   26.65    2.99 
  29   1   4   36.68    4.14 
 -31  -1  -4   35.05    5.56 
  31  -1   4   43.57    4.85 
 -31   1  -4   39.40    5.22 
  31   1   4   39.02    4.47 
 -33  -1  -4   19.35    4.88 
  33  -1   4   16.02    3.64 
 -33   1  -4   18.19    4.34 
  33   1   4   18.11    3.75 
  35  -1   4   13.65    3.56 
 -35  -1  -4   10.79    4.44 
 -35   1  -4    3.51    3.24 
  35   1   4    7.41    2.87 
  37  -1   4    4.22    2.80 
 -37  -1  -4    3.44    3.69 
  37   1   4    7.88    3.01 
 -37   1  -4    8.61    3.55 
  39  -1   4   19.51    3.50 
 -39  -1  -4    9.27    4.50 
 -39   1  -4    8.80    3.64 
  39   1   4   14.32    3.52 
  41  -1   4   32.97    4.45 
 -41  -1  -4   30.85    5.82 
  41   1   4   28.78    4.18 
 -41   1  -4   32.02    5.36 
 -46  -2   4    8.03    4.14 
  46   2  -4    0.16    1.76 
 -46   2   4   -1.22    3.18 
 -44  -2   4    6.07    3.64 
  44   2  -4    1.54    1.76 
 -44   2   4    0.15    2.85 
  42  -2  -4    8.02    2.53 
 -42  -2   4   12.81    4.08 
  42   2  -4   12.66    2.39 
 -42   2   4    9.01    3.96 
  40  -2  -4   12.46    3.13 
 -40  -2   4   14.64    4.21 
  40   2  -4   12.40    2.41 
 -40   2   4    8.56    3.47 
  38  -2  -4   14.41    3.20 
 -38  -2   4   11.04    3.82 
  38   2  -4   15.80    2.44 
 -38   2   4   22.80    4.05 
 -36  -2   4    0.85    2.98 
  36  -2  -4    2.62    2.21 
  36   2  -4    4.56    1.78 
 -36   2   4    3.42    2.89 
  34  -2  -4   14.00    2.22 
 -34  -2   4   12.42    3.78 
  34  -2  -4    9.13    2.83 
 -34   2   4   11.32    3.51 
  34   2  -4    7.02    2.09 
 -32  -2   4   -5.98    2.34 
  32  -2  -4   -3.35    1.72 
  32  -2  -4   -2.62    1.33 
 -32   2   4   -1.96    2.53 
  32   2  -4    1.70    1.94 
  30  -2  -4   11.72    1.96 
 -30  -2   4   10.37    3.29 
  30  -2  -4    9.75    2.77 
 -30   2   4   16.53    3.62 
  30   2  -4   13.07    2.56 
 -28  -2   4    9.58    3.02 
  28  -2  -4    9.44    2.55 
  28  -2  -4    8.23    1.93 
  28   2  -4   10.82    1.68 
 -28   2   4   11.30    3.08 
  28   2  -4   13.57    2.15 
 -26  -2   4    0.17    2.13 
  26  -2  -4    0.59    1.21 
  26  -2  -4    0.12    1.92 
  26   2  -4    1.20    1.48 
  26   2  -4    0.81    1.05 
 -26   2   4   -0.06    1.98 
 -24  -2   4   65.93    5.16 
  24  -2  -4   53.73    3.99 
  24  -2  -4   57.51    4.98 
  24   2  -4   75.04    5.08 
 -24   2   4   74.36    5.58 
  24   2  -4   72.05    4.71 
 -22  -2   4   47.36    4.33 
  22  -2  -4   48.52    4.39 
  22  -2  -4   46.77    3.35 
 -22   2   4   56.60    4.60 
  22   2  -4   59.84    3.87 
  20  -2  -4   47.64    4.17 
 -20  -2   4   44.66    3.96 
 -20  -2   4   44.47    3.99 
  20  -2  -4   40.92    3.00 
  20   2  -4   49.70    3.40 
 -20   2   4   49.24    4.05 
 -18  -2   4    7.98    2.04 
 -18  -2   4    6.70    1.95 
  18  -2  -4    6.77    1.04 
  18  -2  -4    6.75    2.12 
 -18   2   4    7.34    1.79 
  18   2  -4    6.60    1.16 
  16  -2  -4   93.59    5.33 
 -16  -2   4   93.79    6.38 
 -16  -2   4  103.18    6.48 
  16  -2  -4   88.55    6.51 
 -16   2   4  119.41    7.24 
  16   2  -4  108.01    6.56 
  14  -2  -4    0.96    1.42 
 -14  -2   4    0.07    1.40 
 -14  -2   4   -0.85    1.18 
 -14   2   4    0.34    1.33 
  14   2  -4    0.15    0.86 
 -12  -2   4   85.39    5.81 
 -12  -2   4   87.06    5.90 
  12  -2  -4   99.12    6.32 
  12   2  -4  116.77    6.53 
 -12   2   4  104.29    6.85 
 -10  -2   4    0.94    1.31 
  10  -2  -4    2.22    1.56 
 -10  -2   4   -0.51    1.13 
  10   2  -4    1.46    1.08 
 -10   2   4    0.53    1.29 
  -8  -2   4    9.48    1.62 
   8  -2  -4   10.48    2.10 
  -8  -2   4   10.67    1.69 
  -8   2   4    9.06    1.66 
   8   2  -4    8.12    1.33 
  -6  -2   4   23.30    1.95 
   6  -2  -4   18.79    2.51 
  -6  -2   4   21.13    2.32 
   6   2  -4   26.07    2.16 
  -6   2   4   21.86    2.21 
  -6   2   4   21.94    1.55 
   4  -2  -4  107.37    6.88 
   4  -2  -4  104.29    6.78 
  -4  -2   4  109.79    6.73 
  -4  -2   4  104.15    6.06 
   4   2  -4  119.30    7.04 
  -4   2   4  117.06    6.67 
  -2  -2   4  117.56    6.91 
   2  -2  -4  106.12    6.84 
   2  -2  -4  103.69    6.98 
  -2   2   4  142.04    7.47 
   2   2  -4  117.10    7.74 
   0  -2  -4  126.35    7.91 
   0  -2   4  129.82    8.04 
   0  -2  -4  136.84    8.27 
   0   2  -4  140.45    8.07 
   0   2   4  127.54    7.68 
  -2  -2  -4    6.78    1.94 
   2  -2   4    4.88    1.61 
  -2  -2  -4    5.66    1.41 
   2   2   4    9.59    1.51 
  -2   2  -4    5.77    1.67 
  -4  -2  -4   35.08    3.43 
   4  -2   4   34.70    3.05 
   4   2   4   37.08    2.91 
  -4   2  -4   37.28    3.21 
  -6  -2  -4   13.96    2.63 
   6  -2   4   13.97    2.19 
  -6  -2  -4   15.36    1.69 
   6   2   4   15.14    1.94 
  -6   2  -4   17.98    2.38 
  -6   2  -4   16.16    1.53 
   8  -2   4   39.03    3.63 
  -8  -2  -4   46.94    3.11 
  -8  -2  -4   40.62    4.13 
   8   2   4   48.17    3.52 
  -8   2  -4   48.59    3.81 
  -8   2  -4   40.93    3.14 
 -10  -2  -4   55.99    4.98 
  10  -2   4   52.01    4.37 
 -10  -2  -4   52.38    3.51 
  10   2   4   62.19    4.35 
 -10   2  -4   63.40    4.62 
 -10   2  -4   54.62    4.09 
 -12  -2  -4   18.99    1.65 
 -12  -2  -4   13.42    2.76 
  12  -2   4   17.89    2.70 
 -12   2  -4   21.55    2.78 
 -12   2  -4   23.39    2.54 
  12   2   4   21.16    2.61 
 -14  -2  -4   16.99    3.54 
 -14  -2  -4   19.43    1.66 
  14  -2   4   18.80    2.87 
  14   2   4   16.14    2.41 
 -14   2  -4   18.35    2.68 
 -14   2  -4   13.28    2.32 
 -16  -2  -4   11.25    1.10 
  16  -2   4    9.92    2.40 
 -16  -2  -4    5.60    2.85 
  16   2   4   21.36    2.81 
 -16   2  -4   17.23    2.91 
 -16   2  -4   22.52    2.96 
 -18  -2  -4   42.52    5.32 
  18  -2   4   57.91    4.93 
  18   2   4   63.24    4.90 
 -18   2  -4   52.65    4.79 
 -18   2  -4   56.25    5.01 
  20  -2   4    9.10    2.76 
 -20  -2  -4    8.30    3.25 
 -20   2  -4   10.08    2.93 
  20   2   4    8.70    2.60 
 -20   2  -4    9.79    2.95 
 -22  -2  -4    4.49    3.49 
  22  -2   4    4.51    2.64 
  22   2   4    0.29    2.14 
 -22   2  -4    1.92    2.61 
 -22   2  -4    2.31    2.38 
 -24  -2  -4   17.73    4.40 
  24  -2   4    8.85    3.21 
 -24   2  -4   11.96    3.24 
  24   2   4   17.91    3.15 
 -24   2  -4   14.95    3.55 
 -26  -2  -4   11.50    4.01 
  26  -2   4   16.42    3.37 
 -26   2  -4   16.38    3.51 
 -26   2  -4   20.56    3.96 
  26   2   4   21.84    3.13 
  28  -2   4   15.48    3.50 
 -28  -2  -4    7.10    3.61 
  28   2   4   15.44    3.03 
 -28   2  -4   17.93    3.05 
 -28   2  -4   21.50    3.66 
  30  -2   4   24.46    3.66 
 -30  -2  -4   16.53    4.58 
  30   2   4   18.99    3.41 
 -30   2  -4   21.04    3.99 
 -30   2  -4   21.52    3.21 
  32  -2   4   21.50    3.70 
 -32  -2  -4   24.18    4.91 
 -32   2  -4   18.43    3.12 
 -32   2  -4   19.40    3.81 
  32   2   4   21.88    3.33 
  34  -2   4   13.60    3.45 
 -34  -2  -4    5.25    3.78 
  34   2   4   12.41    3.38 
 -34   2  -4   13.65    3.53 
  36  -2   4   14.16    3.56 
 -36  -2  -4    6.65    3.70 
  36   2   4   13.38    3.32 
 -36   2  -4    9.44    3.31 
  38  -2   4   47.08    5.26 
 -38  -2  -4   43.73    6.68 
  38   2   4   43.10    4.92 
 -38   2  -4   38.89    5.06 
 -40  -2  -4    8.18    3.89 
  40  -2   4    6.26    2.45 
 -40   2  -4    6.40    2.99 
  40   2   4    4.72    2.59 
 -45  -3   4    9.98    3.95 
 -45   3   4   17.74    4.56 
  45   3  -4   12.79    2.52 
  43  -3  -4    9.89    2.93 
 -43  -3   4    6.96    3.91 
 -43   3   4    2.74    3.15 
  43   3  -4   13.19    2.52 
 -41  -3   4    5.96    3.59 
  41  -3  -4    5.87    2.42 
 -41   3   4    5.63    3.46 
  41   3  -4   14.18    2.44 
  39  -3  -4    0.79    2.24 
 -39  -3   4    3.09    3.02 
 -39   3   4    0.81    3.00 
  39   3  -4    0.59    1.66 
 -37  -3   4   23.06    4.33 
  37  -3  -4   24.91    3.55 
 -37   3   4   26.17    4.13 
  37   3  -4   28.58    3.32 
  35  -3  -4   13.46    3.31 
 -35  -3   4   11.32    3.48 
  35   3  -4   17.78    2.62 
 -35   3   4   13.58    3.60 
 -33  -3   4   12.21    3.79 
  33  -3  -4    7.50    2.89 
  33   3  -4   11.70    2.41 
 -33   3   4   10.00    3.16 
  31  -3  -4    4.90    2.73 
 -31  -3   4    3.13    2.92 
  31   3  -4    5.06    1.99 
 -31   3   4    3.71    2.66 
  29  -3  -4   30.16    4.21 
 -29  -3   4   24.62    3.81 
  29   3  -4   21.11    2.76 
 -29   3   4   16.47    3.16 
  27  -3  -4   18.30    3.27 
 -27  -3   4   21.20    3.68 
  27   3  -4   19.19    2.49 
 -27   3   4   28.42    3.43 
  25  -3  -4   15.21    1.65 
  25  -3  -4   16.40    3.43 
 -25  -3   4   16.01    3.49 
 -25   3   4   18.14    3.08 
  25   3  -4   18.00    1.74 
  25   3  -4   15.74    2.51 
 -23  -3   4   16.54    3.25 
  23  -3  -4   15.93    3.18 
  23  -3  -4   19.61    1.70 
 -23  -3   4   17.84    2.85 
  23   3  -4   16.55    1.73 
 -23   3   4   16.76    2.78 
 -21  -3   4   22.02    3.28 
  21  -3  -4   21.07    1.74 
 -21  -3   4   22.49    3.25 
  21  -3  -4   23.65    3.31 
  21   3  -4   19.88    1.79 
 -21   3   4   17.47    2.75 
 -19  -3   4   13.66    2.75 
 -19  -3   4   14.36    2.43 
  19  -3  -4   16.30    1.26 
  19  -3  -4   15.87    3.20 
  19   3  -4   15.56    1.59 
 -19   3   4   13.29    2.29 
 -17  -3   4   43.77    4.37 
  17  -3  -4   52.51    2.93 
  17  -3  -4   43.26    4.64 
 -17  -3   4   48.72    4.37 
 -17   3   4   50.80    3.89 
  17   3  -4   46.17    3.25 
  15  -3  -4   84.11    6.18 
 -15  -3   4   78.09    5.90 
 -15  -3   4   72.16    5.62 
 -15   3   4   86.39    5.91 
  15   3  -4   83.47    5.23 
 -13  -3   4    9.27    2.13 
  13  -3  -4    5.74    2.12 
 -13  -3   4    8.51    2.14 
 -13   3   4    6.46    1.94 
  13   3  -4    6.10    1.46 
  11  -3  -4   43.23    3.97 
 -11  -3   4   39.25    3.36 
 -11  -3   4   33.30    3.22 
 -11   3   4   50.96    3.93 
  11   3  -4   48.57    3.57 
  -9  -3   4   41.54    3.69 
  -9  -3   4   45.40    3.55 
   9  -3  -4   46.94    4.18 
   9   3  -4   58.74    3.94 
  -9   3   4   51.31    4.13 
  -9   3   4   54.58    3.23 
  -7  -3   4   29.51    2.63 
  -7  -3   4   31.92    3.06 
   7  -3  -4   32.67    3.31 
  -7   3   4   39.80    2.62 
   7   3  -4   42.39    3.34 
  -7   3   4   40.27    3.50 
  -5  -3   4   14.62    1.62 
   5  -3  -4   10.87    2.19 
  -5  -3   4   11.43    2.04 
   5  -3  -4   13.94    2.39 
  -5   3   4   16.66    1.51 
   5   3  -4   15.18    2.14 
  -3  -3   4    5.99    1.07 
   3  -3  -4    9.17    1.96 
  -3  -3   4    7.08    1.74 
   3  -3  -4    7.05    1.97 
  -3   3   4   12.98    1.43 
   3   3  -4   12.73    2.13 
  -1  -3   4   69.31    4.04 
  -1  -3   4   68.11    4.89 
   1  -3  -4   69.78    5.20 
   1  -3  -4   68.74    5.04 
   1   3  -4   90.00    6.30 
  -1   3   4   95.69    5.68 
   1  -3   4  104.67    7.23 
  -1  -3  -4  123.23    7.39 
  -1  -3  -4  116.99    7.81 
  -1   3  -4  155.07    9.81 
   1   3   4  161.33    9.22 
   3  -3   4   60.87    4.50 
  -3  -3  -4   59.26    4.33 
  -3  -3  -4   58.73    4.88 
  -3   3  -4   68.43    5.38 
   3   3   4   82.49    5.00 
  -5  -3  -4   37.09    3.83 
   5  -3   4   39.61    3.48 
  -5  -3  -4   45.17    3.39 
  -5   3  -4   52.64    3.13 
  -5   3  -4   50.64    4.32 
   5   3   4   48.77    3.70 
  -7  -3  -4   17.67    3.00 
   7  -3   4   16.69    2.33 
  -7  -3  -4   19.62    2.04 
   7   3   4   26.77    2.60 
  -7   3  -4   25.52    3.32 
  -7   3  -4   24.41    1.96 
  -9  -3  -4   11.61    2.68 
   9  -3   4   12.64    2.22 
  -9  -3  -4    9.05    1.60 
  -9   3  -4   13.65    1.62 
  -9   3  -4   13.25    3.05 
   9   3   4   14.54    2.13 
 -11  -3  -4   46.59    3.41 
  11  -3   4   46.69    4.12 
 -11  -3  -4   48.99    4.79 
 -11   3  -4   67.89    4.48 
  11   3   4   63.18    4.84 
 -11   3  -4   63.75    5.43 
  13  -3   4   61.21    5.14 
 -13  -3  -4   76.46    6.19 
 -13  -3  -4   64.93    4.27 
  13   3   4   84.20    6.09 
 -13   3  -4   91.75    5.90 
 -13   3  -4   89.92    6.69 
 -15  -3  -4   45.52    3.02 
  15  -3   4   49.40    4.43 
 -15  -3  -4   49.92    5.31 
 -15   3  -4   53.86    5.19 
  15   3   4   64.87    4.86 
 -15   3  -4   58.24    4.48 
  17  -3   4   15.45    2.94 
 -17  -3  -4   16.40    3.90 
 -17   3  -4   22.08    3.64 
  17   3   4   25.59    3.15 
 -17   3  -4   23.40    3.20 
 -19  -3  -4   21.98    3.96 
  19  -3   4   22.93    3.53 
 -19   3  -4   28.27    3.36 
 -19   3  -4   21.10    3.69 
  19   3   4   27.96    3.42 
 -21  -3  -4    4.85    3.15 
  21  -3   4    0.55    2.50 
  21   3   4    1.67    1.94 
 -21   3  -4    0.74    2.89 
 -21   3  -4    1.50    2.20 
 -23  -3  -4   29.40    4.86 
  23  -3   4   20.19    3.93 
 -23   3  -4   22.93    3.57 
  23   3   4   24.84    3.37 
 -23   3  -4   24.54    3.87 
  25  -3   4    2.61    2.63 
 -25  -3  -4   -3.86    2.71 
  25   3   4    3.30    2.31 
 -25   3  -4    0.59    2.15 
 -25   3  -4    5.68    2.95 
 -27  -3  -4   16.00    4.67 
  27  -3   4   17.58    3.66 
 -27   3  -4   14.28    3.06 
  27   3   4   17.85    3.04 
 -27   3  -4   15.36    3.55 
 -29  -3  -4   40.18    5.92 
  29  -3   4   44.58    4.88 
 -29   3  -4   44.19    4.66 
  29   3   4   39.57    4.38 
 -29   3  -4   40.44    5.03 
 -31  -3  -4    2.20    3.61 
  31  -3   4    6.26    3.01 
 -31   3  -4   15.58    3.59 
 -31   3  -4   11.91    3.55 
  31   3   4   17.59    3.12 
  33  -3   4   16.47    3.64 
 -33  -3  -4   16.09    5.04 
  33   3   4   11.57    3.17 
 -33   3  -4   13.70    3.34 
  35  -3   4   16.17    3.72 
 -35  -3  -4   14.18    4.43 
  35   3   4   19.52    3.42 
 -35   3  -4   22.74    3.31 
 -37  -3  -4    3.01    3.79 
  37  -3   4   15.42    3.59 
  37   3   4    8.65    3.12 
  39  -3   4   13.66    3.32 
 -39  -3  -4    8.20    4.72 
  39   3   4   14.91    3.62 
  42  -4  -4    6.15    2.87 
 -42  -4   4    1.35    3.62 
  42   4  -4    9.36    2.46 
 -42   4   4    2.69    3.26 
 -40  -4   4   11.35    4.16 
  40  -4  -4   22.06    3.74 
  40   4  -4   15.68    2.73 
 -40   4   4   13.42    3.72 
 -38  -4   4    8.66    3.87 
  38   4  -4   12.36    2.63 
 -38   4   4    7.33    3.27 
 -36  -4   4    3.27    3.37 
  36  -4  -4    8.60    3.26 
  36   4  -4    5.40    2.16 
 -36   4   4    8.05    3.13 
 -34  -4   4   12.52    3.94 
  34  -4  -4    8.69    3.16 
  34   4  -4   13.22    2.53 
 -34   4   4   11.73    3.29 
 -32  -4   4   39.28    5.22 
  32  -4  -4   37.59    4.58 
  32   4  -4   36.45    3.70 
 -32   4   4   35.05    4.14 
  30  -4  -4   20.22    3.65 
 -30  -4   4   18.89    4.04 
  30   4  -4   22.13    2.86 
 -30   4   4   20.17    3.29 
  28  -4  -4    3.16    2.25 
 -28  -4   4   -0.42    2.66 
 -28   4   4    1.09    2.21 
  28   4  -4    0.82    1.84 
  26  -4  -4    9.48    3.31 
 -26  -4   4   17.81    4.01 
 -26   4   4   15.26    3.15 
  26   4  -4   14.63    2.43 
  24  -4  -4   10.45    3.37 
 -24  -4   4    7.70    3.13 
 -24  -4   4    9.08    3.11 
 -24   4   4    9.20    2.87 
 -22  -4   4   14.30    3.41 
  22  -4  -4   15.11    3.47 
 -22  -4   4    8.34    3.06 
 -22   4   4   14.94    2.92 
  22   4  -4   20.58    2.01 
  20  -4  -4   19.74    3.82 
 -20  -4   4   21.66    3.14 
 -20  -4   4   25.52    3.86 
 -20   4   4   24.87    3.37 
  20   4  -4   26.20    2.37 
 -18  -4   4   34.28    3.98 
  18  -4  -4   29.87    4.28 
 -18  -4   4   39.49    4.20 
 -18   4   4   36.20    3.77 
  18   4  -4   35.69    3.09 
  16  -4  -4    7.79    2.70 
 -16  -4   4   10.51    2.68 
 -16  -4   4   10.97    2.80 
  16  -4  -4    9.08    0.87 
  16   4  -4   10.93    1.86 
 -16   4   4   12.30    2.52 
  14  -4  -4   41.56    4.65 
 -14  -4   4   49.69    4.43 
  14  -4  -4   46.15    2.85 
 -14  -4   4   41.96    3.98 
  14   4  -4   61.46    4.31 
 -14   4   4   54.19    4.63 
 -12  -4   4   32.48    3.35 
 -12  -4   4   34.29    3.49 
  12  -4  -4   28.38    3.83 
  12  -4  -4   30.31    2.19 
  12   4  -4   40.56    3.46 
 -12   4   4   50.12    4.03 
  10  -4  -4    4.43    2.16 
  10  -4  -4    3.06    0.92 
 -10  -4   4    4.74    1.51 
 -10  -4   4    3.22    1.78 
 -10   4   4    5.19    2.02 
  10   4  -4   11.67    2.28 
   8  -4  -4   10.01    2.52 
  -8  -4   4    6.88    1.98 
  -8  -4   4    6.41    1.70 
  -8   4   4   10.15    2.10 
   8   4  -4   10.84    2.14 
   6  -4  -4   -2.20    1.58 
  -6  -4   4    0.05    1.48 
  -6  -4   4    0.09    1.07 
  -6   4   4    0.41    0.92 
   6   4  -4   -0.37    1.71 
   4  -4  -4   75.28    5.58 
  -4  -4   4   65.05    4.51 
   4  -4  -4   76.35    5.64 
  -4  -4   4   71.42    5.21 
   4   4  -4  102.23    7.04 
  -4   4   4  101.20    6.10 
  -2  -4   4    6.21    1.83 
   2  -4  -4    5.66    2.05 
  -2  -4   4    8.81    1.33 
   2  -4  -4    7.46    2.21 
   2   4  -4   14.19    2.81 
  -2   4   4   11.03    1.55 
   0  -4  -4   76.81    5.81 
   0  -4   4   64.26    5.29 
   0  -4  -4   81.47    5.70 
   0   4  -4  104.19    7.21 
   0   4   4  102.74    6.29 
   0   4  -4   98.15    5.83 
  -2  -4  -4    3.84    2.05 
   2  -4   4    6.52    1.88 
  -2  -4  -4    6.38    1.92 
   2   4   4    8.30    1.63 
  -2   4  -4    7.69    0.96 
  -2   4  -4    7.45    2.55 
  -4  -4  -4   29.80    3.47 
   4  -4   4   26.85    3.07 
  -4  -4  -4   43.06    3.52 
   4   4   4   42.78    3.35 
  -4   4  -4   51.91    4.69 
  -4   4  -4   42.05    2.73 
   6  -4   4    9.49    2.33 
  -6  -4  -4   12.23    2.90 
  -6  -4  -4   12.12    2.32 
  -6   4  -4   19.38    1.57 
  -6   4  -4   16.66    3.00 
   6   4   4   17.59    2.39 
  -8  -4  -4   39.69    3.41 
  -8  -4  -4   34.21    3.98 
   8  -4   4   38.20    3.60 
  -8   4  -4   48.23    4.80 
  -8   4  -4   53.98    3.38 
   8   4   4   51.60    4.03 
 -10  -4  -4   -0.74    1.93 
 -10  -4  -4    1.15    1.49 
  10  -4   4    0.04    1.71 
 -10   4  -4   -2.85    2.51 
 -10   4  -4    1.33    1.10 
  10   4   4    0.31    1.58 
 -12  -4  -4   20.90    2.29 
  12  -4   4   20.61    2.94 
 -12  -4  -4   26.07    3.93 
 -12   4  -4   30.17    4.12 
  12   4   4   28.73    3.05 
 -12   4  -4   26.19    2.49 
 -14  -4  -4   25.68    3.94 
  14  -4   4   16.29    2.66 
 -14   4  -4   22.46    2.40 
 -14   4  -4   18.87    4.00 
  14   4   4   22.69    2.91 
 -16  -4  -4   20.82    3.90 
  16  -4   4   20.91    3.09 
 -16   4  -4   22.06    3.70 
 -16   4  -4   29.51    2.96 
  16   4   4   34.61    3.52 
 -18  -4  -4   18.05    3.71 
  18  -4   4   23.47    3.32 
 -18   4  -4   28.26    4.21 
  18   4   4   26.04    3.41 
 -20  -4  -4   31.04    5.00 
  20  -4   4   33.84    3.95 
  20   4   4   36.90    3.80 
 -20   4  -4   32.29    4.53 
 -22  -4  -4    1.06    2.65 
  22   4   4    0.95    2.16 
 -22   4  -4    1.12    2.70 
 -24  -4  -4   55.51    6.24 
  24  -4   4   50.40    5.16 
 -24   4  -4   51.12    5.62 
  24   4   4   60.04    5.03 
  26  -4   4   19.47    3.35 
 -26  -4  -4   20.90    4.84 
  26   4   4   24.72    3.42 
 -26   4  -4   24.89    3.94 
 -28  -4  -4   16.78    4.40 
  28  -4   4   17.52    3.91 
 -28   4  -4   22.87    3.87 
  28   4   4   13.81    2.74 
 -30  -4  -4   16.91    4.79 
  30  -4   4   29.82    4.04 
  30   4   4   22.58    3.37 
 -30   4  -4   20.32    3.70 
  32  -4   4    2.70    2.43 
 -32  -4  -4   -0.03    2.79 
  32   4   4   -1.10    2.06 
  34  -4   4   15.25    3.08 
 -34  -4  -4   21.67    5.27 
  34   4   4   13.54    3.14 
 -34   4  -4   14.10    3.64 
  36  -4   4    9.11    2.95 
 -36  -4  -4   12.59    4.36 
 -36   4  -4    8.06    3.23 
  36   4   4    6.63    2.76 
 -39  -5   4    3.49    2.88 
  39  -5  -4   -0.46    2.32 
 -39   5   4    0.72    2.79 
  39   5  -4   -4.38    1.62 
  37  -5  -4    4.12    3.00 
 -37  -5   4    5.97    3.33 
  37   5  -4    6.79    2.44 
 -37   5   4   10.69    3.39 
  35  -5  -4   21.03    3.99 
 -35  -5   4   15.28    4.19 
 -35   5   4    5.78    2.83 
  35   5  -4    8.99    2.57 
  33  -5  -4   12.25    3.69 
 -33  -5   4    9.37    3.77 
  33   5  -4   17.27    2.89 
 -33   5   4   13.89    3.33 
 -31  -5   4    7.19    3.49 
  31  -5  -4    1.86    2.75 
  31   5  -4    8.65    2.36 
 -31   5   4   -0.67    2.32 
  29  -5  -4   25.84    4.41 
 -29  -5   4   24.66    4.45 
 -29   5   4   25.18    3.67 
  29   5  -4   26.77    3.31 
  27  -5  -4    8.44    3.30 
 -27  -5   4   11.74    3.72 
  27   5  -4    4.08    2.07 
 -27   5   4    2.79    2.28 
 -25  -5   4   14.42    3.55 
  25  -5  -4    3.82    2.90 
 -25  -5   4    9.70    2.81 
 -25   5   4   15.02    2.95 
 -23  -5   4    6.40    3.08 
 -23  -5   4    9.58    2.91 
  23  -5  -4    6.66    3.00 
 -23   5   4    6.97    2.62 
 -21  -5   4    2.63    2.58 
 -21  -5   4    3.20    2.53 
  21  -5  -4    0.66    2.71 
 -21   5   4    8.60    2.83 
  21   5  -4    3.95    1.70 
 -19  -5   4   15.83    3.55 
 -19  -5   4   13.79    3.24 
  19  -5  -4   10.90    3.58 
  19   5  -4   15.52    2.20 
 -19   5   4   12.89    3.17 
 -17  -5   4   21.00    3.33 
  17  -5  -4   21.88    4.07 
 -17  -5   4   23.06    3.52 
  17   5  -4   24.30    2.84 
 -17   5   4   31.02    3.70 
  15  -5  -4   20.82    3.80 
 -15  -5   4   18.28    3.32 
 -15  -5   4   22.73    3.23 
 -15   5   4   30.41    3.72 
  15   5  -4   31.64    3.29 
 -13  -5   4   10.49    2.97 
  13  -5  -4    9.94    3.26 
 -13  -5   4   13.50    2.59 
 -13   5   4   20.90    3.07 
  13   5  -4   15.51    3.01 
  11  -5  -4   15.04    3.54 
 -11  -5   4   15.44    2.79 
 -11  -5   4   17.05    2.50 
  11  -5  -4   13.39    1.48 
 -11   5   4   15.76    3.01 
  11   5  -4   22.35    3.21 
  -9  -5   4    6.88    2.30 
  -9  -5   4    7.05    1.81 
   9  -5  -4    8.01    1.59 
   9  -5  -4    8.29    3.12 
  -9   5   4   12.95    2.72 
   9   5  -4    9.99    2.65 
   7  -5  -4   19.13    3.61 
  -7  -5   4   26.66    2.63 
  -7  -5   4   22.46    3.17 
   7   5  -4   33.81    3.84 
  -7   5   4   34.32    3.79 
  -5  -5   4    6.38    1.52 
   5  -5  -4    8.23    2.44 
   5  -5  -4    8.28    2.94 
  -5  -5   4    6.26    2.25 
   5   5  -4    7.89    2.83 
  -5   5   4   11.28    1.79 
  -3  -5   4    5.42    2.27 
   3  -5  -4    5.20    2.33 
  -3  -5   4    6.77    1.54 
   3  -5  -4    4.20    2.49 
   3   5  -4   13.02    3.26 
  -3   5   4    8.97    1.85 
   1  -5  -4    7.98    2.67 
   1  -5  -4    4.97    2.64 
  -1  -5   4    8.43    2.28 
   1   5  -4   10.38    3.33 
  -1   5   4   10.57    1.81 
   1  -5   4   23.31    3.08 
  -1  -5  -4   26.24    3.57 
  -1  -5  -4   30.28    3.70 
  -1   5  -4   45.47    4.81 
   1   5   4   33.67    3.13 
  -1   5  -4   37.54    2.68 
  -3  -5  -4   10.14    2.68 
   3  -5   4    7.37    2.24 
  -3  -5  -4    8.13    2.58 
   3   5   4   10.71    2.21 
  -3   5  -4   12.76    3.76 
   5  -5   4   38.62    3.91 
  -5  -5  -4   46.98    4.75 
  -5  -5  -4   36.49    3.95 
  -5   5  -4   43.86    4.90 
   5   5   4   49.47    3.91 
   7  -5   4    9.60    2.42 
  -7  -5  -4    5.86    2.56 
  -7  -5  -4    5.79    2.19 
   7   5   4    9.54    2.31 
  -7   5  -4    9.71    3.59 
  -9  -5  -4   31.07    3.88 
   9  -5   4   21.88    3.08 
  -9  -5  -4   26.52    3.32 
  -9   5  -4   37.67    4.77 
   9   5   4   33.28    3.42 
 -11  -5  -4   19.45    2.48 
 -11  -5  -4   14.67    3.29 
  11  -5   4   13.13    2.86 
 -11   5  -4   18.11    4.29 
  11   5   4   20.05    2.71 
  13  -5   4   25.17    3.17 
 -13  -5  -4   19.65    3.53 
  13   5   4   22.42    2.91 
 -13   5  -4   29.45    4.52 
 -15  -5  -4    1.33    2.32 
  15  -5   4   -1.39    1.90 
 -15   5  -4   -1.66    2.60 
  15   5   4    2.28    1.99 
  17  -5   4   25.96    3.47 
 -17  -5  -4   30.42    4.46 
  17   5   4   28.37    3.24 
 -17   5  -4   28.77    4.40 
 -19  -5  -4    3.71    2.97 
  19  -5   4    1.40    2.11 
  19   5   4    1.81    1.95 
 -19   5  -4    2.43    3.06 
 -21  -5  -4   60.34    6.76 
 -21   5  -4   75.00    6.87 
  21   5   4   78.45    6.06 
  23  -5   4   22.89    3.30 
 -23  -5  -4   30.04    4.85 
  23   5   4   32.74    3.63 
 -23   5  -4   24.18    4.19 
  25  -5   4   10.91    2.95 
 -25  -5  -4    2.77    3.59 
  25   5   4    6.06    2.27 
 -25   5  -4    6.01    3.48 
  27  -5   4    1.48    2.37 
 -27  -5  -4   -0.25    3.02 
  27   5   4    2.02    2.27 
 -27   5  -4    4.88    3.20 
 -29  -5  -4   -0.06    3.41 
 -29   5  -4    0.73    3.01 
  29   5   4    2.30    2.09 
 -31  -5  -4    7.34    3.84 
  31  -5   4   20.20    3.23 
 -31   5  -4    2.49    3.16 
  31   5   4    2.98    2.26 
 -33  -5  -4    9.38    4.03 
  33  -5   4   12.37    3.13 
  33   5   4    6.13    2.59 
 -33   5  -4   11.70    3.47 
  36  -6  -4    2.46    2.56 
 -36  -6   4    8.70    3.43 
  36   6  -4    7.73    2.70 
 -36   6   4    2.32    2.55 
 -34  -6   4    1.70    3.26 
  34  -6  -4    1.58    2.76 
  34   6  -4    1.98    2.03 
 -34   6   4    3.12    2.53 
  32  -6  -4   22.77    4.98 
  32   6  -4   28.44    3.65 
 -32   6   4   18.16    3.32 
  30  -6  -4   13.92    4.22 
 -30  -6   4   23.32    4.27 
  30   6  -4   18.32    3.06 
 -30   6   4   18.32    3.42 
  28  -6  -4   -1.81    2.53 
 -28  -6   4    7.19    3.41 
  28   6  -4   12.36    3.20 
  26  -6  -4    4.08    3.04 
 -26  -6   4    4.51    2.87 
 -26   6   4    8.32    2.73 
  26   6  -4    4.23    2.35 
 -24  -6   4    1.78    2.39 
  24  -6  -4    1.28    2.97 
 -24  -6   4    3.04    2.42 
 -24   6   4    2.17    2.35 
 -22  -6   4    0.23    2.31 
  22  -6  -4   -3.35    2.33 
 -22  -6   4   -1.82    1.78 
 -22   6   4    0.26    2.12 
 -20  -6   4   58.21    5.55 
 -20  -6   4   51.60    5.36 
  20  -6  -4   58.07    6.33 
 -20   6   4   77.73    6.31 
  18  -6  -4   15.11    4.03 
 -18  -6   4   19.03    3.25 
 -18  -6   4   12.34    2.95 
 -18   6   4   19.52    3.58 
  18   6  -4   22.23    2.84 
 -16  -6   4   11.07    3.08 
 -16  -6   4   15.87    2.78 
  16  -6  -4    7.96    3.21 
 -16   6   4   15.71    3.06 
  16   6  -4   14.94    2.41 
 -14  -6   4   21.83    3.44 
  14  -6  -4   18.74    4.12 
 -14  -6   4   21.37    2.90 
  14   6  -4   38.65    3.85 
 -14   6   4   27.64    3.74 
 -12  -6   4    9.92    2.86 
  12  -6  -4    9.15    3.49 
 -12  -6   4   11.95    2.13 
  12   6  -4   15.71    3.26 
 -12   6   4   14.74    3.06 
  10  -6  -4   16.15    3.85 
 -10  -6   4   14.57    2.36 
 -10  -6   4   16.61    3.05 
  10   6  -4   22.07    3.33 
 -10   6   4   13.02    3.06 
  -8  -6   4   46.40    4.05 
   8  -6  -4   46.85    5.41 
  -8  -6   4   51.47    4.69 
   8   6  -4   76.74    6.04 
  -8   6   4   61.20    5.63 
   6  -6  -4    4.56    2.73 
  -6  -6   4    5.66    2.67 
  -6   6   4    5.60    2.71 
   6   6  -4    5.89    3.24 
   4  -6  -4   34.07    4.62 
   4  -6  -4   38.87    4.17 
  -4  -6   4   28.93    3.83 
   4   6  -4   41.40    4.71 
  -4   6   4   41.81    3.50 
  -2  -6   4    0.27    2.05 
   2  -6  -4    1.16    2.19 
   2  -6  -4   -0.96    2.57 
   2   6  -4    4.62    3.10 
  -2   6   4    0.84    1.57 
   0  -6  -4    1.22    2.06 
   0  -6  -4    4.42    2.69 
   0  -6   4   -2.74    1.80 
   0   6  -4    1.89    3.27 
   0   6   4    0.60    1.67 
   2  -6   4    9.67    2.72 
  -2  -6  -4   12.24    3.27 
  -2  -6  -4   16.49    3.51 
   2   6   4   18.09    2.41 
  -2   6  -4   20.28    4.08 
  -4  -6  -4   -1.44    1.93 
  -4  -6  -4   -1.55    2.22 
   4  -6   4    0.15    1.97 
  -4   6  -4   -0.05    3.19 
   4   6   4   -0.66    1.67 
  -6  -6  -4   38.60    4.39 
  -6  -6  -4   33.72    4.08 
   6   6   4   41.08    3.83 
  -6   6  -4   52.75    5.51 
  -8  -6  -4   19.75    3.59 
  -8  -6  -4   26.97    3.18 
   8  -6   4   22.06    3.13 
   8   6   4   27.77    3.10 
  10  -6   4    5.90    2.27 
 -10  -6  -4    8.70    2.84 
 -10   6  -4    7.85    3.51 
  10   6   4    6.94    2.24 
  12  -6   4   -0.99    1.92 
 -12  -6  -4    0.37    2.26 
  12   6   4   -2.58    1.50 
 -12   6  -4   -2.94    2.76 
 -14  -6  -4    3.83    2.57 
  14  -6   4    4.90    1.99 
  14   6   4    2.28    1.77 
 -14   6  -4    2.12    3.08 
  16  -6   4    4.92    2.12 
 -16  -6  -4    1.61    2.49 
 -16   6  -4    3.29    3.49 
  16   6   4    2.38    1.89 
 -18  -6  -4   15.65    3.89 
  18  -6   4   12.72    2.53 
  18   6   4   24.27    3.10 
 -18   6  -4   21.14    4.26 
  20  -6   4   13.64    2.64 
 -20  -6  -4   14.89    3.95 
 -20   6  -4   20.89    3.99 
  20   6   4   11.74    2.75 
  22  -6   4    4.99    2.36 
 -22  -6  -4    1.28    2.51 
 -22   6  -4    2.98    3.41 
  22   6   4   -0.23    1.80 
 -24  -6  -4   10.22    3.80 
  24  -6   4    9.96    2.73 
  24   6   4   13.16    2.99 
 -24   6  -4   10.05    3.70 
 -26  -6  -4    2.76    3.21 
  26  -6   4    3.18    2.11 
  26   6   4   -2.07    1.77 
 -26   6  -4    4.25    3.47 
 -28  -6  -4   -0.18    3.28 
  28  -6   4   12.40    2.77 
  28   6   4    1.75    2.11 
 -28   6  -4    7.10    3.70 
 -29  -7   4   11.87    3.24 
  29  -7  -4    7.73    3.69 
  29   7  -4    2.75    2.28 
 -29   7   4    6.10    2.89 
  27  -7  -4    0.79    2.56 
 -27  -7   4    3.70    2.88 
  27   7  -4    2.71    2.31 
 -27   7   4    2.98    2.85 
  25  -7  -4   -2.65    2.53 
 -25  -7   4    4.88    2.46 
 -25   7   4    1.68    2.34 
  23  -7  -4    3.58    3.00 
 -23  -7   4    8.38    3.17 
 -23  -7   4    4.74    2.32 
 -23   7   4    1.02    2.69 
 -21  -7   4   11.86    2.98 
  21  -7  -4    5.45    3.28 
 -21   7   4   10.05    2.78 
 -19  -7   4   11.88    3.28 
 -19  -7   4   13.08    2.68 
  19  -7  -4   12.51    3.96 
 -19   7   4   16.54    3.38 
 -17  -7   4   26.97    3.35 
 -17  -7   4   25.07    3.83 
  17  -7  -4   26.94    4.53 
 -17   7   4   31.47    4.16 
 -15  -7   4    1.37    2.42 
  15   7  -4    2.27    2.35 
 -15   7   4    0.18    2.24 
 -13  -7   4    5.16    2.63 
  13  -7  -4    8.05    3.51 
  13   7  -4   10.71    2.88 
 -13   7   4    4.50    2.62 
  11  -7  -4   19.34    4.29 
 -11  -7   4   16.96    3.23 
  11   7  -4   13.32    3.21 
 -11   7   4   25.44    3.32 
   9  -7  -4   -3.30    2.11 
  -9  -7   4   -3.09    1.96 
   9   7  -4    3.43    2.69 
  -9   7   4    1.68    2.12 
  -7  -7   4   30.76    4.05 
   7  -7  -4   30.26    4.58 
   7   7  -4   32.51    4.24 
  -7   7   4   32.93    3.92 
  -5  -7   4    7.00    2.60 
   5  -7  -4    6.45    2.83 
   5   7  -4    8.15    3.17 
  -5   7   4    8.33    2.89 
  -3  -7   4    9.73    2.74 
   3  -7  -4    6.61    2.89 
   3   7  -4   17.26    3.94 
   1  -7  -4    4.40    2.41 
   1  -7  -4    2.16    2.12 
  -1  -7   4    3.46    2.33 
   1   7  -4    4.70    3.12 
   1  -7   4   -4.43    1.62 
  -1  -7  -4    9.79    2.77 
  -1  -7  -4    0.07    1.90 
  -1   7  -4   -1.92    2.98 
   1   7   4    2.76    1.60 
   3  -7   4   -0.92    1.92 
  -3  -7  -4    4.01    2.57 
  -3  -7  -4    0.37    2.00 
  -3   7  -4    0.97    3.19 
   3   7   4    2.78    1.84 
  -5  -7  -4   14.80    3.33 
  -5  -7  -4   13.27    3.29 
   5  -7   4   13.92    2.98 
  -5   7  -4   22.53    4.32 
   5   7   4   12.11    2.44 
   7  -7   4    1.66    2.17 
  -7  -7  -4   -1.96    2.25 
  -7   7  -4    4.88    3.52 
   7   7   4   -0.34    1.75 
   9  -7   4    8.49    2.56 
  -9  -7  -4    9.95    3.07 
  -9   7  -4   24.58    4.54 
   9   7   4   18.17    2.83 
  11  -7   4   13.17    3.05 
 -11  -7  -4   11.30    3.45 
  11   7   4   17.42    2.63 
 -11   7  -4   23.39    4.08 
 -13  -7  -4    2.92    2.59 
  13  -7   4   -0.36    1.88 
 -13   7  -4    4.42    3.62 
  13   7   4    6.19    2.15 
 -15  -7  -4    1.46    2.34 
  15  -7   4   -0.28    1.68 
  15   7   4    3.67    2.05 
 -15   7  -4    1.12    3.22 
  17  -7   4    9.23    2.49 
 -17  -7  -4    7.99    3.20 
 -17   7  -4   10.03    4.01 
  17   7   4    5.10    2.11 
 -19  -7  -4    1.59    2.71 
  19  -7   4   -0.30    1.98 
 -19   7  -4   -2.54    3.25 
  19   7   4    0.59    1.89 
 -21  -7  -4   10.97    3.64 
  21   7   4   24.74    3.32 
 -21   7  -4   20.23    4.09 
 -23  -7  -4    2.93    2.78 
  23  -7   4    0.08    1.53 
 -23   7  -4    1.67    3.48 
  23   7   4   -0.16    2.10 
 -20  -8   4   13.22    3.46 
  20  -8  -4   10.08    3.57 
 -20   8   4   17.08    3.64 
 -18  -8   4   -1.60    2.40 
  18  -8  -4   -0.55    2.52 
 -18   8   4    4.18    3.04 
 -16  -8   4   -0.10    2.35 
  16  -8  -4    5.65    3.20 
 -16   8   4    2.09    2.48 
 -14  -8   4    4.15    2.89 
  14  -8  -4   -3.13    2.16 
 -14   8   4    2.57    2.35 
 -12  -8   4    4.87    2.67 
  12  -8  -4    1.36    2.79 
 -12   8   4    3.61    2.41 
  12   8  -4    0.25    2.28 
 -10  -8   4    2.67    2.62 
  10  -8  -4   11.51    3.51 
  10   8  -4    5.38    2.68 
 -10   8   4    6.67    2.73 
   8  -8  -4   20.31    3.74 
  -8  -8   4   11.96    3.58 
   8   8  -4   13.63    3.30 
  -8   8   4    6.78    2.51 
  -6  -8   4   -0.11    2.60 
   6   8  -4    2.11    2.86 
  -6   8   4   -1.13    2.06 
  -4  -8   4   13.41    3.39 
   4  -8  -4   16.61    3.93 
   4   8  -4   13.85    3.72 
  -4   8   4   14.11    2.94 
   2  -8  -4   21.95    3.48 
  -2  -8   4    9.27    3.08 
   2   8  -4   13.35    3.76 
  -2   8   4   16.33    3.13 
   0  -8  -4    5.08    2.32 
   0  -8  -4   11.71    2.81 
   0   8  -4    8.15    3.50 
  -2   8  -4   -1.86    3.10 
   4  -8   4    1.30    1.84 
  -4  -8  -4    4.09    2.03 
  -4   8  -4    2.25    3.26 
  -6   8  -4   -3.19    2.97 
  -8  -8  -4   20.12    3.53 
   8  -8   4   20.81    3.31 
  -8   8  -4   36.44    5.34 
  10  -8   4    3.23    2.04 
 -10  -8  -4    5.46    2.68 
 -10   8  -4    4.31    3.63 
  10   8   4    1.96    1.87 
  12  -8   4    6.75    2.28 
 -12  -8  -4    5.55    2.39 
 -12   8  -4    8.90    3.97 
  12   8   4   10.57    2.56 
  14  -8   4    4.48    2.34 
 -14  -8  -4    0.33    2.24 
 -14   8  -4   -0.05    3.19 
  14   8   4   -1.56    1.75 
 -48   0   5    5.29    3.38 
 -46   0   5    1.69    3.29 
 -44   0   5   -2.91    2.36 
  44   0  -5    3.54    1.62 
 -42   0   5   41.15    5.81 
  42   0  -5   50.86    4.17 
 -40   0   5   35.14    5.07 
  40   0  -5   38.95    3.55 
 -38   0   5   15.17    3.87 
  38   0  -5   16.06    2.34 
  36   0  -5   15.02    2.49 
  36   0  -5   19.95    2.42 
 -36   0   5   18.86    4.24 
 -34   0   5   20.34    4.33 
  34   0  -5   15.80    2.72 
  34   0  -5   22.43    2.44 
  32   0  -5    4.34    1.71 
  32   0  -5    6.22    1.85 
 -32   0   5    7.37    3.32 
  30   0  -5   60.48    4.18 
  30   0  -5   56.29    4.66 
 -30   0   5   53.72    5.56 
 -28   0   5    1.83    2.25 
  28   0  -5   -0.76    1.36 
  28   0  -5    1.09    1.24 
  26   0  -5   27.60    2.33 
 -26   0   5   25.05    3.46 
  26   0  -5   21.68    2.61 
  24   0  -5    7.46    1.36 
  24   0  -5    3.83    1.74 
 -24   0   5    6.88    2.14 
  22   0  -5    1.50    1.31 
  22   0  -5   -0.39    0.97 
 -22   0   5    1.36    1.77 
  20   0  -5   50.82    3.25 
  20   0  -5   43.19    3.69 
 -20   0   5   51.65    4.10 
 -18   0   5    5.24    1.71 
  18   0  -5    5.49    1.51 
 -18   0   5    4.68    1.46 
  16   0  -5    1.49    1.25 
 -16   0   5    1.40    1.14 
 -16   0   5    2.64    1.38 
  14   0  -5   21.58    2.27 
 -14   0   5   23.74    2.10 
 -14   0   5   22.24    2.23 
 -12   0   5   62.41    4.01 
  12   0  -5   63.59    4.20 
 -12   0   5   58.71    4.01 
  10   0  -5   15.74    1.83 
 -10   0   5   15.48    1.72 
 -10   0   5   16.74    1.67 
  -8   0   5   12.13    1.38 
   8   0  -5   14.80    1.72 
  -8   0   5   13.29    1.65 
  -6   0   5    9.37    1.59 
   6   0  -5    8.54    1.42 
  -6   0   5    8.69    1.22 
   4   0  -5    5.89    1.12 
  -4   0   5    7.95    1.56 
  -4   0   5    6.91    1.16 
   2   0  -5   33.05    2.47 
   2   0  -5   32.00    2.64 
  -2   0   5   31.95    2.80 
   0   0   5    8.41    1.82 
   0   0  -5    9.59    1.31 
   0   0  -5    8.47    1.49 
  -2   0  -5   17.02    1.88 
  -2   0  -5   16.37    1.68 
   2   0   5   16.35    2.25 
  -4   0  -5    3.70    1.12 
   4   0   5    4.08    1.76 
  -4   0  -5    5.60    1.58 
  -6   0  -5   47.54    3.31 
   6   0   5   55.31    4.19 
  -6   0  -5   48.56    3.91 
  -8   0  -5    7.00    1.38 
   8   0   5    7.93    2.19 
  -8   0  -5   10.68    2.22 
 -10   0  -5   67.34    5.32 
  10   0   5   70.68    5.31 
 -10   0  -5   72.29    4.57 
 -12   0  -5    0.37    1.81 
 -12   0  -5    1.24    1.12 
  12   0   5    2.84    1.93 
  14   0   5  203.90   12.80 
 -14   0  -5  213.70   13.08 
 -14   0  -5  210.97   11.91 
 -16   0  -5    1.47    1.19 
  16   0   5    2.02    2.09 
 -16   0  -5   -1.21    2.09 
 -18   0  -5   36.60    4.38 
  18   0   5   31.97    3.86 
 -18   0  -5   35.13    2.90 
  20   0   5  130.06    8.40 
 -20   0  -5  121.55    8.78 
 -20   0  -5  104.33    6.96 
 -22   0  -5   38.17    3.27 
 -22   0  -5   45.97    5.39 
  22   0   5   38.10    4.45 
 -24   0  -5    9.96    1.89 
 -24   0  -5   15.39    3.85 
  24   0   5   12.42    3.37 
  26   0   5   20.36    3.27 
 -26   0  -5   16.10    4.44 
  28   0   5    1.12    2.26 
 -28   0  -5    3.63    3.20 
  30   0   5    3.58    2.48 
 -30   0  -5    1.43    3.19 
 -32   0  -5    1.81    3.00 
  32   0   5   -0.02    2.43 
 -34   0  -5   11.63    4.25 
  34   0   5   14.78    3.80 
  36   0   5   38.87    4.92 
 -36   0  -5   41.19    5.71 
 -38   0  -5   18.13    4.98 
  38   0   5   22.21    3.90 
 -40   0  -5   -1.66    3.67 
  40   0   5    4.16    2.89 
 -47  -1   5    6.23    3.85 
  47   1  -5    6.20    1.73 
 -47   1   5    5.49    3.41 
 -45  -1   5    7.57    3.99 
 -45   1   5   12.60    4.38 
  45   1  -5   14.31    2.31 
 -43  -1   5   33.82    5.24 
 -43   1   5   26.92    5.00 
  43   1  -5   36.58    3.47 
 -41  -1   5    4.48    3.33 
  41   1  -5    0.86    1.49 
 -41   1   5    2.76    3.27 
  39  -1  -5   21.18    3.21 
 -39  -1   5   27.89    4.51 
  39  -1  -5   25.03    2.81 
  39   1  -5   24.84    2.81 
 -39   1   5   15.00    4.27 
 -37  -1   5    9.94    3.35 
  37  -1  -5    9.67    2.56 
  37  -1  -5   12.45    2.02 
 -37   1   5    7.94    3.31 
  37   1  -5    9.63    2.16 
 -35  -1   5    3.22    3.05 
  35  -1  -5    1.79    1.55 
  35  -1  -5   -0.37    1.61 
  35   1  -5    0.45    1.66 
 -35   1   5   -0.64    2.76 
  33  -1  -5   27.46    2.68 
 -33  -1   5   18.06    4.25 
  33  -1  -5   27.77    3.40 
  33   1  -5   22.24    2.66 
  33   1  -5   23.77    2.68 
 -33   1   5   27.66    3.98 
 -31  -1   5   27.37    4.05 
  31  -1  -5   27.85    2.59 
  31  -1  -5   22.02    3.21 
  31   1  -5   25.16    2.75 
 -31   1   5   24.64    3.70 
  31   1  -5   30.97    2.83 
 -29  -1   5   18.68    3.57 
  29  -1  -5   19.11    2.04 
  29  -1  -5   19.48    2.91 
  29   1  -5   21.26    2.39 
 -29   1   5   16.82    3.38 
  29   1  -5   22.41    2.54 
  27  -1  -5   89.24    5.39 
  27  -1  -5   80.98    6.23 
 -27  -1   5   81.32    6.64 
 -27   1   5   81.14    6.70 
  27   1  -5  102.52    6.31 
  27   1  -5   93.88    5.98 
  25  -1  -5   46.26    3.21 
 -25  -1   5   47.41    4.47 
  25  -1  -5   44.49    4.03 
  25   1  -5   54.32    3.73 
 -25   1   5   43.18    4.19 
  25   1  -5   49.33    3.85 
  23  -1  -5    4.82    1.80 
 -23  -1   5    2.97    1.84 
  23  -1  -5    3.49    1.00 
  23   1  -5    6.45    1.45 
 -23   1   5    0.77    1.43 
  23   1  -5    4.27    1.53 
 -21  -1   5    8.74    2.11 
 -21  -1   5    9.00    2.29 
  21  -1  -5    9.82    2.19 
  21  -1  -5   10.26    1.18 
  21   1  -5    8.36    1.53 
 -21   1   5    8.36    2.15 
  19  -1  -5    2.57    1.59 
 -19  -1   5    2.38    1.57 
 -19  -1   5    2.80    1.71 
  19  -1  -5    3.89    0.82 
  19   1  -5    6.63    1.45 
 -19   1   5    4.56    1.61 
  17  -1  -5   22.65    2.74 
  17  -1  -5   27.30    1.75 
 -17  -1   5   22.70    2.70 
 -17  -1   5   22.12    2.49 
 -17   1   5   22.53    2.39 
  17   1  -5   20.50    2.04 
  15  -1  -5   19.30    2.52 
  15  -1  -5   20.41    1.47 
 -15  -1   5   25.92    2.49 
 -15  -1   5   22.03    2.31 
 -15   1   5   21.10    2.27 
  15   1  -5   24.24    2.17 
 -13  -1   5   21.51    2.04 
 -13  -1   5   18.06    2.15 
  13  -1  -5   23.31    2.48 
 -13   1   5   17.68    1.47 
  13   1  -5   20.26    1.86 
 -13   1   5   21.56    2.04 
  11  -1  -5   14.63    2.10 
 -11  -1   5   15.25    1.76 
 -11  -1   5   14.33    1.87 
 -11   1   5   17.56    1.40 
 -11   1   5   18.60    1.93 
  11   1  -5   18.75    1.75 
   9  -1  -5    1.91    1.30 
  -9  -1   5    1.98    1.37 
  -9  -1   5    2.66    0.98 
   9   1  -5    3.64    1.01 
  -9   1   5    2.61    0.84 
  -9   1   5    3.02    1.12 
  -7  -1   5   14.73    1.37 
  -7  -1   5   12.25    1.88 
   7  -1  -5   11.53    1.82 
  -7   1   5   12.21    1.42 
  -7   1   5   14.09    1.75 
   7   1  -5   15.70    1.63 
  -5  -1   5  168.83    8.83 
   5  -1  -5  144.75    9.29 
  -5  -1   5  159.65    9.43 
   5   1  -5  200.19   11.36 
  -5   1   5  202.10   11.33 
  -5   1   5  201.40   11.52 
   3  -1  -5    5.61    1.40 
  -3  -1   5    7.16    0.81 
   3  -1  -5    7.48    1.69 
  -3  -1   5    7.43    1.74 
   3   1  -5    5.00    1.31 
  -3   1   5    7.51    1.52 
  -1  -1   5  181.21   10.89 
   1  -1  -5  183.66   10.64 
   1  -1  -5  197.23   11.00 
  -1  -1   5  182.86   10.14 
  -1   1   5  214.53   12.41 
   1   1  -5  219.33   12.32 
  -1  -1  -5   39.90    2.91 
  -1  -1  -5   39.27    3.33 
   1  -1   5   38.38    3.28 
  -1   1  -5   33.09    2.63 
  -1   1  -5   33.08    2.19 
   1   1   5   27.85    2.87 
  -3  -1  -5   27.14    2.80 
  -3  -1  -5   24.83    2.16 
   3  -1   5   25.32    2.84 
  -3   1  -5   29.53    2.41 
   3   1   5   26.12    2.62 
  -3   1  -5   26.63    2.08 
   5  -1   5   69.46    5.13 
  -5  -1  -5   72.83    4.51 
  -5  -1  -5   75.93    5.36 
  -5   1  -5   74.63    4.86 
  -5   1  -5   83.00    5.03 
   5   1   5   73.62    5.24 
  -7  -1  -5   94.08    5.53 
  -7  -1  -5   90.34    6.50 
   7  -1   5   92.55    6.36 
  -7   1  -5  105.47    6.11 
   7   1   5   93.00    6.29 
  -7   1  -5   88.56    6.03 
   9  -1   5  110.92    7.37 
  -9  -1  -5  112.40    6.37 
  -9  -1  -5  101.40    7.54 
   9   1   5  112.83    7.37 
  -9   1  -5  114.41    7.27 
  -9   1  -5  114.71    7.03 
  11  -1   5   90.78    6.66 
 -11  -1  -5   98.39    5.66 
 -11  -1  -5   95.65    7.01 
 -11   1  -5  115.61    7.16 
  11   1   5  113.92    7.54 
 -11   1  -5  114.29    7.53 
 -13  -1  -5   54.43    3.36 
  13  -1   5   47.87    4.54 
 -13  -1  -5   52.53    4.90 
  13   1   5   54.87    4.39 
 -13   1  -5   51.73    4.39 
 -13   1  -5   48.89    3.98 
 -15  -1  -5   18.60    3.48 
  15  -1   5   26.35    3.43 
 -15  -1  -5   25.57    1.90 
 -15   1  -5   22.44    3.34 
 -15   1  -5   27.52    2.78 
  15   1   5   27.94    3.06 
 -17  -1  -5   29.35    2.22 
  17  -1   5   35.99    3.99 
 -17  -1  -5   34.69    4.37 
 -17   1  -5   30.25    3.71 
 -17   1  -5   29.54    2.96 
  17   1   5   28.71    3.29 
 -19  -1  -5    2.85    2.80 
  19  -1   5   -0.93    2.26 
 -19  -1  -5    1.11    0.75 
 -19   1  -5    0.42    1.92 
  19   1   5   -1.28    2.05 
 -19   1  -5    2.16    2.36 
  21  -1   5   30.76    3.82 
 -21  -1  -5   34.81    4.81 
 -21   1  -5   29.70    3.31 
  21   1   5   34.99    4.07 
 -21   1  -5   30.89    3.97 
 -23  -1  -5  122.00    9.62 
  23  -1   5  112.13    8.60 
 -23   1  -5  108.12    7.37 
  23   1   5  114.79    8.08 
 -23   1  -5  105.64    8.30 
 -25  -1  -5   14.27    4.35 
  25  -1   5   12.54    3.44 
 -25   1  -5   15.58    3.89 
 -25   1  -5   13.64    2.70 
  25   1   5   22.51    3.66 
  27  -1   5   15.71    3.43 
 -27  -1  -5   14.38    4.23 
 -27   1  -5   19.25    2.87 
  27   1   5   21.26    3.62 
 -27   1  -5   16.95    4.02 
  29  -1   5   18.06    3.33 
 -29  -1  -5   20.20    4.20 
 -29   1  -5   20.74    3.86 
  29   1   5   22.67    3.72 
 -31  -1  -5   29.76    5.12 
  31  -1   5   37.80    4.73 
  31   1   5   39.18    4.72 
 -31   1  -5   30.52    4.69 
  33  -1   5   26.45    4.14 
 -33  -1  -5   25.91    4.98 
 -33   1  -5   27.36    4.75 
  33   1   5   25.57    4.25 
  35  -1   5   19.37    3.75 
 -35  -1  -5   21.12    5.18 
  35   1   5   25.36    4.07 
 -35   1  -5   30.82    4.75 
  37  -1   5    6.05    3.00 
 -37  -1  -5    6.08    3.82 
  37   1   5   12.49    3.29 
 -37   1  -5   10.55    4.15 
  39  -1   5   23.82    4.15 
 -39  -1  -5   28.47    5.44 
 -39   1  -5   33.97    5.37 
  39   1   5   24.54    4.08 
 -46  -2   5    2.50    3.29 
  46   2  -5    6.18    1.86 
 -46   2   5    5.27    3.60 
 -44  -2   5    5.24    3.59 
 -44   2   5   -2.40    2.95 
  44   2  -5    5.49    2.02 
  42  -2  -5   15.06    2.71 
 -42  -2   5    9.17    4.15 
  42   2  -5   15.74    2.48 
 -42   2   5   19.65    3.87 
  40  -2  -5   17.37    3.06 
 -40  -2   5   16.16    4.59 
  40   2  -5   13.92    2.27 
 -40   2   5   18.24    4.32 
  38  -2  -5    7.16    2.69 
 -38  -2   5    6.42    3.36 
 -38   2   5   -1.09    2.75 
  38   2  -5    2.73    1.72 
 -36  -2   5    0.05    2.75 
  36  -2  -5    2.19    2.18 
  36   2  -5    2.15    1.81 
 -36   2   5    3.52    2.93 
  34  -2  -5   -0.32    1.92 
 -34  -2   5    2.62    2.81 
 -34   2   5    0.61    2.59 
  32  -2  -5    4.20    2.33 
 -32  -2   5    8.10    3.15 
  32   2  -5   12.25    2.26 
 -32   2   5   13.52    3.63 
 -30  -2   5   16.24    3.51 
  30  -2  -5   16.79    2.98 
  30  -2  -5   14.19    1.89 
  30   2  -5   22.85    2.46 
  30   2  -5   25.50    2.72 
 -30   2   5   21.68    3.65 
 -28  -2   5    8.43    2.80 
  28  -2  -5    5.49    1.38 
  28  -2  -5    9.37    2.62 
 -28   2   5    6.72    2.62 
  28   2  -5    6.83    2.06 
  28   2  -5    9.50    1.76 
  26  -2  -5    2.42    1.14 
  26  -2  -5    3.17    2.12 
 -26  -2   5    3.56    2.35 
  26   2  -5    2.73    1.29 
 -26   2   5    2.84    2.19 
  26   2  -5    3.77    1.85 
  24  -2  -5   13.33    1.51 
 -24  -2   5   11.48    2.71 
  24  -2  -5   10.33    2.58 
 -24  -2   5   11.16    2.69 
 -24   2   5   12.19    2.54 
  24   2  -5   16.31    1.97 
  22  -2  -5   41.87    3.92 
  22  -2  -5   40.51    2.81 
 -22  -2   5   46.88    4.18 
 -22  -2   5   36.50    3.90 
  22   2  -5   53.01    3.73 
 -22   2   5   52.06    4.40 
  20  -2  -5    1.56    0.58 
  20  -2  -5    3.30    1.92 
 -20  -2   5    0.00    1.80 
 -20   2   5   -0.36    1.60 
  20   2  -5    0.69    1.00 
 -18  -2   5  108.81    7.22 
 -18  -2   5  101.96    7.11 
  18  -2  -5  114.76    7.53 
 -18   2   5  129.26    7.79 
  18   2  -5  114.83    7.11 
  16  -2  -5   14.18    2.51 
 -16  -2   5   11.50    2.04 
 -16  -2   5   17.49    2.38 
 -16   2   5   18.31    2.19 
  16   2  -5   14.70    1.63 
  14  -2  -5   91.80    6.32 
 -14  -2   5   92.05    5.92 
 -14  -2   5   82.63    5.95 
 -14   2   5   96.65    6.72 
  14   2  -5  111.02    6.32 
  12  -2  -5   20.45    2.73 
 -12  -2   5   20.86    2.16 
 -12  -2   5   19.83    2.48 
 -12   2   5   33.44    3.03 
  12   2  -5   34.05    2.64 
 -10  -2   5   75.39    4.73 
  10  -2  -5   68.06    5.21 
 -10  -2   5   70.48    5.07 
 -10   2   5   75.09    5.04 
  10   2  -5   74.50    4.72 
   8  -2  -5    1.49    1.52 
  -8  -2   5    1.90    0.97 
  -8  -2   5    2.20    1.55 
  -8   2   5    2.13    1.43 
   8   2  -5    1.21    1.20 
  -6  -2   5   91.83    5.44 
   6  -2  -5   94.34    6.25 
  -6  -2   5   90.97    6.08 
   6   2  -5  116.28    6.97 
  -6   2   5  113.84    6.65 
  -6   2   5  116.56    7.20 
  -4  -2   5  143.18    8.00 
   4  -2  -5  148.21    9.01 
   4  -2  -5  142.54    8.86 
  -4  -2   5  143.25    8.80 
   4   2  -5  179.06   10.00 
  -4   2   5  165.64    9.68 
   2  -2  -5  213.10   12.61 
  -2  -2   5  212.53   12.71 
   2  -2  -5  226.31   13.00 
  -2   2   5  237.38   12.66 
   2   2  -5  212.40   12.84 
   0  -2   5    2.14    1.41 
   0  -2  -5    0.54    1.25 
   0  -2  -5    0.72    1.44 
   0   2  -5   -0.04    1.37 
   0   2   5    0.60    1.11 
   2  -2   5   22.28    2.71 
  -2  -2  -5   32.29    2.68 
  -2  -2  -5   30.54    3.13 
  -2   2  -5   26.61    2.66 
   2   2   5   22.69    2.21 
  -4  -2  -5   46.10    3.23 
  -4  -2  -5   40.92    3.94 
   4  -2   5   35.50    3.39 
  -4   2  -5   54.02    3.90 
   4   2   5   41.89    3.47 
  -6  -2  -5   18.93    2.00 
   6  -2   5   23.25    2.74 
  -6  -2  -5   20.48    2.93 
  -6   2  -5   25.33    2.73 
   6   2   5   28.40    2.63 
  -6   2  -5   22.43    1.96 
  -8  -2  -5  165.06   10.95 
   8  -2   5  175.05   10.52 
  -8  -2  -5  165.37    9.74 
  -8   2  -5  198.40   11.99 
  -8   2  -5  188.57   11.52 
   8   2   5  227.23   12.14 
 -10  -2  -5   29.44    3.69 
 -10  -2  -5   28.68    2.38 
  10  -2   5   32.68    3.49 
 -10   2  -5   35.71    3.26 
  10   2   5   30.46    3.18 
 -10   2  -5   33.13    2.84 
 -12  -2  -5   49.79    3.23 
 -12  -2  -5   39.02    4.55 
  12  -2   5   42.36    4.08 
  12   2   5   45.82    3.93 
 -12   2  -5   48.82    4.05 
 -12   2  -5   48.54    3.83 
  14  -2   5   13.83    2.92 
 -14  -2  -5   15.20    1.52 
 -14  -2  -5   11.34    3.20 
 -14   2  -5   18.51    2.50 
 -14   2  -5   22.06    3.07 
  14   2   5   16.54    2.78 
 -16  -2  -5   13.21    1.40 
 -16  -2  -5   12.77    3.43 
  16  -2   5    7.92    2.90 
 -16   2  -5   16.90    2.63 
  16   2   5   11.65    2.62 
 -16   2  -5   15.99    2.71 
  18  -2   5    7.17    2.85 
 -18  -2  -5   10.39    3.52 
 -18   2  -5    7.99    2.43 
  18   2   5    7.49    2.43 
 -18   2  -5    2.70    2.63 
 -20  -2  -5   39.19    4.97 
  20  -2   5   28.93    4.13 
 -20   2  -5   36.95    4.12 
 -20   2  -5   45.24    4.35 
  20   2   5   46.11    4.52 
 -22  -2  -5   23.46    4.95 
  22  -2   5   21.24    3.68 
 -22   2  -5   19.83    3.14 
 -22   2  -5   23.20    3.66 
  22   2   5   20.98    3.66 
  24  -2   5   12.82    3.16 
 -24  -2  -5    7.19    3.77 
  24   2   5   22.93    3.70 
 -24   2  -5   19.09    3.59 
 -24   2  -5   15.08    2.93 
  26  -2   5   27.30    4.09 
 -26  -2  -5   22.35    4.95 
  26   2   5   36.04    4.25 
 -26   2  -5   31.50    3.81 
 -26   2  -5   33.35    4.35 
  28  -2   5   22.63    3.93 
 -28  -2  -5   27.49    4.90 
 -28   2  -5   22.04    3.19 
 -28   2  -5   21.87    3.91 
  28   2   5   27.29    3.70 
  30  -2   5   17.61    3.78 
 -30  -2  -5    5.30    3.72 
 -30   2  -5   17.89    3.93 
  30   2   5   11.71    3.14 
 -30   2  -5   13.41    2.92 
  32  -2   5   19.80    3.86 
 -32  -2  -5   30.20    5.36 
  32   2   5   22.02    3.94 
 -32   2  -5   20.39    4.03 
  34  -2   5    9.09    3.37 
  34   2   5    8.16    2.90 
 -34   2  -5   11.88    3.54 
  36  -2   5   34.55    4.67 
 -36  -2  -5   21.04    5.60 
 -36   2  -5   36.59    4.54 
  36   2   5   22.91    3.82 
  38  -2   5   23.66    4.00 
 -38  -2  -5   15.44    5.05 
  38   2   5    9.23    3.17 
  45  -3  -5    5.62    2.56 
 -45  -3   5    1.93    3.35 
 -45   3   5    9.12    3.54 
  45   3  -5    6.79    2.11 
  43  -3  -5    8.95    3.12 
 -43  -3   5    4.82    3.36 
  43   3  -5    9.17    2.22 
 -43   3   5    6.81    3.47 
 -41  -3   5    0.28    2.68 
  41  -3  -5    1.32    2.02 
 -41   3   5    0.39    2.81 
  41   3  -5    0.30    1.61 
  39  -3  -5    4.97    2.62 
 -39  -3   5   12.23    3.69 
 -39   3   5    9.01    3.24 
  39   3  -5   13.35    2.44 
 -37  -3   5    1.18    2.62 
  37  -3  -5   -0.05    1.91 
  37   3  -5    0.39    1.62 
 -37   3   5   -0.14    2.59 
  35  -3  -5    9.72    3.00 
 -35  -3   5   11.85    3.47 
  35   3  -5   11.24    2.40 
 -35   3   5   10.19    3.41 
 -33  -3   5   13.01    3.70 
  33  -3  -5   14.90    2.99 
 -33   3   5   14.70    3.54 
  33   3  -5   21.56    2.73 
 -31  -3   5    3.60    2.78 
  31  -3  -5    4.07    2.58 
 -31   3   5    6.24    2.69 
  31   3  -5    2.68    2.00 
 -29  -3   5   24.56    3.98 
  29  -3  -5   20.50    3.51 
  29   3  -5   29.91    3.25 
 -29   3   5   30.48    3.88 
 -27  -3   5   28.56    4.33 
  27  -3  -5   28.50    3.76 
  27   3  -5   29.90    2.76 
  27   3  -5   32.42    3.30 
 -27   3   5   36.28    3.92 
 -25  -3   5    1.95    2.44 
 -25  -3   5    1.73    2.25 
  25  -3  -5    0.27    2.28 
  25   3  -5    2.98    1.24 
 -25   3   5    1.22    2.10 
  23  -3  -5    7.45    2.79 
 -23  -3   5   10.08    2.72 
 -23  -3   5    8.80    2.82 
  23   3  -5   10.16    1.63 
 -23   3   5    9.96    2.68 
  21  -3  -5   18.77    3.01 
 -21  -3   5   19.57    3.12 
 -21  -3   5   21.27    3.28 
 -21   3   5   30.07    3.41 
  21   3  -5   29.74    2.50 
 -19  -3   5   12.69    2.84 
 -19  -3   5   16.42    2.64 
  19  -3  -5   17.13    3.01 
 -19   3   5   22.57    2.95 
  19   3  -5   22.58    2.08 
  17  -3  -5   78.41    6.16 
 -17  -3   5   84.22    5.92 
 -17  -3   5   70.16    5.62 
 -17   3   5  101.84    6.62 
  17   3  -5   89.94    5.80 
  15  -3  -5   17.58    2.75 
 -15  -3   5   23.81    2.79 
 -15  -3   5   19.93    2.76 
 -15   3   5   28.87    3.13 
  15   3  -5   28.16    2.48 
 -13  -3   5   22.11    2.52 
 -13  -3   5   15.12    2.55 
  13  -3  -5   19.24    2.65 
  13   3  -5   26.54    2.47 
 -13   3   5   27.56    2.97 
 -11  -3   5   36.90    3.19 
 -11  -3   5   35.33    3.45 
  11  -3  -5   38.23    3.79 
  11   3  -5   41.23    3.24 
 -11   3   5   43.03    3.70 
  -9  -3   5   77.10    5.03 
  -9  -3   5   75.80    5.44 
   9  -3  -5   69.50    5.53 
  -9   3   5   75.52    4.53 
   9   3  -5   83.68    5.29 
  -9   3   5   84.52    5.61 
  -7  -3   5   11.46    2.28 
   7  -3  -5   11.28    2.09 
  -7   3   5   12.69    2.16 
  -7   3   5   12.65    1.27 
   7   3  -5    9.03    1.69 
   5  -3  -5   51.12    4.54 
   5  -3  -5   50.02    4.45 
  -5  -3   5   59.12    3.57 
  -5  -3   5   56.01    4.40 
  -5   3   5   59.15    3.83 
   5   3  -5   63.81    4.45 
   3  -3  -5   83.03    6.18 
   3  -3  -5   96.11    6.29 
  -3  -3   5   86.79    6.10 
   3   3  -5  108.51    7.16 
  -3   3   5  112.16    6.62 
  -1  -3   5   13.72    2.22 
   1  -3  -5   16.44    2.52 
   1  -3  -5   11.66    2.30 
  -1   3   5   19.20    2.10 
   1   3  -5   21.90    2.68 
  -1  -3  -5   69.89    5.25 
  -1  -3  -5   66.63    4.82 
   1  -3   5   57.58    4.73 
   1   3   5   77.59    5.14 
  -1   3  -5   80.06    5.59 
  -3  -3  -5  114.16    7.64 
   3  -3   5  105.26    7.08 
  -3  -3  -5  105.39    6.95 
   3   3   5  150.35    8.67 
  -3   3  -5  134.25    9.01 
  -5  -3  -5   12.26    2.86 
  -5  -3  -5   13.10    2.02 
   5  -3   5   13.40    2.24 
   5   3   5   13.47    2.09 
  -5   3  -5   11.64    2.29 
  -7  -3  -5    2.77    1.35 
  -7  -3  -5    3.84    2.08 
   7  -3   5    1.03    1.66 
   7   3   5    8.37    2.10 
  -7   3  -5    4.45    2.32 
  -9  -3  -5   19.19    2.10 
  -9  -3  -5   17.40    3.16 
   9  -3   5   15.87    2.42 
  -9   3  -5   21.79    1.99 
   9   3   5   21.24    2.69 
  -9   3  -5   21.46    3.28 
 -11  -3  -5   70.79    4.77 
 -11  -3  -5   74.18    6.41 
  11  -3   5   71.47    5.62 
  11   3   5  107.97    6.89 
 -11   3  -5   93.72    6.20 
 -11   3  -5   99.38    7.19 
 -13  -3  -5   43.52    5.07 
 -13  -3  -5   48.26    3.53 
  13  -3   5   56.56    4.78 
 -13   3  -5   57.22    4.21 
 -13   3  -5   55.38    5.08 
  13   3   5   55.72    4.58 
 -15  -3  -5    1.26    2.48 
  15  -3   5    1.26    2.34 
 -15   3  -5    1.92    2.67 
 -15   3  -5    8.92    2.22 
  15   3   5    6.36    2.52 
  17  -3   5   16.29    3.28 
 -17  -3  -5   12.42    3.80 
  17   3   5   18.81    3.09 
 -17   3  -5   19.13    2.85 
 -17   3  -5   23.53    3.61 
 -19  -3  -5   35.94    4.93 
  19  -3   5   27.39    4.14 
 -19   3  -5   26.65    4.03 
  19   3   5   30.90    3.50 
 -19   3  -5   27.92    3.51 
  21  -3   5   30.73    4.24 
 -21  -3  -5   29.52    4.55 
 -21   3  -5   44.89    4.71 
  21   3   5   36.78    4.35 
 -21   3  -5   42.54    4.39 
 -23  -3  -5   21.57    4.48 
  23  -3   5   25.38    3.97 
 -23   3  -5   18.79    3.27 
 -23   3  -5   19.43    3.38 
  23   3   5   16.49    2.88 
  25  -3   5    6.15    2.77 
 -25  -3  -5    2.04    2.89 
 -25   3  -5    9.14    3.07 
  25   3   5    5.76    2.57 
 -27  -3  -5   41.93    5.85 
  27  -3   5   45.07    5.05 
  27   3   5   50.53    5.08 
 -27   3  -5   53.26    5.06 
 -29  -3  -5    5.79    3.55 
  29  -3   5   -1.98    2.16 
 -29   3  -5   -1.43    2.47 
  29   3   5    0.68    2.37 
 -31  -3  -5   13.15    4.60 
  31  -3   5   19.67    3.60 
 -31   3  -5   32.05    4.07 
  31   3   5   30.89    4.11 
  33  -3   5   16.21    4.00 
 -33  -3  -5   23.34    4.69 
  33   3   5   24.39    3.93 
 -33   3  -5   21.69    3.39 
  35  -3   5   13.58    3.61 
 -35  -3  -5    2.55    3.48 
  35   3   5    8.24    2.97 
  37  -3   5    9.91    2.77 
  37   3   5    7.71    2.90 
  42  -4  -5    1.56    2.64 
 -42  -4   5    6.59    3.41 
  42   4  -5    2.78    2.14 
 -42   4   5    1.62    3.17 
 -40  -4   5    8.51    3.53 
  40  -4  -5   10.38    3.45 
 -40   4   5    6.76    3.27 
  40   4  -5    6.97    2.16 
 -38  -4   5    6.86    3.16 
  38  -4  -5   10.50    3.12 
  38   4  -5    8.83    2.54 
 -38   4   5   10.96    3.44 
  36  -4  -5    4.73    2.63 
 -36  -4   5    1.05    2.45 
 -36   4   5    3.72    3.06 
  36   4  -5    1.85    1.87 
 -34  -4   5   32.06    4.72 
  34  -4  -5   33.05    4.52 
 -34   4   5   34.82    4.27 
  34   4  -5   37.49    3.74 
  32  -4  -5   33.59    4.43 
 -32  -4   5   43.27    5.31 
 -32   4   5   43.08    4.74 
  32   4  -5   50.06    4.40 
  30  -4  -5   11.86    3.01 
 -30  -4   5    8.52    3.22 
  30   4  -5   14.85    2.66 
 -30   4   5   10.23    2.97 
  28  -4  -5    3.54    2.58 
 -28  -4   5    3.12    2.50 
  28   4  -5    3.69    2.06 
 -28   4   5    2.30    2.54 
  26  -4  -5   14.46    3.68 
 -26  -4   5   17.10    3.37 
 -26  -4   5   11.30    3.11 
 -26   4   5   20.86    3.35 
 -24  -4   5    0.26    2.24 
 -24  -4   5    2.46    2.49 
  24  -4  -5   -0.53    2.21 
  24   4  -5    1.95    1.39 
 -24   4   5    6.48    2.74 
  22  -4  -5   24.53    4.03 
 -22  -4   5   31.02    3.92 
 -22  -4   5   28.74    4.25 
 -22   4   5   37.58    4.31 
  22   4  -5   40.13    3.17 
 -20  -4   5   35.10    4.30 
 -20  -4   5   47.22    4.72 
  20  -4  -5   42.00    4.76 
 -20   4   5   41.57    4.12 
  20   4  -5   42.71    3.37 
 -18  -4   5   46.40    4.48 
 -18  -4   5   37.54    4.15 
  18  -4  -5   41.44    4.61 
 -18   4   5   52.36    4.97 
  18   4  -5   53.81    4.03 
 -16  -4   5    3.49    2.24 
 -16  -4   5    7.66    2.73 
  16  -4  -5    3.20    2.52 
 -16   4   5    7.84    2.46 
  16   4  -5    7.95    2.01 
 -14  -4   5   23.80    2.93 
  14  -4  -5   16.61    3.08 
 -14  -4   5   26.73    3.27 
 -14   4   5   29.92    3.57 
  14   4  -5   33.40    3.19 
 -12  -4   5    0.34    1.94 
  12  -4  -5    0.42    2.01 
 -12  -4   5    2.92    1.67 
 -12   4   5    6.33    0.77 
 -12   4   5    4.68    2.24 
  12   4  -5    4.52    1.88 
  10  -4  -5    4.99    2.56 
 -10  -4   5    4.53    1.95 
 -10  -4   5    5.65    1.67 
 -10   4   5    6.74    2.24 
  10   4  -5    6.58    2.10 
 -10   4   5    6.50    1.03 
   8  -4  -5    1.70    1.86 
  -8  -4   5    3.70    1.29 
  -8  -4   5    3.72    1.81 
   8   4  -5    4.94    2.10 
  -8   4   5    5.88    2.11 
  -8   4   5    4.60    1.20 
  -6  -4   5    8.52    1.31 
  -6  -4   5    9.86    2.22 
   6  -4  -5   10.67    2.61 
   6   4  -5   13.35    2.59 
  -6   4   5   12.06    1.57 
   4  -4  -5    3.26    1.78 
  -4  -4   5    5.38    0.99 
   4  -4  -5    2.93    2.10 
  -4  -4   5    2.53    1.68 
  -4   4   5    3.17    1.33 
   4   4  -5    6.03    2.30 
   2  -4  -5   12.76    2.50 
   2  -4  -5   12.22    2.39 
  -2  -4   5   14.70    2.45 
   2   4  -5   19.87    2.91 
  -2   4   5   17.01    1.98 
   0  -4  -5   20.27    2.83 
   0  -4   5   13.54    2.29 
   0  -4  -5   18.36    2.91 
   0   4  -5   23.34    3.26 
   0   4   5   18.81    2.21 
   2  -4   5    4.17    1.90 
  -2  -4  -5    4.01    1.79 
  -2  -4  -5    0.82    1.96 
  -2   4  -5   11.82    3.06 
   2   4   5    5.11    1.71 
   4  -4   5    5.04    2.11 
  -4  -4  -5    9.75    2.21 
  -4  -4  -5   10.30    2.72 
   4   4   5    9.95    2.13 
  -4   4  -5   11.32    3.16 
  -6  -4  -5   77.68    6.39 
  -6  -4  -5   86.37    5.77 
   6  -4   5   68.79    5.69 
   6   4   5  104.07    6.81 
  -6   4  -5   99.25    7.54 
   8  -4   5   10.21    2.44 
  -8  -4  -5    5.83    2.68 
  -8  -4  -5    9.61    1.98 
   8   4   5   12.28    2.54 
  -8   4  -5    9.18    3.22 
  10  -4   5   19.06    2.90 
 -10  -4  -5   21.83    3.58 
 -10  -4  -5   19.28    2.40 
  10   4   5   21.50    2.87 
 -10   4  -5   23.84    3.93 
 -12  -4  -5    4.21    2.62 
 -12  -4  -5    6.39    1.52 
  12  -4   5    2.60    2.29 
  12   4   5    5.96    2.26 
 -12   4  -5    3.43    3.21 
 -14  -4  -5   30.70    4.54 
  14  -4   5   31.35    3.72 
  14   4   5   44.47    4.23 
 -14   4  -5   45.11    5.23 
 -16  -4  -5   20.25    4.08 
  16  -4   5   11.06    3.05 
  16   4   5   20.75    3.20 
 -16   4  -5   23.40    4.25 
 -18  -4  -5   62.43    6.23 
  18  -4   5   51.28    5.13 
  18   4   5   67.59    5.64 
 -18   4  -5   70.73    6.48 
 -20  -4  -5    8.00    3.46 
  20  -4   5    7.72    3.09 
  20   4   5   11.91    2.81 
 -20   4  -5   10.63    3.74 
  22  -4   5   66.28    6.07 
 -22  -4  -5   67.36    7.04 
 -22   4  -5   69.99    6.34 
  22   4   5   67.12    5.52 
 -24  -4  -5   27.84    4.84 
  24  -4   5   24.26    3.94 
 -24   4  -5   27.67    4.12 
  24   4   5   23.09    3.42 
 -26  -4  -5   27.89    4.90 
  26  -4   5   20.43    3.69 
  26   4   5   21.44    3.20 
 -26   4  -5   21.97    3.75 
  28  -4   5   20.26    3.88 
 -28  -4  -5   21.64    4.59 
 -28   4  -5   21.56    3.70 
  28   4   5   30.57    3.88 
 -30  -4  -5    3.23    3.04 
  30  -4   5    3.23    2.77 
 -30   4  -5    3.59    2.90 
  30   4   5   -0.25    2.13 
  32  -4   5   25.06    3.85 
 -32  -4  -5   23.24    4.83 
  32   4   5   25.03    3.73 
 -32   4  -5   25.14    3.74 
 -34  -4  -5   13.90    4.38 
  34  -4   5   23.62    3.78 
 -34   4  -5   11.91    3.10 
  34   4   5    9.63    2.91 
  39  -5  -5    5.65    3.31 
 -39  -5   5    1.75    3.10 
 -39   5   5    7.69    3.43 
  39   5  -5    5.07    2.39 
 -37  -5   5   10.77    4.25 
  37  -5  -5    7.78    3.30 
 -37   5   5   10.40    3.31 
  37   5  -5   13.89    3.12 
  35  -5  -5   31.34    4.77 
 -35  -5   5   24.52    4.85 
  35   5  -5   35.46    3.78 
 -35   5   5   24.17    3.97 
  33  -5  -5    0.89    2.49 
 -33  -5   5    3.09    3.04 
  33   5  -5    1.90    2.12 
 -33   5   5    2.32    2.67 
 -31  -5   5   23.93    4.26 
  31  -5  -5   24.00    4.12 
  31   5  -5   27.32    3.47 
 -31   5   5   21.39    3.70 
 -29  -5   5   -0.86    2.69 
  29  -5  -5    1.74    2.56 
  29   5  -5   -0.49    1.92 
 -29   5   5    1.96    2.57 
 -27  -5   5    8.67    3.14 
 -27  -5   5    9.84    3.23 
  27  -5  -5   10.06    3.11 
 -27   5   5    5.01    2.69 
 -25  -5   5   10.87    3.28 
 -25  -5   5   11.74    3.15 
  25  -5  -5   11.38    3.49 
 -25   5   5   13.71    3.19 
  23  -5  -5    5.25    2.71 
 -23  -5   5    4.18    2.59 
 -23  -5   5    1.72    2.11 
 -23   5   5    5.81    2.66 
 -21  -5   5    6.02    2.75 
 -21  -5   5    0.44    2.54 
  21  -5  -5    5.04    2.96 
 -21   5   5    3.50    2.55 
  21   5  -5    6.21    1.86 
  19  -5  -5   36.36    4.71 
 -19  -5   5   42.21    4.49 
 -19  -5   5   38.78    4.30 
 -19   5   5   64.38    5.95 
  19   5  -5   66.33    5.01 
 -17  -5   5   35.79    3.99 
  17  -5  -5   30.66    4.58 
 -17  -5   5   30.14    3.76 
  17   5  -5   44.78    4.02 
 -17   5   5   44.25    4.69 
 -15  -5   5    8.21    2.32 
 -15  -5   5    5.03    2.62 
  15  -5  -5    6.27    2.98 
 -15   5   5   15.21    3.12 
  15   5  -5   12.71    2.82 
 -13  -5   5    8.65    2.19 
 -13  -5   5    4.45    2.42 
  13  -5  -5    5.00    2.72 
  13   5  -5   12.03    2.74 
 -13   5   5   13.30    2.78 
 -11  -5   5   11.08    2.14 
 -11  -5   5    8.57    2.71 
  11  -5  -5    9.35    3.15 
 -11   5   5   13.44    2.75 
  11   5  -5   10.90    2.78 
  -9  -5   5   14.94    2.74 
  -9  -5   5   16.99    2.17 
   9  -5  -5   10.78    3.33 
  -9   5   5   27.14    3.50 
   9   5  -5   27.72    3.71 
  -7  -5   5    5.21    2.31 
  -7  -5   5    5.16    1.31 
   7  -5  -5    4.20    2.47 
  -7   5   5    2.31    2.40 
  -7   5   5    5.80    1.52 
   7   5  -5    8.83    2.87 
   5  -5  -5   13.40    3.06 
  -5  -5   5   12.50    2.92 
   5  -5  -5   12.84    3.05 
  -5   5   5   13.96    2.02 
   5   5  -5   16.51    3.28 
   3  -5  -5    4.12    2.36 
   3  -5  -5    6.57    2.76 
  -3  -5   5    6.70    2.41 
   3   5  -5   14.98    3.38 
  -3   5   5    9.30    1.89 
   1  -5  -5   11.05    2.95 
  -1  -5   5   14.49    3.09 
   1  -5  -5   15.09    3.18 
   1   5  -5   23.36    3.80 
  -1   5   5   20.45    2.42 
   1  -5   5    8.23    2.46 
  -1  -5  -5    3.33    2.21 
  -1  -5  -5    6.09    2.64 
  -1   5  -5    8.93    3.37 
   1   5   5   10.12    2.16 
  -3  -5  -5   25.19    3.38 
  -3  -5  -5   24.65    3.49 
   3  -5   5   25.97    3.26 
   3   5   5   34.48    3.33 
  -3   5  -5   44.02    4.82 
   5  -5   5   11.03    2.69 
  -5  -5  -5    9.46    3.01 
  -5  -5  -5   11.92    2.78 
   5   5   5   12.85    2.34 
  -5   5  -5   19.39    3.82 
  -7  -5  -5    4.48    2.73 
  -7  -5  -5    7.99    2.28 
   7  -5   5    2.81    2.02 
  -7   5  -5    6.89    3.22 
   7   5   5    3.20    2.01 
   9  -5   5   12.36    2.74 
  -9  -5  -5   11.78    2.34 
  -9  -5  -5   12.76    3.39 
   9   5   5   16.20    2.49 
  -9   5  -5   12.39    4.19 
  11  -5   5   17.05    2.84 
 -11  -5  -5   19.26    3.79 
 -11   5  -5   21.02    4.67 
  11   5   5   18.42    2.79 
 -13  -5  -5   -0.02    2.27 
  13  -5   5    3.23    2.23 
 -13   5  -5    1.70    2.97 
  13   5   5   -0.32    1.96 
 -15  -5  -5   17.12    3.58 
  15  -5   5   13.31    3.03 
  15   5   5   18.03    2.81 
 -15   5  -5   19.51    4.42 
  17  -5   5    5.34    2.48 
 -17  -5  -5    6.44    3.08 
  17   5   5    2.40    1.89 
 -17   5  -5    5.81    3.49 
 -19  -5  -5   40.10    5.32 
  19  -5   5   38.79    4.47 
 -19   5  -5   61.92    6.21 
  19   5   5   58.77    5.14 
 -21  -5  -5   28.55    4.52 
  21  -5   5   28.98    3.83 
  21   5   5   39.27    4.11 
 -21   5  -5   38.01    5.10 
  23  -5   5    4.92    2.56 
 -23  -5  -5    4.71    3.14 
  23   5   5    4.52    2.42 
 -23   5  -5   -1.00    3.03 
  25  -5   5    6.15    2.75 
 -25  -5  -5    6.13    3.41 
  25   5   5    3.15    2.26 
 -25   5  -5    9.13    3.53 
 -27  -5  -5    0.01    2.70 
  27  -5   5    0.26    2.28 
  27   5   5    1.47    2.18 
 -27   5  -5    2.03    2.98 
 -29  -5  -5    4.67    3.66 
  29  -5   5    4.42    2.74 
  29   5   5    1.46    2.22 
 -29   5  -5    6.49    3.37 
 -31  -5  -5    7.17    4.05 
  31  -5   5   16.80    3.18 
  31   5   5    9.26    2.88 
 -31   5  -5   11.96    3.51 
 -36  -6   5    6.64    3.06 
  36  -6  -5    4.47    2.47 
  36   6  -5    6.60    2.36 
 -36   6   5    2.18    2.64 
  34  -6  -5   14.50    4.23 
 -34  -6   5   20.20    4.25 
 -34   6   5    9.59    3.28 
  34   6  -5   17.60    2.83 
  32  -6  -5    9.96    3.90 
 -32  -6   5   31.13    4.52 
  32   6  -5   14.83    2.89 
 -32   6   5   18.04    3.63 
 -30  -6   5    4.84    2.84 
  30  -6  -5    0.97    2.92 
  30   6  -5    4.16    2.39 
 -30   6   5    1.19    2.61 
 -28  -6   5    5.52    2.79 
  28  -6  -5    1.59    3.00 
 -28   6   5    3.44    2.80 
 -26  -6   5    9.41    3.11 
  26  -6  -5    7.72    3.65 
 -26  -6   5   11.24    3.62 
 -26   6   5    5.72    2.81 
 -24  -6   5    7.92    3.04 
  24  -6  -5    4.65    3.14 
 -24  -6   5    0.38    2.37 
 -24   6   5    3.75    2.88 
 -22  -6   5   29.20    3.83 
 -22  -6   5   22.25    3.79 
  22  -6  -5   29.77    4.49 
 -22   6   5   34.47    4.00 
 -20  -6   5    9.07    3.03 
 -20  -6   5   14.90    2.78 
  20  -6  -5    6.04    3.16 
 -20   6   5   10.12    3.16 
 -18  -6   5   16.00    2.64 
  18  -6  -5   17.04    4.02 
 -18  -6   5    8.70    3.00 
 -18   6   5   15.71    3.15 
  18   6  -5   16.40    2.67 
  16  -6  -5   19.87    3.99 
 -16  -6   5   20.70    3.22 
 -16  -6   5   28.49    3.35 
 -16   6   5   28.37    3.63 
  16   6  -5   28.32    3.34 
  14  -6  -5    3.43    2.56 
 -14  -6   5   -1.08    2.18 
 -14  -6   5    3.41    1.50 
 -14   6   5    1.42    2.26 
  14   6  -5    3.19    2.08 
  12  -6  -5   13.98    3.73 
 -12  -6   5   18.12    3.16 
  12   6  -5   26.02    3.68 
 -12   6   5   28.56    3.69 
 -10  -6   5   22.10    3.38 
  10  -6  -5   18.81    3.69 
  10   6  -5   31.40    3.85 
 -10   6   5   26.72    3.57 
  -8  -6   5    3.81    2.51 
   8  -6  -5    3.36    2.65 
   8   6  -5    4.59    2.48 
  -8   6   5   -1.77    2.06 
  -6  -6   5    6.92    2.59 
   6   6  -5    7.06    2.90 
  -6   6   5    8.45    2.71 
  -4  -6   5    7.59    2.58 
   4  -6  -5    7.27    2.68 
   4  -6  -5    5.18    2.63 
   4   6  -5   12.86    3.43 
   2  -6  -5    0.00    2.38 
   2  -6  -5   -0.09    1.92 
  -2  -6   5   -1.03    2.07 
  -2   6   5    2.98    1.70 
   2   6  -5   -0.63    2.77 
   0  -6   5   12.84    3.02 
   0  -6  -5    8.72    2.54 
   0  -6  -5   11.15    2.96 
   0   6  -5   21.85    3.98 
   0   6   5   19.08    2.53 
  -2  -6  -5    5.18    2.37 
   2  -6   5    8.62    2.68 
  -2  -6  -5    5.85    2.84 
  -2   6  -5    8.16    3.30 
   2   6   5   10.40    2.18 
   4  -6   5   17.66    3.00 
  -4  -6  -5   19.22    3.12 
  -4  -6  -5   20.26    3.48 
   4   6   5   27.35    3.09 
  -4   6  -5   34.49    4.59 
  -6  -6  -5   16.78    3.02 
   6  -6   5   13.48    2.65 
  -6  -6  -5   13.40    3.33 
   6   6   5   14.63    2.40 
  -6   6  -5   13.87    3.92 
  -8  -6  -5    2.06    2.48 
   8  -6   5    2.01    2.11 
  -8   6  -5    3.14    3.38 
   8   6   5    5.56    2.00 
  10  -6   5    1.84    2.08 
 -10  -6  -5    2.44    2.44 
  10   6   5    2.50    1.93 
 -10   6  -5    1.52    3.25 
 -12  -6  -5    0.14    2.27 
  12  -6   5    0.63    2.04 
  12   6   5    3.31    2.06 
 -12   6  -5    3.59    3.39 
 -14  -6  -5   -1.51    2.36 
  14  -6   5    2.92    2.16 
 -14   6  -5    0.01    3.28 
  14   6   5    0.22    1.71 
  16  -6   5   23.99    3.28 
 -16  -6  -5   18.83    3.97 
 -16   6  -5   35.89    5.08 
  16   6   5   24.00    3.23 
 -18  -6  -5   17.42    4.08 
  18  -6   5   10.19    2.92 
  18   6   5   21.89    3.26 
 -18   6  -5   22.25    4.86 
 -20  -6  -5    0.93    2.65 
  20  -6   5    2.56    2.30 
  20   6   5   -0.19    1.80 
 -22  -6  -5    0.39    2.50 
  22  -6   5    9.00    3.10 
  22   6   5    1.41    2.04 
 -22   6  -5   11.23    3.85 
 -24   6  -5    2.10    3.42 
  24   6   5    2.36    2.31 
  26  -6   5   16.11    2.83 
 -26  -6  -5    5.73    3.36 
 -26   6  -5   13.46    4.19 
  26   6   5    7.63    2.64 
  29  -7  -5    2.06    3.15 
 -29  -7   5    2.33    2.42 
  29   7  -5   -2.83    2.24 
 -29   7   5    0.25    2.31 
 -27  -7   5    3.54    2.59 
  27  -7  -5    1.91    2.79 
 -27   7   5   -0.50    2.73 
 -25  -7   5   -0.21    2.25 
  25  -7  -5    0.25    2.63 
 -25   7   5    3.26    2.99 
 -23  -7   5    3.87    3.23 
  23  -7  -5    3.27    2.97 
 -23   7   5   11.83    3.40 
  21  -7  -5    1.76    2.81 
 -21  -7   5   -1.21    2.33 
 -21   7   5   -0.15    2.87 
 -19  -7   5   12.82    3.31 
 -19   7   5   16.85    3.43 
  17  -7  -5   -0.79    2.72 
 -17  -7   5    7.13    3.12 
  17   7  -5   -2.14    1.96 
 -17   7   5    1.95    2.52 
 -15  -7   5    1.12    2.63 
  15  -7  -5    3.18    2.77 
 -15   7   5    7.00    2.73 
  15   7  -5    0.94    2.22 
 -13  -7   5    6.53    2.60 
  13  -7  -5    6.88    3.06 
 -13   7   5    8.69    2.73 
  13   7  -5    7.85    2.87 
  11  -7  -5    6.39    3.19 
 -11  -7   5    4.92    2.83 
 -11   7   5    1.62    2.29 
  11   7  -5    4.91    2.65 
  -9  -7   5   17.21    3.47 
   9  -7  -5   27.58    4.08 
   9   7  -5   33.38    4.28 
  -9   7   5   31.18    3.89 
  -7  -7   5   12.19    3.10 
   7  -7  -5   17.17    3.80 
  -7   7   5   24.92    3.55 
   7   7  -5   26.35    3.73 
  -5  -7   5    0.81    2.33 
   5  -7  -5    1.56    2.48 
  -5   7   5    6.48    2.64 
   5   7  -5    2.72    2.83 
   3  -7  -5    5.83    2.73 
  -3  -7   5    1.91    2.22 
   3   7  -5    2.74    2.91 
  -1  -7   5    1.10    2.12 
   1  -7  -5    0.66    2.00 
   1  -7  -5    4.97    2.42 
   1   7  -5    3.73    3.04 
   1  -7   5    5.66    2.29 
  -1  -7  -5    3.10    2.44 
  -1  -7  -5    8.53    2.33 
  -1   7  -5    0.63    2.86 
  -3  -7  -5   12.48    3.31 
   3  -7   5    8.58    2.92 
  -3  -7  -5   16.87    3.30 
  -3   7  -5   23.60    4.20 
   5   7   5    8.92    2.47 
  -5   7  -5    8.45    3.61 
   7  -7   5    5.72    2.61 
  -7  -7  -5    5.93    2.71 
   7   7   5    7.23    2.12 
  -7   7  -5    7.28    3.68 
  -9  -7  -5    2.19    2.48 
   9  -7   5   -0.25    2.15 
  -9   7  -5    4.63    3.53 
   9   7   5    7.24    2.17 
 -11  -7  -5    1.77    2.48 
  11  -7   5    0.66    1.98 
 -11   7  -5    0.86    3.09 
  11   7   5    0.62    1.91 
 -13  -7  -5    7.79    3.23 
  13  -7   5   11.83    2.66 
 -13   7  -5   13.77    4.42 
  13   7   5   11.49    2.60 
  15  -7   5    7.51    2.52 
 -15  -7  -5    8.52    3.19 
 -15   7  -5   17.55    4.70 
  15   7   5   10.92    2.61 
 -17   7  -5   -0.33    3.62 
  17   7   5    7.09    2.47 
  19  -7   5    8.08    2.33 
  19   7   5    7.55    2.31 
 -19   7  -5    8.91    4.20 
 -21  -7  -5    5.17    2.91 
  21  -7   5    7.09    2.01 
  21   7   5    5.56    2.32 
 -21   7  -5   -2.59    3.42 
  20  -8  -5    3.48    2.96 
 -20  -8   5    0.55    2.47 
 -20   8   5    3.83    2.79 
  18  -8  -5    4.24    2.79 
 -18  -8   5    9.13    3.02 
 -18   8   5    4.01    2.58 
 -16  -8   5    2.26    2.69 
  16  -8  -5    2.62    2.64 
 -16   8   5    5.71    2.69 
 -14  -8   5    1.50    2.55 
  14  -8  -5    0.31    2.43 
 -14   8   5    0.48    2.43 
  12  -8  -5    1.89    2.71 
 -12  -8   5    5.50    2.58 
  12   8  -5    4.81    2.93 
 -12   8   5    5.27    2.78 
  10  -8  -5   12.98    3.15 
 -10  -8   5    7.86    3.19 
 -10   8   5   10.96    3.14 
  10   8  -5   11.34    3.47 
  -8  -8   5   -0.50    2.31 
   8  -8  -5    2.64    2.29 
   8   8  -5   -3.29    2.72 
  -8   8   5    0.44    2.31 
  -6  -8   5    3.79    2.66 
   6  -8  -5   13.54    3.30 
   6   8  -5    4.58    2.93 
  -6   8   5    5.77    2.60 
   4  -8  -5   11.47    3.40 
  -4  -8   5   13.43    3.40 
   4   8  -5   13.40    3.73 
  -4   8   5   11.47    3.31 
  -2  -8   5    2.58    2.26 
   2  -8  -5    8.54    3.00 
   2   8  -5    1.49    2.78 
  -2   8   5    6.30    2.64 
   0  -8  -5    2.40    2.15 
   0  -8  -5    4.92    2.27 
   0  -8   5   -0.02    2.51 
   0   8  -5    3.04    3.27 
   2  -8   5    5.00    2.36 
  -2  -8  -5    2.86    2.19 
  -2   8  -5   -0.75    2.99 
   4  -8   5    0.46    2.33 
  -4  -8  -5    1.43    2.20 
  -4   8  -5    0.81    3.15 
   6  -8   5   24.14    3.52 
  -6  -8  -5   16.65    3.39 
  -6   8  -5   23.32    4.45 
   8  -8   5    6.63    2.59 
  -8  -8  -5    8.60    3.17 
  -8   8  -5   13.86    4.09 
 -10  -8  -5    0.82    2.31 
  10  -8   5    2.86    2.49 
 -10   8  -5   -1.72    2.81 
 -48   0   6    5.98    3.43 
 -46   0   6    4.22    3.76 
 -44   0   6   20.73    4.28 
  44   0  -6   32.97    3.11 
  42   0  -6   58.27    4.66 
 -42   0   6   66.43    6.96 
 -40   0   6    3.72    3.27 
  40   0  -6   -1.66    1.38 
  38   0  -6   10.11    1.96 
  38   0  -6    8.12    2.15 
 -38   0   6    7.33    3.50 
  36   0  -6   15.45    2.08 
 -36   0   6   11.57    3.52 
  36   0  -6   11.65    2.44 
  34   0  -6   -1.85    1.74 
  34   0  -6    0.13    1.34 
 -34   0   6   -3.39    2.76 
  32   0  -6   44.46    4.17 
  32   0  -6   52.54    3.72 
 -32   0   6   43.12    5.16 
  30   0  -6   14.47    1.87 
  30   0  -6   11.57    2.47 
 -30   0   6   10.87    3.36 
 -28   0   6   15.18    3.48 
  28   0  -6   11.45    2.42 
  28   0  -6   12.73    1.76 
  26   0  -6   35.35    2.74 
 -26   0   6   36.43    3.81 
  26   0  -6   31.60    3.30 
  24   0  -6    3.29    1.68 
 -24   0   6    2.39    2.11 
  24   0  -6    5.07    1.29 
 -22   0   6   12.30    2.38 
  22   0  -6   14.22    2.31 
  22   0  -6   13.36    1.51 
 -20   0   6  128.79    7.82 
  20   0  -6  136.22    8.09 
 -20   0   6  119.73    7.96 
 -18   0   6   17.70    2.18 
 -18   0   6   17.44    2.07 
  18   0  -6   16.84    2.18 
 -16   0   6   -0.61    1.22 
  16   0  -6    2.60    1.37 
 -16   0   6    0.73    1.23 
 -14   0   6   33.31    2.71 
 -14   0   6   32.89    2.75 
  14   0  -6   34.78    2.94 
  12   0  -6    6.34    1.51 
 -12   0   6    5.10    1.35 
 -12   0   6    7.62    1.32 
 -10   0   6  128.79    7.46 
 -10   0   6  132.07    7.66 
  10   0  -6  121.89    7.68 
   8   0  -6   48.06    3.38 
  -8   0   6   46.55    3.42 
  -8   0   6   45.89    3.19 
   6   0  -6   26.19    2.30 
  -6   0   6   26.26    2.13 
  -6   0   6   26.82    2.51 
   4   0  -6  114.75    7.23 
  -4   0   6  124.98    7.17 
  -4   0   6  130.20    7.59 
   2   0  -6   10.65    1.45 
  -2   0   6   11.04    2.07 
   2   0  -6    8.27    1.51 
   0   0   6   19.54    2.49 
   0   0  -6   21.39    2.22 
   0   0  -6   23.53    2.04 
   2   0   6   22.47    2.73 
  -2   0  -6   25.71    2.36 
  -2   0  -6   21.95    2.03 
  -4   0  -6   44.15    3.25 
  -4   0  -6   47.76    3.65 
   4   0   6   46.08    4.00 
  -6   0  -6   12.56    2.14 
  -6   0  -6   11.77    1.55 
   6   0   6   11.35    2.55 
  -8   0  -6  217.23   12.38 
  -8   0  -6  220.39   13.12 
   8   0   6  218.77   13.31 
 -10   0  -6   17.79    2.62 
 -10   0  -6   11.92    1.75 
  10   0   6   11.54    2.68 
  12   0   6  146.49    9.87 
 -12   0  -6  161.53   10.03 
 -12   0  -6  148.04    8.85 
 -14   0  -6    8.97    2.85 
 -14   0  -6   11.24    1.83 
  14   0   6   11.82    2.98 
  16   0   6   28.36    3.81 
 -16   0  -6   27.15    3.99 
 -16   0  -6   28.01    2.69 
 -18   0  -6   45.67    3.48 
 -18   0  -6   46.38    5.20 
  18   0   6   36.54    4.26 
 -20   0  -6  158.80    9.39 
  20   0   6  156.81   10.77 
 -20   0  -6  158.99   11.10 
  22   0   6   -3.14    1.85 
 -22   0  -6    0.18    2.97 
 -22   0  -6    1.77    1.59 
  24   0   6   22.02    3.82 
 -24   0  -6   18.10    4.45 
  26   0   6    9.38    2.92 
 -26   0  -6    9.14    3.93 
 -28   0  -6    7.58    3.45 
  28   0   6    9.24    3.33 
 -30   0  -6   26.74    4.76 
  30   0   6   26.97    4.20 
 -32   0  -6   17.70    4.47 
  32   0   6    9.98    3.31 
 -34   0  -6   54.24    6.34 
  34   0   6   53.20    6.10 
 -36   0  -6   24.42    4.60 
  36   0   6   26.77    4.53 
  38   0   6   10.94    3.49 
 -38   0  -6    6.78    4.38 
 -47  -1   6   13.65    4.24 
 -47   1   6   11.39    4.04 
  47   1  -6   17.02    2.34 
 -45  -1   6   25.57    4.92 
  45   1  -6   42.12    3.81 
 -45   1   6   41.79    5.68 
 -43  -1   6    0.59    2.96 
  43   1  -6    4.31    1.56 
 -43   1   6   -3.54    2.85 
 -41  -1   6   19.28    4.74 
  41  -1  -6   23.46    3.13 
  41   1  -6   28.43    2.97 
 -41   1   6   20.24    4.78 
 -39  -1   6    7.57    3.60 
  39  -1  -6    6.80    2.28 
 -39   1   6    0.92    3.14 
  39   1  -6    9.79    1.91 
  37  -1  -6    1.68    1.97 
 -37  -1   6    4.57    3.07 
  37   1  -6    0.42    1.43 
 -37   1   6    0.12    2.71 
  35  -1  -6    8.19    1.66 
  35  -1  -6    8.20    2.39 
 -35  -1   6   10.37    3.49 
  35   1  -6    4.92    1.85 
  35   1  -6    7.83    1.96 
 -35   1   6    8.06    3.43 
  33  -1  -6   41.55    4.23 
  33  -1  -6   45.58    3.43 
 -33  -1   6   40.15    5.13 
  33   1  -6   45.01    3.75 
  33   1  -6   48.20    4.13 
 -33   1   6   53.55    5.38 
  31  -1  -6   18.02    3.07 
  31  -1  -6   16.35    1.95 
 -31  -1   6   21.55    3.82 
  31   1  -6   23.27    2.55 
  31   1  -6   20.02    2.72 
 -31   1   6   11.58    3.20 
  29  -1  -6   38.27    4.16 
 -29  -1   6   40.80    4.71 
  29  -1  -6   44.12    3.16 
 -29   1   6   39.06    4.45 
  29   1  -6   42.11    3.29 
  29   1  -6   42.45    3.74 
 -27  -1   6   57.48    5.19 
  27  -1  -6   55.26    4.70 
  27  -1  -6   55.21    3.71 
  27   1  -6   53.48    4.44 
  27   1  -6   58.70    4.18 
 -27   1   6   64.68    5.25 
 -25  -1   6   12.47    2.75 
  25  -1  -6   11.23    2.54 
  25  -1  -6   11.43    1.39 
 -25   1   6    9.26    2.44 
  25   1  -6    8.94    1.81 
  25   1  -6    9.44    1.89 
  23  -1  -6    1.46    1.76 
  23  -1  -6    2.22    0.81 
 -23  -1   6    2.23    1.94 
 -23  -1   6    1.11    1.98 
  23   1  -6    0.98    1.20 
 -23   1   6   -0.15    1.55 
 -21  -1   6    7.32    2.00 
  21  -1  -6    7.01    1.05 
 -21  -1   6    7.20    2.13 
  21  -1  -6    9.55    2.23 
 -21   1   6    5.88    1.80 
  21   1  -6    7.41    1.67 
 -19  -1   6   50.51    4.09 
  19  -1  -6   52.31    3.12 
  19  -1  -6   48.92    4.28 
 -19  -1   6   50.37    4.07 
  19   1  -6   56.39    4.07 
 -19   1   6   53.94    4.19 
 -17  -1   6   74.16    5.23 
 -17  -1   6   76.89    5.21 
  17  -1  -6   78.35    5.54 
 -17   1   6   78.99    5.28 
  17   1  -6   74.28    5.05 
  15  -1  -6   14.32    2.19 
 -15  -1   6    9.24    1.73 
 -15  -1   6    8.41    1.91 
  15   1  -6   10.07    1.66 
 -15   1   6    8.65    1.20 
 -15   1   6    7.20    1.48 
 -13  -1   6   54.55    3.68 
  13  -1  -6   44.69    3.88 
 -13  -1   6   54.87    3.91 
 -13   1   6   52.63    3.83 
  13   1  -6   56.95    3.72 
 -13   1   6   51.53    3.33 
  11  -1  -6   20.53    2.44 
 -11  -1   6   28.52    2.24 
 -11  -1   6   29.07    2.57 
  11   1  -6   34.23    2.55 
 -11   1   6   30.34    2.66 
 -11   1   6   28.66    2.19 
  -9  -1   6    1.90    1.51 
  -9  -1   6    1.77    0.88 
   9  -1  -6    0.36    1.04 
  -9   1   6    2.63    1.02 
   9   1  -6   -0.76    0.97 
  -9   1   6    0.11    1.14 
  -7  -1   6  135.87    7.55 
  -7  -1   6  137.06    8.20 
   7  -1  -6  125.11    8.08 
  -7   1   6  158.92    9.37 
  -7   1   6  157.09    9.19 
   7   1  -6  162.68    9.26 
   5  -1  -6   82.58    5.43 
  -5  -1   6   82.87    4.81 
  -5  -1   6   81.24    5.56 
  -5   1   6   85.70    5.47 
   5   1  -6   88.25    5.38 
  -5   1   6   84.81    5.52 
  -3  -1   6   82.54    4.70 
  -3  -1   6   79.18    5.48 
   3  -1  -6   86.11    5.35 
   3  -1  -6   77.76    5.47 
  -3   1   6   87.81    5.80 
   3   1  -6   91.66    5.61 
  -1  -1   6   49.40    3.97 
  -1  -1   6   52.95    3.11 
   1  -1  -6   53.00    4.02 
   1  -1  -6   48.01    3.60 
  -1   1   6   53.26    4.10 
   1   1  -6   54.43    3.78 
   1  -1   6   39.29    3.42 
  -1  -1  -6   36.53    3.22 
  -1  -1  -6   36.77    2.92 
  -1   1  -6   42.69    3.32 
   1   1   6   46.60    3.71 
  -1   1  -6   46.31    2.99 
  -3  -1  -6   16.52    1.85 
  -3  -1  -6   18.74    2.37 
   3  -1   6   18.23    2.40 
   3   1   6   11.83    2.31 
  -3   1  -6   16.69    1.68 
  -3   1  -6   22.99    2.21 
  -5  -1  -6  131.33    7.97 
  -5  -1  -6  139.79    8.76 
   5  -1   6  140.25    8.82 
  -5   1  -6  124.27    7.48 
   5   1   6  121.58    8.07 
  -5   1  -6  130.02    7.63 
   7  -1   6   69.86    5.44 
  -7  -1  -6   72.57    4.58 
  -7  -1  -6   72.89    5.54 
  -7   1  -6   70.11    5.03 
   7   1   6   76.42    5.53 
  -7   1  -6   78.10    5.10 
   9  -1   6  107.75    7.64 
  -9  -1  -6  118.07    7.82 
  -9  -1  -6  106.41    6.49 
  -9   1  -6  115.25    7.52 
  -9   1  -6  122.09    7.31 
   9   1   6  112.73    7.78 
  11  -1   6  100.09    7.45 
 -11  -1  -6   99.49    7.54 
 -11  -1  -6  109.55    6.26 
  11   1   6  108.47    7.60 
 -11   1  -6  113.59    7.49 
 -11   1  -6  111.12    7.03 
 -13  -1  -6   23.44    1.94 
 -13  -1  -6   20.00    3.32 
  13  -1   6   23.54    3.36 
  13   1   6   22.82    3.02 
 -13   1  -6   22.22    3.04 
 -13   1  -6   23.22    2.56 
 -15  -1  -6   -2.19    2.17 
 -15  -1  -6    2.82    1.02 
  15  -1   6    0.64    2.22 
 -15   1  -6    1.85    1.93 
  15   1   6    2.48    2.36 
 -15   1  -6    3.68    1.96 
 -17  -1  -6   18.38    1.76 
 -17  -1  -6   20.06    3.73 
  17  -1   6   18.10    3.41 
  17   1   6   11.42    2.92 
 -17   1  -6   13.92    2.54 
 -17   1  -6   17.80    3.61 
 -19  -1  -6   25.31    4.42 
  19  -1   6   18.47    3.71 
 -19  -1  -6   17.88    1.72 
 -19   1  -6   22.82    3.95 
  19   1   6   23.88    3.78 
 -19   1  -6   22.89    2.89 
  21  -1   6  109.89    8.40 
 -21  -1  -6  106.75    8.89 
  21   1   6  113.62    8.41 
 -21   1  -6  130.60    8.97 
 -21   1  -6   98.45    7.18 
  23  -1   6    9.15    3.43 
 -23  -1  -6   14.12    4.38 
  23   1   6   16.79    3.21 
 -23   1  -6   10.60    2.59 
 -23   1  -6   18.56    4.25 
  25  -1   6   42.36    5.01 
 -25  -1  -6   42.63    5.54 
 -25   1  -6   38.27    4.98 
  25   1   6   32.58    4.44 
 -25   1  -6   37.90    3.58 
 -27  -1  -6   17.04    4.29 
  27  -1   6    8.70    3.37 
  27   1   6    9.81    3.18 
 -27   1  -6   11.86    3.76 
 -27   1  -6    8.07    2.13 
 -29  -1  -6   58.31    6.74 
  29  -1   6   48.51    5.31 
  29   1   6   60.28    5.99 
 -29   1  -6   64.17    6.55 
  31  -1   6   43.44    5.11 
 -31  -1  -6   31.13    5.41 
  31   1   6   28.46    4.60 
 -31   1  -6   48.15    5.64 
  33  -1   6   22.66    4.28 
  33   1   6   16.04    4.01 
 -33   1  -6   17.18    4.54 
  35  -1   6   11.46    3.90 
 -35  -1  -6    9.13    4.39 
  35   1   6    5.21    2.91 
 -35   1  -6    5.03    3.36 
  37  -1   6   24.70    4.17 
 -37  -1  -6   14.91    4.70 
 -37   1  -6   14.47    4.36 
  37   1   6   21.53    4.00 
 -46  -2   6    0.73    2.95 
 -46   2   6   -0.47    3.13 
  44  -2  -6    4.47    2.28 
 -44  -2   6    6.27    3.52 
 -44   2   6    7.00    3.46 
  44   2  -6    4.57    1.91 
 -42  -2   6    8.84    3.79 
  42  -2  -6    6.94    2.49 
 -42   2   6   11.62    3.85 
  42   2  -6    7.37    2.02 
  40  -2  -6   -0.70    1.69 
 -40   2   6   -0.98    2.53 
  40   2  -6   -0.47    1.50 
  38  -2  -6    1.90    2.10 
 -38  -2   6   -1.10    2.55 
 -38   2   6   -3.28    2.02 
  36  -2  -6    2.66    2.17 
 -36  -2   6    2.64    2.85 
  36   2  -6    4.31    1.68 
 -36   2   6    3.29    2.74 
 -34  -2   6    4.24    2.89 
  34  -2  -6   -0.59    2.09 
  34   2  -6    3.26    1.93 
 -34   2   6    2.78    2.51 
  32  -2  -6   33.98    3.94 
 -32  -2   6   29.62    4.27 
  32   2  -6   49.01    3.82 
  32   2  -6   46.46    3.94 
 -32   2   6   39.96    4.57 
 -30  -2   6    8.91    3.17 
  30  -2  -6   14.31    3.10 
  30   2  -6   16.90    2.35 
 -30   2   6   14.55    3.21 
  30   2  -6   11.82    2.07 
 -28  -2   6    4.67    2.54 
  28  -2  -6    0.77    1.96 
  28   2  -6    2.96    1.93 
  28   2  -6    2.34    1.54 
 -28   2   6    3.85    2.17 
 -26  -2   6   13.72    3.07 
 -26  -2   6   13.68    2.96 
  26  -2  -6   11.74    2.88 
 -26   2   6   12.13    2.39 
  26   2  -6   11.72    2.04 
  24  -2  -6   30.62    3.69 
 -24  -2   6   38.36    3.74 
  24  -2  -6   28.89    2.04 
 -24  -2   6   24.81    3.47 
 -24   2   6   37.73    3.79 
  24   2  -6   35.29    3.08 
 -22  -2   6   13.97    2.55 
  22  -2  -6   17.01    2.83 
 -22  -2   6   16.92    2.82 
  22  -2  -6   16.90    1.21 
 -22   2   6   14.61    2.37 
  22   2  -6   18.79    2.12 
  20  -2  -6   77.77    5.84 
 -20  -2   6   73.90    5.57 
 -20  -2   6   71.08    5.45 
  20   2  -6   74.74    5.17 
 -20   2   6   86.89    5.76 
  18  -2  -6   15.26    2.63 
 -18  -2   6   12.96    2.28 
 -18  -2   6   20.76    2.67 
  18   2  -6   18.70    1.94 
 -18   2   6   20.10    2.56 
  16  -2  -6   65.82    5.17 
 -16  -2   6   65.45    4.64 
 -16  -2   6   59.44    4.78 
  16   2  -6   70.55    4.51 
 -16   2   6   64.83    4.92 
 -14  -2   6   50.28    4.18 
 -14  -2   6   51.44    3.84 
  14  -2  -6   52.53    4.42 
 -14   2   6   52.21    4.06 
  14   2  -6   51.64    3.59 
  12  -2  -6   77.47    5.89 
 -12  -2   6   86.04    5.39 
 -12  -2   6   85.89    5.80 
 -12   2   6  108.00    6.90 
  12   2  -6  104.07    6.44 
  10  -2  -6   14.50    2.31 
 -10  -2   6   20.82    1.87 
 -10  -2   6   14.81    2.33 
 -10   2   6   18.20    2.25 
  10   2  -6   25.35    2.22 
   8  -2  -6  126.94    7.95 
  -8  -2   6  122.28    7.82 
  -8  -2   6  119.51    7.10 
  -8   2   6  140.78    8.19 
  -8   2   6  146.88    8.86 
   8   2  -6  145.92    8.56 
   6  -2  -6   69.56    5.26 
  -6  -2   6   76.28    5.43 
  -6  -2   6   79.81    4.55 
  -6   2   6  100.14    6.57 
   6   2  -6  102.45    6.44 
  -6   2   6  103.40    6.22 
  -4  -2   6  215.31   12.98 
   4  -2  -6  224.85   13.19 
   4  -2  -6  221.09   12.99 
   4   2  -6  220.44   13.27 
  -4   2   6  244.92   13.23 
  -2  -2   6    4.18    1.67 
   2  -2  -6    4.82    1.75 
   2  -2  -6    3.78    1.66 
  -2   2   6    4.70    1.37 
   2   2  -6    5.76    1.64 
   0  -2   6   41.58    3.71 
   0  -2  -6   40.84    3.80 
   0  -2  -6   45.40    3.52 
   0   2   6   45.17    3.66 
   0   2  -6   46.57    3.68 
  -2  -2  -6    2.75    1.78 
  -2  -2  -6    1.76    1.22 
   2  -2   6    1.38    1.65 
   2   2   6    2.37    1.53 
  -2   2  -6    2.42    1.71 
   4  -2   6   23.27    2.86 
  -4  -2  -6   19.64    2.96 
  -4  -2  -6   24.62    2.41 
   4   2   6   21.80    2.61 
  -4   2  -6   26.45    2.51 
  -6  -2  -6   65.54    4.36 
  -6  -2  -6   64.87    5.16 
   6  -2   6   54.02    4.84 
  -6   2  -6   72.71    4.69 
  -6   2  -6   85.61    5.58 
   6   2   6   90.62    5.74 
   8  -2   6   32.39    3.59 
  -8  -2  -6   35.60    2.82 
  -8  -2  -6   35.75    3.92 
   8   2   6   39.02    3.75 
  -8   2  -6   50.82    3.98 
  10  -2   6   23.56    3.25 
 -10  -2  -6   22.99    2.23 
 -10  -2  -6   20.42    3.44 
 -10   2  -6   27.45    2.86 
  10   2   6   25.55    3.13 
 -10   2  -6   30.76    3.17 
 -12  -2  -6   10.58    2.87 
 -12  -2  -6    8.97    1.42 
  12  -2   6    4.22    2.52 
  12   2   6   14.32    2.85 
 -12   2  -6   12.18    2.24 
 -12   2  -6   15.53    2.70 
 -14  -2  -6    9.70    1.61 
  14  -2   6   12.56    3.06 
 -14  -2  -6   15.95    3.63 
 -14   2  -6   12.26    2.82 
  14   2   6   12.45    2.91 
 -14   2  -6   17.12    2.73 
 -16  -2  -6   10.50    1.44 
 -16  -2  -6    7.28    3.17 
  16  -2   6    8.05    2.90 
  16   2   6    8.90    2.62 
 -16   2  -6    9.65    2.70 
 -16   2  -6    8.65    2.48 
  18  -2   6   64.86    6.09 
 -18  -2  -6   72.23    6.70 
 -18   2  -6   75.49    5.96 
  18   2   6   73.59    6.04 
 -18   2  -6   66.28    5.59 
 -20  -2  -6   12.82    3.96 
  20  -2   6   22.74    3.84 
 -20   2  -6   16.78    3.07 
 -20   2  -6   11.94    3.44 
  20   2   6   20.77    3.57 
 -22  -2  -6    1.58    3.09 
  22  -2   6    3.00    2.80 
 -22   2  -6   11.80    3.26 
 -22   2  -6    9.24    2.95 
  22   2   6    9.55    3.18 
  24  -2   6   18.91    3.44 
 -24  -2  -6   27.25    4.46 
 -24   2  -6   26.52    3.68 
  24   2   6   29.06    4.10 
 -24   2  -6   30.69    4.17 
  26  -2   6   42.94    4.85 
 -26  -2  -6   28.59    4.97 
  26   2   6   34.74    4.45 
 -26   2  -6   34.22    3.88 
 -26   2  -6   34.61    4.33 
  28  -2   6    9.44    3.18 
 -28  -2  -6   10.02    4.00 
  28   2   6   11.09    3.07 
 -28   2  -6   10.61    2.67 
  30  -2   6   10.58    3.38 
 -30  -2  -6   11.88    4.08 
 -30   2  -6   17.16    3.04 
  30   2   6   13.60    3.84 
 -32  -2  -6    9.35    4.29 
  32  -2   6    3.61    3.07 
  32   2   6   14.96    3.89 
  34  -2   6   32.73    4.71 
 -34  -2  -6   27.03    5.18 
  34   2   6   34.03    4.84 
  36  -2   6   19.17    4.23 
 -36  -2  -6   22.09    5.38 
  36   2   6   20.12    4.31 
 -45  -3   6    4.73    3.41 
  45  -3  -6    5.62    2.71 
  45   3  -6   14.65    2.38 
 -45   3   6   11.12    3.91 
 -43  -3   6    5.16    3.15 
  43  -3  -6    0.95    2.24 
  43   3  -6    3.66    1.94 
 -43   3   6    5.27    3.28 
  41  -3  -6    0.33    2.08 
 -41  -3   6    3.54    3.11 
 -41   3   6   -2.24    2.61 
  41   3  -6    2.36    1.87 
 -39  -3   6    0.85    2.76 
  39  -3  -6    1.38    2.26 
 -39   3   6    2.80    2.94 
  39   3  -6    2.30    1.88 
 -37  -3   6    0.06    2.42 
  37  -3  -6    4.25    2.12 
 -37   3   6    3.04    2.90 
  37   3  -6    4.81    1.98 
  35  -3  -6   12.54    3.31 
 -35  -3   6   13.45    3.65 
 -35   3   6   17.02    3.45 
  35   3  -6   17.30    2.69 
 -33  -3   6    4.02    2.86 
  33  -3  -6    3.97    2.42 
 -33   3   6    7.22    2.83 
  33   3  -6    7.28    2.11 
  31  -3  -6   -0.43    2.12 
 -31  -3   6    4.83    2.86 
  31   3  -6    5.85    2.09 
 -31   3   6    2.72    2.56 
 -29  -3   6   36.45    4.33 
  29  -3  -6   31.40    4.27 
  29   3  -6   43.76    3.55 
 -29   3   6   43.05    4.60 
  29   3  -6   44.13    3.98 
 -27  -3   6    2.34    2.54 
 -27  -3   6    4.61    2.83 
  27  -3  -6    2.62    2.46 
 -27   3   6    1.33    2.38 
  27   3  -6    0.22    1.23 
 -25  -3   6   11.28    2.97 
 -25  -3   6   11.69    2.84 
  25  -3  -6    7.50    2.68 
 -25   3   6    9.49    2.82 
  25   3  -6   11.14    1.85 
 -23  -3   6   36.75    4.05 
  23  -3  -6   35.55    4.29 
 -23  -3   6   41.86    4.36 
  23   3  -6   47.53    3.49 
 -23   3   6   40.17    4.11 
 -21  -3   6   11.63    2.41 
 -21  -3   6   12.04    3.03 
  21  -3  -6   16.00    3.02 
  21   3  -6   17.15    2.05 
 -21   3   6   16.38    2.69 
 -19  -3   6   77.40    5.87 
  19  -3  -6   74.76    6.07 
 -19  -3   6   76.75    5.77 
 -19   3   6  107.50    7.24 
  19   3  -6  103.16    6.49 
 -17  -3   6   27.17    3.22 
  17  -3  -6   23.84    3.39 
 -17  -3   6   31.24    3.19 
  17   3  -6   32.31    2.76 
 -17   3   6   28.41    3.28 
 -15  -3   6    9.47    1.94 
 -15  -3   6   10.31    2.49 
  15  -3  -6    9.02    2.34 
 -15   3   6    6.96    2.16 
  15   3  -6    9.13    1.78 
 -13  -3   6   45.82    3.57 
 -13  -3   6   45.15    4.02 
  13  -3  -6   37.64    3.94 
  13   3  -6   51.61    3.78 
 -13   3   6   50.72    4.35 
  11  -3  -6   25.40    3.28 
 -11  -3   6   36.07    2.99 
 -11  -3   6   37.99    3.54 
  11   3  -6   40.10    3.24 
 -11   3   6   36.68    3.47 
  -9  -3   6   46.30    3.98 
   9  -3  -6   45.71    4.26 
  -9  -3   6   50.46    3.56 
  -9   3   6   63.93    3.89 
   9   3  -6   64.53    4.58 
  -9   3   6   64.44    4.90 
  -7  -3   6   23.89    2.80 
   7  -3  -6   26.90    3.15 
  -7  -3   6   26.89    2.06 
  -7   3   6   26.12    2.74 
  -7   3   6   26.04    2.02 
   7   3  -6   22.33    2.41 
  -5  -3   6   52.25    4.50 
   5  -3  -6   56.67    4.56 
   5  -3  -6   59.84    4.84 
  -5   3   6   53.72    3.73 
   5   3  -6   61.12    4.34 
  -3  -3   6   10.06    1.97 
   3  -3  -6   15.99    2.50 
   3  -3  -6   13.68    2.28 
  -3   3   6   13.69    1.78 
   3   3  -6   14.41    2.26 
   1  -3  -6   38.66    3.51 
   1  -3  -6   40.44    3.92 
  -1  -3   6   35.56    3.48 
   1   3  -6   50.90    4.02 
  -1   3   6   44.09    3.52 
   1  -3   6   63.26    5.03 
  -1  -3  -6   64.76    5.41 
  -1  -3  -6   70.80    5.04 
   1   3   6   79.56    5.21 
  -1   3  -6   72.68    5.45 
  -3  -3  -6   22.98    3.19 
   3  -3   6   16.55    2.59 
  -3  -3  -6   20.40    2.48 
   3   3   6   25.92    2.76 
  -3   3  -6   26.06    3.15 
   5  -3   6   10.60    2.09 
  -5  -3  -6   11.67    1.99 
  -5  -3  -6   12.22    2.76 
  -5   3  -6    7.25    2.27 
   5   3   6    9.57    2.17 
  -7  -3  -6    3.98    2.34 
  -7  -3  -6    2.88    1.52 
   7  -3   6    1.22    1.86 
  -7   3  -6    1.01    1.86 
   7   3   6    2.06    1.90 
  -9  -3  -6   35.21    3.08 
  -9  -3  -6   32.22    4.16 
   9  -3   6   34.49    3.77 
  -9   3  -6   50.44    4.54 
   9   3   6   48.38    4.32 
  11  -3   6   29.89    3.74 
 -11  -3  -6   27.36    3.87 
 -11  -3  -6   34.94    2.88 
  11   3   6   42.76    4.19 
 -11   3  -6   47.35    4.37 
 -13  -3  -6   27.86    2.62 
  13  -3   6   26.66    3.72 
 -13  -3  -6   32.00    4.40 
  13   3   6   34.65    3.80 
 -13   3  -6   31.19    3.85 
  15  -3   6   15.06    3.40 
 -15  -3  -6   19.52    4.09 
  15   3   6   23.21    3.29 
 -15   3  -6   18.72    3.38 
  17  -3   6    9.04    3.08 
 -17  -3  -6    5.72    3.13 
  17   3   6   11.92    3.08 
 -17   3  -6   10.77    3.32 
  19  -3   6   19.63    3.86 
 -19  -3  -6   27.27    4.48 
 -19   3  -6   19.03    3.47 
  19   3   6   17.33    3.36 
 -21  -3  -6   30.23    4.84 
  21  -3   6   34.66    4.52 
 -21   3  -6   47.91    5.00 
  21   3   6   50.40    4.93 
  23  -3   6   16.07    3.73 
 -23  -3  -6   15.69    4.22 
 -23   3  -6   13.85    3.49 
  23   3   6   18.52    3.05 
 -25  -3  -6   22.11    4.99 
  25  -3   6   17.50    3.97 
 -25   3  -6   24.83    3.69 
  25   3   6   27.77    3.98 
 -27  -3  -6    2.62    3.10 
  27  -3   6    6.13    3.08 
  27   3   6    4.95    2.52 
 -27   3  -6    7.66    2.81 
 -29  -3  -6    7.82    4.28 
  29  -3   6   12.37    3.60 
 -29   3  -6   18.33    3.19 
  29   3   6   16.12    3.62 
 -31  -3  -6    4.80    3.59 
  31  -3   6    5.06    2.87 
 -31   3  -6    4.55    2.34 
  31   3   6    2.44    2.62 
  33  -3   6   18.70    4.56 
 -33  -3  -6   20.09    5.33 
  33   3   6   19.29    3.64 
 -33   3  -6   19.70    3.06 
 -35  -3  -6   -0.74    3.01 
  35  -3   6    7.87    2.75 
  35   3   6    1.27    2.67 
  42  -4  -6    1.96    2.59 
 -42  -4   6    2.05    2.95 
  42   4  -6    8.72    2.48 
 -42   4   6    6.49    3.33 
  40  -4  -6   16.48    3.61 
 -40  -4   6   18.94    3.81 
  40   4  -6   22.67    3.07 
 -40   4   6   15.58    4.21 
  38  -4  -6    6.55    2.91 
 -38  -4   6   10.47    3.76 
 -38   4   6    9.26    3.31 
  38   4  -6   15.29    2.69 
  36  -4  -6   17.30    3.45 
 -36  -4   6   20.70    4.13 
 -36   4   6   23.21    3.79 
  34  -4  -6   21.63    3.76 
 -34  -4   6   18.03    3.75 
 -34   4   6   22.70    3.73 
  34   4  -6   21.75    3.11 
  32  -4  -6   10.17    3.11 
 -32  -4   6   10.61    3.36 
 -32   4   6    6.73    2.79 
  32   4  -6    9.29    2.68 
  30  -4  -6    5.42    2.54 
 -30  -4   6    1.58    2.38 
 -30   4   6    1.93    2.75 
  30   4  -6    4.58    1.88 
 -28  -4   6    2.66    2.41 
 -28  -4   6    1.99    2.38 
  28  -4  -6    4.80    2.49 
 -28   4   6    4.96    2.57 
 -26  -4   6    4.42    2.83 
  26  -4  -6    2.24    2.43 
 -26  -4   6   -0.98    2.50 
  26   4  -6    3.24    1.41 
 -26   4   6    0.69    2.48 
 -24  -4   6   15.05    3.02 
 -24  -4   6   15.97    3.54 
  24  -4  -6   14.60    3.50 
  24   4  -6   21.30    2.42 
 -24   4   6   18.75    3.51 
 -22  -4   6   17.61    3.64 
  22  -4  -6   10.90    3.32 
 -22  -4   6   17.36    3.24 
 -22   4   6   17.30    3.23 
  22   4  -6   14.65    2.07 
  20  -4  -6   33.98    4.54 
 -20  -4   6   40.64    4.37 
 -20  -4   6   37.16    4.37 
 -20   4   6   49.18    4.90 
  20   4  -6   55.14    4.04 
 -18  -4   6    3.32    2.34 
 -18  -4   6    5.37    2.26 
  18  -4  -6    3.37    2.32 
  18   4  -6    3.28    1.76 
 -18   4   6    2.61    2.14 
  16  -4  -6    5.60    2.75 
 -16  -4   6    2.74    2.30 
 -16  -4   6    8.67    2.29 
  16   4  -6    9.03    2.24 
 -16   4   6   10.86    2.89 
  14  -4  -6   18.13    3.29 
 -14  -4   6   13.16    2.24 
 -14  -4   6   12.59    3.04 
  14   4  -6   20.58    2.71 
 -14   4   6   17.66    3.07 
  12  -4  -6   14.25    3.07 
 -12  -4   6   19.39    2.95 
 -12  -4   6   25.43    2.59 
 -12   4   6   21.11    3.00 
  12   4  -6   27.26    3.10 
 -10  -4   6    3.49    2.15 
 -10  -4   6   -0.45    1.16 
  10  -4  -6    2.97    2.04 
 -10   4   6    1.59    2.03 
  10   4  -6   -0.33    1.82 
   8  -4  -6    2.95    2.24 
  -8  -4   6    3.51    1.98 
  -8  -4   6    5.98    1.25 
  -8   4   6    6.02    1.23 
   8   4  -6    5.45    2.29 
  -8   4   6    1.10    1.86 
  -6  -4   6    5.15    0.90 
  -6  -4   6    7.01    2.27 
   6  -4  -6    5.64    2.16 
   6   4  -6    4.63    2.29 
  -6   4   6    4.67    1.41 
   4  -4  -6    1.22    1.84 
   4  -4  -6    1.38    1.87 
  -4  -4   6   -0.70    1.78 
  -4   4   6    1.73    1.43 
   4   4  -6    3.24    2.04 
   2  -4  -6   23.04    2.99 
   2  -4  -6   24.22    3.11 
  -2  -4   6   24.97    2.96 
   2   4  -6   41.90    4.15 
  -2   4   6   38.18    3.26 
   0  -4  -6    4.05    2.08 
   0  -4  -6    4.89    1.93 
   0  -4   6    4.70    2.17 
   0   4   6   10.98    2.07 
   0   4  -6    8.97    2.81 
  -2  -4  -6    0.55    1.70 
  -2  -4  -6    1.57    2.16 
   2  -4   6   -2.80    1.55 
  -2   4  -6    3.87    2.31 
   2   4   6    4.09    1.86 
  -4  -4  -6   50.98    4.15 
  -4  -4  -6   46.67    4.76 
   4  -4   6   45.69    4.31 
  -4   4  -6   60.51    5.45 
   4   4   6   67.03    4.94 
  -6  -4  -6   22.60    2.59 
  -6  -4  -6   24.15    3.53 
   6  -4   6   15.49    2.61 
   6   4   6   34.83    3.46 
  -6   4  -6   23.97    3.88 
  -8  -4  -6    9.04    3.00 
   8  -4   6    6.18    2.44 
  -8  -4  -6    6.37    1.96 
   8   4   6   11.58    2.66 
  -8   4  -6   16.21    3.59 
 -10  -4  -6    6.97    1.78 
 -10  -4  -6    3.93    2.58 
  10  -4   6    2.04    2.27 
 -10   4  -6    6.39    2.91 
  10   4   6    4.49    2.46 
  12  -4   6    7.96    2.61 
 -12  -4  -6   14.32    3.34 
  12   4   6   13.68    2.73 
 -12   4  -6   19.26    4.16 
 -14  -4  -6    7.43    3.11 
  14  -4   6    2.67    2.56 
 -14   4  -6    7.68    3.60 
  14   4   6    8.58    2.71 
 -16  -4  -6   52.94    5.74 
  16  -4   6   44.13    4.83 
  16   4   6   61.49    5.32 
 -16   4  -6   62.41    6.00 
  18  -4   6   20.94    3.57 
 -18  -4  -6   20.12    4.09 
 -18   4  -6   19.53    3.89 
  18   4   6   25.73    3.36 
 -20  -4  -6   24.58    4.40 
  20  -4   6   19.81    3.57 
  20   4   6   19.48    3.19 
 -20   4  -6   23.89    3.91 
 -22  -4  -6    4.88    2.93 
  22  -4   6    5.68    2.95 
  22   4   6    6.05    2.81 
 -22   4  -6    8.58    3.44 
  24  -4   6   35.28    4.76 
 -24  -4  -6   36.81    5.38 
 -24   4  -6   40.50    4.81 
  24   4   6   41.94    4.49 
  26  -4   6    7.93    3.25 
 -26  -4  -6    8.35    3.59 
 -26   4  -6   12.28    3.61 
  26   4   6   10.66    3.11 
  28  -4   6   12.71    3.53 
 -28  -4  -6    3.64    3.19 
 -28   4  -6    6.53    3.20 
  28   4   6    6.81    2.73 
  30  -4   6   17.60    3.34 
 -30  -4  -6    3.33    3.50 
  30   4   6    7.10    2.86 
 -32  -4  -6    3.48    3.29 
  32  -4   6    1.23    2.58 
 -32   4  -6    8.81    2.88 
  32   4   6    4.93    2.78 
  39  -5  -6    2.93    2.92 
 -39  -5   6    3.17    3.28 
  39   5  -6    7.10    2.50 
 -39   5   6    4.57    3.31 
 -37  -5   6   33.06    5.20 
  37  -5  -6   19.24    3.90 
  37   5  -6   36.77    3.95 
 -37   5   6   34.58    4.55 
  35  -5  -6   -3.29    2.23 
 -35  -5   6    5.00    3.21 
 -35   5   6    5.09    2.94 
  35   5  -6    0.54    2.16 
  33  -5  -6    8.09    3.15 
 -33  -5   6    5.82    3.68 
 -31  -5   6    2.95    2.81 
  31  -5  -6   -2.23    2.16 
 -31   5   6   -0.51    2.49 
  31   5  -6    3.36    2.19 
 -29  -5   6    4.12    2.89 
  29  -5  -6    0.08    2.32 
 -29  -5   6   -4.94    2.44 
 -29   5   6   -0.41    2.42 
 -27  -5   6   29.85    4.18 
 -27  -5   6   25.68    4.01 
  27  -5  -6   20.36    4.02 
 -27   5   6   23.65    3.89 
 -25  -5   6    4.91    2.28 
  25  -5  -6    4.53    2.53 
 -25  -5   6    5.07    2.77 
 -25   5   6   12.67    3.40 
 -23  -5   6    1.93    2.07 
  23  -5  -6    1.55    2.47 
 -23  -5   6    0.78    2.43 
 -23   5   6   -0.58    2.23 
  23   5  -6    4.96    1.69 
  21  -5  -6    9.82    3.10 
 -21  -5   6    6.93    2.73 
 -21  -5   6    3.94    2.44 
 -21   5   6   10.31    2.98 
  21   5  -6    7.77    2.06 
 -19  -5   6   15.09    2.93 
 -19  -5   6   15.03    3.46 
  19  -5  -6   11.59    3.35 
 -19   5   6   28.00    3.78 
  19   5  -6   24.86    3.10 
 -17  -5   6   14.60    3.33 
 -17  -5   6   18.76    2.94 
  17  -5  -6   13.67    3.60 
 -17   5   6   22.28    3.61 
  17   5  -6   19.17    2.96 
  15  -5  -6    6.46    2.65 
 -15  -5   6   14.20    3.24 
 -15  -5   6   18.41    2.68 
 -15   5   6   24.63    3.62 
  15   5  -6   21.61    3.25 
  13  -5  -6    4.32    2.60 
 -13  -5   6    2.14    1.61 
 -13  -5   6    2.59    2.33 
 -13   5   6    2.03    2.44 
  13   5  -6    5.05    2.38 
  11  -5  -6    4.15    2.44 
 -11  -5   6    2.55    2.50 
  11   5  -6    4.51    2.48 
 -11   5   6    3.08    2.33 
  -9  -5   6    1.01    2.17 
   9  -5  -6    3.03    2.48 
   9   5  -6    6.45    2.62 
  -9   5   6    2.32    2.47 
   7  -5  -6   17.02    3.21 
  -7  -5   6   18.06    3.11 
   7   5  -6   21.18    3.42 
  -7   5   6   20.42    3.22 
   5  -5  -6    3.29    2.31 
  -5  -5   6    8.58    2.69 
   5  -5  -6    3.23    2.25 
  -5   5   6    8.24    1.84 
   5   5  -6   14.93    3.31 
   3  -5  -6   14.09    2.87 
   3  -5  -6   18.51    3.04 
  -3  -5   6   18.56    2.97 
  -3   5   6   31.45    2.91 
   3   5  -6   23.17    3.81 
  -1  -5   6   -2.08    1.91 
   1  -5  -6    3.99    2.44 
   1  -5  -6    0.69    2.16 
   1   5  -6    3.10    2.86 
  -1   5   6    5.30    1.85 
   1  -5   6   44.80    4.46 
  -1  -5  -6   51.04    5.13 
  -1  -5  -6   47.80    4.53 
  -1   5  -6   62.38    5.78 
   1   5   6   64.24    4.77 
  -3  -5  -6   10.25    3.09 
   3  -5   6    9.38    2.67 
  -3  -5  -6    9.01    2.62 
  -3   5  -6    8.94    3.45 
   3   5   6   12.10    2.41 
  -5  -5  -6   29.52    4.12 
  -5  -5  -6   28.09    3.47 
   5  -5   6   25.72    3.31 
   5   5   6   41.90    4.04 
  -5   5  -6   45.45    5.17 
   7  -5   6    6.74    2.54 
  -7  -5  -6   10.93    2.59 
  -7  -5  -6   13.78    3.54 
   7   5   6   10.92    2.60 
  -7   5  -6   10.88    3.69 
   9  -5   6   15.04    3.00 
  -9  -5  -6   17.82    3.53 
   9   5   6   21.43    2.97 
  -9   5  -6   31.47    4.52 
  11  -5   6    0.02    2.08 
 -11  -5  -6   -1.13    2.00 
 -11   5  -6    2.23    2.77 
  11   5   6   -1.01    2.04 
 -13  -5  -6   17.65    3.74 
  13  -5   6   20.10    3.26 
  13   5   6   24.22    3.19 
 -13   5  -6   22.60    4.04 
 -15  -5  -6    9.21    3.09 
  15  -5   6   12.88    2.99 
 -15   5  -6   14.11    3.86 
  15   5   6    9.87    2.76 
  17  -5   6   12.29    3.37 
 -17  -5  -6   21.93    3.92 
  17   5   6   17.62    3.00 
 -17   5  -6   20.40    3.89 
  19  -5   6   11.78    3.22 
 -19  -5  -6   16.81    4.08 
 -19   5  -6   16.64    4.14 
  19   5   6   16.87    2.86 
 -21  -5  -6   -2.16    2.34 
  21  -5   6    0.28    2.49 
  21   5   6    5.55    2.44 
 -21   5  -6   -4.69    2.91 
 -23  -5  -6    4.05    3.13 
  23  -5   6    2.38    2.42 
  23   5   6   -0.33    1.83 
 -23   5  -6    5.60    3.32 
 -25  -5  -6    2.34    2.69 
  25  -5   6   -0.76    2.66 
  25   5   6    3.59    2.28 
 -25   5  -6    2.07    2.92 
 -27  -5  -6    2.49    3.29 
  27  -5   6    8.41    3.07 
  27   5   6    0.36    2.10 
 -27   5  -6    0.87    3.01 
 -29  -5  -6   19.62    4.89 
  29  -5   6    8.32    3.44 
 -29   5  -6   15.39    3.94 
  29   5   6   10.19    3.01 
 -34  -6   6   16.69    3.87 
  34  -6  -6    8.90    3.66 
 -34   6   6   20.88    3.85 
  34   6  -6   13.07    3.16 
  32  -6  -6    2.73    2.92 
 -32  -6   6    8.07    3.41 
 -32   6   6    8.02    3.22 
  32   6  -6    2.78    2.41 
  30  -6  -6    0.37    2.56 
 -30  -6   6    5.99    2.91 
 -30   6   6   -0.78    2.45 
 -28  -6   6    4.69    2.50 
  28  -6  -6    5.02    3.01 
 -28  -6   6    8.47    3.31 
 -28   6   6    0.59    2.76 
  26  -6  -6    0.81    2.49 
 -26  -6   6    2.24    2.76 
 -26  -6   6    3.81    2.58 
 -26   6   6    3.23    2.93 
 -24  -6   6    9.74    2.71 
  24  -6  -6   11.25    3.70 
 -24  -6   6    6.87    3.01 
 -24   6   6    6.94    2.78 
  22  -6  -6    4.53    2.74 
 -22  -6   6    7.94    2.44 
 -22  -6   6    3.14    2.80 
 -22   6   6    5.72    2.85 
 -20  -6   6    3.22    2.75 
  20  -6  -6    4.23    2.77 
  20   6  -6    6.97    2.44 
 -20   6   6    2.71    2.80 
 -18  -6   6    5.86    2.79 
  18  -6  -6    8.50    2.93 
 -18   6   6    7.23    2.88 
  18   6  -6   10.61    2.55 
 -16  -6   6    0.68    2.50 
  16  -6  -6    0.22    2.06 
  16   6  -6    4.91    2.14 
 -16   6   6    1.67    2.41 
  14  -6  -6    3.36    2.87 
 -14  -6   6    6.54    2.65 
  14   6  -6    5.02    2.30 
 -14   6   6    7.08    2.73 
 -12  -6   6   17.76    2.98 
  12  -6  -6   18.49    3.68 
  12   6  -6   25.87    3.53 
 -12   6   6   27.00    3.62 
  10  -6  -6    0.67    2.42 
 -10  -6   6   -1.50    2.13 
  10   6  -6    1.31    2.38 
 -10   6   6    2.78    2.26 
   8  -6  -6   12.17    3.44 
  -8  -6   6   13.84    3.17 
   8   6  -6   13.60    3.30 
  -8   6   6   13.24    2.76 
   6  -6  -6    3.29    2.58 
  -6  -6   6   -2.22    2.08 
  -6   6   6    0.18    2.12 
   6   6  -6    2.46    2.73 
  -4  -6   6    6.84    2.71 
   4  -6  -6   10.73    3.03 
   4  -6  -6    4.84    2.65 
   4   6  -6    7.17    2.88 
   2  -6  -6   25.25    3.81 
  -2  -6   6   23.48    3.54 
   2  -6  -6   28.11    3.85 
   2   6  -6   28.04    4.00 
   0  -6  -6   21.68    3.38 
   0  -6   6   22.54    3.30 
   0  -6  -6   16.09    3.24 
   0   6  -6   32.82    4.38 
   2  -6   6   10.32    2.96 
  -2  -6  -6   17.37    3.56 
  -2  -6  -6   16.61    2.99 
   2   6   6   19.90    2.66 
  -2   6  -6   22.53    3.87 
  -4  -6  -6   23.29    3.35 
   4  -6   6   12.03    3.02 
  -4  -6  -6   17.40    3.37 
   4   6   6   30.72    3.28 
  -4   6  -6   38.94    4.81 
  -6  -6  -6    2.55    2.26 
   6  -6   6    1.05    1.92 
  -6  -6  -6    0.42    1.61 
  -6   6  -6    4.18    3.31 
   6   6   6    0.41    1.83 
  -8  -6  -6    1.39    2.20 
   8  -6   6    1.31    2.04 
  -8   6  -6    4.25    2.95 
   8   6   6    1.96    1.88 
  10  -6   6   14.03    2.77 
 -10  -6  -6   10.95    3.45 
  10   6   6   14.13    2.67 
 -10   6  -6   16.60    4.17 
 -12  -6  -6    2.53    2.79 
  12  -6   6    1.07    1.88 
  12   6   6    1.02    1.90 
 -12   6  -6   -3.35    2.55 
  14  -6   6   15.22    2.92 
 -14  -6  -6   13.71    3.61 
  14   6   6   22.83    3.14 
 -14   6  -6   17.71    4.49 
 -16  -6  -6   18.72    3.89 
  16  -6   6   11.25    2.90 
  16   6   6   30.37    3.51 
 -16   6  -6   16.29    4.57 
 -18  -6  -6   -0.57    2.48 
  18  -6   6   -0.68    2.11 
 -18   6  -6    4.47    3.57 
  18   6   6   -1.64    1.81 
  20  -6   6    2.57    2.39 
 -20  -6  -6    2.75    2.69 
 -20   6  -6    1.02    3.17 
  20   6   6    5.61    2.51 
 -22  -6  -6    1.86    2.90 
  22  -6   6    0.70    2.24 
 -22   6  -6    8.80    3.74 
  22   6   6   -2.27    2.03 
 -24  -6  -6    0.25    2.73 
  24  -6   6   12.53    3.55 
  24   6   6    4.90    2.48 
 -24   6  -6    9.68    4.09 
  29  -7  -6   -0.54    2.32 
 -29  -7   6    2.75    2.89 
 -29   7   6    5.42    3.09 
 -27  -7   6    9.94    3.62 
  27  -7  -6    1.22    2.73 
 -27   7   6    7.83    3.18 
  25  -7  -6   11.86    3.94 
 -25  -7   6   14.24    3.87 
 -25   7   6    4.17    2.92 
  23  -7  -6   -0.82    2.64 
 -23  -7   6    1.04    2.73 
 -23   7   6    0.09    2.77 
  21  -7  -6    2.65    2.96 
 -21  -7   6    3.59    2.90 
 -21   7   6    2.09    2.84 
  19  -7  -6    1.58    2.60 
 -19  -7   6    1.99    2.76 
 -19   7   6    2.64    2.64 
  17  -7  -6   12.63    3.54 
 -17  -7   6    1.45    2.69 
  17   7  -6    5.55    2.43 
 -17   7   6    5.63    2.81 
  15  -7  -6    9.87    3.60 
 -15   7   6    9.99    3.13 
  15   7  -6    9.71    2.92 
  13  -7  -6    5.73    2.90 
 -13  -7   6    3.76    2.88 
  13   7  -6    3.99    2.64 
 -13   7   6    7.17    2.69 
  11  -7  -6    1.84    2.41 
 -11  -7   6    6.08    2.83 
  11   7  -6   11.53    3.11 
 -11   7   6    5.41    2.88 
  -9  -7   6   21.07    3.65 
   9  -7  -6   23.18    3.91 
   9   7  -6   27.39    4.18 
  -9   7   6   24.28    3.68 
   7  -7  -6    1.65    2.07 
  -7  -7   6    6.69    2.85 
   7   7  -6   -1.77    2.73 
  -7   7   6    1.54    2.32 
   5  -7  -6    0.93    2.20 
  -5   7   6    3.51    2.55 
   5   7  -6    0.37    2.64 
   3  -7  -6    4.91    2.26 
  -3  -7   6   -1.52    2.01 
   3   7  -6    2.46    2.89 
   1  -7  -6   -0.50    1.82 
   1  -7  -6    3.22    2.03 
  -1  -7   6    0.72    2.19 
   1   7  -6    3.31    2.98 
  -1  -7  -6   11.99    3.18 
   1  -7   6   23.78    3.55 
  -1  -7  -6   22.15    3.21 
  -1   7  -6   27.43    4.32 
   3  -7   6    8.53    2.73 
  -3  -7  -6    8.96    2.86 
  -3  -7  -6   11.22    2.79 
  -3   7  -6   17.77    4.24 
  -5  -7  -6    2.74    2.56 
   5  -7   6    1.00    2.15 
  -5   7  -6   -1.37    2.94 
   7  -7   6   -1.80    1.91 
  -7  -7  -6    1.52    2.32 
  -7   7  -6    2.03    3.26 
  -9  -7  -6    1.15    2.18 
   9  -7   6    4.94    2.33 
   9   7   6    2.07    1.86 
  -9   7  -6    1.38    2.97 
 -11  -7  -6   20.14    3.68 
  11  -7   6   20.05    3.09 
 -11   7  -6   18.20    4.69 
  11   7   6   13.50    2.65 
 -13  -7  -6    5.62    3.05 
  13  -7   6   12.75    2.52 
  13   7   6   14.20    2.52 
 -13   7  -6   12.64    4.17 
  15  -7   6    9.69    3.00 
 -15  -7  -6   11.15    3.42 
  15   7   6   15.13    2.60 
 -15   7  -6   18.95    4.56 
 -17  -7  -6    5.86    3.18 
  17   7   6    7.77    2.34 
 -17   7  -6    5.03    3.68 
  18  -8  -6    5.11    2.95 
 -18  -8   6    5.35    2.91 
 -18   8   6    7.32    2.89 
 -16  -8   6    2.28    2.66 
  16  -8  -6    4.45    2.94 
 -16   8   6    1.72    2.32 
  14  -8  -6   12.85    3.33 
 -14  -8   6    9.61    3.18 
  14   8  -6    8.71    2.93 
 -14   8   6    6.42    2.85 
 -12  -8   6   19.72    3.58 
  12  -8  -6   15.88    3.64 
  12   8  -6   12.17    3.30 
 -12   8   6   11.88    3.24 
 -10  -8   6   -3.30    2.48 
  10  -8  -6   14.48    3.51 
 -10   8   6    0.18    2.27 
  10   8  -6    8.65    3.11 
  -8  -8   6    3.01    2.78 
   8  -8  -6   -0.20    2.20 
  -8   8   6   -0.64    2.13 
   8   8  -6   -1.37    2.69 
  -6  -8   6    3.22    2.56 
   6   8  -6    0.64    2.72 
  -6   8   6    0.29    2.28 
   4  -8  -6    2.19    2.30 
  -4  -8   6    5.17    2.73 
   4   8  -6    0.60    2.65 
  -4   8   6    5.38    2.68 
  -2  -8   6   -0.36    2.28 
   2   8  -6    6.99    3.27 
  -2   8   6    4.10    2.77 
   0  -8   6    4.00    2.23 
   0  -8  -6   11.70    2.91 
   0  -8  -6    0.59    1.67 
   0   8  -6   -3.08    2.61 
  -2  -8  -6    2.04    1.97 
   2  -8   6    0.75    2.17 
  -2   8  -6    2.08    3.01 
  -4  -8  -6    3.33    2.47 
   4  -8   6    4.78    2.47 
  -6  -8  -6    4.01    2.31 
   6  -8   6    9.14    2.84 
  -6   8  -6    7.69    3.48 
 -48   0   7    3.48    3.56 
 -46   0   7   10.50    3.99 
 -44   0   7   32.44    5.24 
 -42   0   7    2.08    3.38 
  40   0  -7   -0.36    1.29 
 -40   0   7   -1.20    3.14 
 -38   0   7   56.07    6.12 
  38   0  -7   61.54    4.42 
  38   0  -7   54.72    4.90 
  36   0  -7    8.98    2.45 
  36   0  -7   10.33    1.79 
 -36   0   7    7.67    3.38 
  34   0  -7   35.99    3.98 
 -34   0   7   45.81    5.08 
  34   0  -7   43.68    3.36 
 -32   0   7   52.38    5.50 
  32   0  -7   48.55    4.61 
  32   0  -7   55.04    3.96 
  30   0  -7   12.39    2.71 
 -30   0   7   14.86    3.48 
  30   0  -7   17.34    2.00 
  28   0  -7    1.27    1.22 
  28   0  -7   -0.66    1.67 
 -28   0   7   -1.13    1.83 
  26   0  -7    1.36    1.72 
 -26   0   7    7.46    2.50 
  26   0  -7    3.20    1.35 
  24   0  -7   21.73    2.77 
  24   0  -7   21.64    1.97 
 -24   0   7   16.64    2.82 
 -22   0   7   58.90    4.60 
 -22   0   7   55.62    4.29 
  22   0  -7   60.70    4.69 
 -20   0   7    0.00    1.37 
 -20   0   7   -1.41    1.30 
  20   0  -7    0.59    1.42 
 -18   0   7    9.70    1.77 
 -18   0   7   14.17    2.01 
  18   0  -7   11.57    2.06 
  16   0  -7    1.83    1.47 
 -16   0   7    0.96    1.27 
 -16   0   7    3.76    1.52 
 -14   0   7   23.10    2.25 
 -14   0   7   21.73    2.26 
  14   0  -7   16.60    2.16 
 -12   0   7  137.75    8.72 
 -12   0   7  147.23    8.71 
  12   0  -7  157.39    8.94 
 -10   0   7   93.72    5.98 
  10   0  -7   86.82    5.98 
 -10   0   7  101.17    5.82 
  -8   0   7   21.39    2.01 
  -8   0   7   23.10    2.50 
   8   0  -7   22.64    2.32 
   6   0  -7  132.48    7.97 
  -6   0   7  129.78    8.07 
  -6   0   7  133.56    7.74 
  -4   0   7   -0.98    1.46 
  -4   0   7   -0.09    1.05 
   4   0  -7   -0.64    0.93 
   2   0  -7    0.33    1.05 
  -2   0   7   -0.15    1.54 
   0   0   7   44.81    3.76 
   0   0  -7   39.96    3.10 
   0   0  -7   40.65    3.21 
  -2   0  -7   41.91    3.26 
   2   0   7   31.97    3.61 
  -2   0  -7   39.46    2.96 
   4   0   7    2.25    1.98 
  -4   0  -7    1.54    1.20 
  -4   0  -7    2.17    1.18 
   6   0   7   66.56    5.33 
  -6   0  -7   59.98    4.70 
  -6   0  -7   69.34    4.45 
   8   0   7   14.90    2.67 
  -8   0  -7   19.56    2.15 
  -8   0  -7   22.02    2.64 
 -10   0  -7   17.75    2.78 
  10   0   7   15.16    3.11 
 -10   0  -7   17.32    2.06 
 -12   0  -7   18.85    2.24 
 -12   0  -7   23.37    3.34 
  12   0   7   21.75    3.54 
 -14   0  -7    3.63    2.38 
  14   0   7    1.42    2.47 
 -14   0  -7    3.90    1.53 
  16   0   7   52.14    5.23 
 -16   0  -7   47.57    3.79 
 -16   0  -7   53.15    5.08 
 -18   0  -7  126.56    7.66 
  18   0   7  123.86    9.16 
 -18   0  -7  121.96    9.28 
 -20   0  -7   -3.25    2.80 
 -20   0  -7    2.71    1.48 
  20   0   7    4.59    2.58 
 -22   0  -7   32.91    4.91 
 -22   0  -7   28.58    2.74 
  22   0   7   34.22    4.22 
 -24   0  -7   -1.95    2.63 
  24   0   7    2.20    2.59 
  26   0   7   25.27    4.11 
 -26   0  -7   25.59    4.64 
  28   0   7   18.58    3.64 
 -28   0  -7   24.55    4.31 
 -30   0  -7    3.82    3.04 
  30   0   7   -0.60    2.82 
 -32   0  -7   42.88    5.84 
  32   0   7   38.90    5.26 
 -34   0  -7   23.98    4.68 
  34   0   7   17.31    4.19 
  36   0   7   -0.32    2.56 
 -36   0  -7    7.36    3.45 
 -47  -1   7   26.45    5.07 
 -47   1   7   27.08    4.99 
  47   1  -7   37.19    3.38 
 -45  -1   7    2.46    3.36 
 -45   1   7    9.08    3.94 
  43  -1  -7    4.50    2.02 
  43   1  -7    8.50    1.94 
 -43   1   7    6.22    3.50 
  41  -1  -7    0.30    1.92 
 -41  -1   7    6.71    3.38 
 -41   1   7    2.71    3.37 
  41   1  -7    2.58    1.53 
  39  -1  -7    8.55    2.45 
 -39  -1   7    0.18    2.69 
  39   1  -7   10.16    2.16 
 -39   1   7    3.18    3.20 
 -37  -1   7    5.16    3.19 
  37  -1  -7    6.25    2.16 
  37   1  -7    5.93    1.85 
 -37   1   7    1.96    2.48 
  37   1  -7    7.87    1.85 
  35  -1  -7   14.77    2.88 
 -35  -1   7   19.03    4.18 
 -35   1   7   19.77    3.68 
  35   1  -7   21.11    2.45 
  35   1  -7   14.71    2.50 
  33  -1  -7    7.89    2.55 
 -33  -1   7    9.61    3.54 
  33   1  -7   11.17    2.46 
 -33   1   7    3.79    2.62 
  33   1  -7    8.05    2.10 
 -31  -1   7   40.20    4.84 
  31  -1  -7   41.60    3.07 
  31  -1  -7   38.65    4.22 
 -31   1   7   47.13    4.87 
  31   1  -7   39.20    3.80 
  31   1  -7   40.50    3.43 
  29  -1  -7   15.77    1.74 
 -29  -1   7   13.62    3.31 
  29  -1  -7   13.76    2.71 
 -29   1   7   17.26    3.17 
  29   1  -7   15.03    2.07 
  29   1  -7   13.51    2.44 
  27  -1  -7   24.97    2.04 
  27  -1  -7   24.20    3.42 
 -27  -1   7   21.68    3.44 
  27   1  -7   25.41    2.53 
 -27   1   7   25.35    3.33 
  27   1  -7   26.27    2.90 
  25  -1  -7   27.73    3.37 
 -25  -1   7   26.24    3.43 
  25  -1  -7   30.59    2.23 
 -25  -1   7   28.05    3.31 
 -25   1   7   22.97    2.94 
  25   1  -7   27.83    2.81 
  23  -1  -7   17.06    2.83 
 -23  -1   7   13.49    2.72 
 -23  -1   7   17.73    2.66 
  23  -1  -7   18.85    1.58 
  23   1  -7   17.04    2.29 
 -23   1   7   16.28    2.60 
 -21  -1   7   18.69    2.72 
 -21  -1   7   19.69    2.69 
  21  -1  -7   22.94    1.69 
  21  -1  -7   21.18    2.88 
 -21   1   7   19.33    2.66 
  21   1  -7   18.19    2.26 
 -19  -1   7   56.83    4.53 
 -19  -1   7   59.84    4.49 
  19  -1  -7   66.51    4.95 
  19   1  -7   70.92    4.94 
 -19   1   7   67.91    4.47 
 -19   1   7   77.58    5.18 
 -17  -1   7   39.52    3.26 
  17  -1  -7   32.97    3.40 
 -17  -1   7   31.95    3.18 
 -17   1   7   33.34    2.58 
 -17   1   7   37.54    3.21 
  17   1  -7   39.06    3.12 
  15  -1  -7   11.40    2.07 
 -15  -1   7    8.03    1.60 
 -15  -1   7    9.40    2.05 
 -15   1   7   11.91    1.76 
  15   1  -7   11.50    1.77 
 -15   1   7    6.88    1.21 
 -13  -1   7    4.07    1.21 
  13  -1  -7    3.68    1.50 
 -13  -1   7    4.12    1.49 
  13   1  -7    8.31    1.61 
 -13   1   7    6.99    1.83 
 -13   1   7    7.70    1.26 
 -11  -1   7   19.15    2.31 
 -11  -1   7   16.27    1.81 
  11  -1  -7   19.19    2.41 
  11   1  -7   12.84    1.70 
 -11   1   7   16.64    1.69 
 -11   1   7   19.12    2.13 
   9  -1  -7  199.39   11.52 
  -9  -1   7  192.25   10.84 
  -9  -1   7  184.10   11.39 
  -9   1   7  194.94   11.52 
  -9   1   7  196.75   11.32 
   9   1  -7  202.63   11.42 
   7  -1  -7   21.30    2.40 
  -7  -1   7   22.37    2.57 
  -7  -1   7   23.98    1.87 
  -7   1   7   16.89    2.03 
   7   1  -7   16.35    1.83 
  -7   1   7   19.01    2.05 
  -5  -1   7   15.31    1.35 
   5  -1  -7   15.84    2.11 
  -5  -1   7   13.91    2.18 
  -5   1   7   18.25    2.14 
   5   1  -7   16.65    1.94 
  -5   1   7   20.95    2.40 
  -3  -1   7   46.67    2.92 
   3  -1  -7   49.13    3.62 
   3  -1  -7   49.08    3.87 
  -3  -1   7   42.67    3.71 
  -3   1   7   55.34    4.37 
   3   1  -7   60.86    4.12 
   1  -1  -7   63.09    4.61 
  -1  -1   7   59.13    3.66 
  -1  -1   7   63.89    4.71 
   1  -1  -7   56.78    4.20 
  -1   1   7   69.90    4.90 
   1   1  -7   60.29    4.31 
   1  -1   7   45.20    3.96 
  -1  -1  -7   40.74    3.33 
  -1  -1  -7   46.77    3.84 
   1   1   7   50.13    4.22 
  -1   1  -7   50.20    3.39 
  -1   1  -7   50.43    3.72 
  -3  -1  -7  108.61    6.84 
  -3  -1  -7   95.69    6.18 
   3  -1   7   93.49    6.80 
  -3   1  -7  125.62    7.47 
  -3   1  -7  115.31    7.11 
   3   1   7  120.75    7.95 
  -5  -1  -7   25.16    3.08 
  -5  -1  -7   24.01    2.38 
   5  -1   7   27.08    3.33 
  -5   1  -7   19.41    2.48 
  -5   1  -7   22.98    2.13 
   5   1   7   23.81    3.08 
  -7  -1  -7   37.59    3.81 
   7  -1   7   40.40    4.14 
  -7  -1  -7   40.86    3.08 
   7   1   7   45.57    4.32 
  -7   1  -7   46.14    3.62 
  -7   1  -7   53.68    3.89 
  -9  -1  -7   75.67    6.08 
  -9  -1  -7   79.71    5.04 
   9  -1   7   77.26    6.21 
  -9   1  -7  114.53    6.53 
   9   1   7   78.82    6.72 
  -9   1  -7   88.98    6.18 
 -11  -1  -7    3.39    2.56 
  11  -1   7    4.18    2.50 
 -11  -1  -7    2.87    1.09 
  11   1   7    8.43    2.82 
 -11   1  -7    4.31    1.81 
 -11   1  -7    6.52    2.07 
 -13  -1  -7   13.56    1.69 
 -13  -1  -7   15.88    3.22 
  13  -1   7   15.00    3.23 
 -13   1  -7   13.87    2.85 
  13   1   7   17.54    3.27 
 -13   1  -7   14.07    2.42 
  15  -1   7   60.54    5.49 
 -15  -1  -7   54.92    3.80 
 -15  -1  -7   60.08    5.85 
  15   1   7   48.41    5.01 
 -15   1  -7   56.21    5.02 
 -15   1  -7   61.07    4.63 
 -17  -1  -7   15.25    3.69 
 -17  -1  -7    9.49    1.55 
  17  -1   7   11.71    3.33 
 -17   1  -7   18.02    3.40 
 -17   1  -7   13.03    2.69 
  17   1   7   16.72    3.72 
  19  -1   7   33.19    4.70 
 -19  -1  -7   43.90    3.07 
 -19  -1  -7   47.20    5.34 
 -19   1  -7   52.24    5.62 
 -19   1  -7   59.18    4.62 
  19   1   7   49.81    5.53 
 -21  -1  -7   12.65    3.84 
  21  -1   7   13.32    3.61 
 -21   1  -7    5.99    3.07 
  21   1   7    6.76    3.07 
 -21   1  -7   10.47    2.39 
 -23  -1  -7   44.44    5.45 
  23  -1   7   44.32    5.09 
  23   1   7   53.47    5.69 
 -23   1  -7   59.84    6.02 
 -23   1  -7   52.08    4.39 
  25  -1   7   20.62    3.69 
 -25  -1  -7   14.44    4.18 
  25   1   7   19.29    3.62 
 -25   1  -7   15.01    2.46 
 -25   1  -7   12.28    3.94 
 -27  -1  -7   21.37    4.22 
  27  -1   7   24.09    4.10 
  27   1   7   29.97    4.42 
 -27   1  -7   28.29    4.63 
  29  -1   7   38.84    4.81 
 -29  -1  -7   29.48    5.00 
  29   1   7   46.26    5.46 
 -29   1  -7   36.54    5.32 
 -31  -1  -7   19.09    4.73 
  31  -1   7   18.61    4.45 
  31   1   7   25.59    5.05 
 -31   1  -7   23.57    4.42 
 -33  -1  -7    1.37    3.30 
  33  -1   7    5.70    3.27 
  33   1   7   -3.41    2.79 
 -35  -1  -7    7.27    3.64 
  35   1   7   10.80    3.80 
 -46  -2   7    3.26    3.51 
  46   2  -7    5.25    1.80 
 -46   2   7    5.86    3.41 
  44  -2  -7    4.17    2.06 
 -44  -2   7    2.78    3.35 
 -44   2   7   13.00    4.04 
  42  -2  -7    4.62    2.14 
 -42  -2   7    8.02    3.48 
  42   2  -7    3.11    1.88 
 -42   2   7    6.13    3.34 
  40  -2  -7    6.66    2.39 
  40   2  -7    6.85    1.93 
 -40   2   7    8.47    3.40 
 -38  -2   7    5.74    3.26 
  38  -2  -7   14.61    2.77 
  38   2  -7    9.25    2.10 
 -38   2   7    8.18    2.97 
  36  -2  -7    1.11    1.83 
 -36  -2   7    3.03    2.73 
 -36   2   7    0.04    2.60 
  36   2  -7   -1.21    1.46 
 -34  -2   7   10.53    3.28 
  34  -2  -7    7.80    2.65 
 -34   2   7   10.42    3.04 
  34   2  -7   14.74    2.17 
 -32  -2   7   23.21    3.75 
  32  -2  -7   19.46    3.23 
  32   2  -7   25.85    2.87 
 -32   2   7   19.70    3.51 
  32   2  -7   24.40    2.86 
  30  -2  -7   13.94    3.18 
 -30  -2   7   18.10    3.75 
  30   2  -7   18.97    2.52 
 -30   2   7   16.40    2.97 
  30   2  -7   16.72    2.51 
 -28  -2   7    7.54    2.72 
 -28  -2   7   10.99    2.92 
  28  -2  -7    5.50    2.56 
  28   2  -7    7.33    2.09 
 -28   2   7    2.91    2.41 
  26  -2  -7   20.93    3.36 
 -26  -2   7   18.94    3.09 
 -26  -2   7   27.00    3.65 
  26   2  -7   29.12    2.91 
 -26   2   7   25.36    3.47 
 -24  -2   7    9.29    2.73 
 -24  -2   7    8.24    2.60 
  24  -2  -7   10.51    2.77 
 -24   2   7    5.64    2.35 
  24   2  -7    9.23    1.79 
 -22  -2   7   75.26    5.64 
 -22  -2   7   74.78    5.69 
  22  -2  -7   64.50    5.57 
 -22   2   7   70.21    5.30 
  22   2  -7   68.64    4.87 
 -20  -2   7   38.13    3.83 
 -20  -2   7   33.13    3.41 
  20  -2  -7   43.16    4.12 
 -20   2   7   42.18    4.02 
  20   2  -7   43.87    3.49 
 -18  -2   7   21.07    2.53 
  18  -2  -7   16.74    2.87 
 -18  -2   7   22.26    2.84 
  18   2  -7   18.19    1.99 
 -18   2   7   18.06    2.43 
 -16  -2   7   51.01    3.97 
  16  -2  -7   46.27    4.37 
 -16  -2   7   60.91    4.64 
 -16   2   7   46.26    4.16 
  16   2  -7   58.31    3.94 
 -14  -2   7    1.89    1.85 
 -14  -2   7    5.39    1.49 
  14  -2  -7    3.69    1.77 
 -14   2   7    8.02    2.07 
  14   2  -7    7.50    1.60 
 -12  -2   7    2.73    1.17 
  12  -2  -7    4.06    1.73 
 -12  -2   7    1.63    1.64 
  12   2  -7    4.46    1.50 
 -12   2   7    4.47    1.81 
  10  -2  -7   37.73    3.81 
 -10  -2   7   59.22    4.27 
 -10  -2   7   46.54    3.22 
  10   2  -7   66.85    4.51 
 -10   2   7   65.05    4.03 
 -10   2   7   66.32    4.90 
   8  -2  -7    8.74    2.21 
  -8  -2   7    9.81    2.28 
  -8  -2   7    7.91    1.15 
  -8   2   7    7.86    2.00 
   8   2  -7   12.13    1.85 
  -8   2   7    8.12    1.46 
   6  -2  -7   58.51    4.61 
  -6  -2   7   59.12    3.57 
  -6  -2   7   58.98    4.63 
  -6   2   7   66.65    4.26 
  -6   2   7   58.30    4.44 
   6   2  -7   54.15    4.13 
   4  -2  -7   10.87    1.99 
  -4  -2   7    8.27    2.25 
   4  -2  -7    6.50    2.07 
  -4   2   7   10.13    1.94 
   4   2  -7   10.63    2.00 
  -2  -2   7    0.32    1.66 
   2  -2  -7   -0.30    1.39 
   2  -2  -7    2.19    1.41 
  -2   2   7    1.19    1.48 
   2   2  -7    0.28    1.44 
   0  -2   7   33.62    3.47 
   0  -2  -7   30.72    3.38 
   0  -2  -7   38.66    3.21 
   0   2   7   44.05    3.67 
   0   2  -7   36.48    3.26 
   2  -2   7   23.07    2.77 
  -2  -2  -7   27.75    3.11 
  -2  -2  -7   21.78    2.43 
  -2   2  -7   35.60    3.15 
   2   2   7   29.06    3.23 
  -4  -2  -7   42.75    4.13 
  -4  -2  -7   46.28    3.51 
   4  -2   7   37.82    3.98 
  -4   2  -7   34.29    3.22 
   4   2   7   41.98    3.83 
  -6  -2  -7   98.13    6.30 
  -6  -2  -7   98.76    7.26 
   6  -2   7   92.06    6.99 
   6   2   7   96.67    6.90 
  -6   2  -7  106.01    6.67 
  -6   2  -7   96.48    5.74 
  -8  -2  -7   41.87    3.41 
  -8  -2  -7   45.83    4.47 
   8  -2   7   38.42    4.20 
  -8   2  -7   40.44    3.02 
  -8   2  -7   47.86    3.99 
   8   2   7   44.12    4.32 
  10  -2   7   -0.38    2.15 
 -10  -2  -7    1.26    2.24 
 -10  -2  -7    2.86    1.32 
 -10   2  -7    0.74    1.19 
  10   2   7    2.22    2.26 
 -10   2  -7   -0.43    1.97 
  12  -2   7   49.69    4.82 
 -12  -2  -7   41.55    3.38 
 -12  -2  -7   44.22    4.92 
  12   2   7   51.01    4.80 
 -12   2  -7   47.15    3.95 
 -12   2  -7   48.60    4.24 
  14  -2   7   19.71    3.58 
 -14  -2  -7   27.19    4.27 
 -14  -2  -7   16.76    2.07 
  14   2   7   15.51    3.44 
 -14   2  -7   17.71    2.81 
 -14   2  -7   13.18    2.75 
  16  -2   7  101.39    7.91 
 -16  -2  -7   97.51    8.18 
 -16   2  -7  113.40    7.49 
  16   2   7  115.08    8.18 
 -16   2  -7   96.65    7.52 
  18  -2   7   33.38    4.40 
 -18  -2  -7   24.12    4.46 
 -18   2  -7   33.73    4.00 
 -18   2  -7   29.86    3.55 
  18   2   7   32.62    4.38 
 -20  -2  -7    8.33    3.51 
  20  -2   7    2.91    2.57 
 -20   2  -7    1.48    2.46 
  20   2   7    3.25    2.65 
  22  -2   7   12.06    3.52 
 -22  -2  -7    5.77    3.04 
  22   2   7    6.92    3.02 
 -22   2  -7    3.00    2.07 
  24  -2   7   15.24    3.73 
 -24  -2  -7   16.24    4.08 
 -24   2  -7   11.56    2.78 
  24   2   7   19.87    3.78 
 -26  -2  -7   11.38    3.93 
  26  -2   7   17.47    3.86 
 -26   2  -7   11.38    2.79 
  26   2   7   14.27    3.83 
 -28  -2  -7   26.66    4.71 
  28  -2   7   21.30    4.12 
  28   2   7   26.91    4.46 
 -28   2  -7   22.87    3.26 
 -30  -2  -7    3.97    3.78 
  30  -2   7    4.12    3.01 
  30   2   7    5.71    3.18 
  32  -2   7   12.38    3.67 
 -32  -2  -7   15.88    4.51 
  32   2   7   23.04    4.23 
  34  -2   7   14.75    4.03 
 -34  -2  -7   22.42    4.73 
  34   2   7   20.31    4.48 
 -45  -3   7   11.06    3.98 
  45  -3  -7    5.42    2.47 
  45   3  -7   14.57    2.35 
 -45   3   7    5.41    3.17 
 -43  -3   7   11.72    3.95 
  43  -3  -7    8.42    2.90 
 -43   3   7    1.82    3.12 
  43   3  -7    4.52    1.84 
  41  -3  -7    1.07    2.07 
 -41  -3   7    1.80    2.64 
  41   3  -7   -2.65    1.39 
 -41   3   7    2.67    3.05 
 -39  -3   7    8.51    3.32 
  39  -3  -7    4.04    2.45 
  39   3  -7    6.75    2.45 
 -39   3   7    3.75    3.17 
 -37  -3   7   18.94    4.09 
  37  -3  -7   15.68    3.41 
 -37   3   7   13.85    3.77 
  37   3  -7   21.94    2.78 
  35  -3  -7    9.63    2.87 
 -35  -3   7    8.17    3.30 
 -35   3   7   11.20    2.87 
  35   3  -7   12.43    2.60 
  33  -3  -7    4.82    2.43 
 -33  -3   7    8.20    2.91 
 -33   3   7    2.79    2.54 
  33   3  -7    2.37    2.05 
  31  -3  -7   18.45    3.36 
 -31  -3   7   17.59    3.39 
  31   3  -7   26.47    2.96 
 -31   3   7   22.21    3.51 
 -29  -3   7    3.67    2.36 
 -29  -3   7    2.85    2.76 
  29  -3  -7   -0.84    2.16 
  29   3  -7    1.23    1.43 
 -29   3   7    3.60    2.62 
  27  -3  -7    6.87    2.87 
 -27  -3   7    6.62    2.77 
 -27  -3   7    8.43    3.13 
  27   3  -7   13.44    2.24 
 -27   3   7    9.03    2.97 
 -25  -3   7   49.07    4.84 
  25  -3  -7   40.56    4.64 
 -25  -3   7   46.83    4.82 
  25   3  -7   49.14    3.88 
 -25   3   7   46.11    4.51 
  23  -3  -7   23.12    3.62 
 -23  -3   7   24.18    3.66 
 -23  -3   7   24.28    3.44 
  23   3  -7   28.36    2.69 
 -23   3   7   26.05    3.41 
 -21  -3   7   21.18    2.99 
 -21  -3   7   23.71    3.52 
  21  -3  -7   27.53    3.76 
  21   3  -7   32.60    2.95 
 -21   3   7   33.07    3.69 
  19  -3  -7   26.52    3.58 
 -19  -3   7   32.21    3.48 
 -19  -3   7   34.81    3.84 
 -19   3   7   33.35    3.86 
  19   3  -7   37.81    3.11 
 -17  -3   7   29.88    3.46 
 -17  -3   7   24.94    2.93 
  17  -3  -7   28.28    3.61 
 -17   3   7   33.69    3.57 
  17   3  -7   27.60    2.79 
 -15  -3   7   24.71    2.65 
 -15  -3   7   23.36    3.25 
  15  -3  -7   18.36    3.14 
  15   3  -7   25.65    2.60 
 -15   3   7   24.85    3.11 
 -13  -3   7   18.48    2.79 
 -13  -3   7   16.77    2.11 
  13  -3  -7   17.88    2.97 
  13   3  -7   23.00    2.49 
 -13   3   7   19.32    2.88 
 -11  -3   7   14.07    1.78 
 -11  -3   7   10.96    2.63 
  11  -3  -7   14.04    2.85 
 -11   3   7   19.63    2.74 
  11   3  -7   21.03    2.50 
  -9  -3   7    4.44    1.16 
  -9  -3   7    3.28    1.94 
   9  -3  -7    3.22    1.92 
  -9   3   7    4.76    1.14 
   9   3  -7    5.74    1.90 
  -9   3   7    8.72    2.23 
   7  -3  -7   13.94    2.82 
  -7  -3   7   11.13    2.26 
  -7  -3   7   14.65    1.26 
   7   3  -7   21.18    2.47 
  -7   3   7   12.72    2.41 
  -7   3   7   15.78    1.87 
  -5  -3   7   21.50    2.97 
   5  -3  -7   27.95    3.14 
   5  -3  -7   23.45    2.95 
  -5   3   7   23.91    2.31 
   5   3  -7   20.35    2.49 
   3  -3  -7   -0.71    1.82 
   3  -3  -7   -0.45    1.31 
  -3  -3   7   -3.57    1.47 
   3   3  -7    1.14    1.76 
   1  -3  -7   28.88    3.49 
   1  -3  -7   25.83    3.01 
  -1  -3   7   25.16    3.14 
   1   3  -7   32.06    3.24 
  -1   3   7   27.51    2.84 
  -1  -3  -7   20.00    2.79 
   1  -3   7   18.42    2.69 
  -1  -3  -7   21.68    3.20 
  -1   3  -7   23.90    3.01 
   1   3   7   26.35    2.81 
   3  -3   7   16.62    2.75 
  -3  -3  -7   19.76    3.20 
  -3  -3  -7   18.15    2.61 
  -3   3  -7   21.41    2.91 
   3   3   7   19.77    2.78 
  -5  -3  -7    1.35    2.15 
   5  -3   7    4.97    2.01 
  -5  -3  -7    1.04    1.55 
  -5   3  -7    2.87    2.07 
   5   3   7    1.89    2.11 
   7  -3   7   26.50    3.42 
  -7  -3  -7   28.78    3.92 
  -7  -3  -7   29.05    2.94 
   7   3   7   24.65    3.30 
  -7   3  -7   30.44    3.61 
  -9  -3  -7   18.68    3.56 
  -9  -3  -7   23.87    2.55 
   9  -3   7   15.89    2.93 
   9   3   7   17.29    3.28 
  -9   3  -7   19.84    3.32 
  11  -3   7   63.86    5.63 
 -11  -3  -7   65.05    4.78 
 -11  -3  -7   61.78    6.03 
  11   3   7   78.33    6.48 
 -11   3  -7   85.89    6.48 
  13  -3   7   22.39    3.74 
 -13  -3  -7   29.09    4.28 
 -13  -3  -7   26.12    2.59 
 -13   3  -7   32.40    4.05 
  13   3   7   30.14    4.07 
  15  -3   7   13.90    3.57 
 -15  -3  -7   19.17    3.92 
  15   3   7   18.59    3.76 
 -15   3  -7   16.95    3.64 
  17  -3   7   11.75    3.49 
 -17  -3  -7   13.54    3.79 
  17   3   7   11.69    3.24 
 -17   3  -7   11.77    3.29 
 -19  -3  -7   71.11    6.83 
  19  -3   7   65.34    6.29 
  19   3   7   86.14    6.96 
 -19   3  -7   82.89    6.67 
 -21  -3  -7   33.26    5.11 
  21  -3   7   45.68    5.05 
  21   3   7   51.33    5.11 
 -21   3  -7   42.38    4.67 
 -23  -3  -7   22.73    4.44 
  23  -3   7   15.63    3.98 
 -23   3  -7   19.96    3.48 
  23   3   7   20.48    3.70 
  25  -3   7    0.80    2.52 
 -25  -3  -7    1.13    2.82 
 -25   3  -7   -2.44    2.14 
  25   3   7   -0.48    2.41 
  27  -3   7   14.39    3.78 
 -27  -3  -7    9.51    4.17 
  27   3   7   14.42    3.83 
 -27   3  -7   14.24    3.31 
  29  -3   7    9.84    3.44 
 -29  -3  -7   19.25    4.81 
  29   3   7   10.00    3.19 
 -29   3  -7    8.61    2.78 
 -31  -3  -7   23.74    4.93 
  31  -3   7   26.44    4.19 
 -31   3  -7   28.27    3.69 
  31   3   7   22.09    4.09 
  33  -3   7    4.66    2.80 
 -33  -3  -7    9.32    3.96 
  33   3   7    0.25    2.56 
  42  -4  -7    5.77    2.67 
 -42  -4   7    6.71    3.29 
  42   4  -7    7.95    2.59 
 -42   4   7    7.97    3.78 
  40  -4  -7   19.23    4.00 
 -40  -4   7   18.43    3.93 
  40   4  -7   21.50    3.25 
 -40   4   7   10.10    3.54 
 -38  -4   7    8.88    3.35 
  38  -4  -7    4.32    2.47 
 -38   4   7    1.57    2.65 
  38   4  -7    2.43    1.94 
  36  -4  -7   10.55    3.20 
 -36  -4   7    6.59    3.05 
  36   4  -7    8.24    2.70 
 -36   4   7    5.13    2.98 
  34  -4  -7    8.41    2.94 
 -34  -4   7   14.14    3.78 
 -34   4   7   12.86    3.48 
  34   4  -7   11.01    2.84 
  32  -4  -7    3.40    2.49 
 -32  -4   7    4.23    2.70 
 -32   4   7   10.20    3.36 
 -30  -4   7   10.27    3.16 
  30  -4  -7    5.17    2.55 
 -30  -4   7   12.43    3.50 
 -30   4   7   12.47    3.36 
  28  -4  -7    0.40    2.11 
 -28  -4   7   -1.75    2.03 
 -28  -4   7   -0.29    2.44 
 -28   4   7   -0.05    2.52 
  26  -4  -7   27.10    4.12 
 -26  -4   7   24.23    3.86 
 -26  -4   7   23.64    3.70 
 -26   4   7   34.47    4.13 
  26   4  -7   27.03    2.72 
  24  -4  -7   11.22    3.38 
 -24  -4   7    8.00    2.85 
 -24  -4   7   11.96    3.36 
 -24   4   7   10.89    2.99 
  24   4  -7   11.27    2.07 
  22  -4  -7   33.78    4.50 
 -22  -4   7   39.41    4.32 
 -22  -4   7   33.66    4.34 
  22   4  -7   45.31    3.67 
 -22   4   7   40.93    4.40 
 -20  -4   7    0.65    1.88 
  20  -4  -7    3.14    2.46 
 -20  -4   7    3.51    2.74 
  20   4  -7    5.41    1.95 
 -20   4   7    5.26    2.93 
 -18  -4   7   11.66    2.75 
 -18  -4   7    5.86    2.72 
  18  -4  -7    5.95    2.69 
 -18   4   7    8.55    2.97 
  18   4  -7    7.72    2.16 
 -16  -4   7   11.62    2.39 
 -16  -4   7    7.95    2.83 
  16  -4  -7    4.73    2.44 
  16   4  -7   11.04    2.32 
 -16   4   7    8.86    2.83 
 -14  -4   7   31.76    3.91 
  14  -4  -7   23.00    3.65 
 -14  -4   7   30.22    3.10 
  14   4  -7   43.40    3.71 
 -14   4   7   32.20    3.72 
 -12  -4   7    4.92    2.27 
 -12  -4   7    4.58    1.57 
  12  -4  -7    4.54    2.34 
 -12   4   7    5.90    2.50 
  12   4  -7    5.99    2.26 
  10  -4  -7    0.30    1.99 
 -10  -4   7    1.64    0.95 
 -10  -4   7    3.42    2.21 
  10   4  -7    3.43    2.25 
 -10   4   7    4.25    2.12 
  -8  -4   7   11.11    2.72 
   8  -4  -7    6.20    2.39 
  -8   4   7   12.60    2.88 
   8   4  -7    6.96    2.38 
   6  -4  -7    6.21    2.50 
  -6  -4   7    4.67    2.35 
   6   4  -7   10.89    2.69 
  -6   4   7    9.84    1.65 
   4  -4  -7   34.19    3.98 
   4  -4  -7   37.51    4.03 
  -4  -4   7   31.58    3.71 
   4   4  -7   43.97    4.19 
  -4   4   7   43.34    3.45 
  -2  -4   7   20.65    2.83 
   2  -4  -7   22.07    3.21 
   2  -4  -7   17.48    2.98 
   2   4  -7   25.79    3.38 
  -2   4   7   23.19    2.61 
   0  -4  -7   -0.67    2.13 
   0  -4   7    1.24    1.94 
   0  -4  -7    1.75    1.92 
   0   4   7    2.38    1.88 
   0   4  -7    1.95    2.67 
  -2  -4  -7   40.11    3.74 
   2  -4   7   30.54    3.48 
  -2  -4  -7   35.85    4.29 
   2   4   7   39.84    3.72 
  -2   4  -7   41.26    4.42 
  -4  -4  -7   16.76    2.62 
   4  -4   7   13.22    2.50 
  -4  -4  -7   17.00    3.51 
  -4   4  -7   25.52    3.76 
   4   4   7   24.05    3.18 
  -6  -4  -7    5.55    2.74 
   6  -4   7    3.33    2.41 
  -6  -4  -7    4.47    1.86 
  -6   4  -7    1.29    2.81 
   6   4   7    3.68    2.27 
  -8  -4  -7    6.39    2.86 
  -8  -4  -7    6.09    1.97 
   8  -4   7    5.10    2.40 
   8   4   7    1.02    2.17 
  -8   4  -7   10.41    3.24 
  10  -4   7    8.69    2.89 
 -10  -4  -7    2.27    2.77 
 -10  -4  -7    6.11    1.89 
  10   4   7   12.15    2.92 
 -10   4  -7    6.99    3.21 
  12  -4   7    0.43    2.38 
 -12  -4  -7    0.32    2.13 
 -12   4  -7   -0.38    2.80 
  12   4   7    2.74    2.60 
  14  -4   7   38.69    4.46 
 -14  -4  -7   42.35    5.03 
 -14   4  -7   54.18    5.30 
  14   4   7   55.09    5.22 
 -16  -4  -7   11.94    3.49 
  16  -4   7   11.29    3.15 
  16   4   7    9.79    2.77 
 -16   4  -7   11.24    3.26 
  18  -4   7   27.71    4.15 
 -18  -4  -7   25.21    4.37 
 -18   4  -7   27.94    3.91 
  18   4   7   28.80    3.85 
  20  -4   7   -0.80    2.44 
 -20  -4  -7   -1.46    2.57 
  20   4   7    3.25    2.45 
 -20   4  -7   -0.65    2.48 
 -22  -4  -7   21.72    4.46 
  22  -4   7   17.07    4.05 
  22   4   7   19.08    3.46 
 -22   4  -7   23.75    3.71 
  24  -4   7   10.42    3.48 
 -24  -4  -7   11.80    3.95 
  24   4   7   10.74    3.21 
 -24   4  -7   10.69    3.31 
  26  -4   7    9.52    3.34 
 -26  -4  -7   10.15    3.67 
  26   4   7    3.10    2.81 
 -26   4  -7    6.22    2.94 
  28  -4   7   10.80    3.85 
 -28  -4  -7    2.39    3.13 
  28   4   7   12.85    3.55 
  30  -4   7    5.18    2.83 
 -30  -4  -7    0.85    2.94 
  30   4   7    3.68    2.77 
 -30   4  -7    5.80    3.00 
 -39  -5   7   24.68    4.12 
  39  -5  -7   18.83    4.27 
  39   5  -7   31.98    3.68 
 -39   5   7   21.65    4.15 
  37   5  -7    6.07    2.60 
 -37   5   7    8.57    3.39 
  35  -5  -7    1.93    2.40 
  35   5  -7    4.45    2.48 
 -35   5   7   -0.69    2.42 
  33  -5  -7   -2.14    2.19 
 -33  -5   7    4.45    2.86 
 -33   5   7   -0.28    2.54 
  33   5  -7    3.75    2.28 
  31  -5  -7    0.33    2.63 
 -31  -5   7    6.44    3.10 
 -31  -5   7    6.00    2.99 
 -31   5   7    0.06    2.54 
  29  -5  -7    8.71    3.23 
 -29  -5   7   12.91    3.37 
 -29  -5   7    8.80    3.34 
 -29   5   7   17.34    3.91 
 -27  -5   7   11.22    3.23 
 -27  -5   7   19.32    3.56 
  27  -5  -7    9.05    3.23 
 -27   5   7   23.54    3.89 
  25  -5  -7    2.57    2.37 
 -25  -5   7    4.01    2.96 
 -25  -5   7    7.26    2.63 
  25   5  -7    2.30    1.57 
 -25   5   7    0.15    2.17 
  23  -5  -7    1.02    1.89 
 -23  -5   7    4.09    2.11 
 -23  -5   7    2.18    2.86 
  23   5  -7    4.39    1.72 
 -23   5   7   -4.23    2.06 
  21  -5  -7    5.47    2.64 
 -21  -5   7    9.67    2.59 
 -21  -5   7    8.41    3.11 
  21   5  -7   11.45    2.25 
 -21   5   7   14.59    3.60 
 -19  -5   7    0.99    2.58 
  19  -5  -7   -3.70    2.00 
 -19  -5   7    1.40    1.79 
 -19   5   7    0.47    2.56 
  19   5  -7   -0.23    1.89 
 -17  -5   7   52.88    5.10 
  17  -5  -7   47.67    5.18 
 -17   5   7   63.97    5.59 
  17   5  -7   60.86    5.00 
  15  -5  -7    2.32    2.55 
 -15  -5   7    3.41    2.45 
  15   5  -7   -0.19    1.98 
 -15   5   7    3.59    2.64 
 -13  -5   7   12.30    3.15 
  13  -5  -7    8.62    3.17 
  13   5  -7   18.50    3.31 
 -13   5   7   19.31    3.44 
 -11  -5   7    3.47    2.44 
  11  -5  -7    0.30    2.45 
 -11   5   7    5.65    2.69 
  11   5  -7    6.57    2.64 
   9  -5  -7   15.71    3.41 
  -9  -5   7   16.89    3.25 
   9   5  -7   20.64    3.31 
  -9   5   7   16.40    3.12 
  -7  -5   7    1.05    2.14 
   7  -5  -7   -0.59    2.26 
   7   5  -7    2.48    2.52 
  -7   5   7    2.45    2.51 
   5  -5  -7   19.14    3.18 
   5  -5  -7   12.29    3.11 
  -5  -5   7   15.71    3.11 
   5   5  -7   15.27    3.35 
   3  -5  -7    0.95    2.35 
  -3  -5   7    1.43    2.28 
   3  -5  -7   -0.04    1.96 
   3   5  -7    2.41    2.85 
  -1  -5   7   18.70    3.23 
   1  -5  -7   19.12    3.42 
   1  -5  -7   15.50    2.93 
  -1   5   7   29.76    3.22 
   1   5  -7   32.28    4.40 
  -1  -5  -7   17.20    3.01 
   1  -5   7   12.71    2.99 
  -1  -5  -7   12.88    3.76 
  -1   5  -7   16.18    3.95 
   1   5   7   20.59    2.92 
  -3  -5  -7    2.90    2.07 
  -3  -5  -7    1.51    2.39 
   3  -5   7    1.63    2.14 
  -3   5  -7    2.71    2.90 
   3   5   7    2.48    2.11 
  -5  -5  -7    9.57    2.99 
  -5  -5  -7   13.38    2.94 
   5  -5   7    5.14    2.36 
  -5   5  -7   10.19    3.57 
   5   5   7   13.17    2.54 
  -7  -5  -7   13.14    2.37 
  -7  -5  -7   14.45    3.63 
   7  -5   7   10.59    2.78 
   7   5   7   20.07    2.92 
  -7   5  -7   16.01    3.21 
   9  -5   7    2.57    2.16 
  -9  -5  -7    2.52    2.32 
   9   5   7    4.68    2.12 
  -9   5  -7    1.69    2.48 
 -11  -5  -7   17.13    3.38 
  11  -5   7   13.54    3.11 
  11   5   7   15.04    2.74 
 -11   5  -7   13.28    3.52 
 -13  -5  -7   14.03    3.67 
  13  -5   7   11.87    3.23 
  13   5   7   18.37    2.99 
 -13   5  -7   16.18    3.94 
 -15  -5  -7   12.21    3.58 
  15  -5   7    4.29    2.73 
  15   5   7   11.21    2.81 
 -15   5  -7   10.13    3.49 
  17  -5   7    2.55    2.67 
 -17  -5  -7    0.32    2.25 
 -17   5  -7    7.19    3.26 
  17   5   7    4.14    2.49 
  19  -5   7   -1.15    2.52 
 -19  -5  -7    2.49    2.51 
  19   5   7    1.60    2.19 
 -19   5  -7    0.47    2.91 
 -21  -5  -7    5.06    3.32 
  21  -5   7    7.09    2.96 
 -21   5  -7   13.83    3.68 
  21   5   7    9.37    3.10 
  23  -5   7   13.20    3.39 
 -23  -5  -7    8.68    3.73 
 -23   5  -7   12.90    3.64 
  23   5   7   12.53    3.17 
  25  -5   7   -0.97    2.40 
 -25  -5  -7   -0.82    2.64 
 -25   5  -7   -0.09    2.56 
  25   5   7   -2.84    2.20 
  27  -5   7   -2.46    2.43 
 -27  -5  -7    3.16    2.81 
  27   5   7    0.32    2.44 
 -27   5  -7    4.01    2.43 
  34  -6  -7   -2.88    1.84 
  34   6  -7    2.02    2.53 
 -34   6   7    0.55    2.77 
 -32  -6   7   10.80    3.78 
  32  -6  -7    5.66    3.23 
 -32   6   7    2.32    2.81 
 -30  -6   7    1.39    2.76 
 -30  -6   7    5.73    2.52 
  30  -6  -7    5.52    2.95 
 -30   6   7    8.26    3.37 
  28  -6  -7    0.31    2.28 
 -28  -6   7   -1.68    2.74 
 -28   6   7   -1.41    2.51 
  26  -6  -7    3.98    2.92 
 -26  -6   7    3.20    2.88 
 -26   6   7    0.29    2.58 
  24  -6  -7    1.45    2.84 
 -24  -6   7    1.56    2.75 
 -24   6   7    4.10    2.74 
  22  -6  -7    2.59    2.99 
 -22  -6   7    3.45    2.73 
 -22   6   7    4.35    2.92 
  22   6  -7    5.82    2.12 
  20  -6  -7    0.67    2.53 
 -20  -6   7    0.29    2.43 
 -20   6   7    6.11    2.93 
  20   6  -7    4.92    2.26 
 -18  -6   7    4.30    2.70 
  18  -6  -7    9.01    3.01 
 -18   6   7    8.17    2.99 
  18   6  -7    9.96    2.73 
  16  -6  -7    3.84    2.56 
 -16  -6   7    2.13    2.66 
  16   6  -7    5.42    2.57 
 -16   6   7    2.96    2.55 
 -14  -6   7   28.33    3.95 
  14  -6  -7   26.53    3.99 
 -14   6   7   33.28    3.99 
  14   6  -7   30.21    3.56 
  12  -6  -7    7.38    2.81 
 -12  -6   7    3.67    2.74 
  12   6  -7    8.33    2.79 
 -12   6   7    3.34    2.48 
 -10  -6   7    4.13    2.63 
  10  -6  -7    5.50    2.50 
  10   6  -7    7.70    2.76 
 -10   6   7    6.74    2.62 
  -8  -6   7   -0.21    1.97 
   8  -6  -7    0.48    2.02 
  -8   6   7    0.82    1.82 
   8   6  -7   -1.26    2.35 
  -6  -6   7    5.82    2.67 
   6  -6  -7    6.37    2.74 
   6   6  -7    8.59    3.06 
  -6   6   7    7.15    2.64 
   4  -6  -7   18.18    3.37 
   4  -6  -7   16.72    3.22 
  -4  -6   7   11.54    3.20 
   4   6  -7   18.33    3.61 
   2  -6  -7   39.66    4.64 
  -2  -6   7   39.40    4.40 
   2  -6  -7   48.07    4.99 
   2   6  -7   57.80    5.77 
   0  -6  -7    4.73    2.30 
   0  -6  -7    8.81    2.53 
   0  -6   7    0.55    2.39 
   0   6  -7    3.91    3.11 
  -2  -6  -7   19.70    3.69 
  -2  -6  -7   19.93    3.10 
   2  -6   7   19.86    3.29 
  -2   6  -7   27.55    4.20 
   4  -6   7    4.15    2.09 
  -4  -6  -7    2.95    2.23 
  -4  -6  -7    1.30    2.31 
  -4   6  -7    4.19    3.17 
  -6  -6  -7    4.26    2.77 
   6  -6   7   -0.78    1.90 
   6   6   7    1.81    2.05 
  -6   6  -7    4.93    2.83 
   8  -6   7   11.45    2.86 
  -8  -6  -7    7.35    3.11 
   8   6   7   11.69    2.82 
  -8   6  -7   14.52    3.70 
 -10  -6  -7    7.44    2.89 
  10  -6   7    1.93    2.10 
 -10   6  -7    4.57    3.46 
  10   6   7    5.17    2.43 
  12  -6   7    3.62    2.40 
 -12  -6  -7    3.39    2.66 
  12   6   7    4.61    2.33 
 -12   6  -7    0.96    2.82 
 -14  -6  -7    2.39    2.63 
  14  -6   7    6.68    2.50 
  14   6   7    5.98    2.45 
 -14   6  -7    6.08    3.46 
  16  -6   7    2.73    2.13 
 -16  -6  -7    2.69    2.58 
 -16   6  -7   -1.46    2.84 
  16   6   7    2.32    2.10 
 -18  -6  -7    1.76    2.66 
  18  -6   7    2.27    2.23 
 -18   6  -7    2.70    3.29 
  18   6   7    6.71    2.63 
 -20  -6  -7    3.64    2.48 
  20  -6   7    3.36    2.81 
 -20   6  -7    0.69    3.02 
  20   6   7    0.69    2.16 
 -22  -6  -7    7.00    3.16 
  22  -6   7    3.28    2.28 
 -22   6  -7    1.64    3.02 
  22   6   7    4.37    2.37 
  27  -7  -7   10.64    3.19 
 -27  -7   7   11.85    3.80 
 -27   7   7    5.62    3.41 
  25  -7  -7   -0.26    2.49 
 -25  -7   7    1.06    2.51 
 -25   7   7    1.74    2.68 
  23  -7  -7    6.55    3.13 
 -23  -7   7    5.24    3.18 
 -23   7   7    1.07    2.77 
  21  -7  -7    1.60    2.22 
 -21  -7   7    0.05    2.66 
 -21   7   7   -1.88    2.62 
  19  -7  -7    6.94    2.80 
 -19  -7   7    5.91    2.89 
  19   7  -7    3.65    2.41 
 -19   7   7    6.69    3.08 
  17  -7  -7   15.78    3.59 
 -17  -7   7    6.50    3.10 
 -17   7   7   17.94    3.34 
  17   7  -7   10.63    3.10 
  15  -7  -7   13.20    3.59 
 -15  -7   7   13.02    3.50 
  15   7  -7   11.48    2.60 
 -15   7   7    9.47    3.14 
  13  -7  -7    1.48    2.45 
 -13  -7   7    4.69    2.56 
  13   7  -7    3.35    2.51 
 -13   7   7   -0.78    2.12 
 -11   7   7   14.72    3.02 
  11   7  -7   10.48    3.06 
  -9  -7   7    2.16    2.61 
   9  -7  -7   -0.50    2.35 
  -9   7   7    3.42    2.44 
   9   7  -7    2.26    2.61 
   7  -7  -7    0.34    2.33 
  -7  -7   7    2.39    2.62 
  -7   7   7    5.04    2.52 
   7   7  -7    9.09    3.37 
   5  -7  -7    9.36    2.73 
  -5  -7   7    1.51    2.49 
   5   7  -7   13.89    3.81 
  -5   7   7   11.82    3.18 
   3  -7  -7    3.21    2.04 
  -3  -7   7    3.44    2.45 
   3   7  -7    1.04    2.86 
   1  -7  -7   12.16    3.35 
  -1  -7   7   12.58    3.25 
   1  -7  -7   15.95    2.72 
   1   7  -7    8.80    3.51 
  -1  -7  -7   11.78    2.75 
   1  -7   7    3.53    2.55 
  -1  -7  -7   12.12    3.42 
  -1   7  -7    9.76    3.68 
   3  -7   7   -1.08    1.91 
  -3   7  -7    2.86    3.17 
   5  -7   7   -3.43    1.79 
  -5  -7  -7    4.12    2.85 
  -5   7  -7    0.54    2.96 
  -7  -7  -7    3.43    2.63 
   7  -7   7    5.63    2.52 
  -7   7  -7    9.45    3.84 
   9  -7   7    4.96    2.44 
  -9  -7  -7    7.82    2.96 
  -9   7  -7    3.52    3.05 
 -11  -7  -7    9.83    3.41 
  11  -7   7    9.60    2.63 
  11   7   7   15.33    2.70 
 -11   7  -7    7.65    3.69 
  13  -7   7   13.21    3.29 
 -13  -7  -7    7.72    3.26 
 -13   7  -7   10.43    3.88 
  13   7   7   17.81    2.94 
 -15  -7  -7    6.58    3.01 
  15  -7   7    5.96    2.35 
 -15   7  -7   12.27    4.10 
  15   7   7   12.20    2.77 
 -14  -8   7   14.49    3.61 
  14  -8  -7   14.66    3.42 
 -14   8   7   12.92    3.50 
  14   8  -7   12.84    3.33 
  12  -8  -7    7.05    2.53 
 -12  -8   7   -2.70    2.46 
  12   8  -7    2.25    2.76 
 -12   8   7    2.70    2.40 
  10  -8  -7    3.68    2.58 
 -10  -8   7    4.26    2.73 
 -10   8   7    0.21    2.31 
  10   8  -7    3.71    2.75 
  -8  -8   7   -0.81    2.20 
   8  -8  -7    1.00    2.39 
  -8   8   7    3.25    2.43 
   8   8  -7   -4.84    2.17 
  -6  -8   7    0.61    2.41 
   6  -8  -7    0.81    2.25 
  -6   8   7    5.12    2.71 
   6   8  -7    0.08    2.93 
   4  -8  -7    4.18    2.17 
  -4  -8   7    1.23    2.50 
   4   8  -7    2.50    3.27 
  -4   8   7    4.58    2.69 
  -2  -8   7    1.90    2.16 
   2  -8  -7    6.21    2.34 
   2   8  -7    0.80    2.91 
  -2   8   7    2.40    2.50 
   0  -8  -7    4.04    2.50 
   0  -8   7    7.24    2.45 
   0   8  -7    3.29    3.23 
  -2  -8  -7    0.86    2.14 
   2  -8   7    0.18    2.07 
  -2   8  -7   -0.71    2.65 
 -48   0   8    1.96    3.05 
 -46   0   8   17.88    4.48 
 -44   0   8   -0.10    2.95 
 -42   0   8   -1.02    3.01 
 -40   0   8   44.95    5.58 
  40   0  -8   39.55    4.09 
 -38   0   8   13.41    3.59 
  38   0  -8   14.41    2.69 
  36   0  -8   20.45    2.13 
 -36   0   8   16.92    3.95 
  36   0  -8   13.66    2.78 
 -34   0   8   51.71    5.40 
  34   0  -8   52.43    3.83 
  34   0  -8   44.74    4.63 
 -32   0   8    7.45    3.30 
  32   0  -8    5.45    1.60 
  32   0  -8    6.98    2.37 
  30   0  -8   17.46    2.83 
 -30   0   8    9.60    2.86 
  30   0  -8   12.76    1.84 
  28   0  -8   16.46    2.76 
 -28   0   8   19.26    3.38 
  28   0  -8   21.15    2.14 
  26   0  -8   45.70    3.14 
 -26   0   8   39.13    4.09 
  26   0  -8   36.84    3.95 
 -24   0   8   97.36    6.63 
 -24   0   8   99.96    6.99 
  24   0  -8  107.92    7.20 
 -22   0   8    7.97    2.01 
 -22   0   8    8.43    2.15 
  22   0  -8    8.50    2.23 
  20   0  -8   22.47    2.60 
 -20   0   8   18.69    2.33 
 -20   0   8   18.54    2.38 
  18   0  -8    5.04    1.72 
 -18   0   8    6.76    1.80 
 -18   0   8    1.06    1.49 
 -16   0   8    9.58    1.86 
  16   0  -8    9.97    2.08 
 -16   0   8   12.34    1.91 
 -14   0   8   62.99    4.24 
 -14   0   8   59.78    4.29 
  14   0  -8   56.52    4.48 
 -12   0   8   33.01    2.70 
 -12   0   8   36.36    3.12 
  12   0  -8   33.17    3.12 
 -10   0   8   25.94    2.53 
 -10   0   8   22.54    2.22 
  10   0  -8   18.46    2.24 
  -8   0   8   52.59    3.70 
  -8   0   8   56.73    4.16 
   8   0  -8   52.01    3.94 
  -6   0   8    6.77    1.26 
   6   0  -8    5.34    1.59 
  -6   0   8    3.86    1.64 
  -4   0   8    0.02    1.56 
   4   0  -8    0.10    1.15 
  -4   0   8   -0.49    0.97 
  -2   0   8   18.62    1.99 
   2   0  -8   17.99    2.11 
   0   0  -8   37.42    3.11 
   0   0  -8   34.53    3.04 
   0   0   8   43.33    4.06 
  -2   0  -8   30.54    2.67 
  -2   0  -8   25.67    2.59 
   2   0   8   27.33    3.35 
   4   0   8   71.60    5.76 
  -4   0  -8   67.56    4.71 
  -4   0  -8   72.06    5.03 
   6   0   8   15.22    2.91 
  -6   0  -8   15.13    2.04 
  -6   0  -8   13.46    2.12 
  -8   0  -8    2.61    1.64 
   8   0   8    2.89    2.42 
  -8   0  -8    5.29    1.88 
  10   0   8    0.94    2.17 
 -10   0  -8   -1.05    1.64 
 -10   0  -8    1.36    1.46 
 -12   0  -8    7.39    1.91 
 -12   0  -8    7.53    2.66 
  12   0   8    6.44    2.97 
 -14   0  -8   72.88    5.10 
 -14   0  -8   78.62    6.35 
  14   0   8   75.27    6.66 
  16   0   8   88.80    7.37 
 -16   0  -8   78.98    5.53 
 -16   0  -8   88.49    7.13 
  18   0   8   13.71    3.69 
 -18   0  -8   11.37    2.10 
 -18   0  -8   21.91    3.81 
 -20   0  -8   14.19    1.93 
 -20   0  -8   10.91    3.62 
  20   0   8   17.62    3.93 
  22   0   8    2.83    2.67 
 -22   0  -8   -0.89    2.73 
 -24   0  -8   67.85    6.42 
  24   0   8   46.92    5.54 
  26   0   8   55.80    6.10 
 -26   0  -8   52.85    5.94 
 -28   0  -8    4.08    3.11 
  28   0   8    6.82    3.31 
  30   0   8   42.26    5.64 
 -30   0  -8   44.17    5.64 
 -32   0  -8   38.67    5.35 
  32   0   8   41.64    5.51 
 -34   0  -8   18.50    3.76 
  34   0   8   10.50    3.89 
 -47  -1   8   67.06    7.29 
 -47   1   8    2.00    3.80 
 -45  -1   8   -2.06    3.29 
 -45   1   8    1.48    3.39 
 -43  -1   8    0.42    3.24 
  43  -1  -8    4.74    2.14 
  43   1  -8    3.92    1.51 
 -43   1   8    1.42    3.25 
 -41  -1   8   12.90    3.98 
  41  -1  -8   12.58    2.92 
  41   1  -8   15.02    1.99 
 -41   1   8    5.98    3.66 
  39  -1  -8    6.57    2.48 
 -39  -1   8   12.99    3.88 
  39   1  -8   11.40    2.07 
 -39   1   8   12.93    3.63 
 -37  -1   8    3.76    3.09 
  37  -1  -8    6.73    2.35 
  37   1  -8    8.93    2.28 
  37   1  -8    9.16    1.84 
 -37   1   8    6.77    3.13 
  35  -1  -8   -2.52    1.92 
 -35  -1   8    0.81    2.74 
  35   1  -8    2.00    1.64 
  35   1  -8    3.79    1.83 
 -35   1   8    3.41    2.65 
 -33  -1   8   38.55    4.76 
  33  -1  -8   35.66    4.02 
  33   1  -8   45.90    3.61 
  33   1  -8   48.14    4.18 
 -33   1   8   36.36    4.75 
 -31  -1   8    3.18    2.77 
  31  -1  -8    8.28    2.64 
 -31   1   8    4.10    2.73 
  31   1  -8    5.10    1.71 
  31   1  -8    2.78    2.00 
  29  -1  -8   11.99    2.95 
 -29  -1   8   10.08    3.09 
  29   1  -8   10.38    1.93 
 -29   1   8    8.79    2.79 
  29   1  -8   12.18    2.44 
  27  -1  -8   53.76    3.35 
 -27  -1   8   47.91    4.56 
 -27  -1   8   46.88    4.79 
  27  -1  -8   48.77    4.72 
 -27   1   8   44.94    4.24 
  27   1  -8   39.54    3.85 
 -25  -1   8   22.07    2.94 
  25  -1  -8   27.73    3.53 
 -25  -1   8   25.54    3.40 
  25  -1  -8   29.00    2.09 
 -25   1   8   29.41    3.24 
  25   1  -8   21.49    2.81 
  23  -1  -8    4.65    2.33 
  23  -1  -8    5.22    1.01 
 -23  -1   8    8.52    2.30 
 -23  -1   8    6.39    2.17 
 -23   1   8    6.80    2.12 
  23   1  -8    9.00    2.11 
  21  -1  -8   18.49    2.90 
 -21  -1   8   17.46    2.75 
 -21  -1   8   23.55    2.74 
 -21   1   8   13.99    2.21 
 -21   1   8   20.81    1.98 
  21   1  -8   18.88    2.48 
  19  -1  -8   -0.50    1.69 
 -19  -1   8    4.07    1.99 
 -19  -1   8    1.14    1.75 
 -19   1   8    0.47    1.19 
 -19   1   8   -0.03    1.46 
  19   1  -8   -0.14    1.31 
 -17  -1   8    6.71    2.12 
 -17  -1   8    5.70    1.80 
  17  -1  -8    3.53    1.82 
 -17   1   8    5.44    1.80 
 -17   1   8    6.07    1.38 
  17   1  -8    5.16    1.64 
 -15  -1   8   55.44    4.21 
  15  -1  -8   44.81    4.14 
 -15  -1   8   45.66    3.55 
  15   1  -8   55.35    4.18 
 -15   1   8   58.47    4.26 
 -15   1   8   57.89    3.81 
 -13  -1   8   -0.28    1.12 
  13  -1  -8    1.17    1.38 
 -13  -1   8   -0.79    1.61 
  13   1  -8    1.88    1.27 
 -13   1   8    2.33    1.18 
 -13   1   8    1.87    1.40 
 -11  -1   8  187.04   10.90 
  11  -1  -8  208.93   11.68 
 -11  -1   8  178.74   11.48 
 -11   1   8  207.93   11.64 
 -11   1   8  191.59   11.34 
  11   1  -8  191.99   11.48 
  -9  -1   8   95.73    5.93 
   9  -1  -8   99.69    6.74 
  -9  -1   8  104.78    6.71 
  -9   1   8  114.84    7.19 
  -9   1   8  115.69    7.28 
   9   1  -8  117.72    7.25 
  -7  -1   8    7.61    2.11 
   7  -1  -8    8.64    1.83 
  -7  -1   8   10.31    1.29 
  -7   1   8    9.11    1.77 
  -7   1   8   12.46    1.97 
   7   1  -8   12.99    1.87 
  -5  -1   8    5.74    1.08 
   5  -1  -8    8.80    1.85 
  -5  -1   8   11.47    2.32 
  -5   1   8    7.20    1.87 
  -5   1   8    9.89    2.11 
   5   1  -8    6.48    1.72 
   3  -1  -8   18.14    2.27 
   3  -1  -8   20.52    2.48 
  -3  -1   8   18.57    1.58 
  -3  -1   8   19.40    2.63 
  -3   1   8   23.26    2.77 
   3   1  -8   18.58    2.18 
   1  -1  -8    0.51    1.31 
   1  -1  -8    0.25    1.17 
  -1  -1   8    1.92    0.78 
  -1  -1   8    1.14    1.79 
   1   1  -8    0.56    1.37 
  -1   1   8    0.00    1.82 
  -1  -1  -8  112.37    7.81 
   1  -1   8  117.12    8.17 
  -1  -1  -8  135.49    7.71 
   1   1   8  128.78    8.38 
  -1   1  -8  123.71    7.77 
   3  -1   8   39.55    4.01 
  -3  -1  -8   45.82    3.42 
  -3  -1  -8   32.46    3.42 
   3   1   8   41.19    4.10 
  -3   1  -8   45.25    3.63 
  -3   1  -8   40.86    3.16 
  -5  -1  -8   24.72    2.49 
   5  -1   8   22.60    3.44 
  -5  -1  -8   26.59    3.15 
  -5   1  -8   25.86    2.70 
   5   1   8   19.11    3.25 
  -5   1  -8   24.42    2.28 
  -7  -1  -8   26.09    3.49 
  -7  -1  -8   24.75    2.47 
   7  -1   8   26.13    3.40 
  -7   1  -8   27.60    2.91 
  -7   1  -8   22.99    2.50 
   7   1   8   27.96    3.64 
  -9  -1  -8    8.74    1.77 
   9  -1   8    7.97    2.95 
  -9  -1  -8    8.97    2.56 
  -9   1  -8   11.56    2.43 
   9   1   8   13.79    3.21 
  -9   1  -8   13.41    2.14 
 -11  -1  -8   20.68    3.32 
  11  -1   8   30.57    3.99 
 -11  -1  -8   21.92    2.29 
 -11   1  -8   25.56    3.27 
  11   1   8   29.04    4.12 
 -11   1  -8   27.80    3.16 
 -13  -1  -8   58.87    4.28 
  13  -1   8   61.34    5.88 
 -13  -1  -8   69.24    6.16 
  13   1   8   62.65    5.87 
 -13   1  -8   62.13    5.21 
 -13   1  -8   62.71    4.89 
 -15  -1  -8    2.73    1.29 
  15  -1   8    0.28    2.39 
 -15  -1  -8    5.17    3.10 
 -15   1  -8    5.90    2.31 
  15   1   8    4.39    2.91 
 -15   1  -8    2.48    2.37 
 -17  -1  -8   29.42    4.69 
  17  -1   8   33.33    4.52 
 -17  -1  -8   32.31    2.69 
 -17   1  -8   32.43    4.24 
  17   1   8   32.19    4.50 
 -17   1  -8   31.55    3.36 
  19  -1   8    2.70    2.76 
 -19  -1  -8    3.38    3.02 
 -19   1  -8    2.93    2.45 
  19   1   8    2.31    2.53 
 -19   1  -8    3.52    2.12 
 -21  -1  -8   13.43    4.06 
  21  -1   8    4.02    2.88 
 -21   1  -8   15.02    3.50 
  21   1   8   11.61    3.56 
 -21   1  -8   10.35    2.47 
 -23  -1  -8   52.32    5.64 
  23  -1   8   38.26    4.93 
  23   1   8   43.72    5.23 
 -23   1  -8   41.90    5.22 
 -23   1  -8   42.87    3.87 
 -25  -1  -8   13.55    3.97 
  25  -1   8   13.75    4.00 
 -25   1  -8   13.82    3.91 
  25   1   8   13.44    3.77 
  27  -1   8   30.01    4.56 
 -27  -1  -8   21.69    4.39 
  27   1   8   28.36    4.49 
  29  -1   8   43.97    5.50 
 -29  -1  -8   39.90    5.55 
  29   1   8   42.58    5.26 
 -31  -1  -8    2.49    3.28 
  31  -1   8    5.29    3.14 
  31   1   8   -2.92    2.75 
 -33  -1  -8    3.32    3.45 
  33  -1   8    1.68    2.86 
  33   1   8   -2.13    2.70 
 -46  -2   8   -3.93    2.75 
  46  -2  -8   -0.83    1.85 
 -46   2   8   -4.69    2.39 
 -44  -2   8    4.13    3.07 
  44  -2  -8    3.71    2.28 
  44   2  -8    0.98    1.72 
 -44   2   8   -2.50    3.03 
 -42  -2   8   12.74    3.91 
  42  -2  -8   11.91    2.74 
 -42   2   8    7.40    3.33 
  42   2  -8   15.28    2.28 
 -40  -2   8   19.97    4.03 
  40  -2  -8   14.02    3.34 
  40   2  -8   24.77    2.87 
 -40   2   8   22.48    4.02 
  38  -2  -8    1.64    2.11 
 -38  -2   8    5.72    2.99 
  38   2  -8   -0.79    1.49 
 -38   2   8   -1.88    2.13 
  36  -2  -8    9.91    2.94 
 -36  -2   8   10.42    3.57 
 -36   2   8   14.35    3.65 
  36   2  -8    9.90    2.16 
  34  -2  -8   -0.40    1.70 
 -34  -2   8   -0.78    2.49 
  34   2  -8    0.63    1.69 
 -34   2   8    0.67    2.41 
  34   2  -8    0.71    1.63 
  32  -2  -8    4.20    2.29 
 -32  -2   8    2.69    2.63 
  32   2  -8    2.50    1.80 
 -32   2   8    3.44    2.54 
  32   2  -8    0.89    1.54 
 -30  -2   8   12.35    3.38 
  30  -2  -8    6.08    2.74 
 -30  -2   8    9.36    2.82 
  30   2  -8    6.85    2.17 
 -30   2   8    6.25    2.75 
 -28  -2   8    9.26    2.82 
 -28  -2   8    8.60    2.88 
  28  -2  -8   11.03    3.08 
  28   2  -8   11.69    2.58 
 -28   2   8    7.22    2.90 
  26  -2  -8   19.43    3.27 
 -26  -2   8   20.10    3.29 
 -26  -2   8   20.92    3.42 
 -26   2   8   16.89    3.18 
  26   2  -8   13.73    2.30 
  24  -2  -8   55.63    5.36 
 -24  -2   8   61.28    5.16 
 -24  -2   8   67.10    5.51 
 -24   2   8   56.83    5.08 
  24   2  -8   60.30    4.64 
 -22  -2   8   13.81    2.66 
 -22  -2   8   12.38    2.84 
  22  -2  -8   14.26    3.22 
  22   2  -8   11.15    1.98 
 -22   2   8   13.58    2.69 
  20  -2  -8   17.80    2.85 
 -20  -2   8   17.78    2.86 
 -20  -2   8   17.16    2.60 
 -20   2   8   19.78    2.88 
  20   2  -8   15.99    2.38 
 -18  -2   8   21.45    2.60 
 -18  -2   8   22.14    3.10 
  18  -2  -8   21.91    3.01 
  18   2  -8   20.63    2.37 
 -18   2   8   25.17    2.98 
 -16  -2   8    2.73    2.02 
  16  -2  -8    4.82    2.04 
 -16  -2   8    1.56    1.41 
 -16   2   8    6.01    2.18 
  16   2  -8    4.12    1.57 
  14  -2  -8   21.52    2.95 
 -14  -2   8   20.44    2.19 
 -14  -2   8   16.56    2.93 
  14   2  -8   25.05    2.52 
 -14   2   8   26.05    3.01 
 -12  -2   8   35.40    3.62 
 -12  -2   8   37.73    2.90 
  12  -2  -8   36.22    3.76 
 -12   2   8   37.37    3.45 
 -12   2   8   39.29    2.64 
  12   2  -8   37.56    3.21 
 -10  -2   8    6.22    1.29 
  10  -2  -8    6.99    2.27 
 -10  -2   8    4.09    1.99 
 -10   2   8    6.14    1.35 
 -10   2   8    4.84    1.92 
  10   2  -8    5.80    1.69 
  -8  -2   8   33.00    2.35 
  -8  -2   8   30.40    3.36 
   8  -2  -8   30.34    3.36 
   8   2  -8   36.92    3.15 
  -8   2   8   35.31    3.35 
  -8   2   8   31.79    2.92 
  -6  -2   8   13.11    1.21 
   6  -2  -8   11.87    2.29 
  -6  -2   8   11.10    2.46 
  -6   2   8   14.35    2.27 
  -6   2   8   11.96    1.99 
   6   2  -8   13.93    2.20 
   4  -2  -8    6.90    2.03 
   4  -2  -8    6.47    1.86 
  -4  -2   8    4.18    2.01 
  -4  -2   8    6.65    0.77 
  -4   2   8    5.60    1.95 
   4   2  -8    8.40    1.96 
   2  -2  -8   44.88    3.86 
  -2  -2   8   41.13    4.04 
   2  -2  -8   46.39    4.04 
   2   2  -8   54.73    4.27 
  -2   2   8   49.62    4.37 
   0  -2  -8  107.26    7.72 
   0  -2   8  105.97    7.61 
   0  -2  -8  120.88    7.45 
   0   2   8  131.79    8.75 
   0   2  -8  136.64    8.55 
  -2  -2  -8   18.30    2.87 
   2  -2   8   17.50    2.93 
  -2  -2  -8   22.20    2.46 
  -2   2  -8   24.12    2.85 
   2   2   8   24.85    3.30 
   4  -2   8  119.84    8.20 
  -4  -2  -8  117.02    8.23 
  -4  -2  -8  113.14    7.48 
  -4   2  -8  141.89    8.89 
   4   2   8  138.88    9.30 
  -6  -2  -8   59.30    5.05 
   6  -2   8   52.00    4.90 
  -6  -2  -8   52.41    4.23 
   6   2   8   64.07    5.35 
  -6   2  -8   59.61    4.82 
   8  -2   8   16.74    3.36 
  -8  -2  -8   17.81    2.34 
  -8  -2  -8   17.25    3.43 
  -8   2  -8   20.79    2.96 
   8   2   8   23.82    3.51 
  10  -2   8   72.56    6.34 
 -10  -2  -8   86.41    6.71 
 -10  -2  -8   67.14    5.07 
  10   2   8   82.85    6.82 
 -10   2  -8   89.09    6.20 
  12  -2   8    1.75    2.66 
 -12  -2  -8    2.77    2.72 
 -12  -2  -8    2.18    1.33 
 -12   2  -8    1.15    2.30 
  12   2   8    3.84    2.81 
  14  -2   8   81.46    7.19 
 -14  -2  -8   96.59    7.61 
 -14  -2  -8   83.15    5.75 
  14   2   8  105.52    8.24 
 -14   2  -8  108.99    7.49 
 -16  -2  -8   24.73    4.32 
  16  -2   8   21.77    3.73 
  16   2   8   22.08    4.08 
 -16   2  -8   29.21    3.74 
  18  -2   8   11.61    3.37 
 -18  -2  -8    9.22    3.40 
 -18   2  -8    6.51    2.52 
  18   2   8   10.27    3.35 
  20  -2   8   12.50    3.57 
 -20  -2  -8    9.75    3.54 
 -20   2  -8   12.92    2.88 
  20   2   8    7.52    3.17 
 -22  -2  -8    7.31    3.32 
  22  -2   8    7.81    3.06 
  22   2   8    1.70    2.67 
 -22   2  -8    6.15    2.47 
 -24  -2  -8   12.93    3.89 
  24  -2   8    6.40    3.13 
 -24   2  -8    4.53    2.39 
  24   2   8   10.49    3.50 
  26  -2   8   19.40    3.80 
 -26  -2  -8   21.94    4.41 
 -26   2  -8   20.42    3.08 
  26   2   8   21.10    4.49 
  28  -2   8    7.05    3.23 
 -28  -2  -8    1.71    3.00 
  28   2   8    2.53    3.08 
  30  -2   8    4.88    3.42 
 -30  -2  -8   10.58    4.19 
  30   2   8   13.89    4.03 
  32  -2   8    7.93    3.35 
 -32  -2  -8    6.69    3.54 
  32   2   8    4.64    3.27 
 -45  -3   8    1.49    2.80 
  45  -3  -8    2.43    2.28 
  45   3  -8    3.28    1.81 
 -45   3   8    1.62    3.23 
 -43  -3   8    9.20    3.46 
  43  -3  -8    8.01    2.81 
 -43   3   8    4.18    3.16 
  43   3  -8    5.63    2.15 
 -41  -3   8    0.32    2.71 
  41  -3  -8    2.23    2.28 
 -41   3   8    0.71    2.93 
  41   3  -8   -1.19    1.84 
 -39  -3   8   15.37    3.92 
  39  -3  -8   13.39    3.13 
 -39   3   8   13.42    3.82 
  39   3  -8   14.76    2.52 
  37  -3  -8   23.80    3.64 
 -37  -3   8   22.03    3.93 
 -37   3   8   26.65    4.10 
  37   3  -8   31.69    3.40 
 -35  -3   8    4.45    2.84 
  35  -3  -8    3.60    2.31 
  35   3  -8    8.13    2.39 
 -35   3   8    8.36    3.00 
  33  -3  -8   -0.44    1.99 
 -33   3   8    5.85    2.76 
  33   3  -8    3.47    1.95 
 -31  -3   8    4.89    2.89 
 -31  -3   8    1.89    2.28 
  31  -3  -8    7.62    2.57 
 -31   3   8    6.18    2.61 
  31   3  -8    8.84    2.04 
 -29  -3   8   15.92    3.54 
 -29  -3   8   14.02    3.05 
  29  -3  -8   11.12    3.14 
  29   3  -8   26.63    2.84 
 -29   3   8   21.62    3.75 
 -27  -3   8   14.28    3.54 
  27  -3  -8   14.55    3.36 
 -27  -3   8   16.40    2.90 
 -27   3   8   14.87    2.95 
  27   3  -8   18.15    2.46 
 -25  -3   8   17.95    3.48 
  25  -3  -8   14.25    3.52 
 -25  -3   8   15.68    2.77 
 -25   3   8   11.72    2.93 
  25   3  -8   12.64    2.37 
 -23  -3   8    2.34    2.09 
 -23  -3   8    6.83    2.89 
  23  -3  -8    4.11    2.60 
 -23   3   8    8.88    2.98 
  23   3  -8    5.12    1.82 
 -21  -3   8   36.07    4.16 
 -21  -3   8   30.30    3.37 
  21  -3  -8   27.79    3.68 
  21   3  -8   38.06    3.33 
 -21   3   8   32.39    3.58 
 -19  -3   8   24.55    3.63 
  19  -3  -8   28.82    3.77 
 -19  -3   8   25.27    3.06 
  19   3  -8   26.42    2.83 
 -19   3   8   36.30    4.06 
 -17  -3   8   18.94    2.51 
  17  -3  -8   15.64    3.39 
 -17  -3   8   20.80    3.06 
  17   3  -8   25.21    2.72 
 -17   3   8   28.70    3.58 
 -15  -3   8    4.93    2.44 
  15  -3  -8    6.70    2.33 
 -15  -3   8    7.91    1.89 
 -15   3   8    7.41    2.36 
  15   3  -8   12.14    2.09 
  13  -3  -8    5.36    2.26 
 -13  -3   8    5.77    1.58 
 -13  -3   8    2.23    2.22 
  13   3  -8    6.34    1.95 
 -13   3   8    3.20    2.13 
 -11  -3   8   10.41    2.66 
 -11  -3   8    8.67    1.45 
  11  -3  -8    6.71    2.54 
  11   3  -8    9.49    2.02 
 -11   3   8   11.48    2.42 
   9  -3  -8    6.23    2.49 
  -9  -3   8   11.32    2.71 
  -9  -3   8   10.88    1.22 
  -9   3   8   11.24    2.25 
   9   3  -8   15.98    2.49 
  -9   3   8   13.14    1.68 
   7  -3  -8   61.77    4.95 
  -7  -3   8   48.64    4.77 
  -7   3   8   67.19    4.74 
   7   3  -8   63.31    5.05 
  -7   3   8   67.08    5.23 
   5  -3  -8   21.18    3.01 
  -5  -3   8   19.25    2.67 
   5  -3  -8   14.81    2.88 
   5   3  -8   24.21    2.75 
  -5   3   8   22.95    2.74 
   3  -3  -8   13.52    2.66 
   3  -3  -8   15.03    2.86 
  -3  -3   8   13.21    2.67 
  -3   3   8   14.58    2.48 
   3   3  -8   19.15    2.82 
  -1  -3   8   28.70    3.65 
   1  -3  -8   39.40    3.91 
   1  -3  -8   33.55    3.92 
   1   3  -8   34.63    3.55 
  -1   3   8   32.43    3.43 
  -1  -3  -8   30.24    3.80 
  -1  -3  -8   34.01    3.45 
   1  -3   8   34.91    3.66 
   1   3   8   38.69    3.89 
  -1   3  -8   37.63    3.80 
   3  -3   8    1.38    2.11 
  -3  -3  -8    0.07    2.10 
  -3  -3  -8    0.92    1.71 
  -3   3  -8    2.08    2.24 
   3   3   8    2.58    2.20 
  -5  -3  -8   34.05    4.16 
  -5  -3  -8   33.28    3.32 
   5  -3   8   19.67    3.41 
  -5   3  -8   37.25    3.95 
   5   3   8   33.94    3.97 
  -7  -3  -8    1.36    1.65 
   7  -3   8    1.78    2.24 
  -7  -3  -8   -0.90    1.93 
   7   3   8    4.30    2.42 
  -7   3  -8    1.07    2.47 
  -9  -3  -8   43.04    3.76 
   9  -3   8   35.69    4.33 
  -9  -3  -8   39.34    4.76 
   9   3   8   53.42    4.98 
  -9   3  -8   50.12    4.72 
 -11  -3  -8   39.46    4.74 
 -11  -3  -8   33.59    3.32 
  11  -3   8   30.92    4.04 
 -11   3  -8   35.83    4.10 
  11   3   8   40.83    4.52 
  13  -3   8    8.53    3.22 
 -13  -3  -8   12.51    3.45 
 -13   3  -8    7.14    2.90 
  13   3   8    7.13    3.15 
  15  -3   8    6.50    2.98 
 -15  -3  -8    4.71    2.78 
 -15   3  -8    0.70    2.29 
  15   3   8    3.62    2.61 
  17  -3   8   42.03    4.93 
 -17  -3  -8   41.22    5.13 
  17   3   8   50.74    5.17 
 -17   3  -8   44.78    4.73 
 -19  -3  -8   21.34    4.13 
  19  -3   8   18.54    4.12 
 -19   3  -8   18.66    3.42 
  19   3   8   22.81    3.82 
  21  -3   8   21.36    3.95 
 -21  -3  -8   20.64    4.35 
 -21   3  -8   28.95    3.70 
  21   3   8   31.63    4.50 
 -23  -3  -8   -1.10    2.63 
  23  -3   8    0.41    2.27 
 -23   3  -8   -1.09    2.39 
  23   3   8    1.64    2.70 
  25  -3   8    8.41    3.59 
 -25  -3  -8    5.25    2.92 
 -25   3  -8    9.21    2.78 
  25   3   8    9.28    3.38 
 -27  -3  -8    8.45    3.59 
  27  -3   8    3.20    2.77 
  27   3   8    6.80    3.28 
 -27   3  -8    6.11    2.45 
  29  -3   8   12.09    4.07 
 -29  -3  -8   24.50    4.62 
 -29   3  -8   21.92    3.35 
  29   3   8   24.79    4.34 
 -31  -3  -8    8.68    4.02 
  31  -3   8   13.75    3.77 
  31   3   8    0.54    3.11 
 -42  -4   8   11.02    3.59 
  42  -4  -8    3.10    2.60 
 -42   4   8   14.07    4.02 
  42   4  -8    7.91    2.62 
  40  -4  -8   11.07    3.26 
 -40  -4   8    7.59    3.20 
  40   4  -8    9.05    2.45 
 -40   4   8   10.24    3.51 
  38  -4  -8    3.93    2.56 
 -38  -4   8    3.53    2.58 
 -38   4   8    4.86    2.86 
  38   4  -8    4.68    2.27 
  36  -4  -8   10.85    3.08 
 -36  -4   8   13.42    3.63 
  36   4  -8   19.37    3.04 
 -36   4   8   11.34    3.51 
 -34  -4   8   10.23    3.12 
  34  -4  -8    7.24    2.91 
 -34   4   8    9.22    3.15 
 -32  -4   8   17.32    3.34 
  32  -4  -8   17.39    3.50 
 -32  -4   8   21.09    3.83 
 -32   4   8   29.03    4.21 
 -30  -4   8    0.28    2.63 
  30  -4  -8   -0.53    2.32 
 -30  -4   8    5.33    2.16 
 -30   4   8    5.20    2.73 
 -28  -4   8    7.09    2.36 
  28  -4  -8    3.83    2.59 
 -28  -4   8    4.72    2.83 
 -28   4   8   12.34    3.38 
  28   4  -8    9.99    2.01 
 -26  -4   8    3.55    2.13 
 -26  -4   8    0.08    2.41 
  26  -4  -8   -0.53    2.08 
  26   4  -8    3.38    1.56 
 -26   4   8   -0.18    2.26 
  24  -4  -8   18.38    3.83 
 -24  -4   8   15.44    3.21 
 -24  -4   8   20.64    3.55 
 -24   4   8   15.28    3.06 
  24   4  -8   17.68    2.44 
 -22  -4   8   18.67    3.48 
 -22  -4   8   19.38    3.19 
  22  -4  -8   16.71    3.11 
  22   4  -8   26.33    2.90 
 -22   4   8   29.85    3.97 
  20  -4  -8   14.16    3.40 
 -20  -4   8   12.05    3.29 
 -20  -4   8   20.07    2.86 
  20   4  -8   17.10    2.58 
 -20   4   8   22.41    3.83 
 -18  -4   8    5.82    2.81 
  18  -4  -8    8.23    2.76 
 -18  -4   8    3.83    2.02 
  18   4  -8    7.35    2.22 
 -18   4   8    5.90    2.96 
  16  -4  -8   17.82    3.42 
 -16  -4   8   26.23    3.74 
 -16  -4   8   18.47    2.60 
  16   4  -8   26.85    3.06 
 -16   4   8   21.72    3.57 
  14  -4  -8    7.44    2.56 
 -14  -4   8    7.36    2.83 
  14   4  -8    6.85    2.41 
 -14   4   8    4.72    2.54 
 -12  -4   8   15.91    3.39 
  12  -4  -8   16.07    3.34 
 -12   4   8   14.16    2.96 
  12   4  -8   22.75    3.22 
 -10  -4   8   13.35    3.05 
  10  -4  -8    7.50    2.78 
 -10   4   8   11.65    2.88 
  10   4  -8   15.52    2.71 
  -8  -4   8    5.40    2.61 
   8  -4  -8    2.03    2.27 
  -8   4   8    2.38    2.06 
   8   4  -8    3.86    2.34 
   6  -4  -8   10.92    2.79 
  -6  -4   8   16.85    3.05 
   6   4  -8   19.14    3.00 
  -4  -4   8   22.07    3.37 
   4  -4  -8   20.62    3.18 
   4  -4  -8   20.03    3.05 
   4   4  -8   25.70    3.51 
  -4   4   8   25.49    2.76 
  -2  -4   8   20.59    3.23 
   2  -4  -8   23.85    3.55 
   2  -4  -8   22.83    3.31 
   2   4  -8   28.99    3.62 
  -2   4   8   24.85    2.99 
   0  -4  -8   10.41    2.86 
   0  -4   8    4.26    2.39 
   0  -4  -8    9.39    2.58 
   0   4  -8   11.35    2.95 
   0   4   8   10.50    2.45 
  -2  -4  -8    6.56    2.57 
   2  -4   8   -1.34    1.87 
  -2  -4  -8    2.75    2.08 
  -2   4  -8    3.33    2.63 
   2   4   8    6.03    2.30 
   4  -4   8    1.96    2.32 
  -4  -4  -8    3.77    2.63 
  -4  -4  -8    9.66    2.54 
  -4   4  -8    9.43    3.03 
   4   4   8    5.18    2.62 
  -6  -4  -8    7.90    2.34 
   6  -4   8    5.63    2.79 
  -6  -4  -8    7.49    2.83 
  -6   4  -8   14.00    3.45 
   6   4   8   16.21    3.39 
  -8  -4  -8    6.20    2.27 
   8  -4   8   10.71    3.12 
  -8  -4  -8    8.32    3.12 
   8   4   8    4.19    2.92 
  -8   4  -8    7.48    3.10 
 -10  -4  -8    4.12    2.64 
  10  -4   8    4.47    2.68 
  10   4   8    6.22    2.93 
 -10   4  -8    5.96    3.03 
  12  -4   8    0.51    2.25 
 -12  -4  -8    1.24    2.51 
 -12   4  -8    3.05    2.81 
  12   4   8    2.11    2.53 
 -14  -4  -8   10.24    3.33 
  14  -4   8    4.91    2.80 
 -14   4  -8   11.96    3.42 
  14   4   8    7.61    2.85 
 -16  -4  -8   41.93    5.10 
  16  -4   8   35.64    4.54 
  16   4   8   51.12    5.34 
 -16   4  -8   59.65    5.53 
 -18  -4  -8   -3.09    2.09 
  18   4   8    2.52    2.52 
 -18   4  -8    3.10    2.74 
 -20  -4  -8    1.95    2.62 
  20  -4   8   -1.64    2.59 
  20   4   8    3.19    2.68 
 -20   4  -8   14.13    3.39 
  22  -4   8    4.02    3.14 
 -22  -4  -8    4.25    3.11 
  22   4   8   12.25    3.30 
 -22   4  -8   13.49    3.41 
 -24  -4  -8    7.64    3.55 
  24  -4   8    3.74    3.12 
 -24   4  -8   12.74    3.37 
  24   4   8   14.23    3.59 
 -26  -4  -8   12.81    4.03 
  26  -4   8   12.57    3.67 
 -26   4  -8   13.65    3.53 
  26   4   8    9.85    3.14 
 -28  -4  -8    6.72    3.80 
  28  -4   8    8.62    3.37 
 -28   4  -8   10.60    3.18 
  28   4   8    8.58    3.36 
 -39  -5   8    5.57    2.85 
  39  -5  -8   -0.31    2.31 
  39   5  -8    6.80    2.74 
 -39   5   8    2.31    3.03 
  37  -5  -8    0.38    2.54 
 -37  -5   8    3.55    2.50 
  37   5  -8   -0.24    2.27 
 -37   5   8    5.23    3.20 
 -35  -5   8    5.50    2.58 
  35  -5  -8    2.36    2.54 
  35   5  -8    6.77    2.41 
 -35   5   8    0.92    2.77 
 -33  -5   8    4.25    3.01 
 -33  -5   8    1.79    2.30 
  33  -5  -8    4.88    2.70 
 -33   5   8    6.58    3.33 
 -31  -5   8    1.35    2.67 
 -31  -5   8    3.28    2.74 
  31  -5  -8    0.27    2.45 
 -31   5   8    4.33    3.13 
 -29  -5   8    7.51    3.19 
  29  -5  -8    8.68    2.95 
 -29  -5   8    9.11    2.94 
 -29   5   8   11.06    3.29 
  27  -5  -8    1.14    2.11 
 -27  -5   8    2.88    2.27 
 -27  -5   8    1.79    2.82 
 -27   5   8    5.84    3.09 
 -25  -5   8    9.33    2.68 
  25  -5  -8    3.84    2.66 
 -25  -5   8    5.47    2.93 
 -25   5   8    8.63    3.05 
  25   5  -8    8.97    2.08 
  23  -5  -8   10.87    3.24 
 -23  -5   8    5.96    2.96 
  23   5  -8   13.52    2.36 
 -23   5   8   13.28    3.45 
 -21  -5   8    6.68    2.74 
  21  -5  -8    6.51    2.80 
  21   5  -8    2.48    1.90 
 -21   5   8    1.57    2.70 
  19  -5  -8   30.01    4.29 
 -19  -5   8   35.57    4.29 
 -19   5   8   38.70    4.48 
  19   5  -8   37.28    3.66 
  17  -5  -8   11.03    3.09 
 -17  -5   8    7.59    2.93 
  17   5  -8   17.96    2.76 
 -15  -5   8    5.52    2.55 
  15  -5  -8    7.24    2.85 
  15   5  -8    9.56    2.66 
 -13  -5   8   11.54    3.12 
  13  -5  -8   10.72    3.22 
  13   5  -8   14.27    2.87 
 -13   5   8   16.43    3.12 
  11  -5  -8    8.72    2.85 
 -11  -5   8    0.02    2.32 
 -11   5   8   10.61    2.78 
  11   5  -8    6.77    2.79 
  -9  -5   8    7.56    2.71 
   9  -5  -8    9.96    2.97 
   9   5  -8   10.20    2.82 
  -9   5   8   12.06    3.03 
  -7  -5   8   14.51    3.24 
   7   5  -8   25.58    3.53 
  -7   5   8   11.17    3.18 
   5  -5  -8   -1.85    1.82 
  -5  -5   8    2.68    2.44 
   5   5  -8    0.35    2.71 
   3  -5  -8   13.73    3.22 
  -3  -5   8    9.67    2.82 
   3  -5  -8    8.14    2.81 
   3   5  -8   23.20    3.60 
  -1  -5   8    3.35    2.40 
   1  -5  -8    6.91    2.51 
   1  -5  -8    3.26    2.32 
   1   5  -8   10.35    3.31 
  -1  -5  -8    6.18    2.76 
   1  -5   8    6.62    2.55 
  -1  -5  -8    6.11    2.36 
   1   5   8    7.38    2.38 
  -3  -5  -8    2.83    2.01 
   3  -5   8    2.45    2.00 
  -3  -5  -8    2.78    2.18 
   3   5   8    1.96    2.11 
  -3   5  -8    3.98    2.59 
  -5  -5  -8   15.31    2.64 
  -5  -5  -8   14.87    3.49 
   5  -5   8   10.00    2.84 
   5   5   8   22.46    3.16 
  -5   5  -8   21.09    3.50 
   7  -5   8    1.42    2.20 
  -7  -5  -8   -2.60    1.88 
  -7   5  -8    3.30    2.87 
   7   5   8   -0.92    1.92 
  -9  -5  -8    5.28    2.99 
   9  -5   8    6.28    2.40 
  -9   5  -8   13.01    3.69
[truncated: 164,556 more chars]
